# Supplementary material for: Proteomics informed by transcriptomics reveals Hendra virus sensitizes bat cells to TRAIL-mediated apoptosis
Source: Genome Biol. 2014 Nov 15;15(11):532. doi: 10.1186/s13059-014-0532-x (PMC4269970; doi:10.1186/s13059-014-0532-x)
Supplement: Additional file 1 — List of differentially expressed Trinity transcripts and proteins at 8 and 24 hpi in PaKiT03 (sheet one) and HEK293T cells (sheet two). Top BLAST hit against SwissProt is given. [file 13059_2014_532_MOESM1_ESM.xlsx]

## Sheet: PakiT03
Trinity transcript id	SILAC ratio 8hpi/0hpi	SILAC ratio 24hpi/0hpi	Log2 Fold Change 8hpi	p-adj 8hpi	Log2 Fold Change 24hpi	p-adj 24hpi	swissBLAST
Trin_palecto_166400_2	0.55586	15.368	9.09647	5.36e-48	13.3277	4.73e-78	Nucleoprotein OS=Hendra virus (isolate Horse/Autralia/Hendra/1994) GN=N PE=3 SV=1
Trin_palecto_144539_1	0.56399	0.82943	1.45297	0.491638	2.39934	0.000157631	6-phosphofructo-2-kinase/fructose-2
Trin_palecto_125744_11	0.6061	0.80053	0.309943	1	2.71221	5.68e-06	Sestrin-2 OS=Mus musculus GN=Sesn2 PE=2 SV=1
Trin_palecto_93181_1	0.69618	0.6314	0.210147	1	1.79418	0.0173236	Asparagine synthetase [glutamine-hydrolyzing] OS=Cricetulus griseus GN=ASNS PE=2 SV=2
Trin_palecto_140793_22	0.72704	0.68875	-0.810543	1	-2.09427	0.00376175	Choline dehydrogenase
Trin_palecto_138909_9	0.76053	0.95898	2.3436	0.000614164	2.05832	0.00428619	Acyl-coenzyme A thioesterase THEM4 OS=Homo sapiens GN=THEM4 PE=1 SV=1
Trin_palecto_138907_7	0.76053	0.95898	2.57708	3.77e-05	2.2823	0.00051527	Acyl-coenzyme A thioesterase THEM4 OS=Mus musculus GN=Them4 PE=1 SV=1
Trin_palecto_138908_4	0.76053	0.95898	2.59064	7.1e-05	2.33341	0.000609601	Acyl-coenzyme A thioesterase THEM4 OS=Mus musculus GN=Them4 PE=1 SV=1
Trin_palecto_138903_3	0.76053	0.95898	2.65762	0.000289372	2.32145	0.00299453	Acyl-coenzyme A thioesterase THEM4 OS=Mus musculus GN=Them4 PE=1 SV=1
Trin_palecto_67355_4	0.764	0.59143	-0.796516	1	-2.05864	0.0147934	Retrotransposon-derived protein PEG10 OS=Homo sapiens GN=PEG10 PE=1 SV=2
Trin_palecto_99239_3	0.77194	0.84673	0.125296	1	2.16163	0.00123757	Rho guanine nucleotide exchange factor 2 OS=Sus scrofa GN=ARHGEF2 PE=2 SV=1
Trin_palecto_99238_2	0.77194	0.84673	0.254872	1	2.28551	0.000744004	Rho guanine nucleotide exchange factor 2 OS=Sus scrofa GN=ARHGEF2 PE=2 SV=1
Trin_palecto_99237_2	0.77194	0.84673	0.401232	1	2.32441	0.000534685	Rho guanine nucleotide exchange factor 2 OS=Sus scrofa GN=ARHGEF2 PE=2 SV=1
Trin_palecto_39200_1	0.78456	0.72833	0.212436	1	2.13031	0.0213149	Phosphoserine phosphatase OS=Pongo abelii GN=PSPH PE=2 SV=1
Trin_palecto_105351_4	0.82221	0.84547	0.127598	1	1.7089	0.0297844	Alanine--tRNA ligase
Trin_palecto_28432_1			-4.5894	2.82e-05	-0.538709	1	Probable ribonuclease ZC3H12B OS=Homo sapiens GN=ZC3H12B PE=2 SV=2
Trin_palecto_155601_7	0.82442	0.69569	0.488434	1	1.72155	0.0309946	6-phosphofructokinase
Trin_palecto_152066_2	0.82537	0.75916	0.134499	1	1.81272	0.0219066	Mitochondrial 10-formyltetrahydrofolate dehydrogenase OS=Homo sapiens GN=ALDH1L2 PE=1 SV=2
Trin_palecto_92353_5	0.8798	0.70915	1.26765	1	1.79461	0.0340462	LRRN4 C-terminal-like protein OS=Bos taurus GN=LRRN4CL PE=2 SV=2
Trin_palecto_82823_12	0.88012	1.1064	0.171279	1	1.9901	0.00376175	Fatty acid synthase OS=Mus musculus GN=Fasn PE=1 SV=2
Trin_palecto_82825_14	0.88012	1.1064	0.225497	1	1.99177	0.00476397	Fatty acid synthase OS=Bos taurus GN=FASN PE=2 SV=1
Trin_palecto_82822_2	0.88012	1.1064	0.0524627	1	2.0115	0.00369644	Fatty acid synthase OS=Mus musculus GN=Fasn PE=1 SV=2
Trin_palecto_82824_13	0.88012	1.1064	0.187675	1	2.05389	0.00230658	Fatty acid synthase OS=Mus musculus GN=Fasn PE=1 SV=2
Trin_palecto_82826_10	0.88012	1.1064	0.172474	1	2.05477	0.00228265	Fatty acid synthase OS=Mus musculus GN=Fasn PE=1 SV=2
Trin_palecto_82822_11	0.88012	1.1064	0.236351	1	2.10721	0.00150728	Fatty acid synthase OS=Mus musculus GN=Fasn PE=1 SV=2
Trin_palecto_102371_1	1.6177	2.4669	0.967356	1	1.40919	0.194163	60S ribosomal protein L22-like 1 OS=Mus musculus GN=Rpl22l1 PE=1 SV=1
Trin_palecto_82822_14	0.88012	1.1064	0.251336	1	2.1403	0.00147673	Fatty acid synthase OS=Bos taurus GN=FASN PE=2 SV=1
Trin_palecto_99242_2	0.88404	0.95126	0.275804	1	2.202	0.00138525	Rho guanine nucleotide exchange factor 2 OS=Homo sapiens GN=ARHGEF2 PE=1 SV=4
Trin_palecto_100876_4	0.88524	1.0712	0.372901	1	2.16405	0.000903624	7-dehydrocholesterol reductase OS=Bos taurus GN=DHCR7 PE=2 SV=1
Trin_palecto_106969_2	0.88631	0.38948	-0.353485	1	-1.67987	0.0363176	Solute carrier family 12 member 2 OS=Homo sapiens GN=SLC12A2 PE=1 SV=1
Trin_palecto_64294_1	0.88707	1.7881	0.291183	1	2.4125	8.29e-05	3-hydroxy-3-methylglutaryl-coenzyme A reductase OS=Bos taurus GN=HMGCR PE=2 SV=2
Trin_palecto_77915_1	0.91674	1.3558	0.385683	1	1.80901	0.0163702	Diphosphomevalonate decarboxylase OS=Bos taurus GN=MVD PE=2 SV=1
Trin_palecto_61400_6	0.92857	1.446	0.244553	1	2.24488	0.000524301	Retinol dehydrogenase 11 OS=Homo sapiens GN=RDH11 PE=1 SV=2
Trin_palecto_155602_7	0.92962	1.5691	0.720839	1	2.10049	0.00160845	6-phosphofructokinase
Trin_palecto_99590_2	0.93621	0.76718	0.06981	1	1.83032	0.0317084	Fatty acid-binding protein
Trin_palecto_99483_1	0.93648	1.8419	0.287539	1	1.90794	0.00762789	Squalene synthase OS=Pongo abelii GN=FDFT1 PE=2 SV=1
Trin_palecto_153700_16	0.91447	2.2632	-0.255469	1	0.653526	1	Abnormal spindle-like microcephaly-associated protein homolog OS=Pan troglodytes GN=ASPM PE=2 SV=1
Trin_palecto_153698_16	0.91447	2.2632	-0.328248	1	0.500664	1	Abnormal spindle-like microcephaly-associated protein OS=Homo sapiens GN=ASPM PE=1 SV=2
Trin_palecto_83123_2	0.94281	0.73106	1.03742	1	2.0081	0.0257552	A-kinase anchor protein 2 OS=Homo sapiens GN=AKAP2 PE=1 SV=3
Trin_palecto_73721_2	0.97393	1.0369	-0.328302	1	-2.03819	0.0254019	Mpv17-like protein OS=Mus musculus GN=Mpv17l PE=1 SV=2
Trin_palecto_154047_5	0.99189	1.2442	1.02499	1	1.82157	0.0278579	Helicase with zinc finger domain 2 OS=Homo sapiens GN=HELZ2 PE=1 SV=6
Trin_palecto_98263_2	1.0086	1.4649	2.0988	0.0171361	2.20854	0.00418434	Signal-transducing adaptor protein 2 OS=Homo sapiens GN=STAP2 PE=1 SV=2
Trin_palecto_98267_2	1.0086	1.4649	1.84759	0.0783955	2.12078	0.00541989	Signal-transducing adaptor protein 2 OS=Homo sapiens GN=STAP2 PE=1 SV=2
Trin_palecto_98270_2	1.0086	1.4649	1.87016	0.170303	2.49484	0.00128312	Signal-transducing adaptor protein 2 OS=Homo sapiens GN=STAP2 PE=1 SV=2
Trin_palecto_162695_1	1.0097	1.3149	1.26356	1	1.78457	0.0220916	Pyridoxal kinase OS=Bos taurus GN=PDXK PE=2 SV=1
Trin_palecto_162697_1	1.0097	1.3149	1.32108	0.915079	1.81036	0.0166188	Pyridoxal kinase OS=Bos taurus GN=PDXK PE=2 SV=1
Trin_palecto_162699_1	1.0097	1.3149	1.29132	1	1.88058	0.0124049	Pyridoxal kinase OS=Bos taurus GN=PDXK PE=2 SV=1
Trin_palecto_162699_2	1.0097	1.3149	1.31782	1	1.88079	0.0200006	Pyridoxal kinase OS=Sus scrofa GN=PDXK PE=1 SV=1
Trin_palecto_162696_3	1.0097	1.3149	1.31496	1	2.0976	0.0109706	Pyridoxal kinase OS=Bos taurus GN=PDXK PE=2 SV=1
Trin_palecto_82786_1	1.0202	1.0089	0.91864	1	2.0338	0.00271118	Neutral amino acid transporter B(0) OS=Oryctolagus cuniculus GN=SLC1A5 PE=2 SV=1
Trin_palecto_101061_3	1.037	0.93562	1.82015	0.0885289	1.85027	0.0315227	Integrin beta-6 OS=Homo sapiens GN=ITGB6 PE=1 SV=2
Trin_palecto_102665_3	1.0583	1.0868	-0.427664	1	-2.18468	0.00423573	5'-nucleotidase domain-containing protein 1 OS=Homo sapiens GN=NT5DC1 PE=1 SV=1
Trin_palecto_99221_2	1.0622	2.6876	0.520974	1	2.58771	1.6e-05	Methylsterol monooxygenase 1 OS=Pongo abelii GN=MSMO1 PE=2 SV=1
Trin_palecto_145539_10	1.088	14.239	-1.95381	1	-0.505156	1	Angiotensin-converting enzyme 2 OS=Paguma larvata GN=ACE2 PE=1 SV=1
Trin_palecto_122390_4	1.0676	2.3183	0.520552	1	1.98229	0.00401348	Squalene monooxygenase OS=Homo sapiens GN=SQLE PE=1 SV=3
Trin_palecto_102404_2	1.0713	9.0171	8.85419	5.11e-39	13.1525	1.35e-69	Protein W OS=Hendra virus (isolate Horse/Autralia/Hendra/1994) GN=P/V/C PE=3 SV=1
Trin_palecto_138623_1	1.0866	1.9177	0.783152	1	2.71724	0.0172178	3-keto-steroid reductase OS=Homo sapiens GN=HSD17B7 PE=1 SV=1
Trin_palecto_41948_5	1.1032	1.4741	2.00819	0.00580899	2.63986	7.92e-06	Large T antigen OS=Simian virus 40 PE=1 SV=2
Trin_palecto_41949_4	1.1032	1.4741	2.03986	0.00439514	2.64691	7.56e-06	Large T antigen OS=Simian virus 40 PE=1 SV=2
Trin_palecto_155425_3	0.92235	0.28109	0.477185	1	-1.57298	0.0940432	Lipid phosphate phosphohydrolase 3 OS=Homo sapiens GN=PPAP2B PE=1 SV=1
Trin_palecto_119773_4	0.83751	0.371	-0.448239	1	-2.29026	0.102177	MOB kinase activator 3B OS=Bos taurus GN=MOB3B PE=2 SV=1
Trin_palecto_95027_3	1.155	2.4342	1.49518	0.382199	1.80729	0.0202405	Natural resistance-associated macrophage protein 2 OS=Rattus norvegicus GN=Slc11a2 PE=1 SV=1
Trin_palecto_95026_3	1.155	2.4342	1.53942	0.290697	1.92469	0.00878985	Natural resistance-associated macrophage protein 2 OS=Rattus norvegicus GN=Slc11a2 PE=1 SV=1
Trin_palecto_95029_3	1.155	2.4342	1.53973	0.290697	2.0273	0.00397748	Natural resistance-associated macrophage protein 2 OS=Rattus norvegicus GN=Slc11a2 PE=1 SV=1
Trin_palecto_90555_3	0.60141	0.29275	-0.413568	1	-1.56414	0.105285	Sodium-dependent phosphate transport protein 2B OS=Rattus norvegicus GN=Slc34a2 PE=2 SV=1
Trin_palecto_75291_2	0.87353	0.45591	-1.41948	1	-2.24766	0.21695	Keratin
Trin_palecto_136184_10	0.74519	0.321	-0.582526	1	-1.42145	0.392329	Maltase-glucoamylase
Trin_palecto_106252_1	0.71759	0.42599	0.234116	1	1.27951	0.397465	Tryptophan--tRNA ligase
Trin_palecto_70150_2	0.87856	0.33168	-0.465385	1	-1.20261	0.526883	LIM domain-containing protein ajuba OS=Rattus norvegicus GN=Ajuba PE=1 SV=1
Trin_palecto_64913_3	0.63364	0.33862	-0.349742	1	-1.39694	0.573196	Myristoylated alanine-rich C-kinase substrate OS=Bos taurus GN=MARCKS PE=1 SV=6
Trin_palecto_135730_1	0.85447	0.43439	-0.318761	1	-1.19973	0.580948	Hepatocyte nuclear factor 1-beta OS=Pongo abelii GN=HNF1B PE=2 SV=1
Trin_palecto_163471_20	0.83818	0.47745	-0.534757	1	-1.17935	0.591992	Extracellular matrix protein FRAS1 OS=Homo sapiens GN=FRAS1 PE=1 SV=2
Trin_palecto_121580_2	0.56108	0.27719	-0.624652	1	-1.16506	0.621583	SLIT and NTRK-like protein 5 OS=Homo sapiens GN=SLITRK5 PE=2 SV=2
Trin_palecto_135731_1	0.85447	0.43439	-0.211142	1	-1.17752	0.622056	Hepatocyte nuclear factor 1-beta OS=Pongo abelii GN=HNF1B PE=2 SV=1
Trin_palecto_163472_33	0.83818	0.47745	-0.571212	1	-1.15735	0.635586	Extracellular matrix protein FRAS1 OS=Homo sapiens GN=FRAS1 PE=1 SV=2
Trin_palecto_136183_11	0.74519	0.321	-0.889365	1	-1.28172	0.657544	Maltase-glucoamylase
Trin_palecto_51166_4	0.63732	0.29317	-0.569411	1	-1.13747	0.696508	DNA-binding protein inhibitor ID-3 OS=Homo sapiens GN=ID3 PE=1 SV=2
Trin_palecto_28164_2	0.77503	0.47431	0.00604698	1	-1.09566	0.783594	Thymidylate synthase OS=Homo sapiens GN=TYMS PE=1 SV=3
Trin_palecto_140804_1	0.86539	0.47148	-0.387031	1	0.722388	1	Antigen KI-67 OS=Homo sapiens GN=MKI67 PE=1 SV=2
Trin_palecto_72750_1	0.065809	0.18784	0.876261	1	0.324919	1	Apolipoprotein D OS=Bos taurus GN=APOD PE=2 SV=1
Trin_palecto_95103_8	0.63323	0.45588	0.248679	1	0.259215	1	Argininosuccinate lyase OS=Bos taurus GN=ASL PE=2 SV=1
Trin_palecto_95099_16	0.63323	0.45588	0.0700331	1	0.675416	1	Argininosuccinate lyase OS=Bos taurus GN=ASL PE=2 SV=1
Trin_palecto_95146_7	0.63323	0.45588	0.631149	1	-1.01973	1	Argininosuccinate lyase OS=Bos taurus GN=ASL PE=2 SV=1
Trin_palecto_95096_7	0.63323	0.45588	-0.275742	1	0.632347	1	Argininosuccinate lyase OS=Bos taurus GN=ASL PE=2 SV=1
Trin_palecto_95028_3	1.155	2.4342	1.60809	0.182962	2.05629	0.00307169	Natural resistance-associated macrophage protein 2 OS=Mus musculus GN=Slc11a2 PE=1 SV=2
Trin_palecto_64562_3	1.1658	1.3833	0.259237	1	2.17991	0.000769251	Lanosterol 14-alpha demethylase OS=Macaca fascicularis GN=CYP51A1 PE=2 SV=2
Trin_palecto_140483_4	1.1712	1.0975	1.12232	1	1.81594	0.0233566	Mucosa-associated lymphoid tissue lymphoma translocation protein 1 OS=Homo sapiens GN=MALT1 PE=1 SV=1
Trin_palecto_95099_15	0.63323	0.45588	0.0461864	1	1.68749	1	Argininosuccinate lyase OS=Bos taurus GN=ASL PE=2 SV=1
Trin_palecto_99353_4	1.1875	1.0729	1.78962	0.440323	2.13285	0.0288433	Syntaxin-11 OS=Homo sapiens GN=STX11 PE=2 SV=1
Trin_palecto_121851_2	1.1979	1.9443	1.21995	1	1.83644	0.0123976	Transferrin receptor protein 1 OS=Felis catus GN=TFRC PE=1 SV=1
Trin_palecto_96865_3	1.2484	1.807	0.915441	1	1.65922	0.0457764	Transforming growth factor beta-2 OS=Mus musculus GN=Tgfb2 PE=1 SV=2
Trin_palecto_102696_1	1.2568	2.0345	0.648941	1	1.73955	0.0379671	StAR-related lipid transfer protein 4 OS=Homo sapiens GN=STARD4 PE=2 SV=1
Trin_palecto_41948_4	1.2721	1.89	1.80206	0.035596	2.44212	7.48e-05	Small t antigen OS=Simian virus 40 PE=1 SV=1
Trin_palecto_70248_3			-1.83181	0.0272566	-1.12358	0.725179	Early growth response protein 1 OS=Homo sapiens GN=EGR1 PE=1 SV=1
Trin_palecto_65331_1	1.2753	1.0506	1.28703	1	2.19228	0.00243292	Transcription factor MafF OS=Homo sapiens GN=MAFF PE=1 SV=2
Trin_palecto_80832_1	1.3003	1.7768	2.64286	7.85e-05	1.95486	0.0166943	Caspase-13 OS=Bos taurus GN=CASP13 PE=1 SV=1
Trin_palecto_95159_4	0.63323	0.45588	-1.95381	1	0.816772	1	Argininosuccinate lyase OS=Bos taurus GN=ASL PE=2 SV=1
Trin_palecto_155550_9	1.9253	2.2766	0.917323	1	0.838576	1	Atrial natriuretic peptide receptor 3 OS=Bos taurus GN=NPR3 PE=1 SV=2
Trin_palecto_155552_9	1.9253	2.2766	1.03827	1	0.932087	1	Atrial natriuretic peptide receptor 3 OS=Bos taurus GN=NPR3 PE=1 SV=2
Trin_palecto_155555_9	1.9253	2.2766	1.15135	1	0.877126	1	Atrial natriuretic peptide receptor 3 OS=Bos taurus GN=NPR3 PE=1 SV=2
Trin_palecto_102404_3	1.3023	17.723	9.11849	5.36e-48	13.3143	4.73e-78	Phosphoprotein OS=Hendra virus (isolate Horse/Autralia/Hendra/1994) GN=P/V/C PE=2 SV=2
Trin_palecto_77331_2	1.3239	1.8192	1.42382	0.522765	2.22479	0.000604352	Nuclear factor NF-kappa-B p100 subunit OS=Homo sapiens GN=NFKB2 PE=1 SV=4
Trin_palecto_77332_3	1.3239	1.8192	1.67557	0.116983	2.29028	0.000430958	Nuclear factor NF-kappa-B p100 subunit OS=Homo sapiens GN=NFKB2 PE=1 SV=4
Trin_palecto_105550_1	1.4015	1.2271	1.2202	1	1.74185	0.0295592	Myelin protein zero-like protein 1 OS=Bos taurus GN=MPZL1 PE=2 SV=1
Trin_palecto_74893_2	1.4498	2.7395	3.26858	9.86e-06	3.63962	2.98e-07	Interferon-stimulated gene 20 kDa protein OS=Homo sapiens GN=ISG20 PE=1 SV=2
Trin_palecto_95136_8	0.63323	0.45588	Inf	1	Inf	1	Argininosuccinate lyase OS=Bos taurus GN=ASL PE=2 SV=1
Trin_palecto_129997_6	2.9704	2.1344	-0.0864438	1	0.179598	1	Basement membrane-specific heparan sulfate proteoglycan core protein OS=Homo sapiens GN=HSPG2 PE=1 SV=4
Trin_palecto_74892_2	1.4498	2.7395	Inf	3.58e-07	Inf	4.91e-09	Interferon-stimulated gene 20 kDa protein OS=Homo sapiens GN=ISG20 PE=1 SV=2
Trin_palecto_61407_1	1.5046	1.6076	0.225097	1	1.73539	0.0259384	Acyl-CoA desaturase OS=Ovis aries GN=SCD PE=2 SV=1
Trin_palecto_120491_11	1.5665	1.4529	1.1752	1	1.7377	0.0347039	TNF receptor-associated factor 1 OS=Homo sapiens GN=TRAF1 PE=1 SV=1
Trin_palecto_97721_8	1.744	3.5128	1.78526	0.0372513	3.01755	1.28e-07	Complement C3 OS=Bos taurus GN=C3 PE=1 SV=2
Trin_palecto_102404_1	1.8178	16.287	9.24574	1.54e-47	13.4527	1.43e-77	Protein C OS=Hendra virus (isolate Horse/Autralia/Hendra/1994) GN=P/V/C PE=2 SV=1
Trin_palecto_109639_4	1.9533	2.881	0.316085	1	1.84979	0.0122776	Low-density lipoprotein receptor (Fragment) OS=Sus scrofa GN=LDLR PE=1 SV=2
Trin_palecto_28154_4	2.0479	13.372	8.57753	1.3e-43	12.9299	1.12e-74	RNA-directed RNA polymerase L OS=Hendra virus (isolate Horse/Autralia/Hendra/1994) GN=L PE=3 SV=2
Trin_palecto_96243_1	2.0581	2.1569	1.89839	0.0143154	1.79099	0.0171448	CD44 antigen OS=Bos taurus GN=CD44 PE=2 SV=1
Trin_palecto_102404_6	2.0823	11.976	9.63351	3.89e-49	13.3726	1.43e-76	Fusion glycoprotein F0 OS=Hendra virus (isolate Horse/Autralia/Hendra/1994) GN=F PE=1 SV=2
Trin_palecto_43129_2	2.2968	2.2107	3.20625	3.19e-08	2.44493	0.000119705	Tumor necrosis factor receptor superfamily member 5 OS=Sus scrofa GN=CD40 PE=2 SV=1
Trin_palecto_43128_2	2.2968	2.2107	3.40797	4.15e-09	2.63353	2.74e-05	Tumor necrosis factor receptor superfamily member 5 OS=Equus caballus GN=CD40 PE=2 SV=1
Trin_palecto_52768_3	2.9326	2.6086	2.11219	0.00234595	2.66792	6.3e-06	Hygromycin-B 4-O-kinase OS=Escherichia coli GN=hph PE=1 SV=1
Trin_palecto_102404_5	3.0563	14.142	8.64454	6.13e-45	13.319	4.73e-78	Matrix protein OS=Hendra virus (isolate Horse/Autralia/Hendra/1994) GN=M PE=3 SV=2
Trin_palecto_91583_3	3.1748	1.6347	1.88611	0.0213652	1.86357	0.0130695	Sorting nexin-10 OS=Homo sapiens GN=SNX10 PE=1 SV=2
Trin_palecto_102404_7	3.4583	14.424	9.14565	1.14e-47	13.32	1.43e-77	Glycoprotein G OS=Hendra virus (isolate Horse/Autralia/Hendra/1994) GN=G PE=1 SV=2
Trin_palecto_110511_1	4.3095	2.2001	3.20881	4.84e-08	1.98961	0.00710982	CCAAT/enhancer-binding protein delta OS=Homo sapiens GN=CEBPD PE=1 SV=2
Trin_palecto_120039_1	5.4024	7.1664	5.18774	2.22e-20	3.76609	3.04e-11	Alveolar macrophage chemotactic factor 2 OS=Sus scrofa PE=1 SV=2
Trin_palecto_76773_2	NaN	NaN	-0.446291	1	-2.06189	0.00599768	UMP-CMP kinase 2
Trin_palecto_58439_1	NaN	NaN	0.575331	1	1.77224	0.0235202	Nuclear factor interleukin-3-regulated protein OS=Bos taurus GN=NFIL3 PE=2 SV=1
Trin_palecto_132777_4			-1.83964	1	-5.91455	0.00878985	V-set and immunoglobulin domain-containing protein 10 OS=Danio rerio GN=vsig10 PE=2 SV=1
Trin_palecto_95097_8	0.63323	0.45588	-0.394386	1	-0.128593	1	Argininosuccinate lyase OS=Bos taurus GN=ASL PE=2 SV=1
Trin_palecto_117825_2			-2.81008	0.0725835	-5.63444	5.46e-06	ATP-binding cassette transporter abc2 OS=Schizosaccharomyces pombe (strain 972 / ATCC 24843) GN=abc2 PE=1 SV=1
Trin_palecto_71244_1			-1.98624	1	-4.99701	0.0162974	Hepatocyte nuclear factor 4-alpha OS=Homo sapiens GN=HNF4A PE=1 SV=3
Trin_palecto_40789_2			-1.44026	1	-4.94938	1.71e-10	ERV-H1 provirus ancestral Env polyprotein OS=Pan troglodytes PE=3 SV=1
Trin_palecto_95147_7	0.63323	0.45588	0.131916	1	0.387928	1	Argininosuccinate lyase OS=Bos taurus GN=ASL PE=2 SV=1
Trin_palecto_135080_7			-1.12831	1	-4.80894	0.0257552	No hit
Trin_palecto_60860_2			-1.50271	1	-4.80894	0.0320716	Parathyroid hormone-related protein OS=Canis familiaris GN=PTHLH PE=2 SV=1
Trin_palecto_141486_1			-1.5215	1	-4.55827	0.000306627	Kinesin-like protein KIF12 OS=Homo sapiens GN=KIF12 PE=2 SV=3
Trin_palecto_117825_3			-1.49147	1	-4.41205	0.0259384	Chlorophyll a-b binding protein CP29.1
Trin_palecto_79599_2			-1.17063	1	-4.34646	0.0301802	No hit
Trin_palecto_72309_2			-1.37948	1	-4.24424	1.28e-07	Leucine-rich repeat transmembrane neuronal protein 3 OS=Macaca fascicularis GN=LRRTM3 PE=2 SV=1
Trin_palecto_77110_5			-0.00984766	1	-4.2194	0.00418434	No hit
Trin_palecto_112992_2			-1.25337	1	-4.09012	0.0263935	SH3 domain and tetratricopeptide repeat-containing protein 2 OS=Homo sapiens GN=SH3TC2 PE=1 SV=2
Trin_palecto_141502_3			-0.523179	1	-4.02872	0.0220916	Kinesin-like protein KIF12 OS=Homo sapiens GN=KIF12 PE=2 SV=3
Trin_palecto_107322_1			-1.13014	1	-4.00341	0.0121685	ATP synthase subunit a OS=Oligotropha carboxidovorans (strain ATCC 49405 / DSM 1227 / OM5) GN=atpB PE=3 SV=1
Trin_palecto_36315_2			-2.17988	1	-3.95362	0.0105636	Plakophilin-3 OS=Mus musculus GN=Pkp3 PE=1 SV=2
Trin_palecto_141472_1			-1.32418	1	-3.91115	0.0228423	No hit
Trin_palecto_60859_2			-1.79627	1	-3.88367	0.0336578	Parathyroid hormone-related protein OS=Bos taurus GN=PTHLH PE=2 SV=1
Trin_palecto_77110_4			-0.963798	1	-3.87771	0.0031834	Prolow-density lipoprotein receptor-related protein 1 OS=Mus musculus GN=Lrp1 PE=1 SV=1
Trin_palecto_120489_7			-1.29085	1	-3.86773	0.00426467	No hit
Trin_palecto_103890_2			-0.99034	1	-3.82708	0.00012649	Serine-rich and transmembrane domain-containing protein 1 OS=Homo sapiens GN=SERTM1 PE=2 SV=1
Trin_palecto_28971_4			-2.12374	1	-3.77462	0.0129485	Sodium-dependent serotonin transporter OS=Macaca mulatta GN=SLC6A4 PE=2 SV=1
Trin_palecto_107936_2			-0.992209	1	-3.64909	2.16e-06	Protein NOV homolog OS=Homo sapiens GN=NOV PE=1 SV=1
Trin_palecto_140162_1			-2.7087	0.0502073	-3.62261	0.000784255	No hit
Trin_palecto_37107_1			-2.16883	0.3474	-3.52752	0.000598547	Probable TonB-dependent receptor BfrD OS=Bordetella pertussis (strain Tohama I / ATCC BAA-589 / NCTC 13251) GN=bfrD PE=1 SV=2
Trin_palecto_95135_7	0.63323	0.45588	-0.0719951	1	0.0191101	1	Argininosuccinate lyase OS=Bos taurus GN=ASL PE=2 SV=1
Trin_palecto_129987_11			0.269565	1	-3.51208	0.000309536	No hit
Trin_palecto_129987_12			-0.0859172	1	-3.50516	0.000205638	Phosphoribosylformylglycinamidine synthase 2 OS=Pyrobaculum islandicum (strain DSM 4184 / JCM 9189) GN=purL PE=3 SV=1
Trin_palecto_129987_7			-0.116085	1	-3.47478	0.00541989	Urease accessory protein UreF OS=Psychromonas ingrahamii (strain 37) GN=ureF PE=3 SV=1
Trin_palecto_95156_7	0.63323	0.45588	-0.0324235	1	0.079806	1	Argininosuccinate lyase OS=Bos taurus GN=ASL PE=2 SV=1
Trin_palecto_95123_7	0.63323	0.45588	-0.167938	1	-0.275675	1	Argininosuccinate lyase OS=Bos taurus GN=ASL PE=2 SV=1
Trin_palecto_95112_12	0.63323	0.45588	0.019469	1	0.559549	1	Argininosuccinate lyase OS=Bos taurus GN=ASL PE=2 SV=1
Trin_palecto_95098_12	0.63323	0.45588	-0.516408	1	0.039164	1	Argininosuccinate lyase OS=Bos taurus GN=ASL PE=2 SV=1
Trin_palecto_95155_8	0.63323	0.45588	-0.0596083	1	-0.180317	1	Argininosuccinate lyase OS=Bos taurus GN=ASL PE=2 SV=1
Trin_palecto_95125_7	0.63323	0.45588	-0.203792	1	0.679268	1	Argininosuccinate lyase OS=Bos taurus GN=ASL PE=2 SV=1
Trin_palecto_95104_7	0.63323	0.45588	0.158661	1	0.372853	1	Argininosuccinate lyase OS=Bos taurus GN=ASL PE=2 SV=1
Trin_palecto_132777_1			-1.59241	1	-3.43326	0.0213957	Protein unc-13 homolog B OS=Homo sapiens GN=UNC13B PE=1 SV=2
Trin_palecto_106717_3			-0.946724	1	-3.36314	0.0023019	Homeobox protein Hox-C9 OS=Mus musculus GN=Hoxc9 PE=2 SV=2
Trin_palecto_74653_3			-1.24826	1	-3.3576	0.0268885	Hepatocellular carcinoma protein HHCM OS=Homo sapiens PE=4 SV=1
Trin_palecto_139119_2			-0.717113	1	-3.34646	0.0210759	Pancreatic progenitor cell differentiation and proliferation factor-like protein OS=Bos taurus PE=2 SV=1
Trin_palecto_60231_4			-2.82257	0.143694	-3.31251	0.0176093	Probable phospholipid-transporting ATPase VD OS=Mus musculus GN=Atp10d PE=2 SV=2
Trin_palecto_79932_2			-1.45911	1	-3.29585	3.08e-06	Cadherin-6 OS=Bos taurus GN=CDH6 PE=2 SV=1
Trin_palecto_95095_7	0.63323	0.45588	0.243223	1	0.224754	1	Argininosuccinate lyase OS=Bos taurus GN=ASL PE=2 SV=1
Trin_palecto_95114_8	0.63323	0.45588	-0.603316	1	0.172915	1	Argininosuccinate lyase OS=Homo sapiens GN=ASL PE=1 SV=4
Trin_palecto_95105_8	0.63323	0.45588	0.0868284	1	0.0660002	1	Argininosuccinate lyase OS=Homo sapiens GN=ASL PE=1 SV=4
Trin_palecto_120445_1			-1.62008	1	-3.23555	0.0262911	No hit
Trin_palecto_126289_1	0.73812	0.45538	0.130764	1	0.00723739	1	AT-rich interactive domain-containing protein 1A OS=Mus musculus GN=Arid1a PE=1 SV=1
Trin_palecto_140162_4			-2.16221	0.937551	-3.22257	0.017192	Cyclic AMP-dependent transcription factor ATF-6 beta OS=Homo sapiens GN=ATF6B PE=1 SV=2
Trin_palecto_109307_1	0.86258	0.40684	-0.223984	1	-0.542007	1	ATPase family AAA domain-containing protein 2 OS=Homo sapiens GN=ATAD2 PE=1 SV=1
Trin_palecto_131047_1	0.84889	5.4808	-0.123173	1	-0.571481	1	Coiled-coil domain-containing protein 66 OS=Pongo abelii GN=CCDC66 PE=2 SV=1
Trin_palecto_131045_1	0.84889	5.4808	-0.169981	1	-0.390727	1	Coiled-coil domain-containing protein 66 OS=Pongo abelii GN=CCDC66 PE=2 SV=1
Trin_palecto_131049_1	0.84889	5.4808	-0.0434298	1	-0.42233	1	Coiled-coil domain-containing protein 66 OS=Pongo abelii GN=CCDC66 PE=2 SV=1
Trin_palecto_131051_1	0.84889	5.4808	0.0615958	1	-0.248592	1	Coiled-coil domain-containing protein 66 OS=Pongo abelii GN=CCDC66 PE=2 SV=1
Trin_palecto_77110_6			-0.148082	1	-3.17191	0.0229336	No hit
Trin_palecto_67357_3			-0.953814	1	-3.16227	0.0135838	Ig lambda chain V-III region SH OS=Homo sapiens PE=1 SV=1
Trin_palecto_86353_3	0.85844	0.43977	-0.0122782	1	-0.55832	1	Basal cell adhesion molecule OS=Bos taurus GN=BCAM PE=2 SV=2
Trin_palecto_74788_4			-0.663223	1	-3.10209	0.0487636	Gag polyprotein OS=Simian immunodeficiency virus (isolate Mm142-83) GN=gag PE=3 SV=1
Trin_palecto_40789_1			-1.36063	1	-3.09839	0.000545485	Serine/threonine-protein kinase ATM OS=Caenorhabditis elegans GN=atm-1 PE=3 SV=2
Trin_palecto_79934_2			-1.36544	1	-3.09012	5.63e-05	Cadherin-6 OS=Bos taurus GN=CDH6 PE=2 SV=1
Trin_palecto_74776_1			-0.273432	1	-3.09012	0.0131239	Xyloglucanase Xgh74A OS=Clostridium thermocellum GN=xghA PE=1 SV=1
Trin_palecto_35863_2			-0.432648	1	-3.07915	0.0319696	Beta-chimaerin OS=Homo sapiens GN=CHN2 PE=1 SV=2
Trin_palecto_69356_1			-1.79741	1	-3.07915	0.00312038	No hit
Trin_palecto_72307_2			-0.879303	1	-3.06485	0.00137225	Leucine-rich repeat transmembrane neuronal protein 3 OS=Macaca fascicularis GN=LRRTM3 PE=2 SV=1
Trin_palecto_133749_3			-1.13031	1	-3.06412	0.0200996	No hit
Trin_palecto_103890_3			-0.972922	1	-3.05264	0.0262586	UvrABC system protein C OS=Streptococcus uberis (strain ATCC BAA-854 / 0140J) GN=uvrC PE=3 SV=1
Trin_palecto_133214_2			-0.320596	1	-3.00439	0.0228423	No hit
Trin_palecto_78802_1	1.2975	0.38417	0.485847	1	-0.657704	1	C-type lectin domain family 2 member E OS=Mus musculus GN=Clec2e PE=2 SV=2
Trin_palecto_75860_10	0.62636	0.49143	-0.351529	1	-0.614684	1	C2 domain-containing protein 2-like OS=Homo sapiens GN=C2CD2L PE=1 SV=3
Trin_palecto_106717_8			-1.30554	1	-2.97445	0.000101156	GTP cyclohydrolase folE2 2 OS=Ralstonia metallidurans (strain CH34 / ATCC 43123 / DSM 2839) GN=folE2-2 PE=3 SV=1
Trin_palecto_147641_3	0.59349	0.39835	0.597251	1	0.179857	1	CCR4-NOT transcription complex subunit 11 OS=Homo sapiens GN=CNOT11 PE=1 SV=1
Trin_palecto_91606_2			-0.280534	1	-2.96885	3.93e-06	Ephrin-B2 OS=Homo sapiens GN=EFNB2 PE=1 SV=1
Trin_palecto_77110_2			-0.430561	1	-2.96222	2.28e-06	Kelch-like protein 14 OS=Homo sapiens GN=KLHL14 PE=1 SV=2
Trin_palecto_129987_3			0.112754	1	-2.95748	8.25e-07	A disintegrin and metalloproteinase with thrombospondin motifs 1 OS=Mus musculus GN=Adamts1 PE=1 SV=4
Trin_palecto_95309_7	2.0799	1.0427	-0.414231	1	0.139015	1	Cysteine sulfinic acid decarboxylase OS=Homo sapiens GN=CSAD PE=1 SV=2
Trin_palecto_95304_7	2.0799	1.0427	-0.338477	1	0.262183	1	Cysteine sulfinic acid decarboxylase OS=Homo sapiens GN=CSAD PE=1 SV=2
Trin_palecto_95307_7	2.0799	1.0427	0.301619	1	-0.090119	1	Cysteine sulfinic acid decarboxylase OS=Homo sapiens GN=CSAD PE=1 SV=2
Trin_palecto_95330_7	2.0799	1.0427	0.186234	1	0.234608	1	Cysteine sulfinic acid decarboxylase OS=Homo sapiens GN=CSAD PE=1 SV=2
Trin_palecto_95305_8	2.0799	1.0427	-0.348673	1	-0.00146136	1	Cysteine sulfinic acid decarboxylase OS=Homo sapiens GN=CSAD PE=1 SV=2
Trin_palecto_95313_8	2.0799	1.0427	0.0461864	1	0.251174	1	Cysteine sulfinic acid decarboxylase OS=Homo sapiens GN=CSAD PE=1 SV=2
Trin_palecto_133749_7			-2.00344	0.937551	-2.95072	0.0166188	Replicase polyprotein 1a OS=Bat coronavirus 133/2005 GN=1a PE=3 SV=1
Trin_palecto_27135_3			-1.5712	0.764309	-2.9497	7.65e-05	E3 SUMO-protein ligase EGR2 OS=Sus scrofa GN=EGR2 PE=2 SV=1
Trin_palecto_140195_1			-2.14557	0.453373	-2.84578	0.0154941	Non-structural protein 1 OS=Rotavirus A (strain Human/Philippines/L26/1987 G12-P1B[4]-I2-R2-C2-M1/M2-A2-N1-T2-E2-H1) PE=3 SV=1
Trin_palecto_129987_5			0.00698029	1	-2.83873	0.000672741	Gag-Pol polyprotein OS=Human immunodeficiency virus type 2 subtype B (isolate EHO) GN=gag-pol PE=3 SV=3
Trin_palecto_106717_1			-1.261	1	-2.837	0.0041987	Beta-glucosidase 1B OS=Phanerochaete chrysosporium GN=BGL1B PE=1 SV=1
Trin_palecto_43358_4			-1.37831	1	-2.80835	0.0041965	Ephrin type-B receptor 5 OS=Gallus gallus GN=EPHB5 PE=2 SV=1
Trin_palecto_137706_1			-0.892413	1	-2.80633	0.0166188	Uncharacterized protein R02378 OS=Rhizobium meliloti (strain 1021) GN=R02378 PE=4 SV=1
Trin_palecto_149435_14			-0.504011	1	-2.79232	0.0141491	tRNA (guanine-N(7)-)-methyltransferase OS=Lodderomyces elongisporus (strain ATCC 11503 / CBS 2605 / JCM 1781 / NBRC 1676 / NRRL YB-4239) GN=TRM8 PE=3 SV=1
Trin_palecto_77110_3			-0.608427	1	-2.79204	0.0075074	Ribosomal RNA small subunit methyltransferase C OS=Cronobacter sakazakii (strain ATCC BAA-894) GN=rsmC PE=3 SV=1
Trin_palecto_68075_1			-2.27753	0.00947215	-2.7504	0.000214368	Bone morphogenetic protein 2 OS=Homo sapiens GN=BMP2 PE=1 SV=1
Trin_palecto_70938_2	0.89553	0.42653	0.190096	1	-0.535745	1	Cellular retinoic acid-binding protein 2 OS=Bos taurus GN=CRABP2 PE=2 SV=3
Trin_palecto_75277_2	0.95409	0.3986	0.191296	1	-0.198839	1	Centrosomal protein of 78 kDa OS=Mus musculus GN=Cep78 PE=2 SV=1
Trin_palecto_41331_2			-0.945302	1	-2.73611	0.0451268	Rho GTPase-activating protein 35 OS=Rattus norvegicus GN=Arhgap35 PE=1 SV=2
Trin_palecto_106716_1			-1.27574	1	-2.72017	0.00138072	UDP-N-acetylmuramoylalanine--D-glutamate ligase OS=Rhodoferax ferrireducens (strain DSM 15236 / ATCC BAA-621 / T118) GN=murD PE=3 SV=1
Trin_palecto_102340_2	0.92961	2.5523	0.159418	1	0.355081	1	Dipeptidyl peptidase 9 OS=Homo sapiens GN=DPP9 PE=1 SV=3
Trin_palecto_102341_2	0.92961	2.5523	0.110904	1	0.361185	1	Dipeptidyl peptidase 9 OS=Homo sapiens GN=DPP9 PE=1 SV=3
Trin_palecto_82504_2			-1.75351	0.730992	-2.66743	0.00429038	Paralemmin-3 OS=Homo sapiens GN=PALM3 PE=1 SV=2
Trin_palecto_91606_4			-0.139476	1	-2.64811	0.00762328	Probable L-threonine 3-dehydrogenase OS=Pyrococcus kodakaraensis (strain ATCC BAA-918 / JCM 12380 / KOD1) GN=tdh PE=1 SV=1
Trin_palecto_88306_13			-0.674076	1	-2.64392	0.0185842	Caspase-3 OS=Pan troglodytes GN=CASP3 PE=2 SV=1
Trin_palecto_128773_5			-0.927582	1	-2.62948	0.0259384	Guanine nucleotide-binding protein subunit gamma 3 OS=Arabidopsis thaliana GN=GG3 PE=2 SV=1
Trin_palecto_74653_1			-1.79031	0.431997	-2.61558	0.00258804	Smoothelin-like protein 2 OS=Mus musculus GN=Smtnl2 PE=1 SV=1
Trin_palecto_140177_4			-2.47877	0.0879349	-2.61507	0.0260004	Translation initiation factor eIF-2B subunit epsilon OS=Candida albicans (strain SC5314 / ATCC MYA-2876) GN=GCD6 PE=3 SV=2
Trin_palecto_106716_3			-1.20174	1	-2.58316	0.0116388	Agropine synthesis reductase OS=Agrobacterium rhizogenes GN=mas1 PE=3 SV=2
Trin_palecto_156161_9			-1.11321	1	-2.57313	0.00250798	Forkhead box protein J1 OS=Homo sapiens GN=FOXJ1 PE=2 SV=3
Trin_palecto_90044_4			-0.318386	1	-2.56717	0.00731796	T-complex protein 1 subunit epsilon OS=Caenorhabditis elegans GN=cct-5 PE=1 SV=1
Trin_palecto_140162_7			-1.47439	1	-2.56006	0.0304908	tRNA 5-methylaminomethyl-2-thiouridine biosynthesis bifunctional protein MnmC OS=Saccharophagus degradans (strain 2-40 / ATCC 43961 / DSM 17024) GN=mnmC PE=3 SV=1
Trin_palecto_82094_6			-1.77449	1	-2.54823	0.0236057	Periplakin OS=Homo sapiens GN=PPL PE=1 SV=4
Trin_palecto_82501_2			-1.84788	0.40783	-2.54698	0.00570524	Paralemmin-3 OS=Homo sapiens GN=PALM3 PE=1 SV=2
Trin_palecto_75276_2	0.95409	0.3986	0.108114	1	-0.182061	1	Centrosomal protein of 78 kDa OS=Mus musculus GN=Cep78 PE=2 SV=1
Trin_palecto_129024_9	1.0742	4.8864	-0.0804471	1	-0.0961935	1	DNA-directed RNA polymerase III subunit RPC1 OS=Bos taurus GN=POLR3A PE=2 SV=1
Trin_palecto_129026_10	1.0742	4.8864	-0.190644	1	-0.403391	1	DNA-directed RNA polymerase III subunit RPC1 OS=Homo sapiens GN=POLR3A PE=1 SV=2
Trin_palecto_129025_10	1.0742	4.8864	0.0155648	1	-0.384489	1	DNA-directed RNA polymerase III subunit RPC1 OS=Homo sapiens GN=POLR3A PE=1 SV=2
Trin_palecto_129023_8	1.0742	4.8864	0.106307	1	-0.284958	1	DNA-directed RNA polymerase III subunit RPC1 OS=Homo sapiens GN=POLR3A PE=1 SV=2
Trin_palecto_106717_7			-0.829825	1	-2.54263	0.010702	Leucine--tRNA ligase OS=Chromohalobacter salexigens (strain DSM 3043 / ATCC BAA-138 / NCIMB 13768) GN=leuS PE=3 SV=1
Trin_palecto_76773_4			-0.537493	1	-2.53106	0.00155142	Putative DNA helicase Ino80 OS=Drosophila melanogaster GN=Ino80 PE=1 SV=2
Trin_palecto_141803_2			-0.723264	1	-2.52343	0.000113099	Bone morphogenetic protein 4 OS=Homo sapiens GN=BMP4 PE=1 SV=1
Trin_palecto_151387_3			-1.2067	1	-2.49951	0.0288076	No hit
Trin_palecto_133749_6			-1.71773	0.152042	-2.47929	0.000290902	Retinal dehydrogenase 2 OS=Homo sapiens GN=ALDH1A2 PE=1 SV=3
Trin_palecto_110057_4			-0.95011	1	-2.46493	0.00814023	Protein unc-13 homolog D OS=Homo sapiens GN=UNC13D PE=1 SV=1
Trin_palecto_90044_6			-0.127006	1	-2.43508	0.0339102	No hit
Trin_palecto_137706_4			-0.44839	1	-2.42454	0.0111401	Fidgetin-like protein 1 OS=Rattus norvegicus GN=Fignl1 PE=2 SV=1
Trin_palecto_128773_10			-0.000926224	1	-2.42076	0.0234414	UPF0114 protein BCI_0033 OS=Baumannia cicadellinicola subsp. Homalodisca coagulata GN=BCI_0033 PE=3 SV=1
Trin_palecto_46241_1			-0.154861	1	-2.40328	0.0285171	Serine acetyltransferase OS=Salmonella typhimurium (strain LT2 / SGSC1412 / ATCC 700720) GN=cysE PE=3 SV=1
Trin_palecto_91606_5			0.36316	1	-2.40178	0.00773917	Tumor suppressor p53-binding protein 1 OS=Homo sapiens GN=TP53BP1 PE=1 SV=2
Trin_palecto_43358_1			-1.3582	1	-2.37252	0.0424452	Protein unc-13 homolog A OS=Homo sapiens GN=UNC13A PE=2 SV=4
Trin_palecto_107614_12			-1.18807	1	-2.34115	0.0148732	No hit
Trin_palecto_100588_11	2.0035	1.1754	-0.229302	1	-0.274393	1	Dystroglycan OS=Oryctolagus cuniculus GN=DAG1 PE=1 SV=1
Trin_palecto_90044_5			-0.428723	1	-2.33915	0.00336889	Protein DDB_G0287365 OS=Dictyostelium discoideum GN=DDB_G0287365 PE=3 SV=1
Trin_palecto_82502_3			-1.59293	1	-2.32012	0.0221184	Paralemmin-3 OS=Homo sapiens GN=PALM3 PE=1 SV=2
Trin_palecto_54538_1			-0.282658	1	-2.308	0.000283609	Ribonuclease BN OS=Salmonella paratyphi C (strain RKS4594) GN=rbn PE=3 SV=1
Trin_palecto_139117_2			-0.616779	1	-2.30242	0.0363004	Pancreatic progenitor cell differentiation and proliferation factor-like protein OS=Homo sapiens GN=C8orf22 PE=2 SV=1
Trin_palecto_140476_1			-1.13043	1	-2.29624	0.00108427	Platelet-derived growth factor receptor alpha OS=Homo sapiens GN=PDGFRA PE=1 SV=1
Trin_palecto_128636_13	0.84143	0.49909	-0.178786	1	-0.483489	1	Centrosome-associated protein CEP250 OS=Homo sapiens GN=CEP250 PE=1 SV=2
Trin_palecto_128635_13	0.84143	0.49909	-0.196655	1	-0.460957	1	Centrosome-associated protein CEP250 OS=Homo sapiens GN=CEP250 PE=1 SV=2
Trin_palecto_140476_2			-1.0814	1	-2.26798	0.0375201	Matrix protein M2-2 OS=Human metapneumovirus (strain CAN97-83) GN=M2 PE=3 SV=1
Trin_palecto_128634_6	0.84143	0.49909	-0.364235	1	-0.484497	1	Centrosome-associated protein CEP250 OS=Homo sapiens GN=CEP250 PE=1 SV=2
Trin_palecto_128633_6	0.84143	0.49909	-0.413245	1	-0.867727	1	Centrosome-associated protein CEP250 OS=Homo sapiens GN=CEP250 PE=1 SV=2
Trin_palecto_95444_2	0.82345	0.45701	0.0204915	1	-0.520379	1	Chromatin complexes subunit BAP18 OS=Homo sapiens GN=BAP18 PE=1 SV=1
Trin_palecto_112626_3			-0.708701	1	-2.26004	0.0221184	Outer membrane protein assembly factor BamD OS=Caulobacter crescentus (strain ATCC 19089 / CB15) GN=bamD PE=3 SV=1
Trin_palecto_107614_2			-1.1504	1	-2.24519	0.0442989	Mothers against decapentaplegic homolog 4 OS=Homo sapiens GN=SMAD4 PE=1 SV=1
Trin_palecto_115977_5	2.4226	1.195	0.405924	1	0.792713	1	Elongation of very long chain fatty acids protein 6 OS=Homo sapiens GN=ELOVL6 PE=1 SV=1
Trin_palecto_95446_2	0.82345	0.45701	-0.0438458	1	-0.560631	1	Chromatin complexes subunit BAP18 OS=Homo sapiens GN=BAP18 PE=1 SV=1
Trin_palecto_95447_1	0.82345	0.45701	-0.0127412	1	-0.632611	1	Chromatin complexes subunit BAP18 OS=Homo sapiens GN=BAP18 PE=1 SV=1
Trin_palecto_82324_3			-0.43924	1	-2.24212	0.0456971	Undecaprenyl-diphosphatase OS=Staphylococcus saprophyticus subsp. saprophyticus (strain ATCC 15305 / DSM 20229) GN=uppP PE=3 SV=1
Trin_palecto_91606_3			-0.0155727	1	-2.23755	0.00878985	Glutamyl-tRNA(Gln) amidotransferase subunit D OS=Thermofilum pendens (strain Hrk 5) GN=gatD PE=3 SV=1
Trin_palecto_90044_2			-0.276265	1	-2.21927	0.0021081	Growth arrest-specific protein 1 OS=Homo sapiens GN=GAS1 PE=1 SV=2
Trin_palecto_140793_4			-1.02657	1	-2.2135	0.0131446	Phage-like element PBSX protein XkdO OS=Bacillus subtilis (strain 168) GN=xkdO PE=4 SV=2
Trin_palecto_67355_5			-0.657446	1	-2.18464	0.00239475	Retrotransposon-derived protein PEG10 OS=Homo sapiens GN=PEG10 PE=1 SV=2
Trin_palecto_54538_6			-0.307921	1	-2.18107	0.000800529	Eukaryotic translation initiation factor 3 subunit A OS=Monosiga brevicollis GN=33388 PE=3 SV=1
Trin_palecto_27057_1	0.082805	0.067076	0.531613	1	0.395308	1	Chromosomal replication initiator protein DnaA OS=Corynebacterium aurimucosum (strain ATCC 700975 / DSM 44827 / CN-1) GN=dnaA PE=3 SV=1
Trin_palecto_74654_1			-1.50808	0.80631	-2.18082	0.00770259	Smoothelin-like protein 2 OS=Bos taurus GN=SMTNL2 PE=2 SV=1
Trin_palecto_110058_5			-1.03256	1	-2.17592	0.0267606	Protein unc-13 homolog D OS=Homo sapiens GN=UNC13D PE=1 SV=1
Trin_palecto_121651_2			-0.644519	1	-2.17449	0.0077541	Cdc42 effector protein 3 OS=Homo sapiens GN=CDC42EP3 PE=1 SV=1
Trin_palecto_122860_2			0.0776973	1	-2.16964	0.0364822	Ribosomal RNA large subunit methyltransferase K/L OS=Haemophilus influenzae (strain PittGG) GN=rlmL PE=3 SV=1
Trin_palecto_140793_5			-1.05335	1	-2.16412	0.0438762	Cell division protein ZapB OS=Haemophilus somnus (strain 2336) GN=zapB PE=3 SV=1
Trin_palecto_131131_3			1.93265	0.0192634	1.34215	0.348445	Calpain-1 catalytic subunit OS=Homo sapiens GN=CAPN1 PE=1 SV=1
Trin_palecto_92292_2			-0.345827	1	-2.14457	0.00277804	Protein transport protein SEC31 OS=Lodderomyces elongisporus (strain ATCC 11503 / CBS 2605 / JCM 1781 / NBRC 1676 / NRRL YB-4239) GN=SEC31 PE=3 SV=1
Trin_palecto_54538_5			-0.226915	1	-2.14186	0.00125503	No hit
Trin_palecto_110373_3	0.78071	0.48572	-0.0949897	1	0.0520314	1	Coenzyme Q-binding protein COQ10 homolog B
Trin_palecto_54538_4			-0.35889	1	-2.14	0.00119848	11-beta-hydroxysteroid dehydrogenase-like 5 OS=Arabidopsis thaliana GN=HSD5 PE=2 SV=1
Trin_palecto_140304_2			-1.19447	1	-2.13354	0.0486733	Beta-1
Trin_palecto_54538_9			-0.179581	1	-2.12485	0.00249607	IgA FC receptor OS=Streptococcus agalactiae GN=bag PE=1 SV=1
Trin_palecto_163333_19	0.7327	0.49997	-0.0655043	1	0.0846846	1	Collagen alpha-2(IV) chain OS=Homo sapiens GN=COL4A2 PE=1 SV=4
Trin_palecto_73534_6	0.61287	0.38039	-0.397665	1	-0.563371	1	CXXC-type zinc finger protein 5 OS=Pongo abelii GN=CXXC5 PE=2 SV=1
Trin_palecto_107614_1			-0.932361	1	-2.12291	0.0220916	Complement C1q-like protein 3 OS=Mus musculus GN=C1ql3 PE=1 SV=1
Trin_palecto_67148_1			-0.768925	1	-2.11745	0.0456967	Interferon alpha-inducible protein 6 OS=Bos taurus GN=IFI6 PE=2 SV=1
Trin_palecto_122860_3			-0.244234	1	-2.1025	0.0458478	Intraflagellar transport protein 74 homolog OS=Mus musculus GN=Ift74 PE=1 SV=2
Trin_palecto_168425_16			-1.31941	1	-2.10224	0.00992197	Protocadherin Fat 3 OS=Homo sapiens GN=FAT3 PE=2 SV=2
Trin_palecto_140479_1			-0.887359	1	-2.10196	0.00449149	Platelet-derived growth factor receptor alpha OS=Homo sapiens GN=PDGFRA PE=1 SV=1
Trin_palecto_54538_2			-0.273822	1	-2.08744	0.00200248	Bone morphogenetic protein 3B OS=Homo sapiens GN=GDF10 PE=2 SV=1
Trin_palecto_54538_8			-0.291465	1	-2.07167	0.00234802	Laminin subunit gamma-1 OS=Xenopus tropicalis GN=lamc1 PE=2 SV=1
Trin_palecto_41948_2			1.82406	0.0409656	2.5582	3.95e-05	TATA-box-binding protein OS=Spodoptera frugiperda GN=Tbp PE=2 SV=1
Trin_palecto_54538_3			-0.202423	1	-2.06923	0.00443188	No hit
Trin_palecto_84245_3	11.494	3.2596	-0.163816	1	-0.80421	1	FERM domain-containing protein 4B OS=Homo sapiens GN=FRMD4B PE=1 SV=4
Trin_palecto_84244_4	11.494	3.2596	-0.132101	1	-0.738389	1	FERM domain-containing protein 4B OS=Homo sapiens GN=FRMD4B PE=1 SV=4
Trin_palecto_84247_3	11.494	3.2596	-0.0708531	1	-0.837269	1	FERM domain-containing protein 4B OS=Homo sapiens GN=FRMD4B PE=1 SV=4
Trin_palecto_84244_1	11.494	3.2596	-0.146459	1	-0.697802	1	FERM domain-containing protein 4B OS=Homo sapiens GN=FRMD4B PE=1 SV=4
Trin_palecto_146567_11			-0.816589	1	-2.02719	0.0442989	Laminin subunit beta-3 OS=Homo sapiens GN=LAMB3 PE=1 SV=1
Trin_palecto_90044_8			-0.0828001	1	-2.01973	0.0173236	Collagen alpha-1(XXVIII) chain OS=Mus musculus GN=Col28a1 PE=2 SV=1
Trin_palecto_127797_16	2.8258	1.7438	-0.293262	1	-0.125142	1	Fibronectin OS=Bos taurus GN=FN1 PE=1 SV=4
Trin_palecto_127800_15	2.8258	1.7438	-0.343299	1	-0.189623	1	Fibronectin OS=Bos taurus GN=FN1 PE=1 SV=4
Trin_palecto_127791_17	2.8258	1.7438	-0.270277	1	-0.122229	1	Fibronectin OS=Bos taurus GN=FN1 PE=1 SV=4
Trin_palecto_127794_17	2.8258	1.7438	-0.26102	1	-0.11056	1	Fibronectin OS=Bos taurus GN=FN1 PE=1 SV=4
Trin_palecto_127792_14	2.8258	1.7438	-0.259222	1	-0.118922	1	Fibronectin OS=Homo sapiens GN=FN1 PE=1 SV=4
Trin_palecto_127795_16	2.8258	1.7438	-0.308961	1	-0.136066	1	Fibronectin OS=Homo sapiens GN=FN1 PE=1 SV=4
Trin_palecto_127798_16	2.8258	1.7438	-0.279664	1	-0.185253	1	Fibronectin OS=Homo sapiens GN=FN1 PE=1 SV=4
Trin_palecto_127790_15	2.8258	1.7438	-0.292215	1	-0.138341	1	Fibronectin OS=Homo sapiens GN=FN1 PE=1 SV=4
Trin_palecto_127799_15	2.8258	1.7438	-0.290853	1	-0.0865996	1	Fibronectin OS=Homo sapiens GN=FN1 PE=1 SV=4
Trin_palecto_127796_15	2.8258	1.7438	-0.344983	1	-0.145571	1	Fibronectin OS=Homo sapiens GN=FN1 PE=1 SV=4
Trin_palecto_127801_16	2.8258	1.7438	-0.300234	1	-0.0762633	1	Fibronectin OS=Homo sapiens GN=FN1 PE=1 SV=4
Trin_palecto_127793_16	2.8258	1.7438	-0.263778	1	-0.0997989	1	Fibronectin OS=Homo sapiens GN=FN1 PE=1 SV=4
Trin_palecto_92292_3			-0.364942	1	-2.01973	0.00440014	Transcription factor HES-1 OS=Bos taurus GN=HES1 PE=2 SV=1
Trin_palecto_79017_1			-0.246547	1	-2.01477	0.0191691	Neuronal regeneration-related protein OS=Pongo abelii GN=NREP PE=3 SV=1
Trin_palecto_147411_4			-0.416786	1	-2.00766	0.0374943	Putative E3 ubiquitin-protein ligase SH3RF2 OS=Homo sapiens GN=SH3RF2 PE=1 SV=3
Trin_palecto_73532_6	0.61287	0.38039	-0.388496	1	-0.633507	1	CXXC-type zinc finger protein 5 OS=Pongo abelii GN=CXXC5 PE=2 SV=1
Trin_palecto_146271_9	0.84041	0.31728	0.0963262	1	0.265778	1	Cyclic AMP-dependent transcription factor ATF-6 alpha OS=Homo sapiens GN=ATF6 PE=1 SV=3
Trin_palecto_113459_7			-1.25441	1	-2.00408	0.0436315	Potassium voltage-gated channel subfamily H member 5 OS=Homo sapiens GN=KCNH5 PE=1 SV=3
Trin_palecto_201442_1	8.679	14.304	-0.761169	1	-0.312511	1	G protein-coupled receptor kinase 4 OS=Homo sapiens GN=GRK4 PE=1 SV=3
Trin_palecto_80033_4	0.54651	0.48691	-0.213106	1	-0.426168	1	Death domain-containing membrane protein NRADD OS=Rattus norvegicus GN=Nradd PE=1 SV=2
Trin_palecto_80034_2	0.54651	0.48691	0.253195	1	-0.545894	1	Death domain-containing membrane protein NRADD OS=Rattus norvegicus GN=Nradd PE=1 SV=2
Trin_palecto_155425_5			0.177059	1	-1.99487	0.0219126	40S ribosomal protein SA OS=Suberites domuncula PE=2 SV=1
Trin_palecto_77001_6			-0.262874	1	-1.93173	0.0426682	Solute carrier family 40 member 1 OS=Homo sapiens GN=SLC40A1 PE=1 SV=1
Trin_palecto_54538_7			-0.28076	1	-1.90249	0.0236057	Uncharacterized PPE family protein PPE21 OS=Mycobacterium tuberculosis GN=ppe21 PE=3 SV=2
Trin_palecto_122860_7			-0.15474	1	-1.891	0.0221607	No hit
Trin_palecto_131131_7			1.97907	0.024384	1.48804	0.23411	Nidogen-1 OS=Homo sapiens GN=NID1 PE=1 SV=3
Trin_palecto_136015_11			-0.162316	1	-1.88799	0.0239804	Semaphorin-5A OS=Homo sapiens GN=SEMA5A PE=1 SV=3
Trin_palecto_106011_1	0.79212	0.26788	0.0711708	1	-0.345944	1	E3 ubiquitin-protein ligase UHRF1 OS=Bos taurus GN=UHRF1 PE=2 SV=1
Trin_palecto_123976_1	0.69401	0.46246	0.162951	1	0.206513	1	E3 ubiquitin-protein ligase ZFP91 OS=Homo sapiens GN=ZFP91 PE=1 SV=1
Trin_palecto_77761_8	0.82215	0.49085	-0.326291	1	-0.090119	1	Echinoderm microtubule-associated protein-like 2 OS=Homo sapiens GN=EML2 PE=2 SV=1
Trin_palecto_77760_7	0.82215	0.49085	-0.854552	1	-0.246238	1	Echinoderm microtubule-associated protein-like 2 OS=Homo sapiens GN=EML2 PE=2 SV=1
Trin_palecto_77760_8	0.82215	0.49085	-0.434704	1	-0.265022	1	Echinoderm microtubule-associated protein-like 2 OS=Homo sapiens GN=EML2 PE=2 SV=1
Trin_palecto_155404_1	0.65848	0.44503	0.421388	1	0.515106	1	Ena/VASP-like protein OS=Homo sapiens GN=EVL PE=1 SV=2
Trin_palecto_155405_1	0.65848	0.44503	0.352363	1	0.429501	1	Ena/VASP-like protein OS=Pongo abelii GN=EVL PE=2 SV=1
Trin_palecto_33652_1	0.28467	0.28584	-0.0396407	1	-0.111706	1	Ephrin-B1 OS=Homo sapiens GN=EFNB1 PE=1 SV=1
Trin_palecto_84753_1	0.97039	0.33994	0.0479319	1	-0.297687	1	Eukaryotic translation initiation factor 4H OS=Bos taurus GN=EIF4H PE=2 SV=1
Trin_palecto_77323_9	0.60068	0.41066	0.334584	1	0.773812	1	Forkhead box protein P4 OS=Homo sapiens GN=FOXP4 PE=1 SV=1
Trin_palecto_61861_1			0.000146208	1	-1.86763	0.017192	G1/S-specific cyclin-E2 OS=Bos taurus GN=CCNE2 PE=2 SV=1
Trin_palecto_92292_4			-0.550719	1	-1.80115	0.0408454	Rhotekin OS=Homo sapiens GN=RTKN PE=1 SV=2
Trin_palecto_101897_1			-1.34565	1	-1.79008	0.0401373	Membrane progestin receptor gamma OS=Homo sapiens GN=PAQR5 PE=2 SV=2
Trin_palecto_76379_5			-0.722272	1	-1.78819	0.0317221	Transmembrane protein 200A OS=Homo sapiens GN=TMEM200A PE=1 SV=1
Trin_palecto_107681_1			-1.29148	1	-1.78803	0.0392732	DNA-binding protein inhibitor ID-2 OS=Pongo abelii GN=ID2 PE=2 SV=1
Trin_palecto_100113_7			-0.908984	1	-1.78458	0.0474924	Protocadherin Fat 2 OS=Mus musculus GN=Fat2 PE=2 SV=1
Trin_palecto_122864_6			-0.242337	1	-1.78193	0.0332937	SsrA-binding protein OS=Treponema denticola (strain ATCC 35405 / CIP 103919 / DSM 14222) GN=smpB PE=3 SV=1
Trin_palecto_122860_6			-0.267722	1	-1.77365	0.0475814	Bifunctional NMN adenylyltransferase/Nudix hydrolase OS=Synechocystis sp. (strain PCC 6803 / Kazusa) GN=slr0787 PE=1 SV=1
Trin_palecto_97721_7			1.8801	0.0480909	3.05118	8.25e-07	Ras GTPase-activating protein 2 OS=Homo sapiens GN=RASA2 PE=2 SV=2
Trin_palecto_122860_8			-0.0811449	1	-1.7659	0.0426682	No hit
Trin_palecto_122860_5			-0.264606	1	-1.75399	0.0305764	Cytochrome c biogenesis ATP-binding export protein CcmA OS=Granulibacter bethesdensis (strain ATCC BAA-1260 / CGDNIH1) GN=ccmA PE=3 SV=1
Trin_palecto_127822_4			-0.91998	1	-1.73774	0.0330733	Anhydro-N-acetylmuramic acid kinase OS=Pectobacterium carotovorum subsp. carotovorum (strain PC1) GN=anmK PE=3 SV=1
Trin_palecto_131131_6	1.8582	1.67	1.98131	0.00799016	1.33846	0.286885	Intercellular adhesion molecule 1 (Fragment) OS=Canis familiaris GN=ICAM1 PE=2 SV=2
Trin_palecto_100113_6			-0.750097	1	-1.73425	0.049244	Kalirin OS=Rattus norvegicus GN=Kalrn PE=1 SV=3
Trin_palecto_77322_9	0.60068	0.41066	0.267436	1	0.753632	1	Forkhead box protein P4 OS=Homo sapiens GN=FOXP4 PE=1 SV=1
Trin_palecto_154694_3	0.27413	0.22174	-0.0931866	1	0.0440783	1	G1/S-specific cyclin-D3 OS=Bos taurus GN=CCND3 PE=2 SV=1
Trin_palecto_127822_2			-0.764422	1	-1.72881	0.0271165	Connective tissue growth factor OS=Sus scrofa GN=CTGF PE=2 SV=1
Trin_palecto_100113_5			-0.785032	1	-1.7105	0.0496869	No hit
Trin_palecto_98608_1			1.03362	1	1.63775	0.0491184	Protein BTG3 OS=Sus scrofa GN=BTG3 PE=2 SV=1
Trin_palecto_154692_2	0.27413	0.22174	0.111879	1	0.0261996	1	G1/S-specific cyclin-D3 OS=Homo sapiens GN=CCND3 PE=1 SV=2
Trin_palecto_96589_6	0.74301	0.43997	-0.0143552	1	0.571806	1	Gamma-glutamyltransferase 7 OS=Bos taurus GN=GGT7 PE=2 SV=1
Trin_palecto_96585_7	0.74301	0.43997	0.94185	1	0.712435	1	Gamma-glutamyltransferase 7 OS=Bos taurus GN=GGT7 PE=2 SV=1
Trin_palecto_86623_1			1.98336	0.0313623	1.17837	0.8677	Peroxisomal targeting signal 2 receptor OS=Komagataella pastoris GN=PEX7 PE=3 SV=1
Trin_palecto_51288_3			1.54005	0.276051	1.66843	0.0479037	Melanocyte-stimulating hormone receptor OS=Callimico goeldii GN=MC1R PE=3 SV=1
Trin_palecto_51874_1			1.45962	0.431997	1.69036	0.039294	No hit
Trin_palecto_139499_1			1.61789	0.196558	1.70274	0.0465026	Prostaglandin G/H synthase 2 OS=Equus caballus GN=PTGS2 PE=2 SV=1
Trin_palecto_96606_7	0.74301	0.43997	0.14504	1	0.297807	1	Gamma-glutamyltransferase 7 OS=Bos taurus GN=GGT7 PE=2 SV=1
Trin_palecto_96610_7	0.74301	0.43997	0.178098	1	0.225657	1	Gamma-glutamyltransferase 7 OS=Bos taurus GN=GGT7 PE=2 SV=1
Trin_palecto_96587_8	0.74301	0.43997	-0.680795	1	0.369313	1	Gamma-glutamyltransferase 7 OS=Bos taurus GN=GGT7 PE=2 SV=1
Trin_palecto_96594_5	0.74301	0.43997	0.0252774	1	-0.0316405	1	Gamma-glutamyltransferase 7 OS=Homo sapiens GN=GGT7 PE=1 SV=2
Trin_palecto_96580_7	0.74301	0.43997	-0.124578	1	0.181279	1	Gamma-glutamyltransferase 7 OS=Homo sapiens GN=GGT7 PE=1 SV=2
Trin_palecto_51288_2			1.69727	0.127178	1.7058	0.0490332	Leucine--tRNA ligase OS=Bordetella petrii (strain ATCC BAA-461 / DSM 12804 / CCUG 43448) GN=leuS PE=3 SV=1
Trin_palecto_92042_1			1.17689	1	1.7124	0.0362253	Periplasmic nitrate reductase OS=Bordetella bronchiseptica (strain ATCC BAA-588 / NCTC 13252 / RB50) GN=napA PE=3 SV=1
Trin_palecto_73869_2	1.2386	2.6777	0.193153	1	-0.231205	1	H/ACA ribonucleoprotein complex non-core subunit NAF1 OS=Homo sapiens GN=NAF1 PE=1 SV=2
Trin_palecto_77915_6			0.301283	1	1.71533	0.0415868	RNA-binding protein 44 OS=Mus musculus GN=Rbm44 PE=1 SV=1
Trin_palecto_133903_1	1.6268	2.1763	0.257588	1	0.0727758	1	HAUS augmin-like complex subunit 3 OS=Homo sapiens GN=HAUS3 PE=1 SV=1
Trin_palecto_96602_7	0.74301	0.43997	0.480906	1	0.085081	1	Gamma-glutamyltransferase 7 OS=Homo sapiens GN=GGT7 PE=1 SV=2
Trin_palecto_96585_8	0.74301	0.43997	0.00554439	1	-0.0197297	1	Gamma-glutamyltransferase 7 OS=Homo sapiens GN=GGT7 PE=1 SV=2
Trin_palecto_98608_6			0.977731	1	1.71724	0.0480665	Uncharacterized protein C30C11.4 OS=Caenorhabditis elegans GN=C30C11.4 PE=1 SV=1
Trin_palecto_62611_2			1.04556	1	1.74409	0.0313821	Chaperone protein ClpB 1 OS=Synechococcus sp. (strain WH8102) GN=clpB1 PE=3 SV=2
Trin_palecto_126105_1			1.99917	0.0138674	1.53476	0.147281	N-acetylglucosaminyl-phosphatidylinositol biosynthetic protein gpi1 OS=Schizosaccharomyces pombe (strain 972 / ATCC 24843) GN=gpi1 PE=2 SV=1
Trin_palecto_92042_18			1.39315	0.65035	1.74514	0.0278111	Gamma-aminobutyric acid receptor subunit rho-1 OS=Homo sapiens GN=GABRR1 PE=2 SV=2
Trin_palecto_82450_1			1.48046	0.513816	1.75343	0.0378553	Beta-porphyranase C OS=Zobellia galactanivorans (strain DSM 12802 / CIP 106680 / NCIMB 13871 / Dsij) GN=porC PE=3 SV=1
Trin_palecto_96599_12	0.74301	0.43997	-0.464008	1	-0.435254	1	Gamma-glutamyltransferase 7 OS=Homo sapiens GN=GGT7 PE=1 SV=2
Trin_palecto_28219_1	0.47762	0.28166	-0.0668226	1	-0.596949	1	Glycogenin-1 OS=Oryctolagus cuniculus GN=GYG1 PE=1 SV=3
Trin_palecto_61407_2			0.259993	1	1.76133	0.031156	No hit
Trin_palecto_122400_7			2.00174	0.0412581	0.927284	1	Endothelial PAS domain-containing protein 1 OS=Homo sapiens GN=EPAS1 PE=1 SV=3
Trin_palecto_91651_2	1.2929	2.1247	0.975401	1	1.45582	0.221914	Hexokinase-2 OS=Sus scrofa GN=HK2 PE=2 SV=1
Trin_palecto_126217_7			0.874083	1	1.76337	0.0318316	Leucine-rich repeat LGI family member 2 OS=Pan troglodytes GN=LGI2 PE=2 SV=1
Trin_palecto_153042_19			1.64071	0.251559	1.76573	0.0465026	No hit
Trin_palecto_28218_1	0.47762	0.28166	-0.18428	1	-0.612241	1	Glycogenin-1 OS=Oryctolagus cuniculus GN=GYG1 PE=1 SV=3
Trin_palecto_84441_5	0.88881	0.34389	-0.442313	1	-0.0597453	1	Growth arrest-specific protein 6 OS=Rattus norvegicus GN=Gas6 PE=1 SV=1
Trin_palecto_84439_3	0.88881	0.34389	-0.386773	1	0.0618841	1	Growth arrest-specific protein 6 OS=Rattus norvegicus GN=Gas6 PE=1 SV=1
Trin_palecto_85821_2	0.65675	0.47446	0.0836506	1	0.865959	1	Growth hormone-inducible transmembrane protein OS=Homo sapiens GN=GHITM PE=1 SV=2
Trin_palecto_94585_5	0.52321	0.47435	-0.219888	1	0.300027	1	Guanine nucleotide-binding protein G(I)/G(S)/G(O) subunit gamma-7 OS=Bos taurus GN=GNG7 PE=1 SV=1
Trin_palecto_122391_4			0.330408	1	1.76669	0.0335624	Structural maintenance of chromosomes protein 4 OS=Saccharomyces cerevisiae (strain ATCC 204508 / S288c) GN=SMC4 PE=1 SV=1
Trin_palecto_122205_3			1.17669	1	1.76992	0.0236108	TCDD-inducible poly [ADP-ribose] polymerase OS=Homo sapiens GN=TIPARP PE=2 SV=1
Trin_palecto_105351_8			0.160305	1	1.77806	0.0283669	DNA mismatch repair protein MutS OS=Rickettsia felis (strain ATCC VR-1525 / URRWXCal2) GN=mutS PE=3 SV=1
Trin_palecto_116556_5	1.0159	0.47561	0.446533	1	-0.361452	1	Guanine nucleotide-binding protein subunit alpha-12 OS=Homo sapiens GN=GNA12 PE=1 SV=4
Trin_palecto_116560_7	1.0159	0.47561	0.381993	1	-0.365779	1	Guanine nucleotide-binding protein subunit alpha-12 OS=Homo sapiens GN=GNA12 PE=1 SV=4
Trin_palecto_116557_5	1.0159	0.47561	0.262954	1	-0.367823	1	Guanine nucleotide-binding protein subunit alpha-12 OS=Homo sapiens GN=GNA12 PE=1 SV=4
Trin_palecto_77915_4			0.288208	1	1.78165	0.0319696	Probable global transcription activator SNF2L2 OS=Mus musculus GN=Smarca2 PE=1 SV=1
Trin_palecto_116559_7	1.0159	0.47561	0.280757	1	-0.518962	1	Guanine nucleotide-binding protein subunit alpha-12 OS=Homo sapiens GN=GNA12 PE=1 SV=4
Trin_palecto_28108_1			1.9041	0.0208186	2.7109	7.92e-06	Alpha-2B adrenergic receptor OS=Homo sapiens GN=ADRA2B PE=1 SV=2
Trin_palecto_89573_5	0.98249	0.48424	-0.151225	1	-0.282061	1	HAUS augmin-like complex subunit 6 OS=Homo sapiens GN=HAUS6 PE=1 SV=2
Trin_palecto_166602_2	0.70792	0.40896	0.311451	1	0.0287017	1	Heat shock protein beta-6 OS=Rattus norvegicus GN=Hspb6 PE=1 SV=1
Trin_palecto_47507_4	0.78144	0.48055	0.0921522	1	-0.309919	1	Histone chaperone ASF1B OS=Homo sapiens GN=ASF1B PE=1 SV=1
Trin_palecto_130456_1	0.46441	0.45605	-0.194822	1	-0.205596	1	Histone H1.3 OS=Homo sapiens GN=HIST1H1D PE=1 SV=2
Trin_palecto_96243_4			1.9119	0.0141871	1.81145	0.0160457	50S ribosomal protein L15 OS=Chlorobium chlorochromatii (strain CaD3) GN=rplO PE=3 SV=1
Trin_palecto_96243_3			1.91658	0.0137145	1.88563	0.00914792	D-alanine--poly(phosphoribitol) ligase subunit 1 OS=Staphylococcus xylosus GN=dltA PE=3 SV=1
Trin_palecto_153042_2			1.63461	0.143694	1.79446	0.020557	Major facilitator superfamily domain-containing protein 12 OS=Homo sapiens GN=MFSD12 PE=2 SV=2
Trin_palecto_96243_5			1.92945	0.0135793	1.83619	0.014371	Thylakoid lumenal 17.9 kDa protein
Trin_palecto_92043_1			1.39708	0.730992	1.80001	0.0240428	LIM homeobox transcription factor 1-beta.1 OS=Xenopus laevis GN=lmx1b.1 PE=2 SV=1
Trin_palecto_92043_4			1.00098	1	1.80221	0.0257552	Scaffold protein D13 OS=Variola virus (isolate Human/India/Ind3/1967) GN=D13L PE=3 SV=1
Trin_palecto_109639_11			0.279954	1	1.80479	0.0219066	Prolipoprotein diacylglyceryl transferase OS=Haemophilus influenzae (strain PittEE) GN=lgt PE=3 SV=1
Trin_palecto_109639_5			0.194216	1	1.80596	0.0319696	tRNA uridine 5-carboxymethylaminomethyl modification enzyme MnmG OS=Erythrobacter litoralis (strain HTCC2594) GN=mnmG PE=3 SV=1
Trin_palecto_96243_6			1.931	0.0131623	1.98564	0.00429038	Biotin synthase OS=Arthrobacter aurescens (strain TC1) GN=bioB PE=3 SV=1
Trin_palecto_41948_1			1.9382	0.0267533	2.66682	3.15e-05	Halotolerance protein HAL1 OS=Saccharomyces cerevisiae (strain ATCC 204508 / S288c) GN=HAL1 PE=2 SV=1
Trin_palecto_154264_16			0.532096	1	1.81745	0.0328969	Kinesin-like protein KIF21B OS=Homo sapiens GN=KIF21B PE=1 SV=2
Trin_palecto_144580_3			2.0442	0.0135793	1.19069	0.755168	Steryl-sulfatase OS=Homo sapiens GN=STS PE=1 SV=2
Trin_palecto_91585_2			1.77294	0.107361	1.83086	0.0317084	Latent-transforming growth factor beta-binding protein 2 OS=Mus musculus GN=Ltbp2 PE=1 SV=2
Trin_palecto_97721_3			1.93996	0.0288315	3.23448	9.73e-08	Mediator of RNA polymerase II transcription subunit 16 OS=Arabidopsis thaliana GN=MED16 PE=1 SV=1
Trin_palecto_71213_3			1.27296	1	1.84474	0.0236057	Phospholipase A1 member A OS=Mus musculus GN=Pla1a PE=2 SV=3
Trin_palecto_73681_2	0.70475	2.0423	-0.122413	1	-0.442872	1	Interferon-inducible double stranded RNA-dependent protein kinase activator A OS=Bos taurus GN=PRKRA PE=2 SV=1
Trin_palecto_73682_2	0.70475	2.0423	-0.0428648	1	-1.14711	1	Interferon-inducible double stranded RNA-dependent protein kinase activator A OS=Homo sapiens GN=PRKRA PE=1 SV=1
Trin_palecto_91583_1			1.76306	0.197112	1.85015	0.0486733	No hit
Trin_palecto_113960_9			0.831833	1	1.85525	0.0130117	TBC1 domain family member 9 OS=Homo sapiens GN=TBC1D9 PE=2 SV=2
Trin_palecto_28108_2			1.94053	0.0131623	2.70049	6.67e-06	Radiation-inducible immediate-early gene IEX-1 OS=Pan troglodytes GN=IER3 PE=3 SV=1
Trin_palecto_82823_15			-0.0314345	1	1.86673	0.0253562	No hit
Trin_palecto_102045_8			1.73219	0.271988	1.87336	0.0482444	Bicaudal D-related protein 1 OS=Homo sapiens GN=CCDC64 PE=2 SV=2
Trin_palecto_82822_24			-0.0332481	1	1.87336	0.0361382	UPF0178 protein in pahZ1 5'region OS=Pseudomonas lemoignei PE=3 SV=3
Trin_palecto_77915_2			0.255926	1	1.87552	0.023688	No hit
Trin_palecto_142264_11			1.62069	0.27157	1.87726	0.0219126	No hit
Trin_palecto_143223_2			0.537722	1	1.88376	0.0467374	Glycerol kinase OS=Bradyrhizobium sp. (strain ORS278) GN=glpK PE=3 SV=1
Trin_palecto_166431_4			0.457157	1	1.89018	0.012622	Macrosialin OS=Homo sapiens GN=CD68 PE=1 SV=2
Trin_palecto_137326_15			0.805534	1	1.8911	0.00973408	Transcription factor HIVEP2 OS=Homo sapiens GN=HIVEP2 PE=1 SV=2
Trin_palecto_130457_2	0.46441	0.45605	-1.06763	1	-0.618976	1	Histone H1.3 OS=Homo sapiens GN=HIST1H1D PE=1 SV=2
Trin_palecto_64270_1			1.19852	1	1.89339	0.0348912	Protein CbbY OS=Rhodobacter capsulatus GN=cbbY PE=3 SV=1
Trin_palecto_131131_1			2.05904	0.00956326	1.42033	0.274318	Visual system homeobox 1 OS=Xenopus laevis GN=vsx1 PE=2 SV=1
Trin_palecto_76829_1			0.828982	1	1.89368	0.0228895	Solute carrier family 2
Trin_palecto_120491_3			1.15693	1	1.89736	0.0420809	Callose synthase 5 OS=Arabidopsis thaliana GN=CALS5 PE=1 SV=1
Trin_palecto_77915_3			0.458304	1	1.90599	0.0106676	Valine--tRNA ligase OS=Brucella suis biovar 1 (strain 1330) GN=valS PE=3 SV=1
Trin_palecto_104432_3			0.928261	1	1.90778	0.0467374	Uncharacterized protein At5g49945 OS=Arabidopsis thaliana GN=At5g49945 PE=1 SV=1
Trin_palecto_109639_9			0.382939	1	1.90861	0.0185842	Methyl-coenzyme M reductase I operon protein D OS=Methanothermobacter marburgensis (strain DSM 2133 / 14651 / NBRC 100331 / OCM 82 / Marburg) GN=mcrD PE=2 SV=2
Trin_palecto_110535_2	6.8637	1.3735	-0.0596305	1	-0.40848	1	Kynurenine--oxoglutarate transaminase 3 OS=Bos taurus GN=CCBL2 PE=2 SV=1
Trin_palecto_110533_2	6.8637	1.3735	-0.148211	1	-0.505156	1	Kynurenine--oxoglutarate transaminase 3 OS=Bos taurus GN=CCBL2 PE=2 SV=1
Trin_palecto_92042_17			1.38085	0.699603	1.91058	0.00880019	E3 SUMO-protein ligase SIZ1 OS=Oryza sativa subsp. japonica GN=SIZ1 PE=1 SV=1
Trin_palecto_105554_4			1.48767	0.401979	1.91369	0.00959088	No hit
Trin_palecto_77915_5			0.467223	1	1.91588	0.0456971	Adenosine deaminase-like protein OS=Drosophila pseudoobscura pseudoobscura GN=GA11319 PE=3 SV=2
Trin_palecto_99483_8			0.185877	1	1.91861	0.0127411	D-alanyl-D-alanine carboxypeptidase DacA OS=Geobacillus stearothermophilus GN=dacA PE=1 SV=1
Trin_palecto_105351_5			0.336321	1	1.92043	0.0109076	Dihydroorotase OS=Leifsonia xyli subsp. xyli (strain CTCB07) GN=pyrC PE=3 SV=1
Trin_palecto_122390_1			0.402532	1	1.92804	0.0116658	Integrator complex subunit 3 homolog OS=Drosophila yakuba GN=IntS3 PE=3 SV=1
Trin_palecto_109639_1			0.151954	1	1.9285	0.0135295	No hit
Trin_palecto_26134_1	4.0585	0.54379	1.16166	1	-0.505156	1	Leucine aminopeptidase 1 OS=Podospora anserina (strain S / ATCC MYA-4624 / DSM 980 / FGSC 10383) GN=LAP1 PE=3 SV=1
Trin_palecto_162695_18			1.18636	1	1.92998	0.0319696	BTB/POZ domain-containing protein At3g50780 OS=Arabidopsis thaliana GN=At3g50780 PE=2 SV=1
Trin_palecto_109639_6			0.281377	1	1.93328	0.0137735	Crt homolog 1 OS=Dictyostelium discoideum GN=crtp1 PE=2 SV=1
Trin_palecto_82822_4			0.126548	1	1.9333	0.0121249	No hit
Trin_palecto_153918_9			0.946075	1	1.94472	0.03486	Anthranilate phosphoribosyltransferase OS=Chlamydophila felis (strain Fe/C-56) GN=trpD PE=3 SV=1
Trin_palecto_109639_10			0.407093	1	1.94609	0.0127646	Dynein heavy chain 2
Trin_palecto_110204_8			0.387695	1	1.94856	0.0448342	B2 bradykinin receptor OS=Mus musculus GN=Bdkrb2 PE=2 SV=4
Trin_palecto_121851_1			1.13559	1	1.94888	0.0249725	No hit
Trin_palecto_130459_1	0.46441	0.45605	0.268579	1	0.157809	1	Histone H1.4 OS=Homo sapiens GN=HIST1H1E PE=1 SV=2
Trin_palecto_162695_17			1.53445	0.34984	1.95045	0.00899549	Glyceraldehyde-3-phosphate dehydrogenase OS=Rhizomucor miehei GN=GPD PE=3 SV=1
Trin_palecto_130460_1	0.46441	0.45605	0.319205	1	0.369313	1	Histone H1.4 OS=Homo sapiens GN=HIST1H1E PE=1 SV=2
Trin_palecto_115772_2	0.85447	0.43439	-0.423299	1	0.239802	1	Homeobox-containing protein 1 OS=Homo sapiens GN=HMBOX1 PE=1 SV=1
Trin_palecto_82822_22			0.26591	1	1.96418	0.00685411	No hit
Trin_palecto_82822_28			0.127774	1	1.9652	0.0103473	Ras-associating and dilute domain-containing protein OS=Homo sapiens GN=RADIL PE=1 SV=5
Trin_palecto_82822_16			0.00903337	1	1.96535	0.0241938	23S rRNA (uracil(1939)-C(5))-methyltransferase RlmD OS=Acinetobacter baumannii (strain AB0057) GN=rlmD PE=3 SV=1
Trin_palecto_51875_1	1.2719	2.1557	1.31194	0.903801	1.60706	0.0575905	Long-chain-fatty-acid--CoA ligase 4 OS=Homo sapiens GN=ACSL4 PE=1 SV=2
Trin_palecto_86622_2			2.07645	0.0131623	1.53754	0.191733	Plipastatin synthase subunit A OS=Bacillus subtilis (strain 168) GN=ppsA PE=1 SV=2
Trin_palecto_153918_10			1.20373	1	1.97099	0.0340639	GTPase Era OS=Corynebacterium diphtheriae (strain ATCC 700971 / NCTC 13129 / Biotype gravis) GN=era PE=3 SV=1
Trin_palecto_130671_3			1.22697	1	1.97136	0.00828584	Transcription factor SOX-13 OS=Mus musculus GN=Sox13 PE=2 SV=4
Trin_palecto_105550_3			1.45444	0.695391	1.9714	0.0116666	MutS protein homolog 4 OS=Mus musculus GN=Msh4 PE=2 SV=1
Trin_palecto_120491_6			1.34258	1	1.97484	0.0195718	Arginine-glutamic acid dipeptide repeats protein OS=Homo sapiens GN=RERE PE=1 SV=2
Trin_palecto_91712_1			2.01309	0.00580899	1.96771	0.00439025	Membrane protein MosC OS=Rhizobium meliloti GN=mosC PE=4 SV=2
Trin_palecto_83884_7			1.66855	0.397824	1.98339	0.0257552	Regulator of G-protein signaling 3 OS=Homo sapiens GN=RGS3 PE=1 SV=2
Trin_palecto_96243_2			2.0142	0.00680274	1.92933	0.00723313	1-deoxy-D-xylulose-5-phosphate synthase OS=Xanthomonas campestris pv. vesicatoria (strain 85-10) GN=dxs PE=3 SV=2
Trin_palecto_115777_2	0.85447	0.43439	-0.150079	1	-0.188299	1	Homeobox-containing protein 1 OS=Mus musculus GN=Hmbox1 PE=2 SV=1
Trin_palecto_86622_5			2.10911	0.00338644	1.45265	0.176998	ETS-related transcription factor Elf-3 OS=Homo sapiens GN=ELF3 PE=1 SV=1
Trin_palecto_41948_3			2.0307	0.00519292	2.61661	1.16e-05	Alkanesulfonate monooxygenase OS=Pseudomonas sp. GN=ssuD PE=3 SV=1
Trin_palecto_166431_1			0.432008	1	1.98851	0.0228423	No hit
Trin_palecto_115773_2	0.85447	0.43439	0.0302448	1	0.0955733	1	Homeobox-containing protein 1 OS=Mus musculus GN=Hmbox1 PE=2 SV=1
Trin_palecto_157725_7	0.63813	0.34334	-0.0682943	1	0.19252	1	Homogentisate 1
Trin_palecto_142198_3			1.32912	1	1.99249	0.0193598	UPF0294 protein VP2298 OS=Vibrio parahaemolyticus serotype O3:K6 (strain RIMD 2210633) GN=VP2298 PE=3 SV=1
Trin_palecto_109639_8			0.426102	1	1.99455	0.010702	No hit
Trin_palecto_109639_7			0.526057	1	2.00001	0.0198018	DNA polymerase II large subunit OS=Methanoculleus marisnigri (strain ATCC 35101 / DSM 1498 / JR1) GN=polC PE=3 SV=1
Trin_palecto_104577_8			1.74511	0.102698	2.00083	0.00773917	Hyaluronan synthase 3 OS=Homo sapiens GN=HAS3 PE=1 SV=3
Trin_palecto_87049_2			0.230218	1	2.00253	0.0379671	Pyruvate kinase OS=Buchnera aphidicola subsp. Acyrthosiphon pisum (strain APS) GN=pykA PE=3 SV=1
Trin_palecto_151828_7			0.578114	1	2.01079	0.03042	Phosphatidylcholine:ceramide cholinephosphotransferase 2 OS=Homo sapiens GN=SGMS2 PE=1 SV=1
Trin_palecto_58439_3			0.870902	1	2.01521	0.0156545	UPF0179 protein MmarC6_0993 OS=Methanococcus maripaludis (strain C6 / ATCC BAA-1332) GN=MmarC6_0993 PE=3 SV=1
Trin_palecto_78656_1	0.46593	0.43435	0.349579	1	0.225657	1	Hydroxyacylglutathione hydrolase
Trin_palecto_126105_3	1.197	1.7187	2.11916	0.00267339	1.61735	0.0609891	Superoxide dismutase [Mn]
Trin_palecto_82822_25			0.223872	1	2.0178	0.0205797	Sugar transporter ERD6-like 2 OS=Arabidopsis thaliana GN=SUGTL3 PE=2 SV=1
Trin_palecto_155601_6			0.728996	1	2.01951	0.0488089	Putative B3 domain-containing protein Os10g0158600 OS=Oryza sativa subsp. japonica GN=Os10g0158600 PE=3 SV=1
Trin_palecto_155602_2			0.668957	1	2.02136	0.00400921	Protein CrcB homolog OS=Cupriavidus necator (strain ATCC 17699 / H16 / DSM 428 / Stanier 337) GN=crcB PE=3 SV=1
Trin_palecto_142264_8			1.65026	0.32103	2.02536	0.0130117	Neuron navigator 1 OS=Homo sapiens GN=NAV1 PE=1 SV=2
Trin_palecto_97050_6			1.00312	1	2.02629	0.0404974	Microtubule-associated protein futsch OS=Drosophila melanogaster GN=futsch PE=1 SV=4
Trin_palecto_93181_3			0.347053	1	2.02656	0.035895	Putative NAD(+)--arginine ADP-ribosyltransferase Vis OS=Vibrio splendidus GN=V12B01_18061 PE=1 SV=1
Trin_palecto_82823_3			-0.0585714	1	2.02741	0.00676106	No hit
Trin_palecto_27973_1			1.87462	0.107361	2.02939	0.0184599	No hit
Trin_palecto_126105_2			2.13468	0.00445993	1.64582	0.0752744	30S ribosomal protein S4
Trin_palecto_93181_4			0.400159	1	2.0301	0.0213078	Protoheme IX farnesyltransferase OS=Francisella tularensis subsp. tularensis (strain WY96-3418) GN=cyoE PE=3 SV=1
Trin_palecto_122390_2			0.0348711	1	2.03012	0.0426602	Pyridoxine/pyridoxamine 5'-phosphate oxidase OS=Shewanella oneidensis (strain MR-1) GN=pdxH PE=3 SV=1
Trin_palecto_78657_1	0.46593	0.43435	-0.0662884	1	0.382369	1	Hydroxyacylglutathione hydrolase
Trin_palecto_78652_1	0.46593	0.43435	-0.58458	1	-0.335231	1	Hydroxyacylglutathione hydrolase
Trin_palecto_99242_1			0.249003	1	2.03058	0.0276919	No hit
Trin_palecto_82822_21			0.375251	1	2.03131	0.0442989	Condensin-2 complex subunit D3 OS=Homo sapiens GN=NCAPD3 PE=1 SV=2
Trin_palecto_103564_16			1.24354	1	2.03376	0.0171535	BTB/POZ domain-containing protein 18 OS=Homo sapiens GN=BTBD18 PE=2 SV=1
Trin_palecto_140866_2			0.753735	1	2.035	0.0482444	Kinesin-like protein KIF19 OS=Xenopus laevis GN=kif19 PE=2 SV=1
Trin_palecto_65331_2			1.25477	1	2.04008	0.0103088	Eukaryotic translation initiation factor isoform 4G-2 OS=Oryza sativa subsp. japonica GN=Os02g0611500 PE=2 SV=1
Trin_palecto_142476_2			1.03238	1	2.04738	0.0451268	No hit
Trin_palecto_95027_4			1.75723	0.27079	2.04985	0.0200996	Primosomal protein N' OS=Chlamydia pneumoniae GN=priA PE=3 SV=1
Trin_palecto_61400_5			0.182688	1	2.05014	0.0349783	Uncharacterized protein C5orf42 homolog OS=Mus musculus PE=2 SV=4
Trin_palecto_82822_23			0.352243	1	2.05218	0.00592701	No hit
Trin_palecto_145807_10			1.43171	1	2.05246	0.0224173	Probable phospholipid-transporting ATPase IC OS=Homo sapiens GN=ATP8B1 PE=1 SV=3
Trin_palecto_99238_11			0.057682	1	2.05262	0.0386065	No hit
Trin_palecto_153918_6			1.0729	1	2.05716	0.0402708	Protein transport protein SEC9 OS=Candida glabrata (strain ATCC 2001 / CBS 138 / JCM 3761 / NBRC 0622 / NRRL Y-65) GN=SEC9 PE=3 SV=1
Trin_palecto_52768_2			2.06871	0.00348228	2.64831	7.73e-06	Glycerol-3-phosphate dehydrogenase [NAD(P)+] OS=Erwinia tasmaniensis (strain DSM 17950 / Et1/99) GN=gpsA PE=3 SV=1
Trin_palecto_82822_15			0.374316	1	2.06044	0.00418434	3-isopropylmalate dehydratase large subunit OS=Microcystis aeruginosa (strain NIES-843) GN=leuC PE=3 SV=1
Trin_palecto_58439_2			0.869936	1	2.06044	0.047802	No hit
Trin_palecto_103564_7			1.2736	1	2.0621	0.017646	Probable phospholipid-transporting ATPase IB OS=Mus musculus GN=Atp8a2 PE=1 SV=1
Trin_palecto_78655_1	0.46593	0.43435	-0.631886	1	-1.33523	1	Hydroxyacylglutathione hydrolase
Trin_palecto_127286_9	0.94361	0.47341	0.00736712	1	-0.699627	1	Lipid phosphate phosphohydrolase 1 OS=Cavia porcellus GN=PPAP2A PE=2 SV=1
Trin_palecto_159126_17			0.302751	1	2.06358	0.0249725	Cubilin OS=Homo sapiens GN=CUBN PE=1 SV=5
Trin_palecto_82786_5			1.07234	1	2.06507	0.00452537	No hit
Trin_palecto_103564_11			1.33159	1	2.07535	0.0045073	Leukemia inhibitory factor OS=Neovison vison GN=LIF PE=2 SV=1
Trin_palecto_130660_3	0.80171	0.31214	0.387923	1	0.0302085	1	M-phase-specific PLK1-interacting protein OS=Mus musculus GN=Mplkip PE=2 SV=1
Trin_palecto_82822_9			0.329218	1	2.0869	0.0128063	Merozoite surface protein 1 OS=Plasmodium yoelii yoelii GN=MSP-1 PE=3 SV=1
Trin_palecto_41948_6			2.10738	0.00306614	2.74504	3.93e-06	UPF0678 fatty acid-binding protein-like protein At1g79260 OS=Arabidopsis thaliana GN=At1g79260 PE=1 SV=1
Trin_palecto_161293_1			0.388292	1	2.09664	0.0219126	Apolipoprotein L3 OS=Homo sapiens GN=APOL3 PE=2 SV=3
Trin_palecto_71833_2	0.25228	0.22552	0.147906	1	-0.0474292	1	Mediator of RNA polymerase II transcription subunit 27 OS=Pongo abelii GN=MED27 PE=2 SV=1
Trin_palecto_67997_2			1.30334	1	2.10308	0.0491184	Cytosolic phospholipase A2 epsilon OS=Homo sapiens GN=PLA2G4E PE=2 SV=3
Trin_palecto_145091_6			1.97603	0.193962	2.10395	0.0409251	Glucose-fructose oxidoreductase domain-containing protein 1 OS=Mus musculus GN=Gfod1 PE=2 SV=1
Trin_palecto_82822_27			0.28241	1	2.10511	0.00284413	No hit
Trin_palecto_153918_7			1.12048	1	2.10692	0.0223813	Cysteine--tRNA ligase OS=Pyrobaculum calidifontis (strain JCM 11548 / VA1) GN=cysS PE=3 SV=1
Trin_palecto_99237_4			0.124189	1	2.10792	0.00670153	No hit
Trin_palecto_91712_2			2.11595	0.00227322	2.06763	0.00197976	Interleukin-32 OS=Homo sapiens GN=IL32 PE=1 SV=3
Trin_palecto_97274_1	0.17114	0.32594	0.0561777	1	-0.284423	1	Mitogen-activated protein kinase kinase kinase 5 OS=Homo sapiens GN=MAP3K5 PE=1 SV=1
Trin_palecto_100876_9			0.210992	1	2.11137	0.00187173	A disintegrin and metalloproteinase with thrombospondin motifs 20 OS=Mus musculus GN=Adamts20 PE=2 SV=2
Trin_palecto_145518_1			2.17938	0.0164923	1.85214	0.0639595	Type IV secretion system protein virB9 OS=Bartonella henselae (strain ATCC 49882 / Houston 1) GN=virB9 PE=1 SV=2
Trin_palecto_102694_2			1.58722	0.311956	2.11401	0.00366756	Dual specificity protein phosphatase 10 OS=Bos taurus GN=DUSP10 PE=2 SV=1
Trin_palecto_128022_1			2.18533	0.00928316	1.44718	0.358043	Popy Class I histocompatibility antigen
Trin_palecto_92914_6	3.252	2.1477	0.639129	1	-0.00560649	1	Neuropilin-1 OS=Homo sapiens GN=NRP1 PE=1 SV=3
Trin_palecto_92915_6	3.252	2.1477	0.611991	1	-0.0589963	1	Neuropilin-1 OS=Homo sapiens GN=NRP1 PE=1 SV=3
Trin_palecto_28145_1	0.84669	0.37736	0.157595	1	-0.207409	1	Myeloid leukemia factor 2 OS=Mus musculus GN=Mlf2 PE=1 SV=1
Trin_palecto_69148_4	0.79082	0.46397	0.19102	1	0.486268	1	Myeloid-associated differentiation marker OS=Pongo abelii GN=MYADM PE=2 SV=1
Trin_palecto_100876_8			-0.0255494	1	2.11525	0.00713535	Exportin-2 OS=Danio rerio GN=cse1l PE=2 SV=1
Trin_palecto_86622_6			2.18705	0.00452748	1.61458	0.116635	No hit
Trin_palecto_150447_2	0.7627	0.48453	0.321366	1	0.0156757	1	NAD(P)H-hydrate epimerase OS=Sus scrofa GN=APOA1BP PE=2 SV=1
Trin_palecto_82823_10			0.185392	1	2.12045	0.00418434	No hit
Trin_palecto_50023_3			2.20559	0.0064888	1.64212	0.13183	Elafin OS=Homo sapiens GN=PI3 PE=1 SV=3
Trin_palecto_97681_1			0.227668	1	2.12174	0.00240345	Lysine-specific demethylase 6B OS=Homo sapiens GN=KDM6B PE=1 SV=4
Trin_palecto_63235_2			-0.174204	1	2.12711	0.0271165	No hit
Trin_palecto_103564_14			1.43606	0.920705	2.13207	0.00518579	No hit
Trin_palecto_77331_7			1.51218	0.491638	2.13214	0.00328215	Spastin OS=Drosophila virilis GN=spas PE=3 SV=1
Trin_palecto_82786_2			0.882067	1	2.13725	0.00245336	Protein FdhD homolog OS=Anaeromyxobacter sp. (strain K) GN=fdhD PE=3 SV=1
Trin_palecto_82786_4			1.12623	1	2.13831	0.00425319	Endoglucanase A OS=Cellvibrio japonicus (strain Ueda107) GN=celA PE=3 SV=2
Trin_palecto_77332_2			1.50898	1	2.14018	0.0411723	No hit
Trin_palecto_82822_12			0.43627	1	2.14597	0.00490313	No hit
Trin_palecto_155601_3			0.629185	1	2.14879	0.00564862	Corticosteroid-binding protein OS=Candida albicans (strain SC5314 / ATCC MYA-2876) GN=CBP1 PE=1 SV=2
Trin_palecto_82822_18			-0.560802	1	2.15089	0.0376248	No hit
Trin_palecto_142300_13			1.5767	1	2.15147	0.0452665	No hit
Trin_palecto_116505_6			1.92986	0.30919	2.15245	0.0397791	Basic leucine zipper transcriptional factor ATF-like 2 OS=Homo sapiens GN=BATF2 PE=1 SV=1
Trin_palecto_160294_1			2.13945	0.00265942	2.10113	0.00210193	Stanniocalcin-1 OS=Homo sapiens GN=STC1 PE=1 SV=1
Trin_palecto_82338_5			0.620261	1	2.16066	0.00219684	ATP-binding cassette sub-family G member 1 OS=Homo sapiens GN=ABCG1 PE=1 SV=3
Trin_palecto_82822_19			0.226981	1	2.16771	0.00293291	Protein FAM196A OS=Homo sapiens GN=FAM196A PE=2 SV=1
Trin_palecto_155601_5			0.746626	1	2.17573	0.00209326	No hit
Trin_palecto_155601_2			0.741002	1	2.17747	0.00142969	Glucose-6-phosphate isomerase OS=Anabaena variabilis (strain ATCC 29413 / PCC 7937) GN=pgi PE=3 SV=1
Trin_palecto_120491_12			1.00966	1	2.18574	0.010702	No hit
Trin_palecto_52768_1			2.14723	0.00587613	2.82692	7.75e-06	40S ribosomal protein S6 OS=Yarrowia lipolytica (strain CLIB 122 / E 150) GN=RPS6 PE=3 SV=1
Trin_palecto_82786_3			0.973397	1	2.187	0.00234802	Orotidine 5'-phosphate decarboxylase OS=Lactococcus lactis subsp. cremoris (strain SK11) GN=pyrF PE=3 SV=1
Trin_palecto_86623_4			2.23768	0.000928216	1.55227	0.0966188	ETS-related transcription factor Elf-3 OS=Homo sapiens GN=ELF3 PE=1 SV=1
Trin_palecto_128021_1			2.24504	0.00537452	1.51601	0.259051	Popy Class I histocompatibility antigen
Trin_palecto_99237_5			0.257083	1	2.18704	0.0219066	No hit
Trin_palecto_126108_1			2.16739	0.0114833	1.98559	0.0209257	Uncharacterized protein aq_1909 OS=Aquifex aeolicus (strain VF5) GN=aq_1909 PE=4 SV=1
Trin_palecto_99238_13			0.136384	1	2.18959	0.00181541	Translation initiation factor 2 subunit alpha OS=Pyrococcus horikoshii (strain ATCC 700860 / DSM 12428 / JCM 9974 / NBRC 100139 / OT-3) GN=eif2a PE=1 SV=1
Trin_palecto_123323_1			0.811721	1	2.19211	0.0495345	Interferon-induced protein with tetratricopeptide repeats 2 OS=Homo sapiens GN=IFIT2 PE=1 SV=1
Trin_palecto_100876_7			0.315899	1	2.19267	0.00194548	Mucin-1 OS=Mesocricetus auratus GN=MUC1 PE=2 SV=1
Trin_palecto_52768_4			2.17509	0.00126419	2.75147	2.68e-06	SPBc2 prophage-derived aminoglycoside N(3')-acetyltransferase-like protein YokD OS=Bacillus subtilis (strain 168) GN=yokD PE=1 SV=1
Trin_palecto_30669_2			0.332343	1	2.19755	0.00590335	Regulator of G-protein signaling 2 OS=Bos taurus GN=RGS2 PE=2 SV=1
Trin_palecto_160294_3			2.17573	0.00437474	2.11375	0.00392972	Capsid polyprotein VP90 OS=Turkey astrovirus 2 GN=ORF2 PE=1 SV=1
Trin_palecto_113960_2			1.32839	1	2.20484	0.0273155	Uncharacterized protein BcRF1 OS=Epstein-Barr virus (strain B95-8) GN=BcRF1 PE=3 SV=1
Trin_palecto_61736_5			2.19234	0.0306716	3.41581	9.41e-07	Tudor domain-containing protein 1 OS=Mus musculus GN=Tdrd1 PE=1 SV=2
Trin_palecto_103564_1			1.4021	1	2.21527	0.00418434	Glutamate--tRNA ligase OS=Streptococcus agalactiae serotype III (strain NEM316) GN=gltX PE=3 SV=1
Trin_palecto_142195_2			1.39132	1	2.21849	0.00429038	Vasohibin-1 OS=Mus musculus GN=Vash1 PE=2 SV=4
Trin_palecto_166520_2			0.481402	1	2.22774	0.00875299	Cytokinin dehydrogenase 3 OS=Arabidopsis thaliana GN=CKX3 PE=1 SV=1
Trin_palecto_89758_1			2.33727	0.00126419	1.11031	0.982294	RING finger protein 183 OS=Mus musculus GN=Rnf183 PE=2 SV=1
Trin_palecto_63433_3			0.679823	1	2.23552	0.00246973	Sodium- and chloride-dependent creatine transporter 1 OS=Homo sapiens GN=SLC6A8 PE=1 SV=1
Trin_palecto_118068_4			0.594807	1	2.23611	0.0459237	Dual specificity protein kinase CLK4 OS=Homo sapiens GN=CLK4 PE=1 SV=1
Trin_palecto_102693_2			1.47558	1	2.23757	0.0255686	Dual specificity protein phosphatase 10 OS=Bos taurus GN=DUSP10 PE=2 SV=1
Trin_palecto_155602_6			0.735586	1	2.23765	0.00328215	No hit
Trin_palecto_97682_2			0.589329	1	2.24208	0.0397791	Lysine-specific demethylase 6B OS=Mus musculus GN=Kdm6b PE=1 SV=1
Trin_palecto_100876_5			0.409681	1	2.24726	0.00109478	Photosystem I reaction center subunit VI
Trin_palecto_86621_1			2.34784	0.00306614	1.54025	0.256648	Uncharacterized protein KIAA1522 OS=Mus musculus GN=Kiaa1522 PE=1 SV=1
Trin_palecto_73444_3			0.504037	1	2.25252	0.00251959	ETS translocation variant 5 OS=Mus musculus GN=Etv5 PE=2 SV=1
Trin_palecto_142198_4			1.74663	1	2.25734	0.0422472	Serine/threonine-protein kinase CLA4 OS=Ashbya gossypii (strain ATCC 10895 / CBS 109.51 / FGSC 9923 / NRRL Y-1056) GN=CLA4 PE=3 SV=1
Trin_palecto_98132_2			0.452956	1	2.26038	0.000762772	Carbonic anhydrase 9 OS=Homo sapiens GN=CA9 PE=1 SV=2
Trin_palecto_160294_2			2.20587	0.00519292	2.27763	0.00170073	Uncharacterized protein B0464.6 OS=Caenorhabditis elegans GN=B0464.6 PE=4 SV=2
Trin_palecto_50023_2			2.36811	0.0304119	1.62222	0.487251	Mast/stem cell growth factor receptor Kit OS=Sus scrofa GN=KIT PE=2 SV=1
Trin_palecto_97682_1			0.354309	1	2.26108	0.00105833	Lysine-specific demethylase 6B OS=Homo sapiens GN=KDM6B PE=1 SV=4
Trin_palecto_162696_20			1.38794	1	2.26145	0.00418434	Cysteine-rich receptor-like protein kinase 24 OS=Arabidopsis thaliana GN=CRK24 PE=3 SV=2
Trin_palecto_77331_5			1.72574	0.236709	2.2655	0.00289091	Nucleolar and spindle-associated protein 1 OS=Xenopus tropicalis GN=nusap1 PE=2 SV=2
Trin_palecto_116504_4			2.23232	0.0126778	2.2952	0.00426203	Basic leucine zipper transcriptional factor ATF-like 2 OS=Homo sapiens GN=BATF2 PE=1 SV=1
Trin_palecto_64562_2			0.14187	1	2.27725	0.00412565	Ectonucleoside triphosphate diphosphohydrolase 2 OS=Rattus norvegicus GN=Entpd2 PE=1 SV=1
Trin_palecto_82822_5			0.177716	1	2.28334	0.00253971	No hit
Trin_palecto_80179_1			0.850715	1	2.28516	0.00471012	Calmodulin-binding transcription activator 1 OS=Homo sapiens GN=CAMTA1 PE=1 SV=4
Trin_palecto_100876_6			0.334383	1	2.28594	0.000605193	Merozoite surface protein 1 OS=Plasmodium yoelii yoelii GN=MSP-1 PE=3 SV=1
Trin_palecto_120491_8			1.68492	0.834989	2.29435	0.0146908	Phosphoenolpyruvate-protein phosphotransferase OS=Mycoplasma pneumoniae (strain ATCC 29342 / M129) GN=ptsI PE=1 SV=1
Trin_palecto_138900_3			2.39365	0.00582857	1.42896	0.565396	Neurofibromin OS=Rattus norvegicus GN=Nf1 PE=1 SV=1
Trin_palecto_97721_4			2.27961	0.00445516	3.54176	1.59e-08	Thiazole synthase OS=Ralstonia pickettii (strain 12J) GN=thiG PE=3 SV=1
Trin_palecto_101057_1			2.25477	0.134777	2.29761	0.0464103	RNA-directed RNA polymerase L OS=Zaire ebolavirus (strain Mayinga-76) GN=L PE=3 SV=2
Trin_palecto_161279_1			0.705149	1	2.29858	0.0474774	Putative S-adenosyl-L-methionine-dependent methyltransferase MAB_4584c OS=Mycobacterium abscessus (strain ATCC 19977 / DSM 44196) GN=MAB_4584c PE=3 SV=1
Trin_palecto_33800_1			1.81823	0.603392	2.29902	0.0219126	Glutaminyl-peptide cyclotransferase OS=Homo sapiens GN=QPCT PE=1 SV=1
Trin_palecto_116504_5			2.13811	0.14148	2.30581	0.0250103	Carboxy-cis
Trin_palecto_99237_6			0.316416	1	2.30631	0.000675656	LWamide neuropeptides OS=Hydractinia echinata PE=2 SV=1
Trin_palecto_86257_2			0.327368	1	2.30741	0.00391709	Transient receptor potential protein OS=Drosophila melanogaster GN=trp PE=1 SV=3
Trin_palecto_109639_12			0.4659	1	2.31552	0.0209397	DNA replication and repair protein RecF OS=Cyanothece sp. (strain PCC 7425 / ATCC 29141) GN=recF PE=3 SV=1
Trin_palecto_159126_14			0.564317	1	2.32492	0.0168827	GTP-binding protein 2 OS=Homo sapiens GN=GTPBP2 PE=2 SV=1
Trin_palecto_97681_9			0.0105625	1	2.32712	0.0183488	Eukaryotic translation initiation factor 4G OS=Arabidopsis thaliana GN=EIF4G PE=1 SV=2
Trin_palecto_136185_3			2.42866	0.0171361	-0.505156	1	MHC class II transactivator OS=Homo sapiens GN=CIITA PE=1 SV=3
Trin_palecto_64294_4			-0.0374138	1	2.32794	0.000802908	HERV-K_3q12.3 provirus ancestral Env polyprotein OS=Homo sapiens GN=ERVK-5 PE=2 SV=1
Trin_palecto_63433_2			0.802617	1	2.33343	0.00037938	Ras association domain-containing protein 1 OS=Homo sapiens GN=RASSF1 PE=1 SV=1
Trin_palecto_64562_1			0.57552	1	2.334	0.00106806	No hit
Trin_palecto_63235_1			-0.128311	1	2.33572	0.0195718	Bcl-2-binding component 3 OS=Rattus norvegicus GN=Bbc3 PE=2 SV=1
Trin_palecto_77331_6			1.7733	0.0784071	2.34774	0.000430958	No hit
Trin_palecto_99237_3			0.298474	1	2.35292	0.000410433	FAS1 domain-containing protein DEHA2G15708g OS=Debaryomyces hansenii (strain ATCC 36239 / CBS 767 / JCM 1990 / NBRC 0083 / IGC 2968) GN=DEHA2G15708g PE=3 SV=2
Trin_palecto_102134_2			2.38604	0.0327918	2.76786	0.00168292	SLA class II histocompatibility antigen
Trin_palecto_143226_1			0.634991	1	2.35561	0.0041987	Glycerol kinase OS=Bradyrhizobium sp. (strain ORS278) GN=glpK PE=3 SV=1
Trin_palecto_110204_5			1.03139	1	2.35587	0.0468026	Immunoglobulin A1 protease OS=Streptococcus pneumoniae (strain ATCC BAA-255 / R6) GN=iga PE=3 SV=2
Trin_palecto_155601_1			0.785726	1	2.35637	0.00523721	No hit
Trin_palecto_153918_4			0.97946	1	2.36039	0.00179065	Serine/threonine-protein kinase SSN3 OS=Ustilago maydis (strain 521 / FGSC 9021) GN=SSN3 PE=3 SV=1
Trin_palecto_58572_1			0.802571	1	2.3644	0.000443177	Protein transport protein SEC31 OS=Candida albicans (strain SC5314 / ATCC MYA-2876) GN=SEC31 PE=3 SV=1
Trin_palecto_64294_3			0.169523	1	2.36717	0.000222864	Transcription elongation factor SPT6 OS=Debaryomyces hansenii (strain ATCC 36239 / CBS 767 / JCM 1990 / NBRC 0083 / IGC 2968) GN=SPT6 PE=3 SV=1
Trin_palecto_98132_1			0.54951	1	2.37059	0.000243601	No hit
Trin_palecto_142198_2			1.39354	1	2.38237	0.00633552	Vasohibin-1 OS=Homo sapiens GN=VASH1 PE=1 SV=1
Trin_palecto_63434_1			0.722716	1	2.3827	0.00400814	Ras association domain-containing protein 1 OS=Homo sapiens GN=RASSF1 PE=1 SV=1
Trin_palecto_116504_2			2.07861	0.3549	2.38414	0.0335624	Disintegrin and metalloproteinase domain-containing protein 28 OS=Macaca fascicularis GN=ADAM28 PE=2 SV=1
Trin_palecto_102043_7			1.02088	1	2.38745	0.00369644	Probable septum site-determining protein MinC OS=Pseudomonas syringae pv. phaseolicola (strain 1448A / Race 6) GN=minC PE=3 SV=1
Trin_palecto_102043_3			0.888947	1	2.39335	0.0012849	Lipopolysaccharide-responsive and beige-like anchor protein OS=Mus musculus GN=Lrba PE=1 SV=1
Trin_palecto_82822_3			-0.261936	1	2.39729	0.00338123	Protein furry homolog-like OS=Homo sapiens GN=FRYL PE=1 SV=2
Trin_palecto_82822_26			-0.0215582	1	2.40262	0.00474922	Translation initiation factor IF-2 OS=Geobacter uraniireducens (strain Rf4) GN=infB PE=3 SV=1
Trin_palecto_65331_4			1.45591	1	2.40362	0.00380166	Octopamine receptor beta-2R OS=Drosophila melanogaster GN=Octbeta2R PE=2 SV=2
Trin_palecto_138900_6			2.40876	0.012045	2.37119	0.00826455	Acyl-coenzyme A thioesterase THEM4 OS=Rattus norvegicus GN=Them4 PE=2 SV=1
Trin_palecto_67662_8			0.514663	1	2.40837	0.00169287	Lysine-specific demethylase 6B OS=Mus musculus GN=Kdm6b PE=1 SV=1
Trin_palecto_63433_5			0.810373	1	2.41843	0.0172178	Endothelial zinc finger protein induced by tumor necrosis factor alpha OS=Homo sapiens GN=ZNF71 PE=2 SV=1
Trin_palecto_83021_2			1.72135	0.946369	2.42329	0.012069	Solute carrier family 2
Trin_palecto_162696_1			1.46732	1	2.42598	0.0154941	Myosin-1 OS=Yarrowia lipolytica (strain CLIB 122 / E 150) GN=MYO1 PE=3 SV=1
Trin_palecto_54129_2			0.269499	1	2.42727	0.000250344	Titin OS=Mus musculus GN=Ttn PE=1 SV=1
Trin_palecto_87050_3			1.33092	1	2.42773	0.0200006	Glycosyltransferase-like domain-containing protein 1 OS=Bos taurus GN=GTDC1 PE=2 SV=1
Trin_palecto_125758_9			2.56702	0.0312341	1.12103	1	Protein P OS=Woodchuck hepatitis B virus (isolate 59) GN=P PE=3 SV=1
Trin_palecto_92135_15			0.351995	1	2.42821	0.00187173	Period circadian protein homolog 1 OS=Homo sapiens GN=PER1 PE=1 SV=2
Trin_palecto_61735_2			2.44072	0.00748409	3.20243	1.12e-05	No hit
Trin_palecto_83117_5			-0.180089	1	2.42939	0.0215559	Short-chain dehydrogenase/reductase 3 OS=Homo sapiens GN=DHRS3 PE=1 SV=2
Trin_palecto_61736_6			2.44333	0.00422618	3.44838	4.43e-07	RNA polymerase sigma factor RpoD OS=Bacillus subtilis (strain 168) GN=sigA PE=1 SV=2
Trin_palecto_103565_8			1.45427	0.990269	2.43413	0.00079417	ATP-dependent zinc metalloprotease FtsH OS=Borrelia burgdorferi (strain ZS7) GN=ftsH PE=3 SV=1
Trin_palecto_70101_2			0.505618	1	2.4408	0.00187173	Probable D
Trin_palecto_138907_4			2.4706	0.000226372	2.11015	0.00357066	Apolipoprotein N-acyltransferase OS=Agrobacterium radiobacter (strain K84 / ATCC BAA-868) GN=lnt PE=3 SV=1
Trin_palecto_102043_6			0.737501	1	2.44369	0.00227757	Cation transport regulator-like protein 1 OS=Homo sapiens GN=CHAC1 PE=1 SV=2
Trin_palecto_140055_2			2.48949	0.00023036	2.40519	0.000373593	Uncharacterized protein C05D11.1 OS=Caenorhabditis elegans GN=C05D11.1 PE=1 SV=2
Trin_palecto_69918_3			2.50562	0.0207989	2.2762	0.0378777	No hit
Trin_palecto_64294_2			0.314204	1	2.44856	0.000157631	Ankyrin repeat and MYND domain-containing protein 1 OS=Homo sapiens GN=ANKMY1 PE=2 SV=2
Trin_palecto_161293_2			0.721091	1	2.44986	0.0195718	COPII coat assembly protein sec16 OS=Emericella nidulans (strain FGSC A4 / ATCC 38163 / CBS 112.46 / NRRL 194 / M139) GN=sec16 PE=3 SV=1
Trin_palecto_89995_1			-0.329323	1	2.45678	0.0400859	Protein downstream neighbor of Son OS=Homo sapiens GN=DONSON PE=1 SV=2
Trin_palecto_142478_9			1.15802	1	2.4569	0.00021965	Tumor necrosis factor receptor superfamily member 10A OS=Homo sapiens GN=TNFRSF10A PE=1 SV=3
Trin_palecto_60412_5			0.349579	1	2.46382	0.0353375	2-C-methyl-D-erythritol 2
Trin_palecto_120043_2			2.50799	4.31e-05	2.35472	0.000160636	Baculoviral IAP repeat-containing protein 3 OS=Homo sapiens GN=BIRC3 PE=1 SV=2
Trin_palecto_58326_3			2.58808	0.0164923	1.33021	1	C-X-C motif chemokine 16 OS=Homo sapiens GN=CXCL16 PE=2 SV=4
Trin_palecto_70101_3			0.563268	1	2.49291	7.98e-05	DNA damage-inducible transcript 3 protein OS=Homo sapiens GN=DDIT3 PE=1 SV=1
Trin_palecto_92135_11			0.447968	1	2.49777	0.000312576	Period circadian protein homolog 1 OS=Homo sapiens GN=PER1 PE=1 SV=2
Trin_palecto_138907_2			2.51882	0.000213733	1.91998	0.0184599	ABC transporter G family member 38 OS=Arabidopsis thaliana GN=ABCG38 PE=2 SV=1
Trin_palecto_101766_1			2.60356	0.0151578	2.19528	0.0697382	tRNA uridine 5-carboxymethylaminomethyl modification enzyme MnmG OS=Syntrophobacter fumaroxidans (strain DSM 10017 / MPOB) GN=mnmG PE=3 SV=1
Trin_palecto_52819_1	1.135	0.45708	0.137886	1	-0.56499	1	Negative elongation factor E OS=Bos taurus GN=NELFE PE=2 SV=1
Trin_palecto_116019_6	0.44307	0.4208	0.0403293	1	0.115783	1	Neutral alpha-glucosidase AB OS=Homo sapiens GN=GANAB PE=1 SV=3
Trin_palecto_120041_2			2.56543	0.000442429	2.62381	0.00019861	No hit
Trin_palecto_148759_3			0.502363	1	2.51849	0.00134154	No hit
Trin_palecto_82787_1			1.33569	1	2.53437	0.039294	Anhydro-N-acetylmuramic acid kinase OS=Synechococcus elongatus (strain PCC 7942) GN=anmK PE=3 SV=1
Trin_palecto_130213_3			0.306122	1	2.53905	0.000243601	Phosphatidate phosphatase LPIN1 OS=Mus musculus GN=Lpin1 PE=1 SV=1
Trin_palecto_121086_4			1.40693	1	2.54321	0.0191691	A disintegrin and metalloproteinase with thrombospondin motifs 6 OS=Homo sapiens GN=ADAMTS6 PE=2 SV=2
Trin_palecto_56468_1			1.87846	0.93394	2.54668	0.0186367	Ciliary neurotrophic factor OS=Homo sapiens GN=CNTF PE=1 SV=1
Trin_palecto_141737_19			0.826405	1	2.54871	0.0202016	No hit
Trin_palecto_92136_11			0.606799	1	2.5547	6.71e-05	Period circadian protein homolog 1 OS=Homo sapiens GN=PER1 PE=1 SV=2
Trin_palecto_106005_4			0.894183	1	2.55539	0.0457764	Transcription elongation regulator 1 OS=Homo sapiens GN=TCERG1 PE=1 SV=2
Trin_palecto_85726_7			1.49244	1	2.55662	0.0228423	Mucin-19 OS=Homo sapiens GN=MUC19 PE=1 SV=2
Trin_palecto_140055_4			2.58757	2.14e-05	2.52063	3.53e-05	Endothelial lipase OS=Homo sapiens GN=LIPG PE=1 SV=1
Trin_palecto_75582_3	2.662	0.65969	-0.20427	1	-0.612655	1	Nucleolar protein 3 OS=Mus musculus GN=Nol3 PE=1 SV=1
Trin_palecto_80177_1			1.10455	1	2.56586	0.00102147	Calmodulin-binding transcription activator 1 OS=Homo sapiens GN=CAMTA1 PE=1 SV=4
Trin_palecto_98262_3			2.6753	0.00419287	1.68902	0.38982	Protein spalten OS=Dictyostelium discoideum GN=spnA PE=1 SV=1
Trin_palecto_144539_3			1.49029	1	2.56842	0.0171535	Glucoside xylosyltransferase 1 OS=Gallus gallus GN=GXYLT1 PE=2 SV=1
Trin_palecto_97680_2			0.829695	1	2.56973	0.00670153	Lysine-specific demethylase 6B OS=Mus musculus GN=Kdm6b PE=1 SV=1
Trin_palecto_98135_1			0.702761	1	2.5719	3e-05	Carbonic anhydrase 9 OS=Homo sapiens GN=CA9 PE=1 SV=2
Trin_palecto_80178_1			0.849647	1	2.5807	0.00106552	Calmodulin-binding transcription activator 1 OS=Homo sapiens GN=CAMTA1 PE=1 SV=4
Trin_palecto_145516_1			2.59198	0.000486634	2.73188	0.000108027	Solute carrier family 13 member 3 OS=Mus musculus GN=Slc13a3 PE=2 SV=1
Trin_palecto_145519_1			2.59574	0.00639239	2.35011	0.0166188	Protein WWC2 OS=Mus musculus GN=Wwc2 PE=2 SV=1
Trin_palecto_61735_1			2.62254	0.0243218	3.50127	4.37e-05	Serrate RNA effector molecule homolog A OS=Xenopus laevis GN=srrt-a PE=2 SV=1
Trin_palecto_142195_10			1.57226	1	2.58795	0.00220651	No hit
Trin_palecto_161818_1			2.63115	0.00348228	6.43442	9.8e-23	Cystine/glutamate transporter OS=Mus musculus GN=Slc7a11 PE=1 SV=1
Trin_palecto_144539_2			1.59331	0.834631	2.5897	0.000801805	S-adenosylmethionine:tRNA ribosyltransferase-isomerase OS=Nitrobacter winogradskyi (strain Nb-255 / ATCC 25391) GN=queA PE=3 SV=1
Trin_palecto_92332_4			2.63914	0.0389346	2.58795	0.0250634	Serine/threonine-protein kinase TAO1 OS=Rattus norvegicus GN=Taok1 PE=1 SV=1
Trin_palecto_54129_1			0.365193	1	2.5924	2.01e-05	Insulin-induced gene 1 protein OS=Homo sapiens GN=INSIG1 PE=1 SV=3
Trin_palecto_122390_3			0.978282	1	2.59879	0.00160845	Dysferlin OS=Homo sapiens GN=DYSF PE=1 SV=1
Trin_palecto_30856_1			0.861762	1	2.61254	0.00999839	No hit
Trin_palecto_139061_1			2.65231	6.84e-05	2.61578	7.98e-05	Chondroitin proteoglycan 4 OS=Caenorhabditis elegans GN=cpg-4 PE=1 SV=3
Trin_palecto_148759_5			0.672797	1	2.62326	9.74e-05	ERBB receptor feedback inhibitor 1 OS=Homo sapiens GN=ERRFI1 PE=1 SV=1
Trin_palecto_116018_3	0.44307	0.4208	-0.00586831	1	0.0496695	1	Neutral alpha-glucosidase AB OS=Sus scrofa GN=GANAB PE=1 SV=1
Trin_palecto_138903_2			2.70223	0.0151578	2.74507	0.0065885	V-type ATP synthase alpha chain 2 OS=Clostridium tetani (strain Massachusetts / E88) GN=atpA2 PE=3 SV=1
Trin_palecto_138907_3			2.71667	2.76e-05	2.15839	0.00299453	Vacuolar proton ATPase a1 OS=Arabidopsis thaliana GN=VHA-a1 PE=1 SV=1
Trin_palecto_144580_6			2.75045	0.0412581	1.72433	0.830165	Homeobox-leucine zipper protein HOX19 OS=Oryza sativa subsp. japonica GN=HOX19 PE=2 SV=1
Trin_palecto_162696_2			1.5552	0.397824	2.63466	4.48e-05	No hit
Trin_palecto_125744_5			0.298305	1	2.63794	0.000133657	Conserved oligomeric Golgi complex subunit 6 OS=Sclerotinia sclerotiorum (strain ATCC 18683 / 1980 / Ss-1) GN=COG6 PE=3 SV=1
Trin_palecto_138900_1			2.71966	3.43e-05	2.40707	0.000484719	Probable RNA-binding protein 46 OS=Homo sapiens GN=RBM46 PE=2 SV=1
Trin_palecto_142195_3			1.38271	1	2.64011	0.0036138	Semaphorin-5A OS=Homo sapiens GN=SEMA5A PE=1 SV=3
Trin_palecto_120041_1			2.72566	4.26e-06	2.51791	3.35e-05	Baculoviral IAP repeat-containing protein 3 OS=Homo sapiens GN=BIRC3 PE=1 SV=2
Trin_palecto_124084_2	0.70895	0.42927	-0.11285	1	-0.697108	1	NFATC2-interacting protein OS=Macaca fascicularis GN=NFATC2IP PE=2 SV=1
Trin_palecto_138907_8			2.72827	3.51e-05	2.09105	0.00636961	DNA mismatch repair protein MutL OS=Coxiella burnetii (strain Dugway 5J108-111) GN=mutL PE=3 SV=1
Trin_palecto_125744_6			0.19981	1	2.65029	3.95e-05	Mannan endo-1
Trin_palecto_60205_1			0.456017	1	2.65317	3.94e-05	Dynamin-like 120 kDa protein
Trin_palecto_140055_5			2.73921	3.51e-05	2.68599	4.89e-05	No hit
Trin_palecto_61106_2			2.76729	0.0188801	2.07981	0.228684	No hit
Trin_palecto_82820_3			2.74172	6.4e-05	2.73606	5.67e-05	Excitatory amino acid transporter 1 OS=Homo sapiens GN=SLC1A3 PE=1 SV=1
Trin_palecto_125744_13			-0.0678637	1	2.67577	2.53e-05	Puromycin-sensitive aminopeptidase OS=Mus musculus GN=Npepps PE=1 SV=2
Trin_palecto_128070_13			0.928829	1	2.68467	0.0297183	A disintegrin and metalloproteinase with thrombospondin motifs 14 OS=Homo sapiens GN=ADAMTS14 PE=2 SV=2
Trin_palecto_120041_3			2.74663	0.00011218	2.71348	0.000122431	Serine/threonine-protein kinase ATR OS=Oryza sativa subsp. indica GN=OsI_023634 PE=3 SV=2
Trin_palecto_121132_8			0.345747	1	2.68679	0.00260738	RasGAP-activating-like protein 1 OS=Homo sapiens GN=RASAL1 PE=1 SV=3
Trin_palecto_76829_2			1.77799	1	2.68749	0.0318316	Aspartyl/glutamyl-tRNA(Asn/Gln) amidotransferase subunit B OS=Rickettsia peacockii (strain Rustic) GN=gatB PE=3 SV=1
Trin_palecto_61735_3			2.74872	6.34e-05	3.7065	2.81e-09	Transcription factor RelB OS=Homo sapiens GN=RELB PE=1 SV=2
Trin_palecto_151579_2			0.0461864	1	2.71275	0.00869408	NKG2D ligand 1 OS=Homo sapiens GN=ULBP1 PE=1 SV=1
Trin_palecto_145516_5			2.75144	5.25e-05	2.8661	1.51e-05	Bifunctional protein PyrR OS=Fusobacterium nucleatum subsp. nucleatum (strain ATCC 25586 / CIP 101130 / JCM 8532 / LMG 13131) GN=pyrR PE=3 SV=1
Trin_palecto_49155_2			2.76563	0.00389297	4.21051	1.56e-08	Dipeptidyl peptidase 4 OS=Trichophyton tonsurans GN=DPP4 PE=3 SV=1
Trin_palecto_156328_8			1.10204	1	2.71452	0.012622	30S ribosomal protein S14
Trin_palecto_98134_1			0.880004	1	2.7269	6.85e-06	Carbonic anhydrase 9 OS=Homo sapiens GN=CA9 PE=1 SV=2
Trin_palecto_141737_8			1.00457	1	2.72794	4.18e-05	Dual specificity protein phosphatase 8 OS=Homo sapiens GN=DUSP8 PE=2 SV=2
Trin_palecto_97681_5			0.418155	1	2.72931	0.0219126	30S ribosomal protein S6 OS=Dictyoglomus thermophilum (strain ATCC 35947 / DSM 3960 / H-6-12) GN=rpsF PE=3 SV=1
Trin_palecto_162042_4	0.082711	0.082349	-0.0440114	1	-0.849111	1	No hit
Trin_palecto_189058_1	0.28364	0.12276	NA	NA	Inf	1	No hit
Trin_palecto_64582_1	0.83783	0.4227	0.0441339	1	-0.425025	1	Perilipin-2 OS=Homo sapiens GN=PLIN2 PE=1 SV=2
Trin_palecto_148757_1			0.261915	1	2.73294	0.00019861	Transposase for insertion sequence element IS905 OS=Lactococcus lactis subsp. lactis (strain IL1403) GN=tra905 PE=3 SV=1
Trin_palecto_37034_5			2.7823	2.92e-05	2.49271	0.000331805	Semaphorin-7A OS=Homo sapiens GN=SEMA7A PE=1 SV=1
Trin_palecto_107723_11			2.78742	9.08e-05	1.97852	0.0301046	No hit
Trin_palecto_92332_3			2.79035	0.000334172	2.76217	0.000313038	No hit
Trin_palecto_125744_10			0.619242	1	2.74547	1.36e-05	POU domain
Trin_palecto_159132_15			0.301443	1	2.7501	0.0276919	Capsid protein OS=Tomato aspermy virus GN=ORF3b PE=1 SV=1
Trin_palecto_74892_1			2.81255	0.000355336	3.8111	2.93e-08	Antibiotic efflux pump periplasmic linker protein ArpA OS=Pseudomonas putida GN=arpA PE=2 SV=1
Trin_palecto_119688_1	0.45812	0.40734	0.188476	1	-0.173971	1	Phosphatidate cytidylyltransferase 2 OS=Homo sapiens GN=CDS2 PE=1 SV=1
Trin_palecto_154658_1	0.79097	0.46592	0.201926	1	0.438051	1	PNMA-like protein 1 OS=Homo sapiens GN=PNMAL1 PE=1 SV=2
Trin_palecto_83158_5	1.0947	0.46875	0.0796278	1	-0.199267	1	Poly(A) polymerase gamma OS=Mus musculus GN=Papolg PE=1 SV=1
Trin_palecto_83160_5	1.0947	0.46875	-0.210742	1	-0.429509	1	Poly(A) polymerase gamma OS=Mus musculus GN=Papolg PE=1 SV=1
Trin_palecto_28191_3	0.67465	0.49708	-0.0288407	1	0.216127	1	PRA1 family protein 3 OS=Bos taurus GN=ARL6IP5 PE=2 SV=1
Trin_palecto_98500_7	0.84434	0.47554	-0.690779	1	-0.52223	1	Pre-mRNA-processing factor 40 homolog B OS=Mus musculus GN=Prpf40b PE=2 SV=2
Trin_palecto_98483_8	0.84434	0.47554	-0.614327	1	-0.660435	1	Pre-mRNA-processing factor 40 homolog B OS=Mus musculus GN=Prpf40b PE=2 SV=2
Trin_palecto_98494_10	0.84434	0.47554	-0.296701	1	-0.228316	1	Pre-mRNA-processing factor 40 homolog B OS=Mus musculus GN=Prpf40b PE=2 SV=2
Trin_palecto_99221_3			0.589003	1	2.75163	7.92e-06	Uncharacterized protein YqeW OS=Bacillus subtilis (strain 168) GN=yqeW PE=4 SV=2
Trin_palecto_83097_1			1.24322	1	2.752	0.00676226	ATP-dependent RNA helicase DBP8 OS=Cryptococcus neoformans var. neoformans serotype D (strain JEC21 / ATCC MYA-565) GN=DBP8 PE=3 SV=1
Trin_palecto_88542_1	4.0974	0.79803	0.056603	1	-0.768191	1	PRKCA-binding protein OS=Homo sapiens GN=PICK1 PE=1 SV=2
Trin_palecto_88544_1	4.0974	0.79803	0.00890536	1	-0.959995	1	PRKCA-binding protein OS=Pongo abelii GN=PICK1 PE=2 SV=1
Trin_palecto_80180_1			1.60515	0.675224	2.76163	0.000133657	Calmodulin-binding transcription activator 1 OS=Homo sapiens GN=CAMTA1 PE=1 SV=4
Trin_palecto_138907_1			2.83928	4.41e-06	2.09168	0.00366756	No hit
Trin_palecto_107426_5			2.86381	0.0314315	3.12711	0.00423573	Uncharacterized protein KIAA1755 OS=Homo sapiens GN=KIAA1755 PE=2 SV=2
Trin_palecto_43128_4			2.8661	0.00124744	2.21105	0.0418394	TATA-box-binding protein OS=Dictyostelium discoideum GN=tbpA PE=2 SV=2
Trin_palecto_98262_2			2.92533	0.00119226	2.51192	0.0106676	DNA damage-regulated autophagy modulator protein 1 OS=Mus musculus GN=Dram1 PE=2 SV=2
Trin_palecto_69918_2			2.93781	0.0298505	2.97484	0.0130963	No hit
Trin_palecto_142485_3			1.36038	0.920705	2.78166	5.61e-06	Tumor necrosis factor receptor superfamily member 10A OS=Homo sapiens GN=TNFRSF10A PE=1 SV=3
Trin_palecto_92332_7			2.95941	8.02e-07	2.97045	7.68e-07	Ribonuclease ZC3H12A OS=Bos taurus GN=ZC3H12A PE=2 SV=1
Trin_palecto_140055_3			2.98751	4.53e-05	2.9177	7.18e-05	Multidrug and toxin extrusion protein 1 OS=Oryctolagus cuniculus GN=SLC47A1 PE=2 SV=1
Trin_palecto_148759_6			0.894183	1	2.78566	0.000580568	ATP-binding cassette sub-family A member 3 OS=Mus musculus GN=Abca3 PE=2 SV=3
Trin_palecto_124939_3			3.0842	7.95e-06	1.69099	0.169578	Chorismate synthase OS=Teredinibacter turnerae (strain ATCC 39867 / T7901) GN=aroC PE=3 SV=1
Trin_palecto_43128_1			2.99615	0.000200457	2.26038	0.0220568	No hit
Trin_palecto_100876_3			-0.392387	1	2.78848	0.000243601	20S-pre-rRNA D-site endonuclease NOB1 OS=Saccharomyces cerevisiae (strain ATCC 204508 / S288c) GN=NOB1 PE=1 SV=1
Trin_palecto_141737_6			1.17864	1	2.7944	0.0310766	No hit
Trin_palecto_99221_1			0.752894	1	2.8031	0.000149966	Galectin-2 OS=Rattus norvegicus GN=Lgals2 PE=2 SV=1
Trin_palecto_145516_4			3.02946	2.61e-06	2.94401	5.91e-06	No hit
Trin_palecto_86261_2			0.666899	1	2.82296	0.000203336	Glucose-6-phosphate isomerase OS=Porphyromonas gingivalis (strain ATCC BAA-308 / W83) GN=pgi PE=3 SV=1
Trin_palecto_98477_9	0.84434	0.47554	-0.493179	1	-0.144058	1	Pre-mRNA-processing factor 40 homolog B OS=Mus musculus GN=Prpf40b PE=2 SV=2
Trin_palecto_98479_9	0.84434	0.47554	0.0291129	1	-0.0565664	1	Pre-mRNA-processing factor 40 homolog B OS=Mus musculus GN=Prpf40b PE=2 SV=2
Trin_palecto_125744_12			0.264091	1	2.82407	1.01e-05	No hit
Trin_palecto_55791_10			1.36029	1	2.82455	0.00583148	Pappalysin-1 OS=Homo sapiens GN=PAPPA PE=1 SV=3
Trin_palecto_110511_3			3.15052	0.0151603	1.84534	0.867057	No hit
Trin_palecto_71906_1			3.04986	0.000156604	2.60805	0.00296925	Protein transport protein SEC31 OS=Phaeosphaeria nodorum (strain SN15 / ATCC MYA-4574 / FGSC 10173) GN=SEC31 PE=3 SV=3
Trin_palecto_99353_2			2.29773	0.644048	2.83045	0.0312129	Probable nucleolar pre-ribosomal-associated protein 2 OS=Schizosaccharomyces pombe (strain 972 / ATCC 24843) GN=urb2 PE=3 SV=2
Trin_palecto_82820_4			3.06505	0.014253	2.90513	0.0174583	No hit
Trin_palecto_97681_8			0.631149	1	2.8524	0.0122676	Transcription elongation factor SPT5 OS=Cryptococcus neoformans var. neoformans serotype D (strain B-3501A) GN=SPT5 PE=3 SV=1
Trin_palecto_123321_1			0.309221	1	2.85741	0.00895887	Interferon-induced protein with tetratricopeptide repeats 3 OS=Homo sapiens GN=IFIT3 PE=1 SV=1
Trin_palecto_98488_7	0.84434	0.47554	-0.725189	1	-1.18032	1	Pre-mRNA-processing factor 40 homolog B OS=Mus musculus GN=Prpf40b PE=2 SV=2
Trin_palecto_61736_2			3.08095	6.32e-05	3.98278	1.28e-08	Transcription factor RelB OS=Homo sapiens GN=RELB PE=1 SV=2
Trin_palecto_63519_2	0.95332	2.4193	-0.245646	1	-0.606554	1	Protein CYR61 OS=Homo sapiens GN=CYR61 PE=1 SV=1
Trin_palecto_102043_2			1.04619	1	2.8683	0.0411307	Bactericidal permeability-increasing protein (Fragment) OS=Oryctolagus cuniculus GN=BPI PE=2 SV=1
Trin_palecto_100876_2			-0.017239	1	2.86857	0.000156869	Probable peptide/nitrate transporter At1g22570 OS=Arabidopsis thaliana GN=At1g22570 PE=2 SV=1
Trin_palecto_98480_6	0.84434	0.47554	-0.253374	1	-0.135923	1	Pre-mRNA-processing factor 40 homolog B OS=Mus musculus GN=Prpf40b PE=2 SV=2
Trin_palecto_145516_2			3.11996	5.3e-07	3.21569	1.97e-07	Disintegrin and metalloproteinase domain-containing protein 32 OS=Homo sapiens GN=ADAM32 PE=1 SV=2
Trin_palecto_153918_8			1.76239	1	2.87731	0.0108596	4-diphosphocytidyl-2-C-methyl-D-erythritol kinase OS=Azorhizobium caulinodans (strain ATCC 43989 / DSM 5975 / ORS 571) GN=ispE PE=3 SV=1
Trin_palecto_121078_3			1.36811	1	2.8809	0.0335624	A disintegrin and metalloproteinase with thrombospondin motifs 6 OS=Homo sapiens GN=ADAMTS6 PE=2 SV=2
Trin_palecto_136674_4	0.046355	0.13289	0.309974	1	0.212688	1	Probable Xaa-Pro aminopeptidase 3 OS=Pongo abelii GN=XPNPEP3 PE=2 SV=1
Trin_palecto_136026_2			1.54001	0.289513	2.89139	1.07e-06	Tumor necrosis factor receptor superfamily member 11B OS=Homo sapiens GN=TNFRSF11B PE=1 SV=3
Trin_palecto_90930_4	1.1002	2.8609	0.721885	1	1.08911	0.865803	Protein fem-1 homolog C OS=Bos taurus GN=FEM1C PE=2 SV=1
Trin_palecto_144539_4			2.25849	0.113215	2.89884	0.00129754	Protein bag-of-marbles OS=Drosophila melanogaster GN=bam PE=2 SV=3
Trin_palecto_71906_3			3.14153	1.33e-07	2.59124	4.42e-05	Pentraxin-related protein PTX3 OS=Homo sapiens GN=PTX3 PE=1 SV=3
Trin_palecto_102694_3			1.48676	1	2.90666	0.0105759	Zinc finger protein 469 OS=Homo sapiens GN=ZNF469 PE=2 SV=3
Trin_palecto_86257_1			0.918807	1	2.91115	0.000234289	No hit
Trin_palecto_142477_5			1.41874	1	2.9139	3.43e-05	Tumor necrosis factor receptor superfamily member 10A OS=Homo sapiens GN=TNFRSF10A PE=1 SV=3
Trin_palecto_138921_2	0.78795	0.47501	0.0519162	1	0.194084	1	Proline-rich protein PRCC OS=Homo sapiens GN=PRCC PE=1 SV=1
Trin_palecto_97721_6			1.60738	0.705257	2.92571	3.85e-05	Tetratricopeptide repeat protein 39B OS=Macaca fascicularis GN=TTC39B PE=2 SV=1
Trin_palecto_136026_4			1.33502	1	2.94478	4.18e-05	Histone-lysine N-methyltransferase E(z) OS=Drosophila melanogaster GN=E(z) PE=1 SV=2
Trin_palecto_141237_11	0.046123	0.056136	-0.236748	1	-1.05112	1	Protein CFT1 OS=Yarrowia lipolytica (strain CLIB 122 / E 150) GN=CFT1 PE=3 SV=1
Trin_palecto_109979_2	0.92898	0.44401	-0.0464844	1	-0.305114	1	Protein FAM101B OS=Rattus norvegicus GN=Fam101b PE=2 SV=1
Trin_palecto_55790_4			1.08013	1	2.96051	0.0295993	Pappalysin-1 OS=Mus musculus GN=Pappa PE=2 SV=2
Trin_palecto_124939_1			3.28511	1.18e-08	2.20172	0.00108109	NF-kappa-B inhibitor alpha OS=Sus scrofa GN=NFKBIA PE=2 SV=1
Trin_palecto_107723_7			3.32417	0.00193702	2.81677	0.0183507	No hit
Trin_palecto_136026_3			1.63115	0.27157	2.98171	1.83e-06	Putative transporter AmpG 2 OS=Rickettsia bellii (strain RML369-C) GN=ampG2 PE=3 SV=2
Trin_palecto_118877_3			-0.368851	1	2.99541	0.0013755	Putative 3-methyladenine DNA glycosylase OS=Corynebacterium jeikeium (strain K411) GN=jk0054 PE=3 SV=1
Trin_palecto_130213_5			-0.413245	1	3.0012	0.0288218	Polyribonucleotide nucleotidyltransferase OS=Elusimicrobium minutum (strain Pei191) GN=pnp PE=3 SV=1
Trin_palecto_107723_9			3.34853	5.12e-07	2.30913	0.00410932	Inhibitor of nuclear factor kappa-B kinase subunit epsilon OS=Homo sapiens GN=IKBKE PE=1 SV=1
Trin_palecto_82822_17			0.87335	1	3.01638	0.00413778	Putative Holliday junction resolvase OS=Mycoplasma pneumoniae (strain ATCC 29342 / M129) GN=MPN_418 PE=3 SV=1
Trin_palecto_37034_7			3.35985	3.17e-05	3.05905	0.000272971	Putative uncharacterized protein DNAJC9-AS1 OS=Homo sapiens GN=DNAJC9-AS1 PE=2 SV=2
Trin_palecto_86261_3			0.976284	1	3.0201	6.92e-05	2'-5'-oligoadenylate synthase 1 OS=Sus scrofa GN=OAS1 PE=1 SV=3
Trin_palecto_40174_3			1.7502	1	3.0325	0.00240345	Rho guanine nucleotide exchange factor 5 OS=Homo sapiens GN=ARHGEF5 PE=1 SV=3
Trin_palecto_107725_8			3.40951	2.85e-09	2.42842	0.000150151	Inhibitor of nuclear factor kappa-B kinase subunit epsilon OS=Homo sapiens GN=IKBKE PE=1 SV=1
Trin_palecto_100489_3			3.45949	0.000200457	2.15196	0.182194	V(D)J recombination-activating protein 2 OS=Oryctolagus cuniculus GN=RAG2 PE=2 SV=1
Trin_palecto_99181_3			3.46469	0.0171178	2.04233	0.901205	E3 ubiquitin-protein ligase NEURL3 OS=Homo sapiens GN=NEURL3 PE=2 SV=2
Trin_palecto_77507_1			0.461224	1	3.03916	0.0441456	Phosphoenolpyruvate carboxylase OS=Shewanella sediminis (strain HAW-EB3) GN=ppc PE=3 SV=1
Trin_palecto_142478_2			1.70515	1	3.04782	0.000822381	No hit
Trin_palecto_107723_2			3.41416	2.55e-05	2.44526	0.0166188	Sulfate transport system permease protein CysT OS=Synechocystis sp. (strain PCC 6803 / Kazusa) GN=cysT PE=2 SV=2
Trin_palecto_107723_10			3.43551	4.89e-08	2.62663	0.000160636	N-acetylglucosamine-6-phosphate deacetylase OS=Vibrio furnissii GN=manD PE=3 SV=1
Trin_palecto_88997_7			0.137942	1	3.08566	1.97e-07	Uncharacterized protein F10E9.3 OS=Caenorhabditis elegans GN=F10E9.3 PE=4 SV=2
Trin_palecto_86261_1			0.71498	1	3.08596	0.000858445	tRNA pseudouridine synthase D OS=Erwinia tasmaniensis (strain DSM 17950 / Et1/99) GN=truD PE=3 SV=1
Trin_palecto_156343_11			0.531613	1	3.09178	0.0211797	Monocarboxylate transporter 4 OS=Rattus norvegicus GN=Slc16a3 PE=2 SV=1
Trin_palecto_97721_2			1.6635	0.192904	3.09202	3.81e-07	No hit
Trin_palecto_81158_2			-0.157347	1	3.09241	0.0012222	SsrA-binding protein OS=Alkalilimnicola ehrlichei (strain MLHE-1) GN=smpB PE=3 SV=1
Trin_palecto_151894_7	0.60284	0.3664	0.148801	1	-0.877669	1	Protein FAM210B OS=Homo sapiens GN=FAM210B PE=1 SV=2
Trin_palecto_144708_2	0.59841	0.44088	0.255136	1	0.0505329	1	Protein phosphatase 1 regulatory subunit 14B OS=Sus scrofa GN=PPP1R14B PE=2 SV=1
Trin_palecto_158562_5	0.81604	0.37752	-0.0799914	1	0.382974	1	Protein PRRC2B OS=Homo sapiens GN=PRRC2B PE=1 SV=2
Trin_palecto_92135_2			1.08571	1	3.0931	0.0267606	No hit
Trin_palecto_88997_3			0.377688	1	3.11241	9.73e-08	Membrane protein insertase YidC OS=Methylobacterium extorquens (strain PA1) GN=yidC PE=3 SV=1
Trin_palecto_153299_1			0.0461864	1	3.1242	0.0494202	No hit
Trin_palecto_107723_8			3.48138	3e-09	2.43169	0.00024674	Inhibitor of nuclear factor kappa-B kinase subunit epsilon OS=Homo sapiens GN=IKBKE PE=1 SV=1
Trin_palecto_139655_4			3.4901	0.000160082	4.34402	1.65e-07	Protein phosphatase 1D OS=Homo sapiens GN=PPM1D PE=1 SV=1
Trin_palecto_158563_3	0.81604	0.37752	-0.0892849	1	0.274751	1	Protein PRRC2B OS=Mus musculus GN=Prrc2b PE=1 SV=1
Trin_palecto_130790_8			-0.340837	1	3.14885	0.0363004	S-adenosylmethionine:tRNA ribosyltransferase-isomerase OS=Legionella pneumophila subsp. pneumophila (strain Philadelphia 1 / ATCC 33152 / DSM 7513) GN=queA PE=3 SV=2
Trin_palecto_90331_3			-1.09132	1	3.15435	0.0127646	Protein fosB OS=Mus musculus GN=Fosb PE=2 SV=1
Trin_palecto_88997_2			0.418986	1	3.17705	1.9e-08	MAP kinase-interacting serine/threonine-protein kinase 2 OS=Homo sapiens GN=MKNK2 PE=1 SV=3
Trin_palecto_88997_5			0.321821	1	3.18802	6.61e-08	Homeobox protein CDX-4 OS=Homo sapiens GN=CDX4 PE=2 SV=1
Trin_palecto_43129_6			3.49465	1.4e-06	2.90423	0.000215134	No hit
Trin_palecto_97721_5			1.80305	0.0918039	3.20348	1.92e-07	1-deoxy-D-xylulose-5-phosphate synthase OS=Thermosynechococcus elongatus (strain BP-1) GN=dxs PE=3 SV=2
Trin_palecto_43128_3			3.50562	4.89e-08	2.84848	3.85e-05	C-type lectin domain family 4 member G OS=Homo sapiens GN=CLEC4G PE=1 SV=1
Trin_palecto_120656_1	0.98334	2.7153	-0.340837	1	-0.090119	1	Rab GTPase-activating protein 1-like OS=Pongo abelii GN=RABGAP1L PE=2 SV=1
Trin_palecto_120660_1	0.98334	2.7153	-0.133137	1	0.603096	1	Rab GTPase-activating protein 1-like OS=Pongo abelii GN=RABGAP1L PE=2 SV=1
Trin_palecto_120653_1	0.98334	2.7153	-0.0387025	1	0.223541	1	Rab GTPase-activating protein 1-like OS=Pongo abelii GN=RABGAP1L PE=2 SV=1
Trin_palecto_120659_2	0.98334	2.7153	-0.00237045	1	-0.0850121	1	Rab GTPase-activating protein 1-like OS=Pongo abelii GN=RABGAP1L PE=2 SV=1
Trin_palecto_128071_14			1.67554	1	3.21594	0.00051527	A disintegrin and metalloproteinase with thrombospondin motifs 14 OS=Homo sapiens GN=ADAMTS14 PE=2 SV=2
Trin_palecto_134316_1	1.6095	0.48592	0.292658	1	0.393797	1	Putative RNA exonuclease NEF-sp OS=Homo sapiens GN=44M2.3 PE=2 SV=1
Trin_palecto_134324_1	1.6095	0.48592	0.217661	1	0.401819	1	Putative RNA exonuclease NEF-sp OS=Macaca fascicularis GN=QtsA-10054 PE=2 SV=1
Trin_palecto_134309_1	1.6095	0.48592	0.214668	1	0.398969	1	Putative RNA exonuclease NEF-sp OS=Macaca fascicularis GN=QtsA-10054 PE=2 SV=1
Trin_palecto_77556_1	1.6791	2.0096	-0.19016	1	-0.209024	1	Ran-binding protein 17 OS=Homo sapiens GN=RANBP17 PE=2 SV=1
Trin_palecto_77557_2	1.6791	2.0096	-0.00959109	1	-0.129527	1	Ran-binding protein 17 OS=Homo sapiens GN=RANBP17 PE=2 SV=1
Trin_palecto_88997_9			0.291616	1	3.21649	5.58e-08	18 kDa protein OS=Abelson murine leukemia virus PE=4 SV=1
Trin_palecto_92332_6			3.50562	0.0124365	3.68071	0.00294972	No hit
Trin_palecto_43128_5			3.55142	2.3e-09	2.76786	1.46e-05	Probable alpha-fucosidase A OS=Aspergillus niger (strain CBS 513.88 / FGSC A1513) GN=afcA PE=3 SV=1
Trin_palecto_84175_1			-0.239216	1	3.25929	0.000250341	Cyclin-dependent kinase-like 2 OS=Macaca fascicularis GN=CDKL2 PE=2 SV=1
Trin_palecto_73873_1			0.939271	1	3.27245	0.00439262	No hit
Trin_palecto_64177_1			3.60834	1.44e-10	3.29131	1.14e-08	Interleukin-6 OS=Camelus bactrianus GN=IL6 PE=2 SV=1
Trin_palecto_88997_1			0.530678	1	3.28291	2.26e-08	No hit
Trin_palecto_88997_6			0.439513	1	3.28861	9.35e-09	Astrotactin-2 OS=Homo sapiens GN=ASTN2 PE=2 SV=2
Trin_palecto_70870_2			3.61106	1.35e-10	3.9867	1.27e-12	Chromosomal replication initiator protein DnaA 1 OS=Chlamydia trachomatis (strain D/UW-3/Cx) GN=dnaA1 PE=3 SV=1
Trin_palecto_82820_5			2.99104	0.271988	3.32266	0.0339821	No hit
Trin_palecto_88997_8			0.537924	1	3.32398	1.06e-08	Megourin-1 OS=Megoura viciae PE=1 SV=2
Trin_palecto_72215_1			1.13365	1	3.32773	0.01189	Serine/threonine-protein kinase TOR1 OS=Saccharomyces cerevisiae (strain ATCC 204508 / S288c) GN=TOR1 PE=1 SV=3
Trin_palecto_97721_1			1.99728	1	3.32942	0.0104453	Cytochrome b-c1 complex subunit 1
Trin_palecto_141737_9			1.79342	0.887255	3.33615	3.65e-05	No hit
Trin_palecto_122412_7	0.81265	0.48145	0.16017	1	0.138958	1	Pygopus homolog 2 OS=Homo sapiens GN=PYGO2 PE=1 SV=2
Trin_palecto_88439_2	0.10027	0.25669	0.293791	1	-0.370446	1	Radical S-adenosyl methionine domain-containing protein 1
Trin_palecto_88997_4			0.580031	1	3.34032	6.77e-09	Protein SUPPRESSOR OF GENE SILENCING 3 homolog OS=Oryza sativa subsp. japonica GN=SGS3 PE=2 SV=1
Trin_palecto_141739_2			1.68756	0.197112	3.34303	4e-08	Dual specificity protein phosphatase 8 OS=Homo sapiens GN=DUSP8 PE=2 SV=2
Trin_palecto_100489_4			3.74663	0.012045	2.96877	0.125685	tRNA (guanine-N(1)-)-methyltransferase OS=Pelotomaculum thermopropionicum (strain DSM 13744 / JCM 10971 / SI) GN=trmD PE=3 SV=1
Trin_palecto_49155_1			1.65442	0.63544	3.34674	1.12e-06	Cyclic AMP-dependent transcription factor ATF-3 OS=Rattus norvegicus GN=Atf3 PE=2 SV=1
Trin_palecto_125744_7			0.748506	1	3.34691	8.01e-06	Orotidine 5'-phosphate decarboxylase OS=Prochlorococcus marinus (strain MIT 9313) GN=pyrF PE=3 SV=1
Trin_palecto_61736_1			2.28497	0.290697	3.35878	0.000410405	Ras guanine nucleotide exchange factor F OS=Dictyostelium discoideum GN=gefF PE=2 SV=1
Trin_palecto_94257_5			0.420001	1	3.37576	2.65e-06	Stanniocalcin-2 OS=Macaca nemestrina GN=STC2 PE=2 SV=1
Trin_palecto_94257_2			0.924196	1	3.38342	7.51e-05	No hit
Trin_palecto_94257_4			0.461224	1	3.40173	0.0362467	No hit
Trin_palecto_139655_8			3.68132	3.31e-09	4.48119	2.32e-13	ADP-ribosyl cyclase 1 OS=Rattus norvegicus GN=Cd38 PE=2 SV=1
Trin_palecto_63713_2	6.7758	1.9722	0.28957	1	0.263341	1	Riboflavin kinase OS=Homo sapiens GN=RFK PE=1 SV=2
Trin_palecto_156330_13			0.238831	1	3.42445	0.0019361	Hemoglobin subunit alpha OS=Thunnus thynnus GN=hba PE=1 SV=1
Trin_palecto_156328_20			0.540951	1	3.42773	0.00132034	No hit
Trin_palecto_43128_7			3.69963	1.5e-05	3.00791	0.00171077	Cold-shock DEAD box protein A homolog OS=Mycobacterium tuberculosis GN=deaD PE=3 SV=1
Trin_palecto_40173_3			2.17547	1	3.44904	0.0029835	Rho guanine nucleotide exchange factor 5 OS=Homo sapiens GN=ARHGEF5 PE=1 SV=3
Trin_palecto_94257_3			0.553146	1	3.45637	0.00243292	Protein FAM149B1 OS=Danio rerio GN=fam149b1 PE=2 SV=1
Trin_palecto_118877_10			0.39411	1	3.46168	0.0397791	Lipoxygenase homology domain-containing protein 1 OS=Homo sapiens GN=LOXHD1 PE=2 SV=3
Trin_palecto_130790_7			-0.413245	1	3.46168	0.0457764	tRNA-specific 2-thiouridylase MnmA OS=Bacillus weihenstephanensis (strain KBAB4) GN=mnmA PE=3 SV=1
Trin_palecto_156328_19			0.724258	1	3.49484	0.0474774	Catalase-peroxidase OS=Maricaulis maris (strain MCS10) GN=katG PE=3 SV=1
Trin_palecto_81741_1			2.4247	1	3.49484	0.0224173	Type III pantothenate kinase OS=Dehalococcoides sp. (strain CBDB1) GN=coaX PE=3 SV=1
Trin_palecto_100489_6			3.76865	3.45e-05	2.85942	0.00927301	Speckle targeted PIP5K1A-regulated poly(A) polymerase OS=Rattus norvegicus GN=Tut1 PE=2 SV=1
Trin_palecto_130790_10			0.0461864	1	3.50682	0.00721545	WD repeat-containing protein 6 OS=Homo sapiens GN=WDR6 PE=1 SV=1
Trin_palecto_86707_1			1.04619	1	3.52459	0.0160719	No hit
Trin_palecto_88984_5			0.522624	1	3.53352	0.000419033	Relaxin-3 receptor 2 OS=Homo sapiens GN=RXFP4 PE=1 SV=1
Trin_palecto_157532_1			0.515672	1	3.53587	0.0116661	1-deoxy-D-xylulose 5-phosphate reductoisomerase OS=Nocardia farcinica (strain IFM 10152) GN=dxr PE=3 SV=1
Trin_palecto_100489_9			3.87401	0.00753554	1.49484	1	Kinesin light chain 4 OS=Homo sapiens GN=KLC4 PE=1 SV=3
Trin_palecto_100489_2			3.78277	1.5e-09	2.56231	0.000374541	Tumor necrosis factor alpha-induced protein 3 OS=Homo sapiens GN=TNFAIP3 PE=1 SV=1
Trin_palecto_100489_5			3.92533	0.0219389	2.77495	0.427906	RNA-directed RNA polymerase L OS=Taro vein chlorosis virus GN=L PE=3 SV=1
Trin_palecto_156337_12			0.0461864	1	3.57166	0.00319558	Monocarboxylate transporter 4 OS=Rattus norvegicus GN=Slc16a3 PE=2 SV=1
Trin_palecto_136180_1	1.1169	2.5365	0.371957	1	1.59349	0.0898689	Selenoprotein K OS=Chinchilla lanigera GN=SELK PE=3 SV=3
Trin_palecto_156328_3			1.26858	1	3.59171	0.0399885	No hit
Trin_palecto_99768_2			0.972186	1	3.59918	0.0257552	Polyketide synthase PksM OS=Bacillus subtilis (strain 168) GN=pksM PE=1 SV=4
Trin_palecto_70870_1			3.82337	2.17e-11	4.18174	2.71e-13	Serum amyloid A-2 protein OS=Neovison vison GN=SAA2 PE=1 SV=2
Trin_palecto_127852_5			1.26858	1	3.6287	0.0331019	Major capsid protein OS=African swine fever virus (strain Badajoz 1971 Vero-adapted) GN=Ba71V-081 PE=1 SV=2
Trin_palecto_88434_2	0.10027	0.25669	0.116395	1	-0.208439	1	Radical S-adenosyl methionine domain-containing protein 1
Trin_palecto_64177_2			3.843	1.49e-11	3.68784	1.57e-10	Folylpolyglutamate synthase OS=Arabidopsis thaliana GN=FPGS1 PE=1 SV=1
Trin_palecto_92332_1			3.85354	0.00299413	4.16727	0.000331805	Secretory phospholipase A2 receptor OS=Pongo abelii GN=PLA2R1 PE=2 SV=2
Trin_palecto_88437_2	0.10027	0.25669	-0.065459	1	-0.536183	1	Radical S-adenosyl methionine domain-containing protein 1
Trin_palecto_82820_1			3.87061	0.0314315	3.66477	0.0338227	Zinc finger protein with KRAB and SCAN domains 5 OS=Pan troglodytes GN=ZKSCAN5 PE=3 SV=1
Trin_palecto_156328_13			-0.0412765	1	3.66477	0.00114207	Monocarboxylate transporter 4 OS=Homo sapiens GN=SLC16A3 PE=1 SV=1
Trin_palecto_80313_2	0.78351	0.48913	0.572934	1	0.284626	1	Retinol-binding protein 1 OS=Mus musculus GN=Rbp1 PE=2 SV=2
Trin_palecto_82528_3			2.83874	0.101043	3.67617	0.00077303	No hit
Trin_palecto_80312_2	0.78351	0.48913	-0.389913	1	0.0587444	1	Retinol-binding protein 1 OS=Mus musculus GN=Rbp1 PE=2 SV=2
Trin_palecto_139655_1			3.96902	6.86e-06	5.25418	5.4e-11	Replication protein E1 OS=Human papillomavirus type 69 GN=E1 PE=3 SV=1
Trin_palecto_49744_1			3.98698	4.81e-13	2.19414	0.000823288	C-C motif chemokine 2 OS=Bos taurus GN=CCL2 PE=3 SV=1
Trin_palecto_156345_2			0.39411	1	3.70784	0.0101589	Monocarboxylate transporter 4 OS=Rattus norvegicus GN=Slc16a3 PE=2 SV=1
Trin_palecto_49155_4			1.89418	0.880624	3.71207	6.82e-06	Sodium/potassium-transporting ATPase subunit alpha-4 OS=Rattus norvegicus GN=Atp1a4 PE=2 SV=1
Trin_palecto_81158_3			0.703299	1	3.71327	3.41e-05	DNA-directed RNA polymerase subunit omega OS=Desulfatibacillum alkenivorans (strain AK-01) GN=rpoZ PE=3 SV=1
Trin_palecto_90326_1			-0.538776	1	3.71724	0.0305764	Probable beta-glucosidase btgE OS=Aspergillus oryzae (strain ATCC 42149 / RIB 40) GN=btgE PE=3 SV=1
Trin_palecto_139655_2			4.00702	0.000518811	5.11375	2.2e-07	No hit
Trin_palecto_118877_7			-0.146459	1	3.78025	0.000672741	Heat stress transcription factor A-3 OS=Arabidopsis thaliana GN=HSFA3 PE=2 SV=2
Trin_palecto_63054_4			0.660533	1	3.79885	7.59e-09	Krueppel-like factor 4 OS=Mus musculus GN=Klf4 PE=1 SV=3
Trin_palecto_139655_9			4.00966	7.72e-07	5.21366	5.55e-12	Phosphatidylethanolamine N-methyltransferase OS=Coccidioides posadasii (strain C735) GN=CHO2 PE=3 SV=1
Trin_palecto_74892_3			4.01581	2.14e-05	4.41768	9.41e-07	DNA repair protein REV1 OS=Arabidopsis thaliana GN=REV1 PE=2 SV=1
Trin_palecto_101763_3			4.07656	1.45e-12	2.96678	1.51e-06	No hit
Trin_palecto_63054_3			0.0461864	1	3.8524	6.92e-05	Zinc transporter ZIP12 OS=Bos taurus GN=SLC39A12 PE=2 SV=1
Trin_palecto_75658_11			-0.368851	1	3.86408	1.68e-05	Nuclear receptor subfamily 4 group A member 1 OS=Canis familiaris GN=NR4A1 PE=2 SV=1
Trin_palecto_78127_3	0.67723	0.49446	-0.389913	1	-0.121828	1	Septin-4 OS=Mus musculus GN=Sept4 PE=1 SV=1
Trin_palecto_100876_1			0.598727	1	3.86408	0.000429481	PAX3- and PAX7-binding protein 1 OS=Homo sapiens GN=PAXBP1 PE=1 SV=2
Trin_palecto_75657_5			0.984786	1	3.88716	0.00146779	N-(5-amino-5-carboxypentanoyl)-L-cysteinyl-D-valine synthase OS=Nocardia lactamdurans GN=pcbAB PE=3 SV=1
Trin_palecto_75658_14			0.18369	1	3.88716	4.68e-05	Nuclear receptor subfamily 4 group A member 1 OS=Canis familiaris GN=NR4A1 PE=2 SV=1
Trin_palecto_53160_1			0.0461864	1	3.89694	0.0374789	Transcription elongation factor SPT5 OS=Homo sapiens GN=SUPT5H PE=1 SV=1
Trin_palecto_75657_9			-0.297768	1	3.90988	9.39e-07	Nuclear receptor subfamily 4 group A member 1 OS=Canis familiaris GN=NR4A1 PE=2 SV=1
Trin_palecto_90326_2			-0.801811	1	3.90988	0.0106014	Protein fosB OS=Homo sapiens GN=FOSB PE=1 SV=1
Trin_palecto_75657_2			-0.538776	1	3.93225	8.32e-06	Protein phosphatase 1 regulatory subunit 3F OS=Mus musculus GN=Ppp1r3f PE=1 SV=3
Trin_palecto_140790_2	0.27804	NaN	1.18369	1	1.17292	1	Sodium-dependent neutral amino acid transporter SLC6A17 (Fragment) OS=Bos taurus GN=SLC6A17 PE=2 SV=1
Trin_palecto_140789_10	0.27804	NaN	-0.123331	1	0.343566	1	Sodium-dependent neutral amino acid transporter SLC6A17 OS=Homo sapiens GN=SLC6A17 PE=2 SV=3
Trin_palecto_140792_9	0.27804	NaN	-0.214465	1	0.668737	1	Sodium-dependent neutral amino acid transporter SLC6A17 OS=Homo sapiens GN=SLC6A17 PE=2 SV=3
Trin_palecto_140791_3	0.27804	NaN	0.213914	1	0.71441	1	Sodium-dependent neutral amino acid transporter SLC6A17 OS=Homo sapiens GN=SLC6A17 PE=2 SV=3
Trin_palecto_41412_2	0.26883	0.16025	0.453332	1	-0.123328	1	Serine/arginine-rich splicing factor 1 OS=Gallus gallus GN=SRSF1 PE=1 SV=3
Trin_palecto_155627_2	0.85157	0.48126	0.0800879	1	-0.694932	1	Serine/threonine-protein kinase Chk1 OS=Homo sapiens GN=CHEK1 PE=1 SV=2
Trin_palecto_70869_1			4.08275	1.15e-12	4.05308	2.59e-12	Serum amyloid A-3 protein OS=Oryctolagus cuniculus GN=SAA3 PE=2 SV=1
Trin_palecto_80399_4			0.631149	1	3.9411	0.00356253	Oxygen-independent coproporphyrinogen-III oxidase OS=Cupriavidus necator (strain ATCC 17699 / H16 / DSM 428 / Stanier 337) GN=hemN PE=3 SV=2
Trin_palecto_118877_11			0.408756	1	3.94488	0.000374541	UDP-N-acetylmuramate--L-alanine ligase OS=Nocardia farcinica (strain IFM 10152) GN=murC PE=3 SV=1
Trin_palecto_76818_2			1.90417	1	3.95428	0.00782467	No hit
Trin_palecto_101764_1			4.12571	2.8e-11	3.13021	2.68e-06	Ketol-acid reductoisomerase OS=Rhodopirellula baltica (strain SH1) GN=ilvC PE=3 SV=1
Trin_palecto_63054_2			0.716038	1	3.97793	7.75e-06	tRNA(Ile)-lysidine synthase OS=Thermosynechococcus elongatus (strain BP-1) GN=tilS PE=3 SV=1
Trin_palecto_153027_1			3.18369	0.920414	3.98027	0.0376303	No hit
Trin_palecto_101765_1			4.28073	1.63e-11	3.22801	2.48e-06	Uncharacterized protein MG323.1 homolog OS=Mycoplasma pneumoniae (strain ATCC 29342 / M129) GN=MPN_469 PE=4 SV=1
Trin_palecto_124693_1			4.29411	0.0265548	4.04943	0.0314468	TNFAIP3-interacting protein 3 OS=Homo sapiens GN=TNIP3 PE=1 SV=2
Trin_palecto_118876_1			0.0461864	1	3.9867	0.0116388	Two pore calcium channel protein 1 OS=Homo sapiens GN=TPCN1 PE=1 SV=3
Trin_palecto_99184_4			4.44828	0.00125921	1.59438	1	E3 ubiquitin-protein ligase NEURL3 OS=Homo sapiens GN=NEURL3 PE=2 SV=2
Trin_palecto_140392_6	0.87373	0.30801	-0.397536	1	-0.0315352	1	Serine/threonine-protein kinase SIK2 OS=Homo sapiens GN=SIK2 PE=1 SV=1
Trin_palecto_85703_3	0.86162	0.44658	0.3207	1	-0.669162	1	Sodium-dependent phosphate transporter 1 OS=Homo sapiens GN=SLC20A1 PE=1 SV=1
Trin_palecto_115947_3	0.82348	0.45806	-0.426899	1	-0.668897	1	Spectrin beta chain
Trin_palecto_72620_1	0.78978	2.0593	-0.198098	1	0.990967	1	Sperm-associated antigen 5 OS=Homo sapiens GN=SPAG5 PE=1 SV=2
Trin_palecto_118877_1			0.216111	1	4.00264	0.0102554	No hit
Trin_palecto_107723_5			4.30671	1.06e-05	3.09971	0.0126777	No hit
Trin_palecto_101762_2			4.41608	2.2e-15	3.27905	1.39e-08	C-X-C motif chemokine 2 OS=Homo sapiens GN=CXCL2 PE=1 SV=1
Trin_palecto_101762_1			4.42747	1.76e-14	3.10523	4.29e-07	Dynamin-3 OS=Rattus norvegicus GN=Dnm3 PE=1 SV=2
Trin_palecto_80882_7			4.6609	0.00956326	2.95428	0.671192	Non-capsid protein NS-1 OS=Human parvovirus B19 (isolate AU) GN=NS1 PE=3 SV=1
Trin_palecto_138131_9			0.667675	1	4.07053	0.000205638	Sodium- and chloride-dependent glycine transporter 1 OS=Mus musculus GN=Slc6a9 PE=2 SV=3
Trin_palecto_99180_6			4.67068	6.11e-06	2.84848	0.0907529	No hit
Trin_palecto_115946_3	0.82348	0.45806	-0.459328	1	-0.708349	1	Spectrin beta chain
Trin_palecto_115946_5	0.82348	0.45806	-0.481027	1	-0.813987	1	Spectrin beta chain
Trin_palecto_138608_1			4.71643	2.78e-07	0.253835	1	Ubiquitin D OS=Homo sapiens GN=UBD PE=1 SV=2
Trin_palecto_156330_11			0.963724	1	4.07311	1.34e-05	Monocarboxylate transporter 4 OS=Homo sapiens GN=SLC16A3 PE=1 SV=1
Trin_palecto_57005_2			3.24782	0.667425	4.12711	0.0185842	Probable cytochrome P450 313a1 OS=Drosophila melanogaster GN=Cyp313a1 PE=3 SV=2
Trin_palecto_72215_2			2.21611	1	4.1387	0.012498	Envelope glycoprotein OS=Dugbe virus (isolate ArD44313) GN=GP PE=1 SV=1
Trin_palecto_75659_13			0.477903	1	4.14272	5.69e-09	Nuclear receptor subfamily 4 group A member 1 OS=Canis familiaris GN=NR4A1 PE=2 SV=1
Trin_palecto_163395_6	0.89677	0.42825	-0.0753756	1	0.0354119	1	Sterile alpha motif domain-containing protein 12 OS=Mus musculus GN=Samd12 PE=2 SV=1
Trin_palecto_163397_6	0.89677	0.42825	0.166481	1	0.235985	1	Sterile alpha motif domain-containing protein 12 OS=Mus musculus GN=Samd12 PE=2 SV=1
Trin_palecto_122111_5	0.69737	0.46234	0.148946	1	-0.0949684	1	Synaptogyrin-1 OS=Mus musculus GN=Syngr1 PE=1 SV=2
Trin_palecto_122109_3	0.69737	0.46234	0.210416	1	0.0832126	1	Synaptogyrin-1 OS=Mus musculus GN=Syngr1 PE=1 SV=2
Trin_palecto_63054_5			1.08571	1	4.1451	6.3e-06	Leucine--tRNA ligase
Trin_palecto_81346_6	4.029	1.3648	0.226742	1	-0.0448548	1	Syndecan-1 OS=Bos taurus GN=SDC1 PE=2 SV=1
Trin_palecto_84282_8			4.78765	0.0109978	0.494844	1	Myosin-binding protein C
Trin_palecto_64177_3			4.48427	1.98e-13	4.01744	1.1e-10	30S ribosomal protein S12 OS=Thermofilum pendens (strain Hrk 5) GN=rps12 PE=3 SV=1
Trin_palecto_100488_3			4.655	0.000654971	3.81677	0.0187059	Ganglioside-induced differentiation-associated protein 1 OS=Mus musculus GN=Gdap1 PE=1 SV=1
Trin_palecto_80399_3			0.238831	1	4.19528	0.00665705	No hit
Trin_palecto_141737_2			2.02347	1	4.20909	5.46e-06	Dual specificity protein phosphatase 8 OS=Homo sapiens GN=DUSP8 PE=2 SV=2
Trin_palecto_80399_1			0.39411	1	4.21532	6.45e-07	Glutamate-rich protein 1 OS=Homo sapiens GN=ERICH1 PE=1 SV=1
Trin_palecto_77097_1			1.92066	1	4.26743	0.00673639	Prostaglandin E synthase OS=Canis familiaris GN=PTGES PE=2 SV=1
Trin_palecto_118104_2	8.5901	0.98839	0.0380585	1	0.101259	1	Tetratricopeptide repeat protein 19
Trin_palecto_118157_3	8.5901	0.98839	0.23034	1	-0.0401938	1	Tetratricopeptide repeat protein 19
Trin_palecto_118103_3	8.5901	0.98839	0.0986538	1	0.0762394	1	Tetratricopeptide repeat protein 19
Trin_palecto_167930_1			1.13365	1	4.2762	0.00127448	Nuclear receptor subfamily 4 group A member 3 OS=Homo sapiens GN=NR4A3 PE=2 SV=3
Trin_palecto_122112_4	0.69737	0.46234	0.481688	1	0.206863	1	Synaptogyrin-1 OS=Mus musculus GN=Syngr1 PE=1 SV=2
Trin_palecto_37034_6			3.56975	0.459311	4.3022	0.0210759	No hit
Trin_palecto_122110_2	0.69737	0.46234	0.509158	1	0.0927451	1	Synaptogyrin-1 OS=Mus musculus GN=Syngr1 PE=1 SV=2
Trin_palecto_139655_10			4.77411	0.0207989	5.8524	0.000113386	ABC transporter C family member 8 OS=Dictyostelium discoideum GN=abcC8 PE=3 SV=1
Trin_palecto_141737_25			2.37961	0.0783955	4.3348	1.69e-08	LisH domain-containing protein ARMC9 OS=Xenopus tropicalis GN=armc9 PE=2 SV=1
Trin_palecto_60222_1	0.12482	0.14465	0.108378	1	-0.292227	1	TFIIH basal transcription factor complex helicase XPB subunit OS=Macaca fascicularis GN=ERCC3 PE=2 SV=1
Trin_palecto_147088_1	0.66948	0.47026	0.23522	1	0.251867	1	Thioredoxin-like protein 4B OS=Homo sapiens GN=TXNL4B PE=1 SV=1
Trin_palecto_75657_1			0.505618	1	4.35282	0.000823288	Pre-mRNA-splicing factor spp-2 OS=Neurospora crassa (strain ATCC 24698 / 74-OR23-1A / CBS 708.71 / DSM 1257 / FGSC 987) GN=spp-2 PE=3 SV=1
Trin_palecto_156333_13			1.63115	1	4.36521	1.29e-06	Ribosome biogenesis protein BOP1 homolog OS=Chlamydomonas reinhardtii GN=CHLREDRAFT_111274 PE=1 SV=2
Trin_palecto_75895_5			0.834682	1	4.39296	3.95e-05	Adenylosuccinate synthetase OS=Clostridium thermocellum (strain ATCC 27405 / DSM 1237) GN=purA PE=3 SV=1
Trin_palecto_157532_2			0.309221	1	4.40173	0.0146549	Myomegalin OS=Rattus norvegicus GN=Pde4dip PE=1 SV=1
Trin_palecto_80882_5			4.85354	0.010068	3.95428	0.100051	WD repeat-containing protein JIP5 OS=Ajellomyces capsulata (strain NAm1 / WU24) GN=JIP5 PE=3 SV=1
Trin_palecto_101762_3			4.80158	1.92e-16	3.65109	1.36e-09	No hit
Trin_palecto_63124_2	1.0144	0.42533	0.175183	1	-0.0211642	1	Thyroid transcription factor 1-associated protein 26 OS=Homo sapiens GN=CCDC59 PE=1 SV=2
Trin_palecto_84394_5	0.61216	0.47331	-0.216848	1	0.494844	1	Transcription elongation factor A protein 2 OS=Bos taurus GN=TCEA2 PE=2 SV=1
Trin_palecto_84400_5	0.61216	0.47331	-0.88226	1	-0.3878	1	Transcription elongation factor A protein 2 OS=Bos taurus GN=TCEA2 PE=2 SV=1
Trin_palecto_84393_5	0.61216	0.47331	0.00496371	1	0.251987	1	Transcription elongation factor A protein 2 OS=Bos taurus GN=TCEA2 PE=2 SV=1
Trin_palecto_84389_4	0.61216	0.47331	0.0461864	1	1.36931	1	Transcription elongation factor A protein 2 OS=Bos taurus GN=TCEA2 PE=2 SV=1
Trin_palecto_84374_4	0.61216	0.47331	-0.690779	1	0.494844	1	Transcription elongation factor A protein 2 OS=Bos taurus GN=TCEA2 PE=2 SV=1
Trin_palecto_84376_4	0.61216	0.47331	-0.953814	1	0.494844	1	Transcription elongation factor A protein 2 OS=Bos taurus GN=TCEA2 PE=2 SV=1
Trin_palecto_84375_4	0.61216	0.47331	0.368114	1	-Inf	1	Transcription elongation factor A protein 2 OS=Bos taurus GN=TCEA2 PE=2 SV=1
Trin_palecto_84399_4	0.61216	0.47331	0.515672	1	0.964329	1	Transcription elongation factor A protein 2 OS=Bos taurus GN=TCEA2 PE=2 SV=1
Trin_palecto_84377_4	0.61216	0.47331	-0.581845	1	-1.13319	1	Transcription elongation factor A protein 2 OS=Bos taurus GN=TCEA2 PE=2 SV=1
Trin_palecto_84379_4	0.61216	0.47331	0.444736	1	0.0354119	1	Transcription elongation factor A protein 2 OS=Bos taurus GN=TCEA2 PE=2 SV=1
Trin_palecto_84384_4	0.61216	0.47331	0.128649	1	0.407381	1	Transcription elongation factor A protein 2 OS=Bos taurus GN=TCEA2 PE=2 SV=1
Trin_palecto_94638_4			4.86637	0.00348228	2.40173	1	Pleckstrin homology domain-containing family S member 1 OS=Homo sapiens GN=PLEKHS1 PE=2 SV=2
Trin_palecto_100876_10			1.85354	1	4.44904	0.0270995	Adsorption protein P2 OS=Enterobacteria phage PRD1 GN=II PE=1 SV=3
Trin_palecto_156343_12			1.50562	1	4.46447	6.86e-06	Monocarboxylate transporter 4 OS=Homo sapiens GN=SLC16A3 PE=1 SV=1
Trin_palecto_139655_3			4.81172	4.22e-06	5.89401	6.96e-10	Tiny macrocysts protein B OS=Dictyostelium discoideum GN=tmcB PE=2 SV=1
Trin_palecto_84383_4	0.61216	0.47331	-0.275742	1	-0.727549	1	Transcription elongation factor A protein 2 OS=Bos taurus GN=TCEA2 PE=2 SV=1
Trin_palecto_72086_6	0.87714	0.35915	-0.0397123	1	-0.0972582	1	Transcription factor 12 OS=Homo sapiens GN=TCF12 PE=1 SV=1
Trin_palecto_81280_1	1.1024	0.3443	-0.111355	1	-0.363137	1	Transcription factor Dp-1 OS=Homo sapiens GN=TFDP1 PE=1 SV=1
Trin_palecto_153025_1			3.50562	0.184623	4.49484	0.00187173	Hemagglutinin OS=Influenza A virus (strain A/Gull/Maryland/704/1977 H13N6) GN=HA PE=3 SV=3
Trin_palecto_141739_15			1.63115	1	4.49484	0.0231927	Histidinol-phosphate aminotransferase OS=Listeria innocua serovar 6a (strain CLIP 11262) GN=hisC PE=1 SV=1
Trin_palecto_97058_2			1.21611	1	4.51721	0.0230483	Semaphorin-6C OS=Rattus norvegicus GN=Sema6c PE=2 SV=1
Trin_palecto_118877_9			-0.368851	1	4.60337	0.0187059	Mycothiol acetyltransferase OS=Tsukamurella paurometabola (strain ATCC 8368 / DSM 20162 / JCM 10117 / NBRC 16120 / NCTC 13040) GN=mshD PE=3 SV=1
Trin_palecto_156328_21			1.13365	1	4.68467	3.95e-05	No hit
Trin_palecto_50278_2			-Inf	1	4.68467	0.0131446	No hit
Trin_palecto_81282_1	1.1024	0.3443	0.0461864	1	-0.412374	1	Transcription factor Dp-1 OS=Homo sapiens GN=TFDP1 PE=1 SV=1
Trin_palecto_108730_3	0.23349	0.35471	0.0717215	1	0.228538	1	Transcriptional repressor NF-X1 OS=Bos taurus GN=NFX1 PE=2 SV=1
Trin_palecto_108731_3	0.23349	0.35471	-0.0664055	1	0.0646666	1	Transcriptional repressor NF-X1 OS=Bos taurus GN=NFX1 PE=2 SV=1
Trin_palecto_107493_2	0.62763	0.44274	0.353368	1	0.699663	1	Transducin-like enhancer protein 3 OS=Rattus norvegicus GN=Tle3 PE=2 SV=1
Trin_palecto_107494_2	0.62763	0.44274	0.0258664	1	0.777916	1	Transducin-like enhancer protein 3 OS=Rattus norvegicus GN=Tle3 PE=2 SV=1
Trin_palecto_156329_4			1.04619	1	4.74277	0.0373624	Monocarboxylate transporter 4 OS=Rattus norvegicus GN=Slc16a3 PE=2 SV=1
Trin_palecto_156328_2			0.853541	1	4.90423	0.00246973	Dynein heavy chain domain-containing protein 1 OS=Homo sapiens GN=DNHD1 PE=2 SV=2
Trin_palecto_76037_2	1.0136	2.1808	0.680808	1	0.555229	1	Transforming growth factor-beta-induced protein ig-h3 OS=Sus scrofa GN=TGFBI PE=1 SV=1
Trin_palecto_76036_2	1.0136	2.1808	0.61059	1	0.4128	1	Transforming growth factor-beta-induced protein ig-h3 OS=Sus scrofa GN=TGFBI PE=1 SV=1
Trin_palecto_75895_4			1.40876	1	4.90666	1.51e-05	Protein FAM115C OS=Mus musculus GN=Fam115c PE=2 SV=1
Trin_palecto_156331_4			1.4247	1	4.9278	0.000296892	No hit
Trin_palecto_56585_1			3.04619	1	4.93779	0.000802908	Vascular non-inflammatory molecule 3 OS=Homo sapiens GN=VNN3 PE=2 SV=2
Trin_palecto_124691_3			4.69004	0.104835	4.95428	0.0213957	No hit
Trin_palecto_59790_1	0.65883	2.9608	-0.187861	1	-0.896922	1	Transmembrane 7 superfamily member 3 OS=Homo sapiens GN=TM7SF3 PE=2 SV=1
Trin_palecto_107495_2	0.62763	0.44274	0.136033	1	0.704767	1	Transducin-like enhancer protein 3 OS=Rattus norvegicus GN=Tle3 PE=2 SV=1
Trin_palecto_65206_1			0.297725	1	5.00942	1.67e-14	Interleukin-11 OS=Rattus norvegicus GN=Il11 PE=2 SV=1
Trin_palecto_88555_2	0.64335	0.40462	-0.289257	1	-0.387043	1	Transmembrane protein 176B OS=Homo sapiens GN=TMEM176B PE=2 SV=2
Trin_palecto_36980_1	0.59314	0.46028	0.0906962	1	-0.364531	1	Transmembrane protein 205 OS=Pongo abelii GN=TMEM205 PE=2 SV=1
Trin_palecto_72576_3	0.82746	0.39254	0.133483	1	0.457577	1	Transmembrane protein 59 OS=Bos taurus GN=TMEM59 PE=2 SV=2
Trin_palecto_156328_4			2.36811	1	5.10955	0.000336606	Peroxisome proliferator-activated receptor gamma coactivator-related protein 1 OS=Homo sapiens GN=PPRC1 PE=1 SV=1
Trin_palecto_72575_3	0.82746	0.39254	0.0142519	1	0.408262	1	Transmembrane protein 59 OS=Bos taurus GN=TMEM59 PE=2 SV=2
Trin_palecto_107723_3			4.87061	1.53e-05	3.95428	0.00234802	Phytochrome A OS=Populus tremuloides GN=PHYA PE=2 SV=1
Trin_palecto_90031_10			1.63115	1	5.1387	0.0467374	Cyclin-dependent kinase 1 OS=Bos taurus GN=CDK1 PE=2 SV=2
Trin_palecto_65206_4			-0.761169	1	5.15509	1.76e-06	E3 ubiquitin-protein ligase listerin OS=Mus musculus GN=Ltn1 PE=1 SV=3
Trin_palecto_90279_2			4.87273	3.88e-07	4.26303	3.29e-05	CBP80/20-dependent translation initiation factor OS=Homo sapiens GN=CTIF PE=1 SV=1
Trin_palecto_159999_10			5.15471	0.0288315	4.1387	0.224795	ATP-dependent rRNA helicase SPB4 OS=Encephalitozoon cuniculi (strain GB-M1) GN=SPB4 PE=3 SV=1
Trin_palecto_157537_4			1.46122	1	5.19528	0.00264517	Probable beta-galactosidase C OS=Penicillium chrysogenum (strain ATCC 28089 / DSM 1075 / Wisconsin 54-1255) GN=lacC PE=3 SV=1
Trin_palecto_139655_6			4.92883	0.0171361	5.47212	0.00119547	Fibrillin-1 OS=Homo sapiens GN=FBN1 PE=1 SV=3
Trin_palecto_110586_5			1.00312	1	5.23075	8.17e-12	UPF0272 protein Synpcc7942_2351 OS=Synechococcus elongatus (strain PCC 7942) GN=Synpcc7942_2351 PE=3 SV=1
Trin_palecto_65205_3			1.04619	1	5.2408	2.89e-06	tRNA (guanine-N(7)-)-methyltransferase OS=Prochlorococcus marinus subsp. pastoris (strain CCMP1986 / MED4) GN=trmB PE=3 SV=1
Trin_palecto_80882_3			5.00812	8.16e-06	3.43344	0.0276919	No hit
Trin_palecto_75895_6			1.93804	0.0502911	5.30791	4.46e-19	DNA damage-inducible transcript 4 protein OS=Bos taurus GN=DDIT4 PE=2 SV=1
Trin_palecto_174527_2	0.083517	0.033405	0.387223	1	-1.41205	1	Transthyretin OS=Erinaceus europaeus GN=TTR PE=2 SV=1
Trin_palecto_90278_3	2.0105	1.3504	0.449228	1	-0.182126	1	Tubulin polyglutamylase complex subunit 1 OS=Mus musculus GN=Tpgs1 PE=1 SV=1
Trin_palecto_36331_2	0.7427	0.47804	-0.712806	1	-0.564657	1	Tubulin polymerization-promoting protein family member 3 OS=Homo sapiens GN=TPPP3 PE=1 SV=1
Trin_palecto_75895_3			1.88269	1	5.32048	1.8e-11	Threonine--tRNA ligase
Trin_palecto_129772_2	1.2202	0.46701	0.232731	1	-0.339524	1	Tuftelin OS=Bos taurus GN=TUFT1 PE=2 SV=2
Trin_palecto_129773_2	1.2202	0.46701	0.0709055	1	-0.604885	1	Tuftelin OS=Homo sapiens GN=TUFT1 PE=2 SV=1
Trin_palecto_90279_1			5.13365	8.02e-07	4.17667	0.000384379	Fibroblast growth factor-binding protein 1 OS=Mus musculus GN=Fgfbp1 PE=1 SV=1
Trin_palecto_75895_2			1.90748	0.391567	5.32605	1.87e-15	Protein SCAI homolog OS=Dictyostelium discoideum GN=scai PE=3 SV=1
Trin_palecto_110585_1			1.04619	1	5.32773	0.0211725	Putative uncharacterized protein C16orf96 OS=Homo sapiens GN=C16orf96 PE=5 SV=3
Trin_palecto_57896_1			2.36811	1	5.35282	0.0141491	MAX gene-associated protein OS=Homo sapiens GN=MGA PE=1 SV=2
Trin_palecto_157536_1			0.0461864	1	5.37749	0.018053	Serine/threonine-protein phosphatase 5 OS=Homo sapiens GN=PPP5C PE=1 SV=1
Trin_palecto_96493_2	0.032428	0.038024	0.0602616	1	0.863165	1	Tumor necrosis factor receptor superfamily member 1A OS=Mus musculus GN=Tnfrsf1a PE=1 SV=1
Trin_palecto_96504_4	0.032428	0.038024	0.100448	1	0.937267	1	Tumor necrosis factor receptor superfamily member 1A OS=Mus musculus GN=Tnfrsf1a PE=1 SV=1
Trin_palecto_96484_4	0.032428	0.038024	0.311531	1	1.01841	1	Tumor necrosis factor receptor superfamily member 1A OS=Mus musculus GN=Tnfrsf1a PE=1 SV=1
Trin_palecto_96487_1	0.032428	0.038024	-0.00604359	1	0.805184	1	Tumor necrosis factor receptor superfamily member 26 OS=Mus musculus GN=Tnfrsf26 PE=2 SV=1
Trin_palecto_65205_1			0.128649	1	5.41581	5.43e-13	Interleukin-11 OS=Mus musculus GN=Il11 PE=2 SV=1
Trin_palecto_110585_3			1.23996	1	5.43442	1.23e-19	Tribbles homolog 3 OS=Homo sapiens GN=TRIB3 PE=1 SV=2
Trin_palecto_120039_2			5.29202	3.69e-21	3.83585	1.03e-11	No hit
Trin_palecto_80882_10			5.34997	0.0120802	3.95428	0.306186	Cytochrome P450 6d1 OS=Musca domestica GN=CYP6D1 PE=1 SV=1
Trin_palecto_65205_4			0.515672	1	5.54595	2.35e-12	Docking protein 1 OS=Homo sapiens GN=DOK1 PE=1 SV=1
Trin_palecto_99181_6			5.50562	0.00588634	3.66477	0.528826	Potassium voltage-gated channel subfamily H member 8 OS=Mus musculus GN=Kcnh8 PE=2 SV=2
Trin_palecto_75895_1			2.29411	0.0616283	5.56273	3.86e-16	Integrin alpha-7 OS=Mus musculus GN=Itga7 PE=1 SV=3
Trin_palecto_197155_1	0.17369	0.28616	0.0461864	1	-1.50516	1	Tyrosine-protein kinase ITK/TSK OS=Homo sapiens GN=ITK PE=1 SV=1
Trin_palecto_138104_8			1.46122	1	5.63098	2.56e-08	Sodium- and chloride-dependent glycine transporter 1 OS=Mus musculus GN=Slc6a9 PE=2 SV=3
Trin_palecto_110574_4	1.2579	2.0786	0.319758	1	0.291125	1	Ubiquitin-conjugating enzyme E2 J1 OS=Homo sapiens GN=UBE2J1 PE=1 SV=2
Trin_palecto_99238_1			3.04619	1	5.64459	0.00198113	No hit
Trin_palecto_138139_7			2.04619	1	5.64459	0.00277804	Sodium- and chloride-dependent glycine transporter 1 OS=Rattus norvegicus GN=Slc6a9 PE=1 SV=2
Trin_palecto_156328_7			3.4385	1	5.78025	0.00063905	No hit
Trin_palecto_65205_5			0.531613	1	5.80045	1.06e-16	Phosphoribosylglycinamide formyltransferase 2 OS=Anaeromyxobacter dehalogenans (strain 2CP-C) GN=purT PE=3 SV=1
Trin_palecto_65205_2			0.268579	1	5.84652	1.99e-09	Regulatory solute carrier protein family 1 member 1 OS=Oryctolagus cuniculus GN=RSC1A1 PE=2 SV=1
Trin_palecto_80882_1			5.32837	4.76e-15	3.93707	5.67e-08	Large neutral amino acids transporter small subunit 4 OS=Bos taurus GN=SLC43A2 PE=2 SV=1
Trin_palecto_110585_4			1.6651	1	5.86241	3.6e-15	tRNA pseudouridine synthase B OS=Tropheryma whipplei (strain Twist) GN=truB PE=3 SV=1
Trin_palecto_36283_1			5.67554	0.000315663	5.16727	0.00227757	Tumor necrosis factor-inducible gene 6 protein OS=Oryctolagus cuniculus GN=TNFAIP6 PE=2 SV=1
Trin_palecto_104228_1			6.0037	2.02e-14	6.38793	3.86e-16	Platelet-derived growth factor receptor-like protein OS=Homo sapiens GN=PDGFRL PE=1 SV=1
Trin_palecto_140530_8	0.77642	0.44816	0.210797	1	-0.106822	1	Uncharacterized protein C10orf88 OS=Homo sapiens GN=C10orf88 PE=1 SV=2
Trin_palecto_140531_10	0.77642	0.44816	-0.282986	1	-0.55597	1	Uncharacterized protein C10orf88 OS=Homo sapiens GN=C10orf88 PE=1 SV=2
Trin_palecto_140529_10	0.77642	0.44816	-0.0755826	1	-0.0976724	1	Uncharacterized protein C10orf88 OS=Homo sapiens GN=C10orf88 PE=1 SV=2
Trin_palecto_140529_7	0.77642	0.44816	0.110317	1	-0.379626	1	Uncharacterized protein C10orf88 OS=Homo sapiens GN=C10orf88 PE=1 SV=2
Trin_palecto_77097_5			3.4385	1	6.04943	7.98e-05	Autophagy-related protein 9 OS=Emericella nidulans (strain FGSC A4 / ATCC 38163 / CBS 112.46 / NRRL 194 / M139) GN=atg9 PE=3 SV=1
Trin_palecto_154705_2			2.36811	1	6.16727	0.0191691	Ribosomal RNA small subunit methyltransferase A OS=Thermus thermophilus (strain HB8 / ATCC 27634 / DSM 579) GN=rsmA PE=1 SV=1
Trin_palecto_80882_6			6.01581	2.64e-07	4.71724	0.000667905	JmjC domain-containing histone demethylation protein 1 OS=Neosartorya fumigata (strain ATCC MYA-4609 / Af293 / CBS 101355 / FGSC A1100) GN=jhd1 PE=3 SV=1
Trin_palecto_142887_1			6.20784	1.57e-23	5.3396	8.66e-18	No hit
Trin_palecto_42185_3	1.3273	2.1299	-0.109287	1	0.448889	1	Uncharacterized protein KIAA0355 OS=Homo sapiens GN=KIAA0355 PE=1 SV=2
Trin_palecto_136127_3	2.7448	3.5223	-0.169651	1	-0.433749	1	Uncharacterized protein KIAA0753 OS=Homo sapiens GN=KIAA0753 PE=2 SV=3
Trin_palecto_136133_3	2.7448	3.5223	-0.151292	1	-0.311306	1	Uncharacterized protein KIAA0753 OS=Homo sapiens GN=KIAA0753 PE=2 SV=3
Trin_palecto_110585_2			2.85354	1	7.28926	4.84e-06	G2/M phase-specific E3 ubiquitin-protein ligase OS=Macaca fascicularis GN=G2E3 PE=2 SV=2
Trin_palecto_63545_1			6.63625	1.69e-29	5.8524	7.26e-24	Interleukin-8 OS=Canis familiaris GN=IL8 PE=3 SV=1
Trin_palecto_102404_4			7.45356	2.16e-32	12.3131	7.17e-67	Bifunctional lysine-specific demethylase and histidyl-hydroxylase NO66 OS=Danio rerio GN=no66 PE=2 SV=1
Trin_palecto_28154_2			7.91347	1.39e-21	12.1918	1.68e-50	Synaptotagmin-15 OS=Homo sapiens GN=SYT15 PE=2 SV=3
Trin_palecto_116561_1			7.9525	5.06e-36	4.82605	4.45e-15	C-C motif chemokine 20 OS=Bos taurus GN=CCL20 PE=3 SV=1
Trin_palecto_102404_9			8.07193	1.09e-38	12.8092	2.14e-72	ATPase 11
Trin_palecto_102404_10			8.11237	1.35e-39	12.4427	1.69e-70	NAD(P)H-quinone oxidoreductase subunit 5
Trin_palecto_102404_8			8.17804	2.81e-23	12.1278	4.84e-50	Patatin-like phospholipase domain-containing protein CHGG_02900 OS=Chaetomium globosum (strain ATCC 6205 / CBS 148.51 / DSM 1962 / NBRC 6347 / NRRL 1970) GN=CHGG_02900 PE=3 SV=1
Trin_palecto_28154_1			8.27741	5.71e-24	12.3796	5.92e-52	Pleckstrin homology domain-containing family A member 8 OS=Rattus norvegicus GN=Plekha8 PE=3 SV=1
Trin_palecto_75744_3	0.63004	0.48139	0.446724	1	1.31042	1	UPF0249 protein ydjC homolog OS=Homo sapiens GN=YDJC PE=1 SV=1
Trin_palecto_102404_11			8.79566	8.49e-42	13.1335	1.05e-72	Uncharacterized protein C5orf42 homolog OS=Mus musculus PE=2 SV=4
Trin_palecto_166400_1			9.04337	8.36e-45	13.2306	1.12e-74	Probable DNA primase large subunit OS=Thermoplasma acidophilum (strain ATCC 25905 / DSM 1728 / JCM 9062 / NBRC 15155 / AMRC-C165) GN=priB PE=3 SV=1
Trin_palecto_117825_1			-2.0831	1	-inf	0.0117415	(Dimethylallyl)adenosine tRNA methylthiotransferase MiaB OS=Rhodopseudomonas palustris (strain BisB5) GN=miaB PE=3 SV=1
Trin_palecto_108885_1	0.66299	0.33373	0.680012	1	-0.630115	1	Uracil-DNA glycosylase OS=Homo sapiens GN=UNG PE=1 SV=2
Trin_palecto_30883_1			-1.97371	1	-inf	0.00795131	Guanylate-binding protein 7 OS=Homo sapiens GN=GBP7 PE=2 SV=2
Trin_palecto_80050_1			-1.21685	1	-inf	0.0211276	NADH-ubiquinone oxidoreductase chain 5 OS=Aedes aegypti GN=mt:ND5 PE=3 SV=1
Trin_palecto_159999_11			Inf	0.0170602	Inf	0.389317	Neuronal tyrosine-phosphorylated phosphoinositide-3-kinase adapter 2 OS=Homo sapiens GN=NYAP2 PE=1 SV=3
Trin_palecto_129987_2			0.272462	1	-inf	0.0130797	Ribonucleoside-diphosphate reductase large subunit OS=Arabidopsis thaliana GN=RNR1 PE=1 SV=1
Trin_palecto_85423_3			Inf	0.0243218	Inf	0.0783709	No hit
Trin_palecto_80882_9			Inf	0.00762573	Inf	0.284694	Uridylate kinase OS=Bacillus halodurans (strain ATCC BAA-125 / DSM 18197 / FERM 7344 / JCM 9153 / C-125) GN=pyrH PE=3 SV=1
Trin_palecto_156328_1			Inf	1	Inf	0.0397791	Chaperone protein DnaK OS=Methylovorus sp. (strain SS1 / DSM 11726) GN=dnaK PE=3 SV=1
Trin_palecto_154705_1			Inf	1	Inf	0.00349361	Glutamate receptor ionotropic
Trin_palecto_160030_1			Inf	5.27e-06	Inf	0.00174784	Branched-chain-amino-acid aminotransferase
Trin_palecto_104228_2			Inf	4.41e-06	Inf	1.27e-05	Core protein VP7 OS=Bluetongue virus 13 (isolate USA) GN=S7 PE=3 SV=1
Trin_palecto_139655_7			Inf	0.00622657	Inf	0.000121347	GTP cyclohydrolase III OS=Methanocaldococcus jannaschii (strain ATCC 43067 / DSM 2661 / JAL-1 / JCM 10045 / NBRC 100440) GN=gch3 PE=1 SV=2
Trin_palecto_63653_3			Inf	1	Inf	0.00423573	No hit
Trin_palecto_28154_3			Inf	2.96e-08	Inf	5.31e-37	Histidine--tRNA ligase OS=Alkalilimnicola ehrlichei (strain MLHE-1) GN=hisS PE=3 SV=1
Trin_palecto_77097_3			Inf	1	Inf	0.022217	Putative S-adenosyl-L-methionine-dependent methyltransferase MUL_2766 OS=Mycobacterium ulcerans (strain Agy99) GN=MUL_2766 PE=3 SV=1
Trin_palecto_159999_7			Inf	0.00234845	Inf	0.0482335	Ribosomal RNA large subunit methyltransferase M OS=Halorhodospira halophila (strain DSM 244 / SL1) GN=rlmM PE=3 SV=1
Trin_palecto_92621_2	5.9609	11.688	0.244249	1	1.17472	0.94698	Zinc finger and BTB domain-containing protein 34 OS=Homo sapiens GN=ZBTB34 PE=2 SV=4
Trin_palecto_80453_2	5.9609	11.688	0.165485	1	0.846316	1	Zinc finger and BTB domain-containing protein 37 OS=Homo sapiens GN=ZBTB37 PE=2 SV=1
Trin_palecto_93256_3	0.95587	0.44174	0.00963455	1	-0.010555	1	Zinc finger CCHC domain-containing protein 9 OS=Homo sapiens GN=ZCCHC9 PE=2 SV=2
Trin_palecto_82549_1			Inf	5.27e-07	Inf	9.13e-05	Syntenin-2 OS=Homo sapiens GN=SDCBP2 PE=2 SV=2
Trin_palecto_77214_2	0.72382	0.45593	-0.0690272	1	-0.46153	1	Zinc finger protein 830 OS=Homo sapiens GN=ZNF830 PE=1 SV=2
Trin_palecto_124691_1			Inf	0.301377	Inf	0.0150585	TNFAIP3-interacting protein 3 OS=Homo sapiens GN=TNIP3 PE=1 SV=2
Trin_palecto_64422_5	0.2899	0.37644	-0.117098	1	-0.715975	1	Zinc transporter ZIP10 OS=Mus musculus GN=Slc39a10 PE=1 SV=1
Trin_palecto_124695_1			Inf	0.031686	Inf	0.0226618	TNFAIP3-interacting protein 3 OS=Homo sapiens GN=TNIP3 PE=1 SV=2

## Sheet: HEK293T 
Trinity transcript id	SILAC ratio 8hpi/0hpi	SILAC ratio 24hpi/0hpi	Log2 Fold Change 8hpi	p-adj 8hpi	Log2 Fold Change 24hpi	p-adj 24hpi	swissBLAST
Trin_293_190775_1			-0.339799	1	-3.71736	0.0169946	DASH complex subunit DAM1 OS=Debaryomyces hansenii (strain ATCC 36239 / CBS 767 / JCM 1990 / NBRC 0083 / IGC 2968) GN=DAM1 PE=3 SV=2
Trin_293_71775_2			0.0895185	1	-3.57085	0.00834432	47 kDa outer membrane protein OS=Pasteurella multocida (strain Pm70) GN=PM1069 PE=1 SV=1
Trin_293_210844_2			0.282421	1	-3.44094	0.0136053	Synaptosomal-associated protein 47 OS=Homo sapiens GN=SNAP47 PE=1 SV=3
Trin_293_210844_1	1.111	0.70292	0.25949	1	-3.38655	0.0169946	Heat shock 70 kDa protein 1 OS=Pongo abelii GN=HSPA1 PE=2 SV=1
Trin_293_71775_6			0.202992	1	-3.36395	0.0210456	Acetylcholine receptor subunit beta (Fragment) OS=Xenopus laevis GN=chrnb1 PE=2 SV=1
Trin_293_71775_1			0.111163	1	-3.33718	0.0210456	No hit
Trin_293_210844_3			0.314829	1	-3.33648	0.0210954	Receptor-type adenylate cyclase B OS=Leishmania donovani GN=RAC-B PE=2 SV=1
Trin_293_210844_5			0.277629	1	-3.3337	0.0210456	CDP-diacylglycerol--glycerol-3-phosphate 3-phosphatidyltransferase
Trin_293_210844_4			0.292744	1	-3.31975	0.0213892	UPF0317 protein Psyc_1103 OS=Psychrobacter arcticus (strain DSM 17307 / 273-4) GN=Psyc_1103 PE=3 SV=1
Trin_293_71775_4	0.89125	0.87356	0.0559478	1	-3.31444	0.0210954	RNA-binding protein FUS OS=Homo sapiens GN=FUS PE=1 SV=1
Trin_293_71775_3			0.111503	1	-3.19025	0.0474079	Glycine--tRNA ligase beta subunit OS=Pseudoalteromonas haloplanktis (strain TAC 125) GN=glyS PE=3 SV=1
Trin_293_33232_1			0.308206	1	3.37826	0.0244648	Latent-transforming growth factor beta-binding protein 1 OS=Homo sapiens GN=LTBP1 PE=1 SV=4
Trin_293_172332_7			1.1072	1	3.8253	0.0350705	Transcription factor HES-7 OS=Mus musculus GN=Hes7 PE=1 SV=1
Trin_293_81924_2			-0.0652647	1	4.05247	0.0205345	Inhibin beta E chain OS=Homo sapiens GN=INHBE PE=1 SV=1
Trin_293_110855_1			0.622791	1	4.26476	0.00315742	Four-jointed box protein 1 OS=Mus musculus GN=Fjx1 PE=1 SV=1
Trin_293_58803_1			0.657895	1	4.28516	0.0257536	Interferon-induced protein with tetratricopeptide repeats 3 OS=Homo sapiens GN=IFIT3 PE=1 SV=1
Trin_293_151995_1			-0.23519	1	4.31072	0.00976313	No hit
Trin_293_110855_2			0.5374	1	4.51104	0.00165132	Pyridoxine/pyridoxamine 5'-phosphate oxidase OS=Rhizobium loti (strain MAFF303099) GN=pdxH PE=3 SV=1
Trin_293_157288_7			-0.0287388	1	4.51557	0.0128921	CinA-like protein OS=Prochlorococcus marinus (strain MIT 9215) GN=P9215_02811 PE=3 SV=1
Trin_293_120179_1			0.40224	1	4.51912	0.0419325	Inactive rhomboid protein 1 OS=Callicebus moloch GN=RHBDF1 PE=3 SV=1
Trin_293_82785_2			0.442882	1	4.56896	0.0210954	Putative uncharacterized protein encoded by LINC00173 OS=Homo sapiens GN=LINC00173 PE=5 SV=1
Trin_293_209816_3			0.46525	1	4.80417	0.0169946	No hit
Trin_293_98470_3			1.60131	1	5.12695	0.00504451	2'-5'-oligoadenylate synthase-like protein OS=Homo sapiens GN=OASL PE=1 SV=2
Trin_293_61875_4			1.08674	1	5.41584	0.0169946	Bestrophin-1 OS=Homo sapiens GN=BEST1 PE=1 SV=1
Trin_293_157285_1			0.76481	1	5.50057	0.00131987	Xaa-Pro dipeptidase OS=Hahella chejuensis (strain KCTC 2396) GN=pepQ PE=3 SV=1
Trin_293_99232_2			1.22424	1	5.50232	0.0113536	Uncharacterized protein RF_0089 OS=Rickettsia felis (strain ATCC VR-1525 / URRWXCal2) GN=RF_0089 PE=3 SV=1
Trin_293_99235_7			0.349773	1	5.83366	0.00165132	Coenzyme PQQ synthesis protein B OS=Pseudomonas fluorescens GN=pqqB PE=3 SV=1
Trin_293_182167_1			1.88029	1	5.88553	0.00624609	Uncharacterized protein MJ0660 OS=Methanocaldococcus jannaschii (strain ATCC 43067 / DSM 2661 / JAL-1 / JCM 10045 / NBRC 100440) GN=MJ0660 PE=4 SV=1
Trin_293_197967_2			0.501776	1	6.04289	0.00274949	Pol polyprotein (Fragment) OS=Avian reticuloendotheliosis virus GN=pol PE=3 SV=1
Trin_293_120170_2			2.57217	1	6.18693	0.0121947	No hit
Trin_293_97795_1			-0.457582	1	6.26498	4.12e-08	Interferon-induced protein with tetratricopeptide repeats 2 OS=Homo sapiens GN=IFIT2 PE=1 SV=1
Trin_293_33202_6	1.579	11.946	5.49897	8.96e-08	11.22	1.45e-25	Protein W OS=Hendra virus (isolate Horse/Autralia/Hendra/1994) GN=P/V/C PE=3 SV=1
Trin_293_33164_1	1.9265	9.8884	4.85453	3.26e-06	11.2642	1.38e-25	RNA-directed RNA polymerase L OS=Hendra virus (isolate Horse/Autralia/Hendra/1994) GN=L PE=3 SV=2
Trin_293_33202_5	NaN	NaN	5.66914	7.8e-08	11.3681	1.39e-25	Protein C OS=Hendra virus (isolate Horse/Autralia/Hendra/1994) GN=P/V/C PE=2 SV=1
Trin_293_33203_13	2.6153	11.189	4.89984	2.38e-06	11.3818	9.62e-26	Glycoprotein G OS=Hendra virus (isolate Horse/Autralia/Hendra/1994) GN=G PE=1 SV=2
Trin_293_33203_10			4.92131	2.82e-05	11.4106	7.5e-25	Bifunctional lysine-specific demethylase and histidyl-hydroxylase NO66 OS=Danio rerio GN=no66 PE=2 SV=1
Trin_293_33202_3			5.45739	2.23e-07	11.4412	1.16e-25	Probable DNA primase large subunit OS=Thermoplasma acidophilum (strain ATCC 25905 / DSM 1728 / JCM 9062 / NBRC 15155 / AMRC-C165) GN=priB PE=3 SV=1
Trin_293_33203_2			5.09625	2.38e-06	11.4979	1.16e-25	ATPase 11
Trin_293_33203_12	4.894	11.128	5.06915	1.18e-06	11.5202	5.99e-26	Fusion glycoprotein F0 OS=Hendra virus (isolate Horse/Autralia/Hendra/1994) GN=F PE=1 SV=2
Trin_293_33202_4	0.76967	13.978	5.61084	6.67e-08	11.546	4.42e-26	Nucleoprotein OS=Hendra virus (isolate Horse/Autralia/Hendra/1994) GN=N PE=3 SV=1
Trin_293_33203_9	1.579	11.946	5.88245	3.23e-08	11.6131	4.37e-26	Phosphoprotein OS=Hendra virus (isolate Horse/Autralia/Hendra/1994) GN=P/V/C PE=2 SV=2
Trin_293_33203_11	2.9814	13.128	5.30032	2.23e-07	11.6895	4.37e-26	Matrix protein OS=Hendra virus (isolate Horse/Autralia/Hendra/1994) GN=M PE=3 SV=2
Trin_293_33164_3			5.58499	0.00162605	11.7396	1.83e-21	Synaptotagmin-15 OS=Homo sapiens GN=SYT15 PE=2 SV=3
Trin_293_33203_8	NaN	NaN	5.98812	4.11e-07	11.7551	9.1e-25	Protein W OS=Hendra virus (isolate Horse/Autralia/Hendra/1994) GN=P/V/C PE=3 SV=1
Trin_293_33203_1			5.46525	0.00307148	11.7563	1.72e-21	Patatin-like phospholipase domain-containing protein CHGG_02900 OS=Chaetomium globosum (strain ATCC 6205 / CBS 148.51 / DSM 1962 / NBRC 6347 / NRRL 1970) GN=CHGG_02900 PE=3 SV=1
Trin_293_33202_1			6.03511	6.67e-08	11.7756	9.62e-26	NAD(P)H-quinone oxidoreductase subunit 5
Trin_293_33202_2			6.20406	7.8e-08	11.9048	1.39e-25	Uncharacterized protein C5orf42 homolog OS=Mus musculus PE=2 SV=4
Trin_293_33164_4			Inf	1	Inf	4.48e-17	Histidine--tRNA ligase OS=Alkalilimnicola ehrlichei (strain MLHE-1) GN=hisS PE=3 SV=1
Trin_293_222392_1			NA	NA	Inf	0.030213	Interferon beta OS=Homo sapiens GN=IFNB1 PE=1 SV=1
Trin_293_33164_2			Inf	5.63e-05	Inf	4.96e-24	Pleckstrin homology domain-containing family A member 8 OS=Rattus norvegicus GN=Plekha8 PE=3 SV=1
Trin_293_172284_12			Inf	1	Inf	0.043287	Syntaxin-binding protein 5-like OS=Danio rerio GN=stxbp5l PE=3 SV=1
Trin_293_61618_3	2.8218	1.0346	1.73164	1	1.0523	1	Melanoma-associated antigen B2 OS=Homo sapiens GN=MAGEB2 PE=1 SV=3
Trin_293_211100_3	4.4613	1.5829	0.256468	1	-0.855851	1	Transmembrane emp24 domain-containing protein 3 OS=Homo sapiens GN=TMED3 PE=1 SV=1
Trin_293_239933_1	6.6936	0.33529	-0.23519	1	-0.864004	1	Perphorin-2 (Fragment) OS=Volvox carteri PE=1 SV=1
Trin_293_100801_3	4.0763	1.1523	-0.23519	1	-Inf	1	No hit
Trin_293_93162_1	23.012	4.4535	-0.427835	1	0.459235	1	Hemicentin-1 OS=Homo sapiens GN=HMCN1 PE=1 SV=2
Trin_293_67313_1	3.5676	1.7257	0.264605	1	-0.53302	1	Vesicle-trafficking protein SEC22a OS=Homo sapiens GN=SEC22A PE=1 SV=1
Trin_293_37719_5	6.3822	49.172	-0.820152	1	3.62142	1	Helper of Tim protein 13 OS=Saccharomyces cerevisiae (strain ATCC 204508 / S288c) GN=HOT13 PE=1 SV=1
Trin_293_120148_3	2.0202	1.3173	-0.0047637	1	-0.332767	1	Spectrin alpha chain
Trin_293_166977_10	0.41433	0.18504	-0.0824865	1	-1.70958	1	Protein FAM208B OS=Homo sapiens GN=FAM208B PE=1 SV=1
Trin_293_166972_12	0.41433	0.18504	-0.0665041	1	-1.69235	1	Protein FAM208B OS=Homo sapiens GN=FAM208B PE=1 SV=1
Trin_293_73692_4	0.049318	0.057316	-1.15273	1	-0.60097	1	Uncharacterized protein C17C9.11c OS=Schizosaccharomyces pombe (strain 972 / ATCC 24843) GN=SPAC17C9.11c PE=4 SV=2
Trin_293_423849_1	0.088822	0.3251	0.76481	1	-Inf	1	No hit
Trin_293_210668_2	0.46664	0.34192	0.106066	1	-0.923681	1	Nuclear envelope pore membrane protein POM 121C OS=Homo sapiens GN=POM121C PE=1 SV=2
Trin_293_121194_3	0.4702	0.60427	-0.0774185	1	-1.21173	1	Protein O-glucosyltransferase 1 OS=Homo sapiens GN=POGLUT1 PE=1 SV=1
Trin_293_121195_3	0.4702	0.60427	0.10869	1	-1.08738	1	Protein O-glucosyltransferase 1 OS=Homo sapiens GN=POGLUT1 PE=1 SV=1
Trin_293_121196_5	0.4702	0.60427	0.0174003	1	-1.43653	1	Protein O-glucosyltransferase 1 OS=Homo sapiens GN=POGLUT1 PE=1 SV=1
Trin_293_121197_5	0.4702	0.60427	0.0573375	1	-1.17558	1	Protein O-glucosyltransferase 1 OS=Homo sapiens GN=POGLUT1 PE=1 SV=1
Trin_293_121199_2	0.4702	0.60427	-0.162608	1	-1.36296	1	Protein O-glucosyltransferase 1 OS=Homo sapiens GN=POGLUT1 PE=1 SV=1
Trin_293_121200_4	0.4702	0.60427	-0.300778	1	-1.18593	1	Protein O-glucosyltransferase 1 OS=Homo sapiens GN=POGLUT1 PE=1 SV=1
Trin_293_74603_1	0.11328	0.10403	-0.163955	1	-0.65937	1	WD repeat-containing protein 37 OS=Homo sapiens GN=WDR37 PE=2 SV=2
Trin_293_100760_3	0.46441	0.27628	-0.119934	1	-1.66526	1	H/ACA ribonucleoprotein complex non-core subunit NAF1 OS=Homo sapiens GN=NAF1 PE=1 SV=2
Trin_293_26244_2	0.48012	8.4341	-0.23519	1	-0.60097	1	Succinylglutamate desuccinylase OS=Salmonella schwarzengrund (strain CVM19633) GN=astE PE=3 SV=1
Trin_293_96924_5	0.75976	19.745	Inf	1	Inf	1	Uncharacterized protein DR6 OS=Human herpesvirus 6B (strain Z29) GN=DR6 PE=4 SV=1
Trin_293_198311_2	1.1414	2.0809	0.137854	1	-1.33344	1	Dipeptidyl peptidase 1 OS=Homo sapiens GN=CTSC PE=1 SV=2
Trin_293_143247_11	0.76064	2.125	-0.0753011	1	-0.122569	1	Kinesin-like protein KIF20A OS=Homo sapiens GN=KIF20A PE=1 SV=1
Trin_293_170921_5	1.0955	3.323	0.344359	1	0.00367031	1	Lysosomal thioesterase PPT2 OS=Homo sapiens GN=PPT2 PE=1 SV=4
Trin_293_170938_5	1.0955	3.323	0.347292	1	-0.172977	1	Lysosomal thioesterase PPT2 OS=Homo sapiens GN=PPT2 PE=1 SV=4
Trin_293_71614_3	1.2453	2.3065	0.441206	1	-0.372431	1	Golgi integral membrane protein 4 OS=Homo sapiens GN=GOLIM4 PE=1 SV=1
Trin_293_116376_1	1.0027	2.0739	0.378685	1	-0.330168	1	Coiled-coil domain-containing protein 127 OS=Homo sapiens GN=CCDC127 PE=1 SV=1
Trin_293_116377_1	1.0027	2.0739	0.46444	1	-0.326137	1	Coiled-coil domain-containing protein 127 OS=Homo sapiens GN=CCDC127 PE=1 SV=1
Trin_293_110570_7	1.1443	2.4187	0.540471	1	0.304987	1	Cathepsin Z OS=Homo sapiens GN=CTSZ PE=1 SV=1
Trin_293_110927_17	1.0661	2.5151	0.0187816	1	-1.93436	0.964959	39S ribosomal protein L27
Trin_293_112398_1	1.288	2.257	0.404739	1	-0.435721	1	Carbonyl reductase family member 4 OS=Homo sapiens GN=CBR4 PE=1 SV=3
Trin_293_133768_2	1.3449	2.3789	0.084329	1	-0.887232	1	B-cell receptor-associated protein 29 OS=Homo sapiens GN=BCAP29 PE=1 SV=2
Trin_293_146037_5	1.3722	2.1568	0.361455	1	0.603721	1	Myelin expression factor 2 OS=Mus musculus GN=Myef2 PE=1 SV=1
Trin_293_146039_5	1.3722	2.1568	-0.105907	1	0.305921	1	Myelin expression factor 2 OS=Mus musculus GN=Myef2 PE=1 SV=1
Trin_293_212506_4	1.2322	2.0851	0.478936	1	0.55744	1	Annexin A4 OS=Homo sapiens GN=ANXA4 PE=1 SV=4
Trin_293_71613_3	1.2453	2.3065	0.403156	1	-0.528038	1	Golgi integral membrane protein 4 OS=Homo sapiens GN=GOLIM4 PE=1 SV=1
Trin_293_211231_1	1.0774	2.2526	0.263767	1	-0.951574	1	CDGSH iron-sulfur domain-containing protein 1 OS=Homo sapiens GN=CISD1 PE=1 SV=1
Trin_293_207989_1	1.3071	2.0343	0.656265	1	0.46247	1	3-keto-steroid reductase OS=Homo sapiens GN=HSD17B7 PE=1 SV=1
Trin_293_207977_2	1.3071	2.0343	0.543638	1	0.266826	1	3-keto-steroid reductase OS=Homo sapiens GN=HSD17B7 PE=1 SV=1
Trin_293_207984_2	1.3071	2.0343	0.79494	1	0.40137	1	3-keto-steroid reductase OS=Homo sapiens GN=HSD17B7 PE=1 SV=1
Trin_293_211810_2	1.1032	3.6081	0.187701	1	-0.477277	1	Retinal rod rhodopsin-sensitive cGMP 3'
Trin_293_192950_9	1.5107	2.0209	0.152165	1	-0.849218	1	Endonuclease III-like protein 1 OS=Homo sapiens GN=NTHL1 PE=1 SV=2
Trin_293_63796_1	1.0274	2.0641	0.323728	1	-0.622871	1	Mitochondrial fission process protein 1 OS=Homo sapiens GN=MTFP1 PE=1 SV=1
Trin_293_144014_1	1.0279	3.9845	-0.162781	1	-1.13384	1	Dynamin-3 OS=Homo sapiens GN=DNM3 PE=1 SV=4
Trin_293_144010_1	1.0279	3.9845	0.192559	1	-0.913354	1	Dynamin-3 OS=Homo sapiens GN=DNM3 PE=1 SV=4
Trin_293_144011_1	1.0279	3.9845	-0.328299	1	-1.27904	1	Dynamin-3 OS=Homo sapiens GN=DNM3 PE=1 SV=4
Trin_293_144015_1	1.0279	3.9845	0.0696649	1	-0.688433	1	Dynamin-3 OS=Homo sapiens GN=DNM3 PE=1 SV=4
Trin_293_207978_2	1.3071	2.0343	0.981622	1	0.759433	1	3-keto-steroid reductase OS=Homo sapiens GN=HSD17B7 PE=1 SV=1
Trin_293_33068_5	1.4658	2.1802	0.381133	1	-0.140684	1	ER membrane protein complex subunit 10 OS=Homo sapiens GN=EMC10 PE=1 SV=1
Trin_293_206850_3	1.8002	4.7436	0.609691	1	3.09731	0.129153	Dehydrogenase/reductase SDR family member 2 OS=Homo sapiens GN=DHRS2 PE=1 SV=3
Trin_293_206853_3	1.8002	4.7436	0.923508	1	2.86758	0.452175	Dehydrogenase/reductase SDR family member 2 OS=Homo sapiens GN=DHRS2 PE=1 SV=3
Trin_293_167635_1	1.3785	2.0116	0.167569	1	1.16024	1	Estradiol 17-beta-dehydrogenase 8 OS=Homo sapiens GN=HSD17B8 PE=1 SV=2
Trin_293_167639_1	1.3785	2.0116	0.730863	1	1.5801	1	Estradiol 17-beta-dehydrogenase 8 OS=Homo sapiens GN=HSD17B8 PE=1 SV=2
Trin_293_167631_1	1.3785	2.0116	0.40224	1	1.84382	1	Estradiol 17-beta-dehydrogenase 8 OS=Homo sapiens GN=HSD17B8 PE=1 SV=2
Trin_293_167624_1	1.3785	2.0116	0.662931	1	1.59781	1	Estradiol 17-beta-dehydrogenase 8 OS=Homo sapiens GN=HSD17B8 PE=1 SV=2
Trin_293_167628_1	1.3785	2.0116	0.46525	1	0.744805	1	Estradiol 17-beta-dehydrogenase 8 OS=Homo sapiens GN=HSD17B8 PE=1 SV=2
Trin_293_167627_1	1.3785	2.0116	0.572165	1	1.33763	1	Estradiol 17-beta-dehydrogenase 8 OS=Homo sapiens GN=HSD17B8 PE=1 SV=2
Trin_293_167625_1	1.3785	2.0116	0.00581839	1	0.846489	1	Estradiol 17-beta-dehydrogenase 8 OS=Homo sapiens GN=HSD17B8 PE=1 SV=2
Trin_293_167630_1	1.3785	2.0116	1.17985	1	2.94335	1	Estradiol 17-beta-dehydrogenase 8 OS=Homo sapiens GN=HSD17B8 PE=1 SV=2
Trin_293_33578_3	1.3534	2.0796	0.196893	1	-0.837755	1	Programmed cell death protein 6 OS=Mus musculus GN=Pdcd6 PE=1 SV=2
Trin_293_112396_1	1.288	2.257	0.234296	1	-0.48123	1	Carbonyl reductase family member 4 OS=Homo sapiens GN=CBR4 PE=1 SV=3
Trin_293_93055_2	1.2658	2.6334	0.344104	1	-0.860613	1	Serine/threonine-protein phosphatase 2B catalytic subunit gamma isoform OS=Homo sapiens GN=PPP3CC PE=1 SV=3
Trin_293_206851_4	1.8002	4.7436	0.492284	1	3.24801	0.121043	Dehydrogenase/reductase SDR family member 2 OS=Homo sapiens GN=DHRS2 PE=1 SV=3
Trin_293_170925_7	1.0955	3.323	0.168326	1	-0.487512	1	Lysosomal thioesterase PPT2 OS=Homo sapiens GN=PPT2 PE=1 SV=4
Trin_293_137434_2	1.3983	2.0721	0.430825	1	-0.977851	1	Dehydrogenase/reductase SDR family member 4 OS=Homo sapiens GN=DHRS4 PE=1 SV=3
Trin_293_93056_2	1.2658	2.6334	0.207329	1	-0.199871	1	Serine/threonine-protein phosphatase 2B catalytic subunit gamma isoform OS=Homo sapiens GN=PPP3CC PE=1 SV=3
Trin_293_93054_1	1.2658	2.6334	0.245436	1	-0.503672	1	Serine/threonine-protein phosphatase 2B catalytic subunit gamma isoform OS=Homo sapiens GN=PPP3CC PE=1 SV=3
Trin_293_204210_3	1.475	2.213	0.621976	1	0.278865	1	Coiled-coil-helix-coiled-coil-helix domain-containing protein 5 OS=Homo sapiens GN=CHCHD5 PE=1 SV=1
Trin_293_204209_3	1.475	2.213	1.14332	1	0.959745	1	Coiled-coil-helix-coiled-coil-helix domain-containing protein 5 OS=Homo sapiens GN=CHCHD5 PE=1 SV=1
Trin_293_112399_1	1.288	2.257	0.101136	1	-0.657383	1	Carbonyl reductase family member 4 OS=Homo sapiens GN=CBR4 PE=1 SV=3
Trin_293_112397_1	1.288	2.257	0.363294	1	-0.179832	1	Carbonyl reductase family member 4 OS=Homo sapiens GN=CBR4 PE=1 SV=3
Trin_293_63795_1	1.0274	2.0641	0.125436	1	-0.904282	1	Mitochondrial fission process protein 1 OS=Homo sapiens GN=MTFP1 PE=1 SV=1
Trin_293_106288_5	0.84835	4.271	-0.537752	1	0.266393	1	Envelope glycoprotein H OS=Bovine herpesvirus 1.1 (strain Cooper) GN=gH PE=3 SV=1
Trin_293_198308_3	1.1414	2.0809	0.327222	1	-0.451033	1	Dipeptidyl peptidase 1 OS=Homo sapiens GN=CTSC PE=1 SV=2
Trin_293_93057_2	1.2658	2.6334	0.514267	1	-0.676071	1	Serine/threonine-protein phosphatase 2B catalytic subunit gamma isoform OS=Homo sapiens GN=PPP3CC PE=1 SV=3
Trin_293_93068_2	1.2658	2.6334	0.466215	1	-0.133577	1	Serine/threonine-protein phosphatase 2B catalytic subunit gamma isoform OS=Homo sapiens GN=PPP3CC PE=1 SV=3
Trin_293_137440_2	1.3983	2.0721	0.485982	1	-0.649585	1	Dehydrogenase/reductase SDR family member 4-like 2 OS=Homo sapiens GN=DHRS4L2 PE=2 SV=1
Trin_293_133767_2	1.3449	2.3789	0.0657961	1	-0.668446	1	B-cell receptor-associated protein 29 OS=Homo sapiens GN=BCAP29 PE=1 SV=2
Trin_293_133769_2	1.3449	2.3789	0.361562	1	-0.469532	1	B-cell receptor-associated protein 29 OS=Homo sapiens GN=BCAP29 PE=1 SV=2
Trin_293_33114_2	1.2718	2.1194	0.545602	1	0.692221	1	Cathepsin B OS=Homo sapiens GN=CTSB PE=1 SV=3
Trin_293_146030_4	1.3722	2.1568	0.731643	1	0.89612	1	Myelin expression factor 2 OS=Homo sapiens GN=MYEF2 PE=1 SV=3
Trin_293_146049_4	1.3722	2.1568	0.864346	1	0.986535	1	Myelin expression factor 2 OS=Homo sapiens GN=MYEF2 PE=1 SV=3
Trin_293_146028_4	1.3722	2.1568	0.591123	1	0.334141	1	Myelin expression factor 2 OS=Homo sapiens GN=MYEF2 PE=1 SV=3
Trin_293_146035_4	1.3722	2.1568	0.397549	1	0.544461	1	Myelin expression factor 2 OS=Homo sapiens GN=MYEF2 PE=1 SV=3
Trin_293_146039_4	1.3722	2.1568	0.390252	1	0.779571	1	Myelin expression factor 2 OS=Homo sapiens GN=MYEF2 PE=1 SV=3
Trin_293_146037_4	1.3722	2.1568	0.555215	1	0.783115	1	Myelin expression factor 2 OS=Homo sapiens GN=MYEF2 PE=1 SV=3
Trin_293_195108_1	1.1043	2.2041	0.256663	1	-0.635467	1	WD repeat-containing protein 70 OS=Homo sapiens GN=WDR70 PE=1 SV=1
Trin_293_211759_1	1.1435	2.6371	0.0766569	1	-0.564064	1	LisH domain-containing protein FOPNL OS=Homo sapiens GN=FOPNL PE=1 SV=1
Trin_293_105536_1	1.1386	2.2322	0.211272	1	-0.697572	1	Small integral membrane protein 4 OS=Homo sapiens GN=SMIM4 PE=1 SV=2
Trin_293_133770_2	1.3449	2.3789	0.365067	1	-0.561742	1	B-cell receptor-associated protein 29 OS=Homo sapiens GN=BCAP29 PE=1 SV=2
Trin_293_146033_4	1.3722	2.1568	0.597592	1	0.744298	1	Myelin expression factor 2 OS=Homo sapiens GN=MYEF2 PE=1 SV=3
Trin_293_146046_4	1.3722	2.1568	0.27218	1	0.39903	1	Myelin expression factor 2 OS=Homo sapiens GN=MYEF2 PE=1 SV=3
Trin_293_146031_3	1.3722	2.1568	0.610639	1	0.728736	1	Myelin expression factor 2 OS=Mus musculus GN=Myef2 PE=1 SV=1
Trin_293_146036_3	1.3722	2.1568	0.115308	1	0.631691	1	Myelin expression factor 2 OS=Mus musculus GN=Myef2 PE=1 SV=1
Trin_293_146029_3	1.3722	2.1568	0.398682	1	0.44794	1	Myelin expression factor 2 OS=Mus musculus GN=Myef2 PE=1 SV=1
Trin_293_146043_3	1.3722	2.1568	2.5374	1	2.69671	1	Myelin expression factor 2 OS=Mus musculus GN=Myef2 PE=1 SV=1
Trin_293_88871_5	0.9613	0.4972	0.271351	1	0.435102	1	Phosphoglucomutase-1 OS=Homo sapiens GN=PGM1 PE=1 SV=3
Trin_293_186237_9	1.0618	0.1671	1.57217	1	0.983993	1	Meiotically up-regulated gene 79 protein OS=Schizosaccharomyces pombe (strain 972 / ATCC 24843) GN=mug79 PE=1 SV=1
Trin_293_150539_13	0.98358	0.49806	-0.135654	1	0.532513	1	Kinesin heavy chain isoform 5A OS=Homo sapiens GN=KIF5A PE=1 SV=2
Trin_293_150540_10	0.98358	0.49806	-0.0529864	1	0.681584	1	Kinesin heavy chain isoform 5A OS=Homo sapiens GN=KIF5A PE=1 SV=2
Trin_293_150538_11	0.98358	0.49806	0.0423443	1	0.56409	1	Kinesin heavy chain isoform 5A OS=Homo sapiens GN=KIF5A PE=1 SV=2
Trin_293_150526_13	0.98358	0.49806	-0.0472568	1	0.28825	1	Kinesin heavy chain isoform 5A OS=Homo sapiens GN=KIF5A PE=1 SV=2
Trin_293_150530_8	0.98358	0.49806	-0.615613	1	0.194049	1	Kinesin heavy chain isoform 5A OS=Homo sapiens GN=KIF5A PE=1 SV=2
Trin_293_150527_9	0.98358	0.49806	-0.114053	1	0.0220974	1	Kinesin heavy chain isoform 5A OS=Homo sapiens GN=KIF5A PE=1 SV=2
Trin_293_150525_9	0.98358	0.49806	0.109639	1	0.476273	1	Kinesin heavy chain isoform 5A OS=Homo sapiens GN=KIF5A PE=1 SV=2
Trin_293_150541_8	0.98358	0.49806	-0.381041	1	-0.111585	1	Kinesin heavy chain isoform 5A OS=Homo sapiens GN=KIF5A PE=1 SV=2
Trin_293_127374_3	0.86428	0.38645	-0.306743	1	0.446711	1	Parkinson disease 7 domain-containing protein 1 OS=Homo sapiens GN=PDDC1 PE=1 SV=1
Trin_293_127382_4	0.86428	0.38645	-0.130303	1	0.620071	1	Parkinson disease 7 domain-containing protein 1 OS=Homo sapiens GN=PDDC1 PE=1 SV=1
Trin_293_127372_4	0.86428	0.38645	-0.213771	1	-0.0367062	1	Parkinson disease 7 domain-containing protein 1 OS=Homo sapiens GN=PDDC1 PE=1 SV=1
Trin_293_109852_2	0.89122	0.4424	0.277991	1	-0.749462	1	Tubulin beta-2A chain OS=Rattus norvegicus GN=Tubb2a PE=1 SV=1
Trin_293_110858_1	0.82769	0.48876	0.0883074	1	-0.924272	1	Mevalonate kinase OS=Homo sapiens GN=MVK PE=1 SV=1
Trin_293_95840_8	0.96145	0.48	0.205706	1	-0.384729	1	Large proline-rich protein BAG6 OS=Homo sapiens GN=BAG6 PE=1 SV=2
Trin_293_83919_6	0.86531	0.44943	-0.0674796	1	-0.321197	1	NHL repeat-containing protein 2 OS=Homo sapiens GN=NHLRC2 PE=1 SV=1
Trin_293_83915_6	0.86531	0.44943	-0.21123	1	-0.45658	1	NHL repeat-containing protein 2 OS=Homo sapiens GN=NHLRC2 PE=1 SV=1
Trin_293_87747_2	0.79634	0.37834	0.0551716	1	0.0721562	1	Uroporphyrinogen decarboxylase OS=Homo sapiens GN=UROD PE=1 SV=2
Trin_293_87753_3	0.79634	0.37834	0.237062	1	0.207135	1	Uroporphyrinogen decarboxylase OS=Homo sapiens GN=UROD PE=1 SV=2
Trin_293_87748_2	0.79634	0.37834	0.3639	1	0.262325	1	Uroporphyrinogen decarboxylase OS=Homo sapiens GN=UROD PE=1 SV=2
Trin_293_87757_3	0.79634	0.37834	0.128281	1	0.355839	1	Uroporphyrinogen decarboxylase OS=Homo sapiens GN=UROD PE=1 SV=2
Trin_293_87756_3	0.79634	0.37834	0.0321416	1	-0.0278902	1	Uroporphyrinogen decarboxylase OS=Homo sapiens GN=UROD PE=1 SV=2
Trin_293_87749_3	0.79634	0.37834	0.418956	1	0.219344	1	Uroporphyrinogen decarboxylase OS=Homo sapiens GN=UROD PE=1 SV=2
Trin_293_87745_5	0.79634	0.37834	0.0833398	1	0.275042	1	Uroporphyrinogen decarboxylase OS=Homo sapiens GN=UROD PE=1 SV=2
Trin_293_87746_4	0.79634	0.37834	0.590981	1	0.391211	1	Uroporphyrinogen decarboxylase OS=Homo sapiens GN=UROD PE=1 SV=2
Trin_293_87754_4	0.79634	0.37834	-0.0542264	1	0.0762709	1	Uroporphyrinogen decarboxylase OS=Homo sapiens GN=UROD PE=1 SV=2
Trin_293_88271_2	0.91573	0.43383	-0.072153	1	-1.33484	1	DNA fragmentation factor subunit alpha OS=Homo sapiens GN=DFFA PE=1 SV=1
Trin_293_90176_5	0.7985	0.46726	0.161542	1	-0.0567208	1	Dual specificity mitogen-activated protein kinase kinase 7 OS=Mus musculus GN=Map2k7 PE=1 SV=1
Trin_293_90174_1	0.7985	0.46726	0.0368898	1	-0.139066	1	Dual specificity mitogen-activated protein kinase kinase 7 OS=Homo sapiens GN=MAP2K7 PE=1 SV=2
Trin_293_192180_5	0.80051	0.49651	-0.0769998	1	-1.15192	1	Origin recognition complex subunit 6 OS=Homo sapiens GN=ORC6 PE=1 SV=1
Trin_293_114374_8	0.84475	0.42814	0.0774768	1	0.657652	1	Endophilin-B2 OS=Homo sapiens GN=SH3GLB2 PE=1 SV=1
Trin_293_114373_8	0.84475	0.42814	0.108081	1	0.727051	1	Endophilin-B2 OS=Homo sapiens GN=SH3GLB2 PE=1 SV=1
Trin_293_74703_6	0.86961	0.43297	0.0894182	1	-0.822724	1	Poly(A) polymerase alpha OS=Homo sapiens GN=PAPOLA PE=1 SV=4
Trin_293_57070_5	0.73284	0.38896	-0.066475	1	-0.32889	1	Protein transport protein Sec24D OS=Homo sapiens GN=SEC24D PE=1 SV=2
Trin_293_211747_1	0.97593	0.47664	0.0634925	1	-1.58505	1	KIF1-binding protein OS=Homo sapiens GN=KIAA1279 PE=1 SV=1
Trin_293_77009_2	0.95756	0.33361	0.1108	1	-1.46212	1	Caspase-2 OS=Homo sapiens GN=CASP2 PE=1 SV=2
Trin_293_77008_3	0.95756	0.33361	0.100694	1	-1.50044	1	Caspase-2 OS=Homo sapiens GN=CASP2 PE=1 SV=2
Trin_293_104275_9	1.0282	0.44208	0.0446901	1	-0.377163	1	Cytosolic purine 5'-nucleotidase OS=Pongo abelii GN=NT5C2 PE=2 SV=1
Trin_293_211582_1	0.92632	0.36557	0.0864365	1	0.290547	1	Calcium-binding and coiled-coil domain-containing protein 2 OS=Homo sapiens GN=CALCOCO2 PE=1 SV=1
Trin_293_129558_5	0.91792	0.378	0.100952	1	-0.18504	1	Integrin-linked protein kinase OS=Homo sapiens GN=ILK PE=1 SV=2
Trin_293_129554_6	0.91792	0.378	0.00692404	1	-0.322837	1	Integrin-linked protein kinase OS=Homo sapiens GN=ILK PE=1 SV=2
Trin_293_129531_3	0.91792	0.378	0.103462	1	-0.16825	1	Integrin-linked protein kinase OS=Homo sapiens GN=ILK PE=1 SV=2
Trin_293_129517_11	0.91792	0.378	-0.0264722	1	-0.225602	1	Integrin-linked protein kinase OS=Homo sapiens GN=ILK PE=1 SV=2
Trin_293_129541_6	0.91792	0.378	0.411173	1	0.0946369	1	Integrin-linked protein kinase OS=Rattus norvegicus GN=Ilk PE=2 SV=1
Trin_293_129528_6	0.91792	0.378	1.65234	1	1.3625	1	Integrin-linked protein kinase OS=Homo sapiens GN=ILK PE=1 SV=2
Trin_293_137506_2	0.94046	0.4794	0.184919	1	0.0694622	1	Tubulin beta-8 chain-like protein LOC260334 OS=Homo sapiens PE=1 SV=1
Trin_293_211338_1	0.90812	0.49195	0.348677	1	0.174309	1	PDZ and LIM domain protein 1 OS=Homo sapiens GN=PDLIM1 PE=1 SV=4
Trin_293_210936_1	0.83589	0.44615	-0.0941698	1	-0.993663	1	Stathmin OS=Sus scrofa GN=STMN1 PE=2 SV=3
Trin_293_88813_11	0.85266	0.3838	0.120626	1	-0.862514	1	Trifunctional purine biosynthetic protein adenosine-3 OS=Homo sapiens GN=GART PE=1 SV=1
Trin_293_88816_12	0.85266	0.3838	0.162946	1	-0.45498	1	Trifunctional purine biosynthetic protein adenosine-3 OS=Homo sapiens GN=GART PE=1 SV=1
Trin_293_72377_2	0.80152	0.46592	-0.00509377	1	-0.583058	1	TIP41-like protein OS=Homo sapiens GN=TIPRL PE=1 SV=2
Trin_293_91681_5	0.88719	0.3906	0.0118153	1	-0.861961	1	GTPase-activating protein and VPS9 domain-containing protein 1 OS=Homo sapiens GN=GAPVD1 PE=1 SV=2
Trin_293_95261_7	0.89597	0.49921	0.0125873	1	-1.45543	1	Phospholipase A-2-activating protein OS=Homo sapiens GN=PLAA PE=1 SV=2
Trin_293_95262_7	0.89597	0.49921	0.00704915	1	-1.24235	1	Phospholipase A-2-activating protein OS=Homo sapiens GN=PLAA PE=1 SV=2
Trin_293_169553_5	0.9317	0.45697	0.0132115	1	-0.926148	1	Adenylyl cyclase-associated protein 1 OS=Homo sapiens GN=CAP1 PE=1 SV=5
Trin_293_33278_5	0.83499	0.4113	0.100278	1	-0.310684	1	Serine--tRNA ligase
Trin_293_86717_3	0.88199	0.47418	0.00483664	1	-1.5209	1	Nuclear autoantigenic sperm protein OS=Homo sapiens GN=NASP PE=1 SV=2
Trin_293_86719_2	0.88199	0.47418	0.208895	1	-1.58481	1	Nuclear autoantigenic sperm protein OS=Homo sapiens GN=NASP PE=1 SV=2
Trin_293_86718_2	0.88199	0.47418	-0.1548	1	-1.56574	1	Nuclear autoantigenic sperm protein OS=Homo sapiens GN=NASP PE=1 SV=2
Trin_293_58395_4	0.70577	0.48413	-0.0851372	1	-0.963923	1	Golgi resident protein GCP60 OS=Homo sapiens GN=ACBD3 PE=1 SV=4
Trin_293_212088_3	0.82328	0.47786	-0.000516443	1	-1.45815	1	Gephyrin OS=Mus musculus GN=Gphn PE=1 SV=2
Trin_293_189393_11	0.98947	0.48742	0.37708	1	0.323578	1	6-phosphofructokinase
Trin_293_70753_1	0.91122	0.43554	0.174369	1	-0.345667	1	E3 ubiquitin-protein ligase RNF14 OS=Homo sapiens GN=RNF14 PE=1 SV=1
Trin_293_70317_1	0.737	0.36606	-0.224875	1	-1.63899	1	Uncharacterized protein C12orf45 OS=Homo sapiens GN=C12orf45 PE=1 SV=2
Trin_293_88273_2	0.91233	0.42043	-0.123899	1	-1.16273	1	DNA fragmentation factor subunit alpha OS=Homo sapiens GN=DFFA PE=1 SV=1
Trin_293_195918_26	0.9612	0.40525	-0.085305	1	-0.30467	1	Serine/threonine-protein kinase WNK2 OS=Homo sapiens GN=WNK2 PE=1 SV=4
Trin_293_195914_26	0.9612	0.40525	-0.0347072	1	-0.412052	1	Serine/threonine-protein kinase WNK2 OS=Homo sapiens GN=WNK2 PE=1 SV=4
Trin_293_195928_28	0.9612	0.40525	-0.123758	1	-0.388764	1	Serine/threonine-protein kinase WNK2 OS=Homo sapiens GN=WNK2 PE=1 SV=4
Trin_293_195909_28	0.9612	0.40525	-0.171414	1	-0.401819	1	Serine/threonine-protein kinase WNK2 OS=Homo sapiens GN=WNK2 PE=1 SV=4
Trin_293_35375_6	0.8802	0.47611	0.0550714	1	-0.0845956	1	Coatomer subunit alpha OS=Homo sapiens GN=COPA PE=1 SV=2
Trin_293_71720_4	0.87073	0.39132	0.231605	1	0.0379908	1	Creatine kinase B-type OS=Homo sapiens GN=CKB PE=1 SV=1
Trin_293_113524_7	0.84884	0.43399	-0.110013	1	-0.750239	1	Protein transport protein Sec31A OS=Homo sapiens GN=SEC31A PE=1 SV=3
Trin_293_33066_6	0.58866	0.38802	-0.0531111	1	-0.920589	1	Protein PRRC2A OS=Homo sapiens GN=PRRC2A PE=1 SV=3
Trin_293_188912_8	0.89694	0.41065	-0.0190326	1	-0.933142	1	3'(2')
Trin_293_188908_3	0.89694	0.41065	0.0575589	1	-0.85785	1	3'(2')
Trin_293_71884_2	0.59829	0.32876	0.199979	1	0.0603001	1	UV excision repair protein RAD23 homolog A OS=Homo sapiens GN=RAD23A PE=1 SV=1
Trin_293_45341_4	0.64828	0.35742	-0.16396	1	-0.00163599	1	Cellular retinoic acid-binding protein 2 OS=Homo sapiens GN=CRABP2 PE=1 SV=2
Trin_293_185149_1	0.97081	0.41466	0.272146	1	1.4803	1	Inositol-3-phosphate synthase 1 OS=Homo sapiens GN=ISYNA1 PE=1 SV=1
Trin_293_185147_1	0.97081	0.41466	0.306332	1	1.60039	1	Inositol-3-phosphate synthase 1 OS=Homo sapiens GN=ISYNA1 PE=1 SV=1
Trin_293_185152_3	0.97081	0.41466	0.295102	1	1.54769	1	Inositol-3-phosphate synthase 1 OS=Homo sapiens GN=ISYNA1 PE=1 SV=1
Trin_293_185169_1	0.97081	0.41466	0.315984	1	1.34415	1	Inositol-3-phosphate synthase 1 OS=Homo sapiens GN=ISYNA1 PE=1 SV=1
Trin_293_91940_2	0.83505	0.45646	0.173811	1	0.176387	1	Megakaryocyte-associated tyrosine-protein kinase OS=Homo sapiens GN=MATK PE=1 SV=1
Trin_293_91939_2	0.83505	0.45646	0.232959	1	0.164565	1	Megakaryocyte-associated tyrosine-protein kinase OS=Homo sapiens GN=MATK PE=1 SV=1
Trin_293_95837_9	0.96145	0.48	0.0803751	1	-0.465284	1	Large proline-rich protein BAG6 OS=Homo sapiens GN=BAG6 PE=1 SV=2
Trin_293_95856_13	0.96145	0.48	0.297114	1	-0.399786	1	Large proline-rich protein BAG6 OS=Homo sapiens GN=BAG6 PE=1 SV=2
Trin_293_103421_6	0.8615	0.45161	0.0961167	1	-0.371315	1	Microtubule-associated protein 4 OS=Homo sapiens GN=MAP4 PE=1 SV=3
Trin_293_103422_5	0.8615	0.45161	0.108275	1	-0.272133	1	Microtubule-associated protein 4 OS=Homo sapiens GN=MAP4 PE=1 SV=3
Trin_293_102888_9	0.84917	0.49626	0.0686509	1	0.371572	1	Nuclear distribution protein nudE homolog 1 OS=Homo sapiens GN=NDE1 PE=1 SV=2
Trin_293_33624_1	0.92363	0.42774	0.0306404	1	-1.32018	1	Signal transducing adapter molecule 1 OS=Homo sapiens GN=STAM PE=1 SV=3
Trin_293_61008_7	0.87274	0.47204	-0.104192	1	-2.72247	0.187571	Heat shock protein 105 kDa OS=Homo sapiens GN=HSPH1 PE=1 SV=1
Trin_293_33991_1	0.9572	0.44347	0.0926716	1	-0.736511	1	Leukotriene A-4 hydrolase OS=Homo sapiens GN=LTA4H PE=1 SV=2
Trin_293_192179_3	0.88663	0.37808	-0.108592	1	0.094866	1	Methylthioribose-1-phosphate isomerase OS=Homo sapiens GN=MRI1 PE=1 SV=1
Trin_293_192188_4	0.88663	0.37808	0.00220487	1	-0.329165	1	Methylthioribose-1-phosphate isomerase OS=Homo sapiens GN=MRI1 PE=1 SV=1
Trin_293_33163_12	0.58994	0.39093	0.21141	1	-0.19649	1	Protein phosphatase 1 regulatory subunit 14B OS=Homo sapiens GN=PPP1R14B PE=1 SV=3
Trin_293_105362_2	0.79114	0.43876	-0.0918077	1	0.523734	1	Ataxin-2-like protein OS=Homo sapiens GN=ATXN2L PE=1 SV=2
Trin_293_60510_1	1.0754	0.49829	0.104411	1	-0.927198	1	Protein phosphatase inhibitor 2 OS=Homo sapiens GN=PPP1R2 PE=1 SV=2
Trin_293_211499_4	0.91403	0.30153	0.00390779	1	0.209546	1	Pantothenate kinase 3 OS=Homo sapiens GN=PANK3 PE=1 SV=1
Trin_293_176506_2	0.66031	0.41317	-0.0426295	1	-1.71811	1	Peptidyl-prolyl cis-trans isomerase D OS=Homo sapiens GN=PPID PE=1 SV=3
Trin_293_90098_10	0.83422	0.4665	0.413961	1	1.69173	1	Gamma-enolase OS=Homo sapiens GN=ENO2 PE=1 SV=3
Trin_293_63972_1	0.88226	0.43054	0.157903	1	-0.901282	1	Protein Hikeshi OS=Homo sapiens GN=C11orf73 PE=1 SV=2
Trin_293_93718_4	0.83658	0.27717	0.0412196	1	-1.6138	1	MORF4 family-associated protein 1 OS=Homo sapiens GN=MRFAP1 PE=1 SV=1
Trin_293_93719_5	0.83658	0.27717	0.0183702	1	-1.52042	1	MORF4 family-associated protein 1 OS=Homo sapiens GN=MRFAP1 PE=1 SV=1
Trin_293_33538_2	0.87872	0.49532	0.162897	1	-0.637802	1	Adenylosuccinate lyase OS=Homo sapiens GN=ADSL PE=1 SV=2
Trin_293_90175_5	0.7985	0.46726	0.107015	1	-0.187876	1	Dual specificity mitogen-activated protein kinase kinase 7 OS=Homo sapiens GN=MAP2K7 PE=1 SV=2
Trin_293_102904_1	0.84552	0.48278	-0.0386652	1	-1.3665	1	Geranylgeranyl transferase type-2 subunit beta OS=Homo sapiens GN=RABGGTB PE=1 SV=2
Trin_293_102905_2	0.84552	0.48278	-0.0692778	1	-1.34883	1	Geranylgeranyl transferase type-2 subunit beta OS=Homo sapiens GN=RABGGTB PE=1 SV=2
Trin_293_110717_3	0.95517	0.49142	0.0719324	1	0.105346	1	Serine/threonine-protein kinase 25 OS=Homo sapiens GN=STK25 PE=1 SV=1
Trin_293_87689_3	0.84951	0.47992	0.071532	1	-0.983255	1	Endophilin-B1 OS=Pongo abelii GN=SH3GLB1 PE=2 SV=2
Trin_293_96033_6	0.97421	0.46419	0.254936	1	-0.382617	1	Moesin OS=Homo sapiens GN=MSN PE=1 SV=3
Trin_293_96034_6	0.97421	0.46419	0.163794	1	-0.36472	1	Moesin OS=Homo sapiens GN=MSN PE=1 SV=3
Trin_293_149117_5	0.74725	0.37319	0.11087	1	-0.701881	1	Methyltransferase-like protein 2A OS=Homo sapiens GN=METTL2A PE=2 SV=5
Trin_293_90840_2	0.85433	0.38829	0.304295	1	1.12294	1	Myc box-dependent-interacting protein 1 OS=Homo sapiens GN=BIN1 PE=1 SV=1
Trin_293_71926_3	0.89788	0.47853	0.0979558	1	-0.3117	1	E3 ubiquitin-protein ligase ARIH1 OS=Mus musculus GN=Arih1 PE=2 SV=3
Trin_293_138218_8	0.82383	0.44353	0.416624	1	-0.139699	1	Mannose-6-phosphate isomerase OS=Homo sapiens GN=MPI PE=1 SV=2
Trin_293_138215_11	0.82383	0.44353	0.204014	1	-0.161766	1	Mannose-6-phosphate isomerase OS=Homo sapiens GN=MPI PE=1 SV=2
Trin_293_211364_4	0.85539	0.46156	-0.0370164	1	-0.290644	1	RING finger protein 114 OS=Homo sapiens GN=RNF114 PE=1 SV=1
Trin_293_113526_8	0.84884	0.43399	-0.11672	1	-0.797764	1	Protein transport protein Sec31A OS=Homo sapiens GN=SEC31A PE=1 SV=3
Trin_293_113527_8	0.84884	0.43399	-0.0321553	1	-0.702063	1	Protein transport protein Sec31A OS=Homo sapiens GN=SEC31A PE=1 SV=3
Trin_293_140339_5	0.9659	0.46215	0.426008	1	0.891629	1	Calcium/calmodulin-dependent protein kinase type 1D OS=Homo sapiens GN=CAMK1D PE=1 SV=1
Trin_293_33924_2	0.828	0.40968	0.0350219	1	-1.8168	1	NAD-dependent protein deacetylase sirtuin-1 OS=Homo sapiens GN=SIRT1 PE=1 SV=2
Trin_293_211169_3	1.0301	0.48083	0.209317	1	-0.203552	1	Transaldolase OS=Homo sapiens GN=TALDO1 PE=1 SV=2
Trin_293_71575_2	0.91043	0.49882	0.153834	1	-0.174481	1	Glyceraldehyde-3-phosphate dehydrogenase OS=Homo sapiens GN=GAPDH PE=1 SV=3
Trin_293_210867_1	0.91261	0.46567	0.0485501	1	-1.2245	1	T-complex protein 1 subunit gamma OS=Homo sapiens GN=CCT3 PE=1 SV=4
Trin_293_116595_6	0.87808	0.48907	0.218717	1	-0.0788046	1	Cyclin-dependent kinase inhibitor 2A
Trin_293_115967_1	0.93997	0.46113	0.13222	1	-0.32997	1	Histone-arginine methyltransferase CARM1 OS=Homo sapiens GN=CARM1 PE=1 SV=3
Trin_293_33361_1	0.96485	0.43652	-0.294822	1	-2.24147	0.618531	Probable 8-oxo-dGTP diphosphatase NUDT15 OS=Homo sapiens GN=NUDT15 PE=1 SV=1
Trin_293_33459_3	1.013	0.47422	0.3676	1	-0.638613	1	Costars family protein ABRACL OS=Homo sapiens GN=ABRACL PE=1 SV=1
Trin_293_208766_5	0.96702	0.49615	0.1013	1	-0.795965	1	Interleukin-1 receptor-associated kinase 1 OS=Homo sapiens GN=IRAK1 PE=1 SV=2
Trin_293_147104_1	0.85478	0.48732	0.193197	1	-1.04045	1	Nucleosome assembly protein 1-like 4 OS=Homo sapiens GN=NAP1L4 PE=1 SV=1
Trin_293_32437_4	0.92479	0.39487	-0.0768866	1	-1.2822	1	Pseudouridine-5'-monophosphatase OS=Homo sapiens GN=HDHD1 PE=1 SV=3
Trin_293_208270_1	0.90748	0.43877	-0.071691	1	-1.33438	1	Putative COBW domain-containing protein 7 OS=Homo sapiens GN=CBWD7 PE=5 SV=3
Trin_293_91683_5	0.88719	0.3906	-0.00705469	1	-0.929933	1	GTPase-activating protein and VPS9 domain-containing protein 1 OS=Homo sapiens GN=GAPVD1 PE=1 SV=2
Trin_293_210904_1	0.85801	0.40434	0.122005	1	-0.308606	1	Prefoldin subunit 5 OS=Homo sapiens GN=PFDN5 PE=1 SV=2
Trin_293_117055_2	0.82754	0.39937	0.76481	1	0.983993	1	No hit
Trin_293_94094_4	0.89049	0.35955	0.228863	1	-0.272268	1	Oxysterol-binding protein-related protein 10 OS=Homo sapiens GN=OSBPL10 PE=1 SV=2
Trin_293_91906_4	0.8105	0.43669	-0.0062264	1	-1.2102	1	BTB/POZ domain-containing protein KCTD12 OS=Homo sapiens GN=KCTD12 PE=1 SV=1
Trin_293_64321_2	0.96075	0.39613	-0.00498907	1	-0.687552	1	Nardilysin OS=Homo sapiens GN=NRD1 PE=1 SV=2
Trin_293_69408_8	1.1464	0.49351	0.161251	1	-0.0588031	1	Serine/threonine-protein kinase PAK 1 OS=Homo sapiens GN=PAK1 PE=1 SV=2
Trin_293_121799_2	0.86186	0.41243	-0.215221	1	-0.132881	1	Serine/threonine-protein kinase B-raf OS=Homo sapiens GN=BRAF PE=1 SV=4
Trin_293_121801_2	0.86186	0.41243	0.103899	1	0.190444	1	Serine/threonine-protein kinase B-raf OS=Homo sapiens GN=BRAF PE=1 SV=4
Trin_293_121798_2	0.86186	0.41243	-0.0258813	1	-6.69e-06	1	Serine/threonine-protein kinase B-raf OS=Homo sapiens GN=BRAF PE=1 SV=4
Trin_293_121804_3	0.86186	0.41243	0.00581839	1	0.0193259	1	Serine/threonine-protein kinase B-raf OS=Homo sapiens GN=BRAF PE=1 SV=4
Trin_293_121803_3	0.86186	0.41243	-0.041418	1	-0.0774077	1	Serine/threonine-protein kinase B-raf OS=Homo sapiens GN=BRAF PE=1 SV=4
Trin_293_121800_3	0.86186	0.41243	0.0227915	1	-0.160928	1	Serine/threonine-protein kinase B-raf OS=Homo sapiens GN=BRAF PE=1 SV=4
Trin_293_91941_2	0.83505	0.45646	0.14753	1	-0.00509139	1	Megakaryocyte-associated tyrosine-protein kinase OS=Homo sapiens GN=MATK PE=1 SV=1
Trin_293_91938_2	0.83505	0.45646	0.0875697	1	0.140148	1	Megakaryocyte-associated tyrosine-protein kinase OS=Homo sapiens GN=MATK PE=1 SV=1
Trin_293_77965_1	0.97746	0.47242	0.0685262	1	-0.956362	1	UPF0489 protein C5orf22 OS=Homo sapiens GN=C5orf22 PE=1 SV=2
Trin_293_85629_1	0.86962	0.44418	0.0593973	1	-1.40927	1	Fructose-2
Trin_293_210924_4	0.96302	0.49781	0.0305809	1	-0.922756	1	Cold shock domain-containing protein E1 OS=Homo sapiens GN=CSDE1 PE=1 SV=2
Trin_293_141377_30	0.86986	0.4251	-0.322505	1	-0.190647	1	E3 ubiquitin-protein ligase UBR4 OS=Homo sapiens GN=UBR4 PE=1 SV=1
Trin_293_104611_5	1.0484	0.47146	0.181534	1	0.132212	1	Coronin-1B OS=Homo sapiens GN=CORO1B PE=1 SV=1
Trin_293_104612_4	1.0484	0.47146	0.274457	1	0.270516	1	Coronin-1B OS=Homo sapiens GN=CORO1B PE=1 SV=1
Trin_293_104607_6	1.0484	0.47146	0.173171	1	0.27592	1	Coronin-1B OS=Homo sapiens GN=CORO1B PE=1 SV=1
Trin_293_104613_3	1.0484	0.47146	0.20783	1	0.1959	1	Coronin-1B OS=Homo sapiens GN=CORO1B PE=1 SV=1
Trin_293_104608_8	1.0484	0.47146	0.890341	1	0.961967	1	Coronin-1B OS=Homo sapiens GN=CORO1B PE=1 SV=1
Trin_293_151661_2	0.83422	0.4665	0.0449182	1	2.2283	1	Beta-enolase OS=Homo sapiens GN=ENO3 PE=1 SV=5
Trin_293_151660_2	0.83422	0.4665	0.76481	1	-0.60097	1	Beta-enolase OS=Homo sapiens GN=ENO3 PE=1 SV=5
Trin_293_100812_1	0.83397	0.45488	-0.0393983	1	-0.226208	1	Rab3 GTPase-activating protein non-catalytic subunit OS=Homo sapiens GN=RAB3GAP2 PE=1 SV=1
Trin_293_100811_2	0.83397	0.45488	-0.0347924	1	-0.231048	1	Rab3 GTPase-activating protein non-catalytic subunit OS=Homo sapiens GN=RAB3GAP2 PE=1 SV=1
Trin_293_74185_2	0.84854	0.42666	-0.0533359	1	-1.23883	1	Coatomer subunit delta OS=Homo sapiens GN=ARCN1 PE=1 SV=1
Trin_293_198198_1	0.70194	0.39729	0.0406926	1	-0.558837	1	Pyridoxal-dependent decarboxylase domain-containing protein 1 OS=Homo sapiens GN=PDXDC1 PE=1 SV=2
Trin_293_198195_2	0.70194	0.39729	-0.0399839	1	-0.615279	1	Pyridoxal-dependent decarboxylase domain-containing protein 1 OS=Homo sapiens GN=PDXDC1 PE=1 SV=2
Trin_293_211121_4	0.77421	0.3883	0.0723326	1	-1.57193	1	Thymidylate synthase OS=Homo sapiens GN=TYMS PE=1 SV=3
Trin_293_211598_4	0.89922	0.48988	0.111005	1	-1.11795	1	Platelet-activating factor acetylhydrolase IB subunit beta OS=Pongo abelii GN=PAFAH1B2 PE=2 SV=1
Trin_293_212152_4	0.88413	0.45065	0.104762	1	-1.11162	1	Phosphoinositide 3-kinase regulatory subunit 4 OS=Homo sapiens GN=PIK3R4 PE=1 SV=3
Trin_293_113569_6	0.87456	0.4492	0.0383093	1	-0.279163	1	E3 ubiquitin-protein ligase CBL OS=Homo sapiens GN=CBL PE=1 SV=2
Trin_293_143331_2	0.8903	0.45809	-0.0106295	1	-1.28176	1	Ankyrin repeat domain-containing protein 17 OS=Homo sapiens GN=ANKRD17 PE=1 SV=3
Trin_293_203230_1	0.97271	0.46039	0.39009	1	0.114814	1	Thiamine-triphosphatase OS=Homo sapiens GN=THTPA PE=1 SV=3
Trin_293_34340_2	0.88132	0.46851	-0.10378	1	-1.5937	1	Importin subunit alpha-3 OS=Homo sapiens GN=KPNA3 PE=1 SV=2
Trin_293_33085_3	0.82161	0.35846	0.0695723	1	-1.63175	1	Geminin OS=Homo sapiens GN=GMNN PE=1 SV=1
Trin_293_95872_9	0.96145	0.48	0.105273	1	-0.560361	1	Large proline-rich protein BAG6 OS=Homo sapiens GN=BAG6 PE=1 SV=2
Trin_293_95865_13	0.96145	0.48	0.149824	1	-0.55738	1	Large proline-rich protein BAG6 OS=Homo sapiens GN=BAG6 PE=1 SV=2
Trin_293_95863_10	0.96145	0.48	0.373985	1	-0.33158	1	Large proline-rich protein BAG6 OS=Homo sapiens GN=BAG6 PE=1 SV=2
Trin_293_95848_10	0.96145	0.48	0.150792	1	-0.501237	1	Large proline-rich protein BAG6 OS=Homo sapiens GN=BAG6 PE=1 SV=2
Trin_293_95842_10	0.96145	0.48	0.297789	1	-0.429858	1	Large proline-rich protein BAG6 OS=Homo sapiens GN=BAG6 PE=1 SV=2
Trin_293_60737_2	0.94631	0.44643	0.229655	1	-0.856512	1	Destrin OS=Rattus norvegicus GN=Dstn PE=1 SV=3
Trin_293_33108_4	0.58585	0.48112	0.252393	1	-0.444883	1	Cell division control protein 45 homolog OS=Homo sapiens GN=CDC45 PE=1 SV=1
Trin_293_89868_2	0.86368	0.49988	0.0945132	1	-0.623031	1	Mortality factor 4-like protein 2 OS=Pongo abelii GN=MORF4L2 PE=2 SV=1
Trin_293_145771_2	0.8182	0.39397	-0.135654	1	1.8396	1	Serine/threonine-protein kinase PAK 3 OS=Rattus norvegicus GN=Pak3 PE=1 SV=1
Trin_293_127751_2	0.973	0.41675	-0.00451936	1	-1.18467	1	tRNA-dihydrouridine(47) synthase [NAD(P)(+)]-like OS=Homo sapiens GN=DUS3L PE=1 SV=2
Trin_293_127776_2	0.973	0.41675	0.0676741	1	-1.01415	1	tRNA-dihydrouridine(47) synthase [NAD(P)(+)]-like OS=Homo sapiens GN=DUS3L PE=1 SV=2
Trin_293_127769_2	0.973	0.41675	0.0501179	1	-0.954607	1	tRNA-dihydrouridine(47) synthase [NAD(P)(+)]-like OS=Homo sapiens GN=DUS3L PE=1 SV=2
Trin_293_127781_2	0.973	0.41675	0.0916206	1	-0.95764	1	tRNA-dihydrouridine(47) synthase [NAD(P)(+)]-like OS=Homo sapiens GN=DUS3L PE=1 SV=2
Trin_293_127752_2	0.973	0.41675	0.0826687	1	-0.892736	1	tRNA-dihydrouridine(47) synthase [NAD(P)(+)]-like OS=Homo sapiens GN=DUS3L PE=1 SV=2
Trin_293_127754_2	0.973	0.41675	0.191789	1	-1.12214	1	tRNA-dihydrouridine(47) synthase [NAD(P)(+)]-like OS=Homo sapiens GN=DUS3L PE=1 SV=2
Trin_293_123754_2	0.9612	0.40525	0.00187076	1	-1.07597	1	Serine/threonine-protein kinase WNK1 OS=Homo sapiens GN=WNK1 PE=1 SV=2
Trin_293_123755_3	0.9612	0.40525	-0.0708337	1	-1.21065	1	Serine/threonine-protein kinase WNK1 OS=Homo sapiens GN=WNK1 PE=1 SV=2
Trin_293_71537_6	0.68783	0.46034	0.0248203	1	-0.928722	1	Rap guanine nucleotide exchange factor 6 OS=Homo sapiens GN=RAPGEF6 PE=1 SV=2
Trin_293_73078_5	0.8026	0.49319	-0.0299803	1	-1.1195	1	HAUS augmin-like complex subunit 6 OS=Homo sapiens GN=HAUS6 PE=1 SV=2
Trin_293_63337_1	0.71544	0.31745	0.0383867	1	-1.72435	1	Tubulin beta-6 chain OS=Homo sapiens GN=TUBB6 PE=1 SV=1
Trin_293_33310_1	0.96457	0.44903	0.231371	1	0.241788	1	Immunoglobulin-binding protein 1 OS=Homo sapiens GN=IGBP1 PE=1 SV=1
Trin_293_211705_1	0.97752	0.44332	0.085602	1	-0.75571	1	Sorting nexin-4 OS=Homo sapiens GN=SNX4 PE=1 SV=1
Trin_293_84457_9	0.80981	0.39884	-0.048202	1	-1.45359	1	Ubiquitin carboxyl-terminal hydrolase 47 OS=Homo sapiens GN=USP47 PE=1 SV=3
Trin_293_63597_1	0.73298	0.41754	-0.345947	1	-1.36758	1	RWD domain-containing protein 1 OS=Homo sapiens GN=RWDD1 PE=1 SV=1
Trin_293_193510_7	0.8986	0.41662	-0.0290098	1	-1.63442	1	Sialic acid synthase OS=Homo sapiens GN=NANS PE=1 SV=2
Trin_293_63526_7	0.85975	0.45718	0.0625807	1	-1.5367	1	Thioredoxin reductase 1
Trin_293_34727_2	0.96995	0.45218	-0.110925	1	-1.94619	0.969505	Glomulin OS=Homo sapiens GN=GLMN PE=1 SV=2
Trin_293_201417_10	0.89069	0.46803	0.164844	1	-1.23098	1	Anamorsin OS=Homo sapiens GN=CIAPIN1 PE=1 SV=2
Trin_293_61282_3	0.70754	0.47957	-0.0601436	1	-0.691099	1	Induced myeloid leukemia cell differentiation protein Mcl-1 OS=Homo sapiens GN=MCL1 PE=1 SV=3
Trin_293_69377_5	0.96508	0.45845	0.0867384	1	-1.33248	1	Protein farnesyltransferase subunit beta OS=Homo sapiens GN=FNTB PE=1 SV=1
Trin_293_151853_2	0.80714	0.30673	-0.0574754	1	-0.332923	1	Ribosomal protein S6 kinase alpha-6 OS=Homo sapiens GN=RPS6KA6 PE=1 SV=1
Trin_293_86157_10	1.0593	0.47811	0.775079	1	-0.214553	1	Dihydropyrimidinase-related protein 3 OS=Homo sapiens GN=DPYSL3 PE=1 SV=1
Trin_293_108897_1	0.89538	0.37442	-0.163679	1	-0.844241	1	UPF0600 protein C5orf51 OS=Homo sapiens GN=C5orf51 PE=1 SV=1
Trin_293_118497_16	0.82448	0.43252	0.0715705	1	-0.331395	1	Guanine nucleotide-binding protein-like 1 OS=Homo sapiens GN=GNL1 PE=1 SV=2
Trin_293_57498_1	0.81386	0.43998	0.317629	1	0.294464	1	Diphosphomevalonate decarboxylase OS=Homo sapiens GN=MVD PE=1 SV=1
Trin_293_57497_2	0.81386	0.43998	0.160085	1	0.374284	1	Diphosphomevalonate decarboxylase OS=Homo sapiens GN=MVD PE=1 SV=1
Trin_293_57496_2	0.81386	0.43998	0.13587	1	0.054435	1	Diphosphomevalonate decarboxylase OS=Homo sapiens GN=MVD PE=1 SV=1
Trin_293_118649_4	1.0466	0.4602	0.376281	1	0.139369	1	Large T antigen OS=Simian virus 40 PE=1 SV=2
Trin_293_118638_5	1.0466	0.4602	0.37479	1	0.170716	1	Large T antigen OS=Simian virus 40 PE=1 SV=2
Trin_293_210846_1	0.90546	0.43959	0.206164	1	-1.0108	1	L-lactate dehydrogenase B chain OS=Macaca fascicularis GN=LDHB PE=2 SV=3
Trin_293_48489_1	0.8105	0.43669	-0.353026	1	-1.229	1	BTB/POZ domain-containing protein KCTD8 OS=Homo sapiens GN=KCTD8 PE=2 SV=1
Trin_293_48488_1	0.8105	0.43669	-0.457582	1	-0.60097	1	BTB/POZ domain-containing protein KCTD8 OS=Homo sapiens GN=KCTD8 PE=2 SV=1
Trin_293_211614_7	0.75612	0.3717	0.165962	1	-0.726401	1	Nuclear receptor-binding protein OS=Macaca fascicularis GN=NRBP1 PE=2 SV=1
Trin_293_34056_2	0.92581	0.45665	0.0795389	1	-1.21751	1	Translation initiation factor eIF-2B subunit beta OS=Homo sapiens GN=EIF2B2 PE=1 SV=3
Trin_293_32983_1	1.0499	0.45543	-0.00393332	1	-0.252158	1	Coiled-coil domain-containing protein 6 OS=Homo sapiens GN=CCDC6 PE=1 SV=2
Trin_293_210884_1	0.90624	0.43401	0.110668	1	-0.0386575	1	Eukaryotic translation initiation factor 1 OS=Pongo abelii GN=EIF1 PE=3 SV=1
Trin_293_61500_2	0.90174	0.45341	-0.061128	1	-1.77664	1	ATP-binding cassette sub-family E member 1 OS=Mus musculus GN=Abce1 PE=2 SV=1
Trin_293_112331_4	0.93706	0.45714	0.206743	1	-0.3157	1	Glucose-6-phosphate 1-dehydrogenase OS=Homo sapiens GN=G6PD PE=1 SV=4
Trin_293_33931_9	0.92155	0.41008	0.209805	1	0.591846	1	Alanine--tRNA ligase
Trin_293_93652_1	0.91532	0.40692	0.00581839	1	-0.0291826	1	Alcohol dehydrogenase [NADP(+)] OS=Homo sapiens GN=AKR1A1 PE=1 SV=3
Trin_293_100811_1	0.83397	0.45488	-0.270523	1	-0.237753	1	Rab3 GTPase-activating protein non-catalytic subunit OS=Homo sapiens GN=RAB3GAP2 PE=1 SV=1
Trin_293_52540_1	0.8875	0.46583	0.671701	1	0.791348	1	Uncharacterized protein C7orf57 OS=Homo sapiens GN=C7orf57 PE=2 SV=3
Trin_293_52541_1	0.8875	0.46583	0.852273	1	-0.431045	1	Uncharacterized protein C7orf57 OS=Homo sapiens GN=C7orf57 PE=2 SV=3
Trin_293_33935_1	0.94648	0.4231	0.143345	1	-0.494017	1	Threonine--tRNA ligase
Trin_293_198200_1	0.70194	0.39729	-0.0300753	1	-0.619356	1	Pyridoxal-dependent decarboxylase domain-containing protein 1 OS=Homo sapiens GN=PDXDC1 PE=1 SV=2
Trin_293_139598_2	0.642	0.46749	0.387992	1	0.39903	1	Interferon regulatory factor 3 OS=Homo sapiens GN=IRF3 PE=1 SV=1
Trin_293_149835_5	0.92427	0.49319	0.0511745	1	-0.610341	1	Programmed cell death 6-interacting protein OS=Homo sapiens GN=PDCD6IP PE=1 SV=1
Trin_293_208276_1	0.90748	0.43877	-0.129017	1	-1.67782	1	COBW domain-containing protein 2 OS=Homo sapiens GN=CBWD2 PE=1 SV=1
Trin_293_142212_1	0.8588	0.46526	0.0831464	1	-0.117741	1	Ubiquitin-conjugating enzyme E2 H OS=Mus musculus GN=Ube2h PE=2 SV=1
Trin_293_138227_10	0.82383	0.44353	0.307092	1	-0.292636	1	Mannose-6-phosphate isomerase OS=Homo sapiens GN=MPI PE=1 SV=2
Trin_293_138219_12	0.82383	0.44353	0.132401	1	-0.427905	1	Mannose-6-phosphate isomerase OS=Homo sapiens GN=MPI PE=1 SV=2
Trin_293_197339_4	0.75827	0.41157	-0.254777	1	-1.33017	1	Suppressor of G2 allele of SKP1 homolog OS=Homo sapiens GN=SUGT1 PE=1 SV=3
Trin_293_197334_2	0.75827	0.41157	-0.204493	1	-1.28215	1	Suppressor of G2 allele of SKP1 homolog OS=Homo sapiens GN=SUGT1 PE=1 SV=3
Trin_293_197331_5	0.75827	0.41157	-0.711628	1	-0.0463808	1	Suppressor of G2 allele of SKP1 homolog OS=Homo sapiens GN=SUGT1 PE=1 SV=3
Trin_293_197350_10	0.75827	0.41157	0.172688	1	-0.866864	1	Suppressor of G2 allele of SKP1 homolog OS=Homo sapiens GN=SUGT1 PE=1 SV=3
Trin_293_140593_3	0.82094	0.25762	0.200909	1	-0.607044	1	NF-kappa-B inhibitor-interacting Ras-like protein 1 OS=Homo sapiens GN=NKIRAS1 PE=1 SV=1
Trin_293_109467_5	1.0017	0.4963	-0.560431	1	-1.34235	1	Microtubule-associated protein 1A OS=Homo sapiens GN=MAP1A PE=1 SV=6
Trin_293_211587_1	0.97447	0.45352	0.135643	1	-0.786098	1	UPF0160 protein MYG1
Trin_293_143271_22	0.88421	0.44185	0.0422168	1	-0.480404	1	Steroid receptor RNA activator 1 OS=Homo sapiens GN=SRA1 PE=1 SV=1
Trin_293_143279_6	0.88421	0.44185	0.134567	1	-0.464941	1	Steroid receptor RNA activator 1 OS=Homo sapiens GN=SRA1 PE=1 SV=1
Trin_293_118542_11	0.8796	0.38516	-0.192493	1	-1.0681	1	Baculoviral IAP repeat-containing protein 6 OS=Homo sapiens GN=BIRC6 PE=1 SV=2
Trin_293_118541_11	0.8796	0.38516	-0.174454	1	-1.14573	1	Baculoviral IAP repeat-containing protein 6 OS=Homo sapiens GN=BIRC6 PE=1 SV=2
Trin_293_118539_11	0.8796	0.38516	-0.0801802	1	-1.02166	1	Baculoviral IAP repeat-containing protein 6 OS=Homo sapiens GN=BIRC6 PE=1 SV=2
Trin_293_118525_11	0.8796	0.38516	-0.169767	1	-1.08975	1	Baculoviral IAP repeat-containing protein 6 OS=Homo sapiens GN=BIRC6 PE=1 SV=2
Trin_293_118540_11	0.8796	0.38516	-0.196434	1	-1.14805	1	Baculoviral IAP repeat-containing protein 6 OS=Homo sapiens GN=BIRC6 PE=1 SV=2
Trin_293_118535_11	0.8796	0.38516	-0.238787	1	-1.33435	1	Baculoviral IAP repeat-containing protein 6 OS=Homo sapiens GN=BIRC6 PE=1 SV=2
Trin_293_118534_11	0.8796	0.38516	-0.0828085	1	-1.17933	1	Baculoviral IAP repeat-containing protein 6 OS=Homo sapiens GN=BIRC6 PE=1 SV=2
Trin_293_118529_11	0.8796	0.38516	0.0110495	1	-0.938005	1	Baculoviral IAP repeat-containing protein 6 OS=Homo sapiens GN=BIRC6 PE=1 SV=2
Trin_293_118532_10	0.8796	0.38516	-0.189609	1	-1.07292	1	Baculoviral IAP repeat-containing protein 6 OS=Homo sapiens GN=BIRC6 PE=1 SV=2
Trin_293_118533_10	0.8796	0.38516	-0.098035	1	-0.975649	1	Baculoviral IAP repeat-containing protein 6 OS=Homo sapiens GN=BIRC6 PE=1 SV=2
Trin_293_118528_10	0.8796	0.38516	-0.0332131	1	-0.979678	1	Baculoviral IAP repeat-containing protein 6 OS=Homo sapiens GN=BIRC6 PE=1 SV=2
Trin_293_118531_10	0.8796	0.38516	-0.0221572	1	-0.966086	1	Baculoviral IAP repeat-containing protein 6 OS=Homo sapiens GN=BIRC6 PE=1 SV=2
Trin_293_118536_10	0.8796	0.38516	-0.18418	1	-1.11713	1	Baculoviral IAP repeat-containing protein 6 OS=Homo sapiens GN=BIRC6 PE=1 SV=2
Trin_293_118523_10	0.8796	0.38516	-0.13517	1	-1.31212	1	Baculoviral IAP repeat-containing protein 6 OS=Homo sapiens GN=BIRC6 PE=1 SV=2
Trin_293_118544_10	0.8796	0.38516	-0.182162	1	-1.03707	1	Baculoviral IAP repeat-containing protein 6 OS=Homo sapiens GN=BIRC6 PE=1 SV=2
Trin_293_118530_10	0.8796	0.38516	-0.0877377	1	-1.28283	1	Baculoviral IAP repeat-containing protein 6 OS=Homo sapiens GN=BIRC6 PE=1 SV=2
Trin_293_118527_10	0.8796	0.38516	0.000234177	1	-0.911225	1	Baculoviral IAP repeat-containing protein 6 OS=Homo sapiens GN=BIRC6 PE=1 SV=2
Trin_293_118545_10	0.8796	0.38516	-0.0626192	1	-1.04377	1	Baculoviral IAP repeat-containing protein 6 OS=Homo sapiens GN=BIRC6 PE=1 SV=2
Trin_293_118526_10	0.8796	0.38516	-0.102739	1	-1.19288	1	Baculoviral IAP repeat-containing protein 6 OS=Homo sapiens GN=BIRC6 PE=1 SV=2
Trin_293_118543_10	0.8796	0.38516	-0.362142	1	-1.42316	1	Baculoviral IAP repeat-containing protein 6 OS=Homo sapiens GN=BIRC6 PE=1 SV=2
Trin_293_118538_9	0.8796	0.38516	0.0515237	1	-1.03454	1	Baculoviral IAP repeat-containing protein 6 OS=Homo sapiens GN=BIRC6 PE=1 SV=2
Trin_293_118522_9	0.8796	0.38516	-0.313596	1	-1.25097	1	Baculoviral IAP repeat-containing protein 6 OS=Homo sapiens GN=BIRC6 PE=1 SV=2
Trin_293_118537_9	0.8796	0.38516	0.00144835	1	-1.0864	1	Baculoviral IAP repeat-containing protein 6 OS=Homo sapiens GN=BIRC6 PE=1 SV=2
Trin_293_118524_9	0.8796	0.38516	-0.0831866	1	-1.03225	1	Baculoviral IAP repeat-containing protein 6 OS=Homo sapiens GN=BIRC6 PE=1 SV=2
Trin_293_74704_6	0.86961	0.43297	0.108849	1	-0.863357	1	Poly(A) polymerase alpha OS=Homo sapiens GN=PAPOLA PE=1 SV=4
Trin_293_74702_6	0.86961	0.43297	0.090292	1	-0.837313	1	Poly(A) polymerase alpha OS=Homo sapiens GN=PAPOLA PE=1 SV=4
Trin_293_210856_1	0.913	0.4814	0.13429	1	-1.44641	1	Heat shock protein HSP 90-beta OS=Homo sapiens GN=HSP90AB1 PE=1 SV=4
Trin_293_61080_2	0.92673	0.48606	0.0749107	1	-1.50283	1	Proteasome assembly chaperone 1 OS=Homo sapiens GN=PSMG1 PE=1 SV=1
Trin_293_209319_2	0.54712	0.39379	-0.00657877	1	-0.582394	1	Terminal uridylyltransferase 4 OS=Homo sapiens GN=ZCCHC11 PE=1 SV=3
Trin_293_209306_2	0.54712	0.39379	0.0148278	1	-0.448621	1	Terminal uridylyltransferase 4 OS=Homo sapiens GN=ZCCHC11 PE=1 SV=3
Trin_293_209311_2	0.54712	0.39379	0.0278447	1	-0.508885	1	Terminal uridylyltransferase 4 OS=Homo sapiens GN=ZCCHC11 PE=1 SV=3
Trin_293_209307_2	0.54712	0.39379	-0.144815	1	-0.740077	1	Terminal uridylyltransferase 4 OS=Homo sapiens GN=ZCCHC11 PE=1 SV=3
Trin_293_209312_2	0.54712	0.39379	-0.324589	1	-0.780992	1	Terminal uridylyltransferase 4 OS=Homo sapiens GN=ZCCHC11 PE=1 SV=3
Trin_293_75759_12	0.93394	0.48258	0.0963101	1	-0.958838	1	Ubiquitin-like modifier-activating enzyme 1 OS=Homo sapiens GN=UBA1 PE=1 SV=3
Trin_293_185160_1	0.97081	0.41466	0.36791	1	1.38648	1	Inositol-3-phosphate synthase 1 OS=Homo sapiens GN=ISYNA1 PE=1 SV=1
Trin_293_185170_1	0.97081	0.41466	0.316134	1	1.32605	1	Inositol-3-phosphate synthase 1 OS=Homo sapiens GN=ISYNA1 PE=1 SV=1
Trin_293_185153_1	0.97081	0.41466	0.262674	1	1.69982	1	Inositol-3-phosphate synthase 1 OS=Homo sapiens GN=ISYNA1 PE=1 SV=1
Trin_293_66381_3	0.82688	0.41268	-0.0162971	1	-0.359548	1	Striatin-4 OS=Homo sapiens GN=STRN4 PE=1 SV=2
Trin_293_66383_2	0.82688	0.41268	0.0759526	1	-0.362183	1	Striatin-4 OS=Homo sapiens GN=STRN4 PE=1 SV=2
Trin_293_63971_1	0.88226	0.43054	0.0110896	1	-0.951189	1	Protein Hikeshi OS=Homo sapiens GN=C11orf73 PE=1 SV=2
Trin_293_74787_2	0.81021	0.47732	-0.015021	1	-1.53172	1	Phosphatidylinositol transfer protein beta isoform OS=Homo sapiens GN=PITPNB PE=1 SV=2
Trin_293_267650_3	0.8105	0.43669	0.934735	1	1.56896	1	BTB/POZ domain-containing protein KCTD16 OS=Homo sapiens GN=KCTD16 PE=2 SV=1
Trin_293_78886_1	0.97012	0.49326	-0.0718416	1	-0.60308	1	E3 ubiquitin-protein ligase XIAP OS=Homo sapiens GN=XIAP PE=1 SV=2
Trin_293_211699_2	0.94921	0.46362	0.50896	1	-0.0975429	1	Biliverdin reductase A OS=Homo sapiens GN=BLVRA PE=1 SV=2
Trin_293_70733_1	0.81283	0.48833	-0.0101605	1	-1.01042	1	MOB kinase activator 1A OS=Rattus norvegicus GN=Mob1a PE=1 SV=3
Trin_293_188483_8	0.938	0.49926	-0.0027657	1	-2.13313	0.761747	tRNA (guanine-N(7)-)-methyltransferase OS=Homo sapiens GN=METTL1 PE=1 SV=1
Trin_293_188488_8	0.938	0.49926	-0.0473149	1	-1.90523	1	tRNA (guanine-N(7)-)-methyltransferase OS=Homo sapiens GN=METTL1 PE=1 SV=1
Trin_293_188484_8	0.938	0.49926	0.029638	1	-1.62266	1	tRNA (guanine-N(7)-)-methyltransferase OS=Homo sapiens GN=METTL1 PE=1 SV=1
Trin_293_44633_1	0.93172	0.45501	1.22424	1	1.48649	1	6-phosphofructo-2-kinase/fructose-2
Trin_293_44632_1	0.93172	0.45501	1.22424	1	0.858462	1	6-phosphofructo-2-kinase/fructose-2
Trin_293_32856_1	0.93172	0.45501	0.118925	1	-0.525123	1	6-phosphofructo-2-kinase/fructose-2
Trin_293_72123_4	0.98528	0.46463	0.327491	1	-0.474058	1	Tubulin beta-4A chain OS=Mus musculus GN=Tubb4a PE=1 SV=3
Trin_293_191076_3	0.9612	0.40525	0.285642	1	0.39903	1	Serine/threonine-protein kinase WNK4 OS=Homo sapiens GN=WNK4 PE=1 SV=1
Trin_293_116763_3	0.91403	0.30153	0.0328715	1	-0.244708	1	Pantothenate kinase 2
Trin_293_116764_3	0.91403	0.30153	0.185561	1	-0.250323	1	Pantothenate kinase 2
Trin_293_116770_3	0.91403	0.30153	0.276063	1	0.415518	1	Pantothenate kinase 2
Trin_293_91687_5	0.88719	0.3906	-0.1209	1	-0.986312	1	GTPase-activating protein and VPS9 domain-containing protein 1 OS=Homo sapiens GN=GAPVD1 PE=1 SV=2
Trin_293_71398_1	0.83165	0.49001	-0.0187085	1	0.625473	1	Ran-binding protein 6 OS=Homo sapiens GN=RANBP6 PE=1 SV=2
Trin_293_93456_1	0.77911	0.42801	-0.0955775	1	-1.94207	0.954693	ZW10 interactor OS=Homo sapiens GN=ZWINT PE=1 SV=2
Trin_293_105359_2	0.79114	0.43876	-0.0446678	1	0.563631	1	Ataxin-2-like protein OS=Homo sapiens GN=ATXN2L PE=1 SV=2
Trin_293_111098_1	0.83267	0.41264	0.101921	1	-0.302166	1	Dual specificity mitogen-activated protein kinase kinase 2 OS=Homo sapiens GN=MAP2K2 PE=1 SV=1
Trin_293_96131_2	0.83233	0.39281	-0.0869861	1	-0.582912	1	Nucleosome assembly protein 1-like 1 OS=Homo sapiens GN=NAP1L1 PE=1 SV=1
Trin_293_111109_1	0.77526	0.19469	0.000639068	1	-1.35669	1	Proteasome maturation protein OS=Pongo abelii GN=POMP PE=2 SV=1
Trin_293_71114_6	0.7755	0.4479	0.164166	1	-1.03783	1	Probable tRNA(His) guanylyltransferase OS=Homo sapiens GN=THG1L PE=1 SV=2
Trin_293_33345_1	0.94647	0.42851	-0.106799	1	-2.51903	0.402061	Protein PBDC1 OS=Homo sapiens GN=PBDC1 PE=1 SV=1
Trin_293_211913_1	0.892	0.44064	0.0614683	1	-0.524188	1	Deoxycytidine kinase OS=Homo sapiens GN=DCK PE=1 SV=1
Trin_293_211298_4	0.899	0.43685	0.0640635	1	-1.11233	1	Small glutamine-rich tetratricopeptide repeat-containing protein alpha OS=Homo sapiens GN=SGTA PE=1 SV=1
Trin_293_93608_3	0.75025	0.44515	-0.125402	1	-0.2617	1	Adenine phosphoribosyltransferase OS=Homo sapiens GN=APRT PE=1 SV=2
Trin_293_50981_1	0.92133	0.49328	0.254233	1	-0.442354	1	Xaa-Pro aminopeptidase 1 OS=Homo sapiens GN=XPNPEP1 PE=1 SV=3
Trin_293_50980_1	0.92133	0.49328	0.166855	1	-0.478011	1	Xaa-Pro aminopeptidase 1 OS=Homo sapiens GN=XPNPEP1 PE=1 SV=3
Trin_293_114017_11	0.80982	0.36756	0.107955	1	0.0247585	1	Bcl2 antagonist of cell death OS=Homo sapiens GN=BAD PE=1 SV=3
Trin_293_46520_2	0.83063	0.49554	0.0361123	1	-0.530365	1	Uncharacterized protein CXorf38 OS=Homo sapiens GN=CXorf38 PE=1 SV=1
Trin_293_102831_2	0.98955	0.47431	0.054051	1	-0.698522	1	Ubiquilin-2 OS=Homo sapiens GN=UBQLN2 PE=1 SV=2
Trin_293_113093_1	0.84545	0.47727	-0.109659	1	0.161186	1	Gigaxonin OS=Homo sapiens GN=GAN PE=1 SV=1
Trin_293_113094_2	0.84545	0.47727	-0.670887	1	-0.162198	1	Gigaxonin OS=Homo sapiens GN=GAN PE=1 SV=1
Trin_293_113094_1	0.84545	0.47727	-0.302304	1	-0.106205	1	Gigaxonin OS=Homo sapiens GN=GAN PE=1 SV=1
Trin_293_68344_4	0.87499	0.4748	-0.123801	1	-0.478458	1	Calponin-2 OS=Pongo abelii GN=CNN2 PE=2 SV=3
Trin_293_154703_2	0.82062	0.42991	-0.103646	1	-0.303347	1	Branched-chain-amino-acid aminotransferase
Trin_293_95669_9	0.84892	0.47679	-0.00369113	1	-1.75153	1	Ras GTPase-activating protein-binding protein 2 OS=Pongo abelii GN=G3BP2 PE=2 SV=1
Trin_293_49939_2	1.0062	0.45987	0.223201	1	-1.26688	1	Protein arginine N-methyltransferase 3 OS=Homo sapiens GN=PRMT3 PE=1 SV=3
Trin_293_49938_2	1.0062	0.45987	0.135824	1	-1.21311	1	Protein arginine N-methyltransferase 3 OS=Homo sapiens GN=PRMT3 PE=1 SV=3
Trin_293_77577_1	0.878	0.43685	0.0579155	1	0.190444	1	Fumarylacetoacetase OS=Homo sapiens GN=FAH PE=1 SV=2
Trin_293_87396_4	1.0435	0.49487	-0.0841058	1	0.0252586	1	Tripartite motif-containing protein 65 OS=Homo sapiens GN=TRIM65 PE=2 SV=3
Trin_293_87379_4	1.0435	0.49487	-0.418412	1	-0.255412	1	Tripartite motif-containing protein 65 OS=Homo sapiens GN=TRIM65 PE=2 SV=3
Trin_293_87398_4	1.0435	0.49487	-0.231862	1	-0.597642	1	Tripartite motif-containing protein 65 OS=Homo sapiens GN=TRIM65 PE=2 SV=3
Trin_293_87390_4	1.0435	0.49487	-0.00238751	1	-0.116968	1	Tripartite motif-containing protein 65 OS=Homo sapiens GN=TRIM65 PE=2 SV=3
Trin_293_87394_7	1.0435	0.49487	-0.242723	1	-0.111791	1	Tripartite motif-containing protein 65 OS=Homo sapiens GN=TRIM65 PE=2 SV=3
Trin_293_87388_4	1.0435	0.49487	-0.23519	1	0.0379316	1	Tripartite motif-containing protein 65 OS=Homo sapiens GN=TRIM65 PE=2 SV=3
Trin_293_87392_4	1.0435	0.49487	0.182875	1	-0.0611592	1	Tripartite motif-containing protein 65 OS=Homo sapiens GN=TRIM65 PE=2 SV=3
Trin_293_87393_7	1.0435	0.49487	-0.0537428	1	-0.238951	1	Tripartite motif-containing protein 65 OS=Homo sapiens GN=TRIM65 PE=2 SV=3
Trin_293_87386_7	1.0435	0.49487	0.0765185	1	-0.395651	1	Tripartite motif-containing protein 65 OS=Homo sapiens GN=TRIM65 PE=2 SV=3
Trin_293_87382_6	1.0435	0.49487	-0.640446	1	-1.0864	1	Tripartite motif-containing protein 65 OS=Homo sapiens GN=TRIM65 PE=2 SV=3
Trin_293_87389_7	1.0435	0.49487	0.0278447	1	-0.306226	1	Tripartite motif-containing protein 65 OS=Homo sapiens GN=TRIM65 PE=2 SV=3
Trin_293_211456_5	0.94518	0.41334	0.186625	1	-0.796912	1	Protein diaphanous homolog 1 OS=Homo sapiens GN=DIAPH1 PE=1 SV=2
Trin_293_127753_2	0.973	0.41675	0.0377624	1	-1.03085	1	tRNA-dihydrouridine(47) synthase [NAD(P)(+)]-like OS=Homo sapiens GN=DUS3L PE=1 SV=2
Trin_293_79216_1	1.034	0.47621	0.240148	1	0.437607	1	Myosin-14 OS=Mus musculus GN=Myh14 PE=1 SV=1
Trin_293_145760_1	0.8182	0.39397	-1.14773	1	0.37631	1	Serine/threonine-protein kinase PAK 3 OS=Rattus norvegicus GN=Pak3 PE=1 SV=1
Trin_293_91684_5	0.88719	0.3906	-0.0805727	1	-0.937611	1	GTPase-activating protein and VPS9 domain-containing protein 1 OS=Homo sapiens GN=GAPVD1 PE=1 SV=2
Trin_293_69799_1	0.89975	0.37544	0.140898	1	-0.950634	1	EH domain-containing protein 4 OS=Homo sapiens GN=EHD4 PE=1 SV=1
Trin_293_111599_10	0.9659	0.46215	0.353317	1	0.289861	1	Calcium/calmodulin-dependent protein kinase type 1 OS=Homo sapiens GN=CAMK1 PE=1 SV=1
Trin_293_111593_10	0.9659	0.46215	0.62042	1	0.410929	1	Calcium/calmodulin-dependent protein kinase type 1 OS=Homo sapiens GN=CAMK1 PE=1 SV=1
Trin_293_111601_11	0.9659	0.46215	0.389301	1	0.33763	1	Calcium/calmodulin-dependent protein kinase type 1 OS=Homo sapiens GN=CAMK1 PE=1 SV=1
Trin_293_111595_11	0.9659	0.46215	0.611899	1	0.33425	1	Calcium/calmodulin-dependent protein kinase type 1 OS=Homo sapiens GN=CAMK1 PE=1 SV=1
Trin_293_111594_10	0.9659	0.46215	0.492175	1	0.101733	1	Calcium/calmodulin-dependent protein kinase type 1 OS=Homo sapiens GN=CAMK1 PE=1 SV=1
Trin_293_111598_10	0.9659	0.46215	0.363712	1	0.106992	1	Calcium/calmodulin-dependent protein kinase type 1 OS=Homo sapiens GN=CAMK1 PE=1 SV=1
Trin_293_123750_2	0.9612	0.40525	-0.0591243	1	-1.15342	1	Serine/threonine-protein kinase WNK1 OS=Homo sapiens GN=WNK1 PE=1 SV=2
Trin_293_123751_3	0.9612	0.40525	-0.0273334	1	-1.19758	1	Serine/threonine-protein kinase WNK1 OS=Homo sapiens GN=WNK1 PE=1 SV=2
Trin_293_192170_1	0.80051	0.49651	-0.137143	1	-0.995191	1	Origin recognition complex subunit 6 OS=Homo sapiens GN=ORC6 PE=1 SV=1
Trin_293_92289_4	0.89709	0.42716	0.0921496	1	0.631499	1	Cysteine--tRNA ligase
Trin_293_92286_4	0.89709	0.42716	0.191741	1	0.637709	1	Cysteine--tRNA ligase
Trin_293_193257_2	0.823	0.42436	0.272241	1	-0.451258	1	Protein FAM115A OS=Homo sapiens GN=FAM115A PE=1 SV=3
Trin_293_34007_2	0.81624	0.48885	0.2209	1	-0.769092	1	Dual specificity mitogen-activated protein kinase kinase 4 OS=Homo sapiens GN=MAP2K4 PE=1 SV=1
Trin_293_185151_3	0.97081	0.41466	0.21619	1	1.33525	1	Inositol-3-phosphate synthase 1 OS=Homo sapiens GN=ISYNA1 PE=1 SV=1
Trin_293_185154_1	0.97081	0.41466	0.164307	1	0.981701	1	Inositol-3-phosphate synthase 1 OS=Homo sapiens GN=ISYNA1 PE=1 SV=1
Trin_293_185148_3	0.97081	0.41466	0.647997	1	2.1551	1	Inositol-3-phosphate synthase 1 OS=Homo sapiens GN=ISYNA1 PE=1 SV=1
Trin_293_74313_4	0.9203	0.40998	-0.0927915	1	-2.11642	0.7321	Protein LTV1 homolog OS=Pongo abelii GN=LTV1 PE=2 SV=1
Trin_293_74314_3	0.9203	0.40998	-0.132551	1	-2.07431	0.840377	Protein LTV1 homolog OS=Pongo abelii GN=LTV1 PE=2 SV=1
Trin_293_92582_4	0.80399	0.42542	0.109131	1	-0.295252	1	M-phase-specific PLK1-interacting protein OS=Homo sapiens GN=MPLKIP PE=1 SV=1
Trin_293_33020_1	0.90399	0.48631	-0.199546	1	-1.66752	1	UPF0364 protein C6orf211 OS=Homo sapiens GN=C6orf211 PE=1 SV=1
Trin_293_141509_7	0.85952	0.40822	1.91681	1	1.87296	1	Katanin p60 ATPase-containing subunit A-like 2 OS=Homo sapiens GN=KATNAL2 PE=1 SV=3
Trin_293_141506_8	0.85952	0.40822	1.39284	1	1.36586	1	Katanin p60 ATPase-containing subunit A-like 2 OS=Homo sapiens GN=KATNAL2 PE=1 SV=3
Trin_293_141512_4	0.85952	0.40822	-0.588827	1	0.267786	1	Katanin p60 ATPase-containing subunit A-like 2 OS=Homo sapiens GN=KATNAL2 PE=1 SV=3
Trin_293_141510_6	0.85952	0.40822	-1.04254	1	0.983993	1	Katanin p60 ATPase-containing subunit A-like 2 OS=Homo sapiens GN=KATNAL2 PE=1 SV=3
Trin_293_141505_5	0.85952	0.40822	0.349773	1	1.0313	1	Katanin p60 ATPase-containing subunit A-like 2 OS=Homo sapiens GN=KATNAL2 PE=1 SV=3
Trin_293_149116_5	0.74725	0.37319	0.144156	1	-0.644226	1	Methyltransferase-like protein 2B OS=Homo sapiens GN=METTL2B PE=1 SV=3
Trin_293_208252_1	0.90748	0.43877	0.243042	1	-1.42547	1	COBW domain-containing protein 2 OS=Homo sapiens GN=CBWD2 PE=1 SV=1
Trin_293_208249_1	0.90748	0.43877	-0.2889	1	-1.47704	1	COBW domain-containing protein 2 OS=Homo sapiens GN=CBWD2 PE=1 SV=1
Trin_293_208255_1	0.90748	0.43877	-0.192121	1	-1.47544	1	COBW domain-containing protein 5 OS=Homo sapiens GN=CBWD5 PE=2 SV=1
Trin_293_88914_1	0.74458	0.40992	0.0123729	1	-1.14906	1	UPF0687 protein C20orf27 OS=Homo sapiens GN=C20orf27 PE=1 SV=3
Trin_293_88913_1	0.74458	0.40992	-0.111807	1	-1.08846	1	UPF0687 protein C20orf27 OS=Homo sapiens GN=C20orf27 PE=1 SV=3
Trin_293_106603_5	0.69931	0.24803	0.0149767	1	-0.679958	1	UBX domain-containing protein 2A OS=Homo sapiens GN=UBXN2A PE=2 SV=1
Trin_293_210835_7	0.83422	0.4665	0.165619	1	-0.749236	1	Alpha-enolase OS=Homo sapiens GN=ENO1 PE=1 SV=2
Trin_293_88795_5	0.89989	0.38878	0.261111	1	-0.365546	1	Phosphoserine aminotransferase OS=Homo sapiens GN=PSAT1 PE=1 SV=2
Trin_293_131610_1	0.90546	0.43959	0.234296	1	0.417409	1	L-lactate dehydrogenase C chain OS=Homo sapiens GN=LDHC PE=1 SV=4
Trin_293_131619_1	0.90546	0.43959	0.179848	1	-0.864004	1	L-lactate dehydrogenase C chain OS=Homo sapiens GN=LDHC PE=1 SV=4
Trin_293_85935_1	0.66153	0.46388	-0.209255	1	-1.16953	1	Eyes absent homolog 3 OS=Homo sapiens GN=EYA3 PE=1 SV=3
Trin_293_98473_3	0.85458	0.4544	0.00442288	1	-1.15676	1	Insulin-degrading enzyme OS=Homo sapiens GN=IDE PE=1 SV=4
Trin_293_98471_3	0.85458	0.4544	0.126288	1	-1.09547	1	Insulin-degrading enzyme OS=Homo sapiens GN=IDE PE=1 SV=4
Trin_293_98475_2	0.85458	0.4544	0.0140242	1	-1.0913	1	Insulin-degrading enzyme OS=Homo sapiens GN=IDE PE=1 SV=4
Trin_293_98472_2	0.85458	0.4544	0.013427	1	-0.950765	1	Insulin-degrading enzyme OS=Homo sapiens GN=IDE PE=1 SV=4
Trin_293_86136_2	0.8182	0.39397	0.0729469	1	-1.23178	1	Serine/threonine-protein kinase PAK 2 OS=Homo sapiens GN=PAK2 PE=1 SV=3
Trin_293_107053_2	0.97589	0.47365	0.113126	1	-0.316513	1	Puromycin-sensitive aminopeptidase OS=Homo sapiens GN=NPEPPS PE=1 SV=2
Trin_293_34809_1	0.87961	0.48752	0.146352	1	-1.17888	1	TBC1 domain family member 15 OS=Homo sapiens GN=TBC1D15 PE=1 SV=2
Trin_293_44091_2	0.94918	0.37318	-0.641182	1	0.130541	1	Plastin-2 OS=Homo sapiens GN=LCP1 PE=1 SV=6
Trin_293_63580_1	0.81261	0.38556	-0.0473016	1	-1.5467	1	Adenylosuccinate synthetase isozyme 2 OS=Homo sapiens GN=ADSS PE=1 SV=3
Trin_293_211794_8	0.95085	0.45657	0.0122622	1	-0.624503	1	Glycogen [starch] synthase
Trin_293_70507_2	0.8598	0.4767	0.0747214	1	-0.891426	1	Phosducin-like protein OS=Homo sapiens GN=PDCL PE=1 SV=3
Trin_293_160181_11	0.88518	0.46371	0.0889026	1	-1.18293	1	Ubiquitin-like modifier-activating enzyme 5 OS=Homo sapiens GN=UBA5 PE=1 SV=1
Trin_293_160175_7	0.88518	0.46371	0.122192	1	-1.12099	1	Ubiquitin-like modifier-activating enzyme 5 OS=Homo sapiens GN=UBA5 PE=1 SV=1
Trin_293_142451_9	0.93086	0.38653	0.25882	1	0.264806	1	Acylamino-acid-releasing enzyme OS=Homo sapiens GN=APEH PE=1 SV=4
Trin_293_138220_8	0.82383	0.44353	0.388692	1	-0.334183	1	Mannose-6-phosphate isomerase OS=Homo sapiens GN=MPI PE=1 SV=2
Trin_293_138221_11	0.82383	0.44353	0.171376	1	-0.652561	1	Mannose-6-phosphate isomerase OS=Homo sapiens GN=MPI PE=1 SV=2
Trin_293_138225_11	0.82383	0.44353	0.317889	1	-0.487313	1	Mannose-6-phosphate isomerase OS=Homo sapiens GN=MPI PE=1 SV=2
Trin_293_98499_7	0.91723	0.48439	-0.297731	1	-0.0907749	1	Delta-aminolevulinic acid dehydratase OS=Homo sapiens GN=ALAD PE=1 SV=1
Trin_293_87745_4	0.79634	0.37834	0.370531	1	0.0252155	1	Uroporphyrinogen decarboxylase OS=Mus musculus GN=Urod PE=1 SV=2
Trin_293_119481_4	0.91901	0.46614	0.00669888	1	-0.723035	1	Thimet oligopeptidase OS=Homo sapiens GN=THOP1 PE=1 SV=2
Trin_293_119482_3	0.91901	0.46614	-0.109005	1	-0.486338	1	Thimet oligopeptidase OS=Homo sapiens GN=THOP1 PE=1 SV=2
Trin_293_156240_1	0.65284	0.3047	-0.249353	1	-1.16053	1	Choline kinase alpha OS=Homo sapiens GN=CHKA PE=1 SV=3
Trin_293_156239_1	0.65284	0.3047	-0.268154	1	-1.54138	1	Choline kinase alpha OS=Homo sapiens GN=CHKA PE=1 SV=3
Trin_293_210527_9	0.54312	0.3445	-0.0122096	1	-0.116837	1	Paladin OS=Homo sapiens GN=PALD1 PE=1 SV=3
Trin_293_122250_5	0.94152	0.46043	0.204945	1	-0.173157	1	Phosphoacetylglucosamine mutase OS=Homo sapiens GN=PGM3 PE=1 SV=1
Trin_293_33134_3	0.86965	0.43924	-0.0747839	1	-1.36019	1	Alcohol dehydrogenase class-3 OS=Homo sapiens GN=ADH5 PE=1 SV=4
Trin_293_147103_1	0.85478	0.48732	0.103145	1	-1.04953	1	Nucleosome assembly protein 1-like 4 OS=Homo sapiens GN=NAP1L4 PE=1 SV=1
Trin_293_208725_1	0.8061	0.36557	-0.153765	1	0.244312	1	Cystathionine beta-synthase OS=Homo sapiens GN=CBS PE=1 SV=2
Trin_293_208720_1	0.8061	0.36557	-0.144744	1	0.206993	1	Cystathionine beta-synthase OS=Homo sapiens GN=CBS PE=1 SV=2
Trin_293_208719_1	0.8061	0.36557	-0.144662	1	0.256555	1	Cystathionine beta-synthase OS=Homo sapiens GN=CBS PE=1 SV=2
Trin_293_95847_10	0.96145	0.48	0.312469	1	-0.00306812	1	Large proline-rich protein BAG6 OS=Homo sapiens GN=BAG6 PE=1 SV=2
Trin_293_68345_3	0.87499	0.4748	-0.213363	1	-0.839581	1	Calponin-2 OS=Pongo abelii GN=CNN2 PE=2 SV=3
Trin_293_35267_1	0.86991	0.48028	0.0891816	1	0.126182	1	Chloride intracellular channel protein 4 OS=Homo sapiens GN=CLIC4 PE=1 SV=4
Trin_293_109194_5	1.0527	0.4693	0.304831	1	-0.093175	1	GMP reductase 2 OS=Homo sapiens GN=GMPR2 PE=1 SV=1
Trin_293_161015_1	0.7054	0.41314	0.147875	1	1.01269	1	Cystathionine gamma-lyase OS=Homo sapiens GN=CTH PE=1 SV=3
Trin_293_161013_3	0.7054	0.41314	-0.187361	1	0.99833	1	Cystathionine gamma-lyase OS=Homo sapiens GN=CTH PE=1 SV=3
Trin_293_151852_2	0.80714	0.30673	-0.160861	1	-1.1375	1	Ribosomal protein S6 kinase alpha-3 OS=Homo sapiens GN=RPS6KA3 PE=1 SV=1
Trin_293_88678_3	0.81641	0.45701	0.276311	1	-1.0681	1	Myeloid differentiation primary response protein MyD88 OS=Macaca mulatta GN=MYD88 PE=2 SV=1
Trin_293_93457_1	0.77911	0.42801	-0.0262748	1	-1.92432	0.987321	ZW10 interactor OS=Homo sapiens GN=ZWINT PE=1 SV=2
Trin_293_127370_4	0.86428	0.38645	0.0292259	1	0.617865	1	Parkinson disease 7 domain-containing protein 1 OS=Homo sapiens GN=PDDC1 PE=1 SV=1
Trin_293_109769_6	0.85343	0.46623	-0.47189	1	0.762128	1	Opioid growth factor receptor OS=Homo sapiens GN=OGFR PE=1 SV=3
Trin_293_104455_2	1.0061	0.46521	0.133986	1	0.00846105	1	6-phosphofructokinase
Trin_293_104457_1	1.0061	0.46521	0.103783	1	-0.107865	1	6-phosphofructokinase
Trin_293_104458_2	1.0061	0.46521	0.0146254	1	-0.369378	1	6-phosphofructokinase
Trin_293_104454_1	1.0583	0.49292	0.126827	1	-0.136794	1	6-phosphofructokinase
Trin_293_58675_1	0.84875	0.37733	0.178172	1	-0.769778	1	Developmentally-regulated GTP-binding protein 2 OS=Homo sapiens GN=DRG2 PE=1 SV=1
Trin_293_58678_2	0.84875	0.37733	0.317062	1	-0.676059	1	Developmentally-regulated GTP-binding protein 2 OS=Homo sapiens GN=DRG2 PE=1 SV=1
Trin_293_58676_4	0.84875	0.37733	0.0830249	1	-0.604683	1	Developmentally-regulated GTP-binding protein 2 OS=Homo sapiens GN=DRG2 PE=1 SV=1
Trin_293_125456_4	0.96216	0.44831	-0.0961044	1	-1.33149	1	Sorting nexin-2 OS=Homo sapiens GN=SNX2 PE=1 SV=2
Trin_293_63392_1	0.72006	0.47705	-0.0322507	1	-0.61094	1	Synaptic vesicle membrane protein VAT-1 homolog OS=Homo sapiens GN=VAT1 PE=1 SV=2
Trin_293_116368_9	1.0525	0.46983	-0.191797	1	-0.895625	1	Ubiquitin carboxyl-terminal hydrolase 4 OS=Homo sapiens GN=USP4 PE=1 SV=3
Trin_293_116366_9	1.0525	0.46983	-0.0175983	1	-0.757329	1	Ubiquitin carboxyl-terminal hydrolase 4 OS=Homo sapiens GN=USP4 PE=1 SV=3
Trin_293_116365_4	1.0525	0.46983	-0.0873145	1	-0.883369	1	Ubiquitin carboxyl-terminal hydrolase 4 OS=Homo sapiens GN=USP4 PE=1 SV=3
Trin_293_100649_3	0.92176	0.3794	0.390881	1	-0.697365	1	Transcription elongation factor A protein-like 4 OS=Homo sapiens GN=TCEAL4 PE=1 SV=2
Trin_293_62729_6	0.86186	0.41243	0.187972	1	-0.326624	1	Serine/threonine-protein kinase A-Raf OS=Homo sapiens GN=ARAF PE=1 SV=2
Trin_293_71502_1	0.95094	0.37725	0.0904255	1	-1.84767	1	Acetyl-CoA acetyltransferase
Trin_293_191075_6	0.9612	0.40525	-1.65023	1	0.39903	1	Serine/threonine-protein kinase WNK4 OS=Homo sapiens GN=WNK4 PE=1 SV=1
Trin_293_136279_11	0.83338	0.36133	0.221108	1	-0.42892	1	Twinfilin-2 OS=Homo sapiens GN=TWF2 PE=1 SV=2
Trin_293_136280_11	0.83338	0.36133	0.0938278	1	-0.697716	1	Twinfilin-2 OS=Homo sapiens GN=TWF2 PE=1 SV=2
Trin_293_76469_3	1.0548	0.48084	0.184708	1	0.247448	1	RAC-gamma serine/threonine-protein kinase OS=Homo sapiens GN=AKT3 PE=1 SV=1
Trin_293_114378_1	0.84475	0.42814	0.313624	1	1.08077	1	Endophilin-B2 OS=Homo sapiens GN=SH3GLB2 PE=1 SV=1
Trin_293_114373_12	0.84475	0.42814	-0.0934616	1	0.755901	1	Endophilin-B2 OS=Homo sapiens GN=SH3GLB2 PE=1 SV=1
Trin_293_202552_2	1.0212	0.48574	-0.10465	1	-1.14935	1	E3 ubiquitin-protein ligase ARIH2 OS=Homo sapiens GN=ARIH2 PE=1 SV=1
Trin_293_116596_5	0.87808	0.48907	0.160231	1	-0.0739446	1	Cyclin-dependent kinase inhibitor 2A
Trin_293_139595_3	0.642	0.46749	0.171024	1	0.302398	1	Interferon regulatory factor 3 OS=Homo sapiens GN=IRF3 PE=1 SV=1
Trin_293_201418_10	0.89069	0.46803	0.114321	1	-1.25975	1	Anamorsin OS=Homo sapiens GN=CIAPIN1 PE=1 SV=2
Trin_293_74786_2	0.81021	0.47732	-0.0579493	1	-1.54638	1	Phosphatidylinositol transfer protein beta isoform OS=Pongo abelii GN=PITPNB PE=2 SV=3
Trin_293_106970_3	0.88023	0.37179	-0.0714187	1	-0.51108	1	Ribosomal protein S6 kinase alpha-1 OS=Homo sapiens GN=RPS6KA1 PE=1 SV=2
Trin_293_113128_5	1.0681	0.44664	0.269849	1	-0.0598615	1	GDP-L-fucose synthase OS=Homo sapiens GN=TSTA3 PE=1 SV=1
Trin_293_113144_5	1.0681	0.44664	-0.0475627	1	-0.132821	1	GDP-L-fucose synthase OS=Homo sapiens GN=TSTA3 PE=1 SV=1
Trin_293_113133_6	1.0681	0.44664	0.371468	1	0.297151	1	GDP-L-fucose synthase OS=Homo sapiens GN=TSTA3 PE=1 SV=1
Trin_293_113112_6	1.0681	0.44664	0.624633	1	0.551033	1	GDP-L-fucose synthase OS=Homo sapiens GN=TSTA3 PE=1 SV=1
Trin_293_113134_2	1.0681	0.44664	0.639279	1	-0.185932	1	GDP-L-fucose synthase OS=Homo sapiens GN=TSTA3 PE=1 SV=1
Trin_293_166530_12	0.96594	0.45921	0.158229	1	-0.217444	1	COP9 signalosome complex subunit 1 OS=Homo sapiens GN=GPS1 PE=1 SV=4
Trin_293_58676_1	0.84875	0.37733	0.165051	1	-0.496861	1	Developmentally-regulated GTP-binding protein 2 OS=Homo sapiens GN=DRG2 PE=1 SV=1
Trin_293_58677_1	0.84875	0.37733	0.163053	1	-0.885537	1	Developmentally-regulated GTP-binding protein 2 OS=Mus musculus GN=Drg2 PE=1 SV=1
Trin_293_116074_11	0.96192	0.48269	0.0156843	1	-0.982187	1	TBC1 domain family member 4 OS=Mus musculus GN=Tbc1d4 PE=1 SV=2
Trin_293_140725_2	0.84878	0.42167	-0.0832779	1	-1.53656	1	Amidophosphoribosyltransferase OS=Homo sapiens GN=PPAT PE=1 SV=1
Trin_293_93607_3	0.75025	0.44515	0.153002	1	-0.0784126	1	Adenine phosphoribosyltransferase OS=Homo sapiens GN=APRT PE=1 SV=2
Trin_293_93608_5	0.75025	0.44515	0.0583735	1	-0.16219	1	Adenine phosphoribosyltransferase OS=Homo sapiens GN=APRT PE=1 SV=2
Trin_293_73936_5	0.74431	0.36542	0.383448	1	-0.102254	1	Nucleoredoxin OS=Homo sapiens GN=NXN PE=1 SV=2
Trin_293_9406_1	0.8939	0.49951	-0.322653	1	0.0120072	1	Protein FAM49A OS=Pongo abelii GN=FAM49A PE=2 SV=1
Trin_293_9407_1	0.8939	0.49951	2.34977	1	3.48649	1	Protein FAM49A OS=Pongo abelii GN=FAM49A PE=2 SV=1
Trin_293_197301_5	0.7917	0.45212	-0.079796	1	-1.30992	1	Trans-L-3-hydroxyproline dehydratase OS=Homo sapiens GN=L3HYPDH PE=1 SV=2
Trin_293_197286_5	0.7917	0.45212	-0.243138	1	-0.699373	1	Trans-L-3-hydroxyproline dehydratase OS=Homo sapiens GN=L3HYPDH PE=1 SV=2
Trin_293_197300_5	0.7917	0.45212	-0.0377436	1	-0.984298	1	Trans-L-3-hydroxyproline dehydratase OS=Homo sapiens GN=L3HYPDH PE=1 SV=2
Trin_293_197279_4	0.7917	0.45212	-0.269678	1	-0.295034	1	Trans-L-3-hydroxyproline dehydratase OS=Homo sapiens GN=L3HYPDH PE=1 SV=2
Trin_293_197278_3	0.7917	0.45212	-0.226201	1	-1.53058	1	Trans-L-3-hydroxyproline dehydratase OS=Homo sapiens GN=L3HYPDH PE=1 SV=2
Trin_293_126273_4	0.86986	0.49511	0.147314	1	0.176019	1	Copine-1 OS=Homo sapiens GN=CPNE1 PE=1 SV=1
Trin_293_58460_1	0.83874	0.4101	0.0199706	1	-1.05163	1	Dual specificity mitogen-activated protein kinase kinase 1 OS=Oryctolagus cuniculus GN=MAP2K1 PE=1 SV=2
Trin_293_32929_8	1.0128	0.40032	0.0859114	1	-1.36857	1	Microtubule-associated protein RP/EB family member 2 OS=Homo sapiens GN=MAPRE2 PE=1 SV=1
Trin_293_111077_11	0.84917	0.49626	-0.00252896	1	-0.784484	1	Nuclear distribution protein nudE-like 1 OS=Homo sapiens GN=NDEL1 PE=1 SV=1
Trin_293_111083_7	0.84917	0.49626	0.091198	1	-0.801934	1	Nuclear distribution protein nudE-like 1 OS=Homo sapiens GN=NDEL1 PE=1 SV=1
Trin_293_111082_4	0.84917	0.49626	-0.0918255	1	-0.6183	1	Nuclear distribution protein nudE-like 1 OS=Homo sapiens GN=NDEL1 PE=1 SV=1
Trin_293_93455_1	0.77911	0.42801	0.00269057	1	-1.80379	1	ZW10 interactor OS=Homo sapiens GN=ZWINT PE=1 SV=2
Trin_293_93458_2	0.77911	0.42801	0.119684	1	-1.54908	1	ZW10 interactor OS=Homo sapiens GN=ZWINT PE=1 SV=2
Trin_293_137505_2	0.94046	0.4794	0.549797	1	0.442752	1	Tubulin beta-8 chain OS=Homo sapiens GN=TUBB8 PE=1 SV=2
Trin_293_92288_4	0.89709	0.42716	0.0830344	1	0.649551	1	Cysteine--tRNA ligase
Trin_293_92287_4	0.89709	0.42716	0.325849	1	0.744037	1	Cysteine--tRNA ligase
Trin_293_155551_3	0.96362	0.42413	0.0496099	1	-0.716223	1	Diphthine synthase OS=Homo sapiens GN=DPH5 PE=1 SV=2
Trin_293_178104_6	0.82209	0.45125	-0.0195791	1	-0.678298	1	Protein enabled homolog OS=Mus musculus GN=Enah PE=1 SV=2
Trin_293_178005_3	0.92384	0.49234	-0.0405515	1	-0.800367	1	Protein enabled homolog OS=Homo sapiens GN=ENAH PE=1 SV=2
Trin_293_178103_4	0.82209	0.45125	0.0292501	1	-0.75955	1	Protein enabled homolog OS=Homo sapiens GN=ENAH PE=1 SV=2
Trin_293_134408_3	0.86279	0.38662	-0.30892	1	-0.106039	1	Glutamine--fructose-6-phosphate aminotransferase [isomerizing] 2 OS=Homo sapiens GN=GFPT2 PE=1 SV=3
Trin_293_134416_3	0.86279	0.38662	-0.123544	1	-0.040161	1	Glutamine--fructose-6-phosphate aminotransferase [isomerizing] 2 OS=Homo sapiens GN=GFPT2 PE=1 SV=3
Trin_293_134407_3	0.86279	0.38662	0.116283	1	0.327646	1	Glutamine--fructose-6-phosphate aminotransferase [isomerizing] 2 OS=Homo sapiens GN=GFPT2 PE=1 SV=3
Trin_293_134415_3	0.86279	0.38662	-0.335794	1	0.164125	1	Glutamine--fructose-6-phosphate aminotransferase [isomerizing] 2 OS=Homo sapiens GN=GFPT2 PE=1 SV=3
Trin_293_134409_3	0.86279	0.38662	-0.160643	1	0.155536	1	Glutamine--fructose-6-phosphate aminotransferase [isomerizing] 2 OS=Homo sapiens GN=GFPT2 PE=1 SV=3
Trin_293_134410_3	0.86279	0.38662	-0.367497	1	-0.172977	1	Glutamine--fructose-6-phosphate aminotransferase [isomerizing] 2 OS=Homo sapiens GN=GFPT2 PE=1 SV=3
Trin_293_134411_2	0.86279	0.38662	-0.363664	1	-0.282929	1	Glutamine--fructose-6-phosphate aminotransferase [isomerizing] 2 OS=Homo sapiens GN=GFPT2 PE=1 SV=3
Trin_293_134412_3	0.86279	0.38662	-0.334725	1	0.239374	1	Glutamine--fructose-6-phosphate aminotransferase [isomerizing] 2 OS=Homo sapiens GN=GFPT2 PE=1 SV=3
Trin_293_134419_2	0.86279	0.38662	-0.604835	1	-0.2439	1	Glutamine--fructose-6-phosphate aminotransferase [isomerizing] 2 OS=Homo sapiens GN=GFPT2 PE=1 SV=3
Trin_293_134413_1	0.86279	0.38662	0.0673731	1	1.0157	1	Glutamine--fructose-6-phosphate aminotransferase [isomerizing] 2 OS=Homo sapiens GN=GFPT2 PE=1 SV=3
Trin_293_208271_1	0.90748	0.43877	0.134611	1	-1.47147	1	COBW domain-containing protein 3 OS=Homo sapiens GN=CBWD3 PE=2 SV=1
Trin_293_208273_2	0.90748	0.43877	-0.0978185	1	-1.68643	1	COBW domain-containing protein 3 OS=Homo sapiens GN=CBWD3 PE=2 SV=1
Trin_293_208287_1	0.90748	0.43877	0.0608069	1	-1.56634	1	COBW domain-containing protein 2 OS=Homo sapiens GN=CBWD2 PE=1 SV=1
Trin_293_208268_3	0.90748	0.43877	-0.0351394	1	-1.32775	1	COBW domain-containing protein 2 OS=Homo sapiens GN=CBWD2 PE=1 SV=1
Trin_293_208266_2	0.90748	0.43877	-0.0964134	1	-1.61504	1	COBW domain-containing protein 2 OS=Homo sapiens GN=CBWD2 PE=1 SV=1
Trin_293_211005_6	0.79664	0.46791	0.0571506	1	-1.74403	1	dCTP pyrophosphatase 1 OS=Homo sapiens GN=DCTPP1 PE=1 SV=1
Trin_293_210938_1	0.97868	0.48126	0.0931796	1	-1.21338	1	T-complex protein 1 subunit theta OS=Pongo abelii GN=CCT8 PE=2 SV=3
Trin_293_72363_5	0.88912	0.49011	0.420087	1	-0.273226	1	GDP-mannose 4
Trin_293_115854_2	0.7471	0.33306	-0.169871	1	-0.717966	1	Cyclin-dependent kinase 6 OS=Homo sapiens GN=CDK6 PE=1 SV=1
Trin_293_39119_1	0.83396	0.40556	-0.0208767	1	-0.296982	1	Small glutamine-rich tetratricopeptide repeat-containing protein beta OS=Homo sapiens GN=SGTB PE=1 SV=1
Trin_293_39120_1	0.83396	0.40556	-0.0863263	1	-0.331974	1	Small glutamine-rich tetratricopeptide repeat-containing protein beta OS=Homo sapiens GN=SGTB PE=1 SV=1
Trin_293_89798_3	0.84102	0.49215	-0.105309	1	-1.47587	1	Spermatogenesis-associated protein 5 OS=Homo sapiens GN=SPATA5 PE=1 SV=3
Trin_293_211045_1	1.0103	0.49535	0.248754	1	-0.727595	1	Acyl-CoA-binding protein OS=Homo sapiens GN=DBI PE=1 SV=2
Trin_293_179413_8	0.74422	0.39479	0.0354397	1	-0.193045	1	Arf-GAP with GTPase
Trin_293_91112_1	1.0025	0.49914	0.0906445	1	-1.11619	1	Glycogen phosphorylase
Trin_293_91113_1	1.0025	0.49914	0.0848006	1	-1.13865	1	Glycogen phosphorylase
Trin_293_141550_5	0.88582	0.46424	-0.12082	1	-0.972027	1	Spindle assembly abnormal protein 6 homolog OS=Homo sapiens GN=SASS6 PE=1 SV=1
Trin_293_141556_5	0.88582	0.46424	-0.115641	1	-0.988103	1	Spindle assembly abnormal protein 6 homolog OS=Homo sapiens GN=SASS6 PE=1 SV=1
Trin_293_100726_5	0.85671	0.36426	-0.0163032	1	-1.2349	1	Ubiquitin-like-conjugating enzyme ATG3 OS=Homo sapiens GN=ATG3 PE=1 SV=1
Trin_293_141378_31	0.86986	0.4251	-0.179767	1	-0.0626487	1	E3 ubiquitin-protein ligase UBR4 OS=Homo sapiens GN=UBR4 PE=1 SV=1
Trin_293_141376_33	0.86986	0.4251	-0.271639	1	0.0411659	1	E3 ubiquitin-protein ligase UBR4 OS=Homo sapiens GN=UBR4 PE=1 SV=1
Trin_293_210925_2	0.9069	0.48937	0.0688981	1	-0.762437	1	Hsc70-interacting protein OS=Homo sapiens GN=ST13 PE=1 SV=2
Trin_293_127366_5	0.83824	0.38233	-0.0392312	1	-0.908097	1	Ubiquitin-associated protein 2 OS=Homo sapiens GN=UBAP2 PE=1 SV=1
Trin_293_33980_1	0.87584	0.33967	0.228078	1	-0.883169	1	Syntenin-1 OS=Homo sapiens GN=SDCBP PE=1 SV=1
Trin_293_211267_5	0.93956	0.45182	-0.0217137	1	-1.19547	1	Tubulin--tyrosine ligase-like protein 12 OS=Homo sapiens GN=TTLL12 PE=1 SV=2
Trin_293_116075_3	0.96192	0.48269	-0.0632614	1	-1.02784	1	TBC1 domain family member 4 OS=Homo sapiens GN=TBC1D4 PE=1 SV=2
Trin_293_34666_1	0.83505	0.45646	-0.0858314	1	-0.860642	1	Tyrosine-protein kinase CSK OS=Homo sapiens GN=CSK PE=1 SV=1
Trin_293_107410_6	1.0128	0.40032	0.692661	1	2.57286	0.735555	Microtubule-associated protein RP/EB family member 3 OS=Rattus norvegicus GN=Mapre3 PE=1 SV=1
Trin_293_113525_7	0.84884	0.43399	-0.126516	1	-0.738473	1	Protein transport protein Sec31A OS=Homo sapiens GN=SEC31A PE=1 SV=3
Trin_293_148332_3	0.9154	0.46529	0.108698	1	-0.653929	1	Adenylate kinase isoenzyme 6 OS=Homo sapiens GN=TAF9 PE=1 SV=1
Trin_293_95853_9	0.96145	0.48	0.0807526	1	-0.375427	1	Large proline-rich protein BAG6 OS=Homo sapiens GN=BAG6 PE=1 SV=2
Trin_293_95883_10	0.96145	0.48	0.0834558	1	-0.349595	1	Large proline-rich protein BAG6 OS=Homo sapiens GN=BAG6 PE=1 SV=2
Trin_293_95845_13	0.96145	0.48	0.27844	1	-0.351696	1	Large proline-rich protein BAG6 OS=Homo sapiens GN=BAG6 PE=1 SV=2
Trin_293_95862_14	0.96145	0.48	-0.113742	1	-0.413037	1	Large proline-rich protein BAG6 OS=Homo sapiens GN=BAG6 PE=1 SV=2
Trin_293_95841_10	0.96145	0.48	0.120704	1	-0.548645	1	Large proline-rich protein BAG6 OS=Homo sapiens GN=BAG6 PE=1 SV=2
Trin_293_95880_9	0.96145	0.48	0.23805	1	-0.306367	1	Large proline-rich protein BAG6 OS=Homo sapiens GN=BAG6 PE=1 SV=2
Trin_293_95858_14	0.96145	0.48	0.227899	1	-0.450907	1	Large proline-rich protein BAG6 OS=Homo sapiens GN=BAG6 PE=1 SV=2
Trin_293_95838_13	0.96145	0.48	0.0722525	1	-0.452506	1	Large proline-rich protein BAG6 OS=Homo sapiens GN=BAG6 PE=1 SV=2
Trin_293_95840_10	0.96145	0.48	0.113686	1	-0.301076	1	Large proline-rich protein BAG6 OS=Homo sapiens GN=BAG6 PE=1 SV=2
Trin_293_95843_10	0.96145	0.48	0.0430654	1	-0.234616	1	Large proline-rich protein BAG6 OS=Homo sapiens GN=BAG6 PE=1 SV=2
Trin_293_211479_1	0.89836	0.42289	0.100237	1	-1.34876	1	Tetratricopeptide repeat protein 1 OS=Homo sapiens GN=TTC1 PE=1 SV=1
Trin_293_135213_7	0.93593	0.49039	0.168436	1	-1.17613	1	TBC1 domain family member 7 OS=Homo sapiens GN=TBC1D7 PE=1 SV=1
Trin_293_33337_23	0.83847	0.35965	-0.119231	1	-0.484274	1	Fatty acid synthase OS=Homo sapiens GN=FASN PE=1 SV=3
Trin_293_139157_4	0.77145	0.4492	0.244635	1	-0.43635	1	Protein PRRC2B OS=Mus musculus GN=Prrc2b PE=1 SV=1
Trin_293_139156_4	0.77145	0.4492	0.173073	1	-0.536483	1	Protein PRRC2B OS=Mus musculus GN=Prrc2b PE=1 SV=1
Trin_293_139154_4	0.77145	0.4492	0.15978	1	-0.491155	1	Protein PRRC2B OS=Mus musculus GN=Prrc2b PE=1 SV=1
Trin_293_62374_1	0.90097	0.49959	0.0947467	1	-1.083	1	Mortality factor 4-like protein 1 OS=Rattus norvegicus GN=Morf4l1 PE=2 SV=1
Trin_293_127380_6	0.86428	0.38645	-0.247162	1	0.463161	1	Parkinson disease 7 domain-containing protein 1 OS=Homo sapiens GN=PDDC1 PE=1 SV=1
Trin_293_194487_2	0.96172	0.45249	0.0984894	1	-0.691721	1	Dihydropyrimidinase-related protein 5 OS=Homo sapiens GN=DPYSL5 PE=1 SV=1
Trin_293_123753_2	0.9612	0.40525	-0.0981432	1	-1.1278	1	Serine/threonine-protein kinase WNK1 OS=Rattus norvegicus GN=Wnk1 PE=1 SV=2
Trin_293_123752_3	0.9612	0.40525	-0.14639	1	-1.20851	1	Serine/threonine-protein kinase WNK1 OS=Rattus norvegicus GN=Wnk1 PE=1 SV=2
Trin_293_91871_6	0.95612	0.44787	-0.0470894	1	-1.133	1	Serine/threonine-protein phosphatase 6 regulatory subunit 3 OS=Homo sapiens GN=PPP6R3 PE=1 SV=2
Trin_293_116667_7	0.89961	0.42707	0.216685	1	-0.335492	1	Farnesyl pyrophosphate synthase OS=Homo sapiens GN=FDPS PE=1 SV=4
Trin_293_116661_9	0.89961	0.42707	0.214551	1	-0.353042	1	Farnesyl pyrophosphate synthase OS=Homo sapiens GN=FDPS PE=1 SV=4
Trin_293_116660_7	0.89961	0.42707	0.135127	1	-0.485004	1	Farnesyl pyrophosphate synthase OS=Homo sapiens GN=FDPS PE=1 SV=4
Trin_293_116687_9	0.89961	0.42707	0.21189	1	-0.326423	1	Farnesyl pyrophosphate synthase OS=Homo sapiens GN=FDPS PE=1 SV=4
Trin_293_116655_7	0.89961	0.42707	0.201109	1	-0.373559	1	Farnesyl pyrophosphate synthase OS=Homo sapiens GN=FDPS PE=1 SV=4
Trin_293_116665_9	0.89961	0.42707	0.246491	1	-0.318424	1	Farnesyl pyrophosphate synthase OS=Homo sapiens GN=FDPS PE=1 SV=4
Trin_293_32857_2	0.93172	0.45501	0.294677	1	-0.430343	1	6-phosphofructo-2-kinase/fructose-2
Trin_293_113522_6	0.84884	0.43399	-0.297004	1	-0.939416	1	Protein transport protein Sec31A OS=Pongo abelii GN=SEC31A PE=2 SV=1
Trin_293_187673_1	0.86225	0.47068	-0.112806	1	-1.31494	1	DNA excision repair protein ERCC-6-like OS=Homo sapiens GN=ERCC6L PE=1 SV=1
Trin_293_153574_2	0.78066	0.45586	-0.114895	1	0.318412	1	Thyroid receptor-interacting protein 6 OS=Homo sapiens GN=TRIP6 PE=1 SV=3
Trin_293_113118_6	1.0681	0.44664	0.100859	1	0.0228818	1	GDP-L-fucose synthase OS=Homo sapiens GN=TSTA3 PE=1 SV=1
Trin_293_113113_7	1.0681	0.44664	-0.197715	1	-0.0160072	1	GDP-L-fucose synthase OS=Homo sapiens GN=TSTA3 PE=1 SV=1
Trin_293_111412_2	0.90242	0.46076	0.161913	1	-1.07681	1	Importin-11 OS=Homo sapiens GN=IPO11 PE=1 SV=1
Trin_293_73520_2	0.82233	0.47655	0.274408	1	-1.12249	1	Elongator complex protein 6 OS=Homo sapiens GN=ELP6 PE=1 SV=1
Trin_293_179438_6	0.90745	0.48736	-0.129535	1	-1.09499	1	E3 ubiquitin-protein ligase HUWE1 OS=Homo sapiens GN=HUWE1 PE=1 SV=3
Trin_293_179429_6	0.90745	0.48736	0.0844492	1	-0.881428	1	E3 ubiquitin-protein ligase HUWE1 OS=Homo sapiens GN=HUWE1 PE=1 SV=3
Trin_293_33739_4	0.84845	0.46062	0.055677	1	-0.532662	1	Ubiquitin-associated domain-containing protein 1 OS=Homo sapiens GN=UBAC1 PE=1 SV=1
Trin_293_179412_10	0.74422	0.39479	-0.00798472	1	-0.0654718	1	Arf-GAP with GTPase
Trin_293_74449_6	0.75375	0.38072	0.30637	1	1.00108	1	Coronin-7 OS=Homo sapiens GN=CORO7 PE=1 SV=2
Trin_293_211468_5	0.96423	0.43058	0.408503	1	-0.473648	1	Cytosolic acyl coenzyme A thioester hydrolase OS=Homo sapiens GN=ACOT7 PE=1 SV=3
Trin_293_33121_5	0.82437	0.4579	-0.0568791	1	-1.04926	1	Inosine-5'-monophosphate dehydrogenase 1 OS=Homo sapiens GN=IMPDH1 PE=1 SV=2
Trin_293_211206_1	0.76754	0.46401	-0.176333	1	-0.495838	1	Coactosin-like protein OS=Homo sapiens GN=COTL1 PE=1 SV=3
Trin_293_123913_3	0.7198	0.45353	0.222017	1	-0.517828	1	Protein prune homolog OS=Homo sapiens GN=PRUNE PE=1 SV=2
Trin_293_139463_1	0.64061	0.29653	-0.00236849	1	-0.634763	1	Sequestosome-1 OS=Homo sapiens GN=SQSTM1 PE=1 SV=1
Trin_293_211288_4	0.77548	0.14542	0.874691	1	-2.83661	0.150293	Zinc finger CCHC domain-containing protein 12 OS=Homo sapiens GN=ZCCHC12 PE=2 SV=2
Trin_293_138222_11	0.82383	0.44353	0.341409	1	-0.0698136	1	Mannose-6-phosphate isomerase OS=Homo sapiens GN=MPI PE=1 SV=2
Trin_293_34726_2	0.96995	0.45218	-0.145308	1	-1.8085	1	Glomulin OS=Homo sapiens GN=GLMN PE=1 SV=2
Trin_293_141379_31	0.86986	0.4251	-0.197057	1	-0.0796299	1	E3 ubiquitin-protein ligase UBR4 OS=Homo sapiens GN=UBR4 PE=1 SV=1
Trin_293_141376_30	0.86986	0.4251	-0.319596	1	-0.221233	1	E3 ubiquitin-protein ligase UBR4 OS=Homo sapiens GN=UBR4 PE=1 SV=1
Trin_293_93600_3	0.75025	0.44515	0.148759	1	-0.0675375	1	Adenine phosphoribosyltransferase OS=Homo sapiens GN=APRT PE=1 SV=2
Trin_293_93604_5	0.75025	0.44515	0.231021	1	-0.0731888	1	Adenine phosphoribosyltransferase OS=Homo sapiens GN=APRT PE=1 SV=2
Trin_293_70930_1	0.87845	0.49136	-0.0388039	1	-1.1126	1	Synaptosomal-associated protein 29 OS=Homo sapiens GN=SNAP29 PE=1 SV=1
Trin_293_115710_13	0.84346	0.43197	-0.08322	1	-0.857395	1	Inosine-5'-monophosphate dehydrogenase 2 OS=Homo sapiens GN=IMPDH2 PE=1 SV=2
Trin_293_115711_13	0.84346	0.43197	-0.0800058	1	-0.840609	1	Inosine-5'-monophosphate dehydrogenase 2 OS=Homo sapiens GN=IMPDH2 PE=1 SV=2
Trin_293_115709_15	0.84346	0.43197	-0.077244	1	-0.885185	1	Inosine-5'-monophosphate dehydrogenase 2 OS=Homo sapiens GN=IMPDH2 PE=1 SV=2
Trin_293_8146_2	1.0025	0.49914	-Inf	1	0.983993	1	Glycogen phosphorylase
Trin_293_69409_8	1.1464	0.49351	0.270017	1	-0.0374826	1	Serine/threonine-protein kinase PAK 1 OS=Homo sapiens GN=PAK1 PE=1 SV=2
Trin_293_193303_2	0.823	0.42436	0.200962	1	-0.468669	1	Protein FAM115A OS=Homo sapiens GN=FAM115A PE=1 SV=3
Trin_293_73527_6	0.8939	0.49951	0.20024	1	-0.70028	1	Protein FAM49B OS=Homo sapiens GN=FAM49B PE=1 SV=1
Trin_293_33041_1	0.90803	0.47482	0.211926	1	-1.28928	1	Synapse-associated protein 1 OS=Homo sapiens GN=SYAP1 PE=1 SV=1
Trin_293_75228_4	0.80623	0.44674	-0.0708893	1	-1.02163	1	EH domain-containing protein 3 OS=Homo sapiens GN=EHD3 PE=1 SV=2
Trin_293_78985_1	0.93189	0.4946	0.182217	1	-0.263598	1	Geranylgeranyl pyrophosphate synthase OS=Homo sapiens GN=GGPS1 PE=1 SV=1
Trin_293_33406_5	1.0586	0.48306	0.593668	1	0.404288	1	6-phosphofructokinase type C OS=Homo sapiens GN=PFKP PE=1 SV=2
Trin_293_166535_11	0.96594	0.45921	0.154566	1	-0.220671	1	COP9 signalosome complex subunit 1 OS=Homo sapiens GN=GPS1 PE=1 SV=4
Trin_293_211062_8	0.90188	0.44214	0.0145642	1	-1.76879	1	C-1-tetrahydrofolate synthase
Trin_293_62375_1	0.83808	0.31676	0.0163233	1	-1.03544	1	Mortality factor 4-like protein 1 OS=Rattus norvegicus GN=Morf4l1 PE=2 SV=1
Trin_293_96080_2	0.82754	0.39937	-0.297487	1	0.408637	1	C-Jun-amino-terminal kinase-interacting protein 3 OS=Homo sapiens GN=MAPK8IP3 PE=1 SV=3
Trin_293_211223_1	0.78334	0.46995	0.0239814	1	-0.677876	1	RNA-binding protein NOB1 OS=Homo sapiens GN=NOB1 PE=1 SV=1
Trin_293_126090_5	0.95048	0.47917	-0.0822131	1	-0.605149	1	Oxysterol-binding protein-related protein 9 OS=Pongo abelii GN=OSBPL9 PE=2 SV=1
Trin_293_126091_4	0.95048	0.47917	0.0309067	1	-0.60097	1	Oxysterol-binding protein-related protein 9 OS=Pongo abelii GN=OSBPL9 PE=2 SV=1
Trin_293_108617_1	0.79229	0.42806	-0.0705128	1	-0.689685	1	Pantothenate kinase 4 OS=Homo sapiens GN=PANK4 PE=1 SV=1
Trin_293_108618_1	0.79229	0.42806	-0.0681655	1	-0.760466	1	Pantothenate kinase 4 OS=Homo sapiens GN=PANK4 PE=1 SV=1
Trin_293_108620_1	0.79229	0.42806	-0.0591812	1	-0.759442	1	Pantothenate kinase 4 OS=Homo sapiens GN=PANK4 PE=1 SV=1
Trin_293_108619_1	0.79229	0.42806	-0.0432384	1	-0.509595	1	Pantothenate kinase 4 OS=Homo sapiens GN=PANK4 PE=1 SV=1
Trin_293_178735_6	0.82115	0.46482	0.0406898	1	-1.55845	1	THUMP domain-containing protein 3 OS=Homo sapiens GN=THUMPD3 PE=1 SV=1
Trin_293_178102_6	0.82209	0.45125	-0.0150878	1	-0.916378	1	Protein enabled homolog OS=Homo sapiens GN=ENAH PE=1 SV=2
Trin_293_178101_4	0.82209	0.45125	-0.142743	1	-1.00544	1	Protein enabled homolog OS=Homo sapiens GN=ENAH PE=1 SV=2
Trin_293_143355_5	0.8903	0.45809	-0.0226451	1	-1.16468	1	Ankyrin repeat domain-containing protein 17 OS=Homo sapiens GN=ANKRD17 PE=1 SV=3
Trin_293_143291_4	0.8903	0.45809	-0.00430337	1	-1.10804	1	Ankyrin repeat domain-containing protein 17 OS=Homo sapiens GN=ANKRD17 PE=1 SV=3
Trin_293_143393_3	0.8903	0.45809	-0.212221	1	-1.42543	1	Ankyrin repeat domain-containing protein 17 OS=Homo sapiens GN=ANKRD17 PE=1 SV=3
Trin_293_33172_3	0.94918	0.37318	0.130127	1	-1.13859	1	Plastin-3 OS=Homo sapiens GN=PLS3 PE=1 SV=4
Trin_293_208246_1	0.90748	0.43877	-0.480601	1	-1.17789	1	Putative COBW domain-containing protein 7 OS=Homo sapiens GN=CBWD7 PE=5 SV=3
Trin_293_73702_4	0.96882	0.40364	0.393594	1	0.373201	1	Galactokinase OS=Homo sapiens GN=GALK1 PE=1 SV=1
Trin_293_73701_4	0.96882	0.40364	0.303751	1	0.283192	1	Galactokinase OS=Homo sapiens GN=GALK1 PE=1 SV=1
Trin_293_85215_10	0.82398	0.4444	-0.0851643	1	-0.610885	1	Protein FAM203B OS=Homo sapiens GN=FAM203B PE=2 SV=1
Trin_293_89332_4	0.93844	0.37684	0.186604	1	-0.854978	1	Hydroxymethylglutaryl-CoA synthase
Trin_293_73701_5	0.96882	0.40364	0.423991	1	0.524017	1	Galactokinase OS=Homo sapiens GN=GALK1 PE=1 SV=1
Trin_293_173660_1	0.89239	0.48997	0.0302001	1	-1.00536	1	Diphosphoinositol polyphosphate phosphohydrolase 3-beta OS=Homo sapiens GN=NUDT11 PE=1 SV=1
Trin_293_33499_1	0.88364	0.46521	0.0330524	1	-1.91736	0.971939	Uridine 5'-monophosphate synthase OS=Homo sapiens GN=UMPS PE=1 SV=1
Trin_293_93549_1	0.94585	0.38119	0.22911	1	0.502513	1	Deoxyhypusine synthase OS=Homo sapiens GN=DHPS PE=1 SV=1
Trin_293_63373_2	0.81927	0.34446	0.0403217	1	-0.950548	1	UDP-N-acetylhexosamine pyrophosphorylase OS=Homo sapiens GN=UAP1 PE=1 SV=3
Trin_293_103493_4	0.91008	0.47889	0.179848	1	-0.200629	1	Glutamine--tRNA ligase OS=Homo sapiens GN=QARS PE=1 SV=1
Trin_293_103491_4	0.91008	0.47889	-0.0116065	1	-0.370262	1	Glutamine--tRNA ligase OS=Homo sapiens GN=QARS PE=1 SV=1
Trin_293_95842_8	0.96145	0.48	0.324525	1	-0.176577	1	Large proline-rich protein BAG6 OS=Homo sapiens GN=BAG6 PE=1 SV=2
Trin_293_95854_12	0.96145	0.48	0.0933889	1	-0.4454	1	Large proline-rich protein BAG6 OS=Homo sapiens GN=BAG6 PE=1 SV=2
Trin_293_95847_7	0.96145	0.48	0.0948434	1	-0.431045	1	Large proline-rich protein BAG6 OS=Homo sapiens GN=BAG6 PE=1 SV=2
Trin_293_93919_9	0.7734	0.45772	0.0328664	1	-1.60389	1	Ran-specific GTPase-activating protein OS=Homo sapiens GN=RANBP1 PE=1 SV=1
Trin_293_93920_9	0.7734	0.45772	0.0386551	1	-1.56486	1	Ran-specific GTPase-activating protein OS=Homo sapiens GN=RANBP1 PE=1 SV=1
Trin_293_34162_4	0.95432	0.43828	0.139421	1	-0.586319	1	Dynactin subunit 4 OS=Homo sapiens GN=DCTN4 PE=1 SV=1
Trin_293_33346_1	0.94647	0.42851	-0.0939575	1	-2.45614	0.498127	Protein PBDC1 OS=Homo sapiens GN=PBDC1 PE=1 SV=1
Trin_293_86720_4	0.88199	0.47418	-0.0731196	1	-1.51822	1	Nuclear autoantigenic sperm protein OS=Homo sapiens GN=NASP PE=1 SV=2
Trin_293_86722_3	0.88199	0.47418	0.284184	1	-1.69536	1	Nuclear autoantigenic sperm protein OS=Homo sapiens GN=NASP PE=1 SV=2
Trin_293_61712_3	0.88928	0.42199	0.0954756	1	0.027696	1	Eukaryotic translation initiation factor 4B OS=Homo sapiens GN=EIF4B PE=1 SV=2
Trin_293_56490_2	0.98301	0.3849	-0.414674	1	0.722047	1	Immunity-related GTPase family Q protein OS=Homo sapiens GN=IRGQ PE=1 SV=1
Trin_293_56492_2	0.98301	0.3849	-0.766713	1	0.617529	1	Immunity-related GTPase family Q protein OS=Homo sapiens GN=IRGQ PE=1 SV=1
Trin_293_105162_1	0.86077	0.48732	0.0416022	1	-1.07081	1	Dual specificity mitogen-activated protein kinase kinase 3 OS=Homo sapiens GN=MAP2K3 PE=1 SV=2
Trin_293_105161_1	0.86077	0.48732	0.0775135	1	-1.20469	1	Dual specificity mitogen-activated protein kinase kinase 3 OS=Homo sapiens GN=MAP2K3 PE=1 SV=2
Trin_293_72049_13	0.79726	0.35904	0.0311269	1	-0.920517	1	Ubiquitin-conjugating enzyme E2 O OS=Homo sapiens GN=UBE2O PE=1 SV=3
Trin_293_72050_13	0.79726	0.35904	0.0518679	1	-0.88488	1	Ubiquitin-conjugating enzyme E2 O OS=Homo sapiens GN=UBE2O PE=1 SV=3
Trin_293_89797_3	0.84102	0.49215	-0.0459755	1	-1.55709	1	Spermatogenesis-associated protein 5 OS=Homo sapiens GN=SPATA5 PE=1 SV=3
Trin_293_117098_6	1.1918	0.4985	0.13046	1	0.00237136	1	N-chimaerin OS=Bos taurus GN=CHN1 PE=2 SV=1
Trin_293_117094_5	1.1918	0.4985	-0.108972	1	-0.277394	1	N-chimaerin OS=Bos taurus GN=CHN1 PE=2 SV=1
Trin_293_211510_3	0.85335	0.47211	-0.0160863	1	-0.939478	1	Leucine-rich repeat-containing protein 47 OS=Homo sapiens GN=LRRC47 PE=1 SV=1
Trin_293_70655_2	0.8664	0.43105	0.00223694	1	-0.19614	1	Nischarin OS=Homo sapiens GN=NISCH PE=1 SV=3
Trin_293_211263_8	0.87748	0.49371	0.0893371	1	-0.5254	1	Endophilin-A2 OS=Homo sapiens GN=SH3GL1 PE=1 SV=1
Trin_293_61416_3	0.82137	0.36189	0.0750602	1	-1.07071	1	Protein TFG OS=Homo sapiens GN=TFG PE=1 SV=2
Trin_293_33107_3	0.75776	0.39622	0.179956	1	-0.321141	1	Zyxin OS=Homo sapiens GN=ZYX PE=1 SV=1
Trin_293_96134_1	0.88407	0.43217	-0.114126	1	-1.28031	1	Tubulin-specific chaperone E OS=Homo sapiens GN=TBCE PE=1 SV=1
Trin_293_33890_5	0.88215	0.47594	-0.0383528	1	-1.46105	1	Angio-associated migratory cell protein OS=Homo sapiens GN=AAMP PE=1 SV=2
Trin_293_105365_2	0.79114	0.43876	0.0620351	1	0.601443	1	Ataxin-2-like protein OS=Homo sapiens GN=ATXN2L PE=1 SV=2
Trin_293_105358_2	0.79114	0.43876	-0.0764608	1	0.485523	1	Ataxin-2-like protein OS=Homo sapiens GN=ATXN2L PE=1 SV=2
Trin_293_105355_2	0.79114	0.43876	-0.130089	1	0.421995	1	Ataxin-2-like protein OS=Homo sapiens GN=ATXN2L PE=1 SV=2
Trin_293_105366_2	0.79114	0.43876	-0.104984	1	0.456181	1	Ataxin-2-like protein OS=Homo sapiens GN=ATXN2L PE=1 SV=2
Trin_293_105363_2	0.79114	0.43876	-0.111997	1	0.519951	1	Ataxin-2-like protein OS=Homo sapiens GN=ATXN2L PE=1 SV=2
Trin_293_105364_2	0.79114	0.43876	-0.0540593	1	0.454884	1	Ataxin-2-like protein OS=Homo sapiens GN=ATXN2L PE=1 SV=2
Trin_293_105351_2	0.79114	0.43876	-0.192298	1	0.343947	1	Ataxin-2-like protein OS=Homo sapiens GN=ATXN2L PE=1 SV=2
Trin_293_105367_2	0.79114	0.43876	-0.0287388	1	0.537007	1	Ataxin-2-like protein OS=Homo sapiens GN=ATXN2L PE=1 SV=2
Trin_293_105354_2	0.79114	0.43876	-0.178814	1	0.351545	1	Ataxin-2-like protein OS=Homo sapiens GN=ATXN2L PE=1 SV=2
Trin_293_105352_2	0.79114	0.43876	-0.0555469	1	0.454128	1	Ataxin-2-like protein OS=Homo sapiens GN=ATXN2L PE=1 SV=2
Trin_293_86312_4	0.93093	0.48293	0.176651	1	-1.77207	1	Na(+)/H(+) exchange regulatory cofactor NHE-RF1 OS=Homo sapiens GN=SLC9A3R1 PE=1 SV=4
Trin_293_119270_2	0.92538	0.49272	-0.339526	1	-0.897951	1	N-alpha-acetyltransferase 16
Trin_293_87382_8	1.0435	0.49487	-0.318848	1	0.0947733	1	Tripartite motif-containing protein 65 OS=Homo sapiens GN=TRIM65 PE=2 SV=3
Trin_293_186245_9	1.0618	0.1671	0.542418	1	0.39903	1	Glutamate racemase OS=Thermus thermophilus (strain HB8 / ATCC 27634 / DSM 579) GN=murI PE=3 SV=1
Trin_293_126280_3	0.86986	0.49511	-0.206043	1	0.442532	1	Copine-1 OS=Homo sapiens GN=CPNE1 PE=1 SV=1
Trin_293_126311_4	0.86986	0.49511	-0.0507651	1	1.06888	1	Copine-1 OS=Homo sapiens GN=CPNE1 PE=1 SV=1
Trin_293_211263_15	0.82505	0.41297	0.109695	1	-1.37341	1	Zinc finger protein ZPR1 OS=Homo sapiens GN=ZNF259 PE=1 SV=1
Trin_293_71776_1	0.86215	0.44613	0.0920466	1	-0.875793	1	Thioredoxin OS=Homo sapiens GN=TXN PE=1 SV=3
Trin_293_61817_4	0.92287	0.44706	0.0526258	1	-0.948556	1	Nascent polypeptide-associated complex subunit alpha OS=Homo sapiens GN=NACA PE=1 SV=1
Trin_293_119483_3	0.91901	0.46614	0.0445944	1	-0.715488	1	Thimet oligopeptidase OS=Homo sapiens GN=THOP1 PE=1 SV=2
Trin_293_119481_2	0.91901	0.46614	0.113994	1	-0.626035	1	Thimet oligopeptidase OS=Homo sapiens GN=THOP1 PE=1 SV=2
Trin_293_34640_1	0.88008	0.47607	0.0532571	1	-0.0884956	1	Protein TMED8 OS=Homo sapiens GN=TMED8 PE=1 SV=1
Trin_293_117044_6	0.82754	0.39937	-0.23519	1	0.39903	1	Pathogenesis-related homeodomain protein OS=Petroselinum crispum GN=PRH PE=2 SV=1
Trin_293_117046_2	0.82754	0.39937	Inf	1	Inf	1	Adenosine deaminase domain-containing protein 1 OS=Mus musculus GN=Adad1 PE=1 SV=1
Trin_293_68967_8	1.0525	0.46983	-0.217056	1	-0.936649	1	Ubiquitin carboxyl-terminal hydrolase 15 OS=Homo sapiens GN=USP15 PE=1 SV=3
Trin_293_104277_9	1.0282	0.44208	0.069578	1	-0.374738	1	Cytosolic purine 5'-nucleotidase OS=Pongo abelii GN=NT5C2 PE=2 SV=1
Trin_293_116666_7	0.89961	0.42707	0.355017	1	-0.191959	1	Farnesyl pyrophosphate synthase OS=Homo sapiens GN=FDPS PE=1 SV=4
Trin_293_116662_7	0.89961	0.42707	0.150235	1	-0.499707	1	Farnesyl pyrophosphate synthase OS=Homo sapiens GN=FDPS PE=1 SV=4
Trin_293_116663_6	0.89961	0.42707	0.270095	1	-0.321875	1	Farnesyl pyrophosphate synthase OS=Homo sapiens GN=FDPS PE=1 SV=4
Trin_293_116656_7	0.89961	0.42707	0.142251	1	-0.309988	1	Farnesyl pyrophosphate synthase OS=Homo sapiens GN=FDPS PE=1 SV=4
Trin_293_116655_10	0.89961	0.42707	0.255248	1	-0.088814	1	Farnesyl pyrophosphate synthase OS=Homo sapiens GN=FDPS PE=1 SV=4
Trin_293_210966_1	0.95714	0.44789	0.211226	1	-1.07398	1	Cystatin-B OS=Pongo pygmaeus GN=CSTB PE=3 SV=1
Trin_293_90099_9	0.83422	0.4665	0.521141	1	1.89002	1	Gamma-enolase OS=Homo sapiens GN=ENO2 PE=1 SV=3
Trin_293_143277_5	0.8903	0.45809	-0.115235	1	-1.08019	1	Ankyrin repeat domain-containing protein 17 OS=Homo sapiens GN=ANKRD17 PE=1 SV=3
Trin_293_143309_4	0.8903	0.45809	-0.0741012	1	-1.0913	1	Ankyrin repeat domain-containing protein 17 OS=Homo sapiens GN=ANKRD17 PE=1 SV=3
Trin_293_143340_3	0.8903	0.45809	-0.0630676	1	-1.36905	1	Ankyrin repeat domain-containing protein 17 OS=Homo sapiens GN=ANKRD17 PE=1 SV=3
Trin_293_143346_2	0.8903	0.45809	-0.056629	1	-1.31253	1	Ankyrin repeat domain-containing protein 17 OS=Homo sapiens GN=ANKRD17 PE=1 SV=3
Trin_293_68968_7	1.0525	0.46983	-0.140049	1	-1.07389	1	Ubiquitin carboxyl-terminal hydrolase 15 OS=Bos taurus GN=USP15 PE=2 SV=1
Trin_293_68967_5	1.0525	0.46983	0.0461358	1	-1.1384	1	Ubiquitin carboxyl-terminal hydrolase 15 OS=Rattus norvegicus GN=Usp15 PE=1 SV=1
Trin_293_33286_3	0.86216	0.42671	0.203925	1	0.0235348	1	D-dopachrome decarboxylase OS=Homo sapiens GN=DDT PE=1 SV=3
Trin_293_185162_1	0.97081	0.41466	0.25835	1	1.82706	1	Inositol-3-phosphate synthase 1 OS=Macaca fascicularis GN=ISYNA1 PE=2 SV=1
Trin_293_98788_1	0.86932	0.46816	-0.0690325	1	-0.4198	1	FLYWCH family member 2 OS=Homo sapiens GN=FLYWCH2 PE=1 SV=1
Trin_293_98786_1	0.86932	0.46816	-0.123852	1	-0.365058	1	FLYWCH family member 2 OS=Homo sapiens GN=FLYWCH2 PE=1 SV=1
Trin_293_131609_1	0.90546	0.43959	0.802285	1	0.195497	1	L-lactate dehydrogenase C chain OS=Homo sapiens GN=LDHC PE=1 SV=4
Trin_293_131613_1	0.90546	0.43959	1.53035	1	1.39903	1	L-lactate dehydrogenase C chain OS=Homo sapiens GN=LDHC PE=1 SV=4
Trin_293_179436_13	0.90745	0.48736	-0.0375398	1	-0.949812	1	E3 ubiquitin-protein ligase HUWE1 OS=Homo sapiens GN=HUWE1 PE=1 SV=3
Trin_293_179430_12	0.90745	0.48736	-0.037924	1	-1.001	1	E3 ubiquitin-protein ligase HUWE1 OS=Homo sapiens GN=HUWE1 PE=1 SV=3
Trin_293_179428_13	0.90745	0.48736	-0.105279	1	-1.00952	1	E3 ubiquitin-protein ligase HUWE1 OS=Homo sapiens GN=HUWE1 PE=1 SV=3
Trin_293_179421_5	0.9438	0.49532	0.011177	1	-0.716298	1	E3 ubiquitin-protein ligase HUWE1 OS=Homo sapiens GN=HUWE1 PE=1 SV=3
Trin_293_179427_19	0.90745	0.48736	-0.078962	1	-1.0342	1	E3 ubiquitin-protein ligase HUWE1 OS=Homo sapiens GN=HUWE1 PE=1 SV=3
Trin_293_153167_2	0.98972	0.49182	0.14081	1	-0.805187	1	Vacuolar protein sorting-associated protein 4A OS=Homo sapiens GN=VPS4A PE=1 SV=1
Trin_293_153166_1	0.98972	0.49182	0.427341	1	-0.358694	1	Vacuolar protein sorting-associated protein 4A OS=Homo sapiens GN=VPS4A PE=1 SV=1
Trin_293_178894_12	0.78424	0.3961	-0.0678818	1	-0.212882	1	Cysteine protease ATG4B OS=Homo sapiens GN=ATG4B PE=1 SV=2
Trin_293_178896_12	0.78424	0.3961	-0.00234734	1	-0.482999	1	Cysteine protease ATG4B OS=Homo sapiens GN=ATG4B PE=1 SV=2
Trin_293_178892_12	0.78424	0.3961	-0.0890959	1	-0.393396	1	Cysteine protease ATG4B OS=Homo sapiens GN=ATG4B PE=1 SV=2
Trin_293_178897_7	0.78424	0.3961	-0.0698938	1	-0.303326	1	Cysteine protease ATG4B OS=Homo sapiens GN=ATG4B PE=1 SV=2
Trin_293_178895_7	0.78424	0.3961	0.339234	1	-0.255298	1	Cysteine protease ATG4B OS=Homo sapiens GN=ATG4B PE=1 SV=2
Trin_293_178886_11	0.78424	0.3961	0.185653	1	0.991728	1	Cysteine protease ATG4B OS=Homo sapiens GN=ATG4B PE=1 SV=2
Trin_293_90272_5	0.83093	0.39681	0.00377769	1	-1.12682	1	Ubiquitin carboxyl-terminal hydrolase 24 OS=Homo sapiens GN=USP24 PE=1 SV=3
Trin_293_55345_2	0.64127	0.21799	0.361252	1	-0.732514	1	Proline and serine-rich protein 2 OS=Homo sapiens GN=PROSER2 PE=1 SV=2
Trin_293_205859_1	0.87384	0.39057	0.0176337	1	-0.640052	1	Mannose-1-phosphate guanyltransferase beta OS=Homo sapiens GN=GMPPB PE=1 SV=2
Trin_293_205858_1	0.87384	0.39057	0.156611	1	-0.37085	1	Mannose-1-phosphate guanyltransferase beta OS=Homo sapiens GN=GMPPB PE=1 SV=2
Trin_293_205895_2	0.87384	0.39057	-0.189547	1	-0.65879	1	Mannose-1-phosphate guanyltransferase beta OS=Homo sapiens GN=GMPPB PE=1 SV=2
Trin_293_205863_1	0.87384	0.39057	0.163583	1	-0.465232	1	Mannose-1-phosphate guanyltransferase beta OS=Homo sapiens GN=GMPPB PE=1 SV=2
Trin_293_205872_1	0.87384	0.39057	0.23544	1	-0.079201	1	Mannose-1-phosphate guanyltransferase beta OS=Homo sapiens GN=GMPPB PE=1 SV=2
Trin_293_205872_2	0.87384	0.39057	-0.145791	1	-0.661511	1	Mannose-1-phosphate guanyltransferase beta OS=Homo sapiens GN=GMPPB PE=1 SV=2
Trin_293_205958_2	0.87384	0.39057	0.339046	1	-0.735271	1	Mannose-1-phosphate guanyltransferase beta OS=Homo sapiens GN=GMPPB PE=1 SV=2
Trin_293_205894_2	0.87384	0.39057	0.167443	1	-0.213365	1	Mannose-1-phosphate guanyltransferase beta OS=Homo sapiens GN=GMPPB PE=1 SV=2
Trin_293_205864_3	0.87384	0.39057	0.501776	1	-1.10793	1	Mannose-1-phosphate guanyltransferase beta OS=Homo sapiens GN=GMPPB PE=1 SV=2
Trin_293_205923_2	0.87384	0.39057	-0.266217	1	-1.02628	1	Mannose-1-phosphate guanyltransferase beta OS=Homo sapiens GN=GMPPB PE=1 SV=2
Trin_293_205864_1	0.87384	0.39057	0.349773	1	-0.536839	1	Mannose-1-phosphate guanyltransferase beta OS=Homo sapiens GN=GMPPB PE=1 SV=2
Trin_293_211431_1	1.0071	0.4775	0.0758589	1	-0.817596	1	COP9 signalosome complex subunit 4 OS=Sus scrofa GN=COPS4 PE=2 SV=1
Trin_293_126088_5	0.95048	0.47917	0.177912	1	-0.405811	1	Oxysterol-binding protein-related protein 9 OS=Homo sapiens GN=OSBPL9 PE=1 SV=2
Trin_293_126087_4	0.95048	0.47917	0.217525	1	-0.447914	1	Oxysterol-binding protein-related protein 9 OS=Homo sapiens GN=OSBPL9 PE=1 SV=2
Trin_293_126086_4	0.95048	0.47917	0.233437	1	-0.430555	1	Oxysterol-binding protein-related protein 9 OS=Homo sapiens GN=OSBPL9 PE=1 SV=2
Trin_293_70752_2	0.88337	0.43698	-0.0133752	1	-1.17145	1	Importin-7 OS=Homo sapiens GN=IPO7 PE=1 SV=1
Trin_293_84798_2	0.75973	0.38834	-0.418185	1	-0.880559	1	N-alpha-acetyltransferase 40 OS=Homo sapiens GN=NAA40 PE=2 SV=1
Trin_293_84797_2	0.75973	0.38834	-0.464887	1	-0.993287	1	N-alpha-acetyltransferase 40 OS=Homo sapiens GN=NAA40 PE=2 SV=1
Trin_293_62283_1	0.91967	0.39482	0.0805236	1	-0.644691	1	Glutaredoxin-3 OS=Homo sapiens GN=GLRX3 PE=1 SV=2
Trin_293_210962_2	0.90915	0.48366	0.158285	1	-0.826242	1	NEDD8 OS=Oryctolagus cuniculus GN=NEDD8 PE=3 SV=1
Trin_293_211153_3	0.84085	0.42315	-0.0206283	1	0.440886	1	Crk-like protein OS=Homo sapiens GN=CRKL PE=1 SV=1
Trin_293_68196_16	0.80495	0.41092	-0.0953634	1	-0.595207	1	Protein bicaudal D homolog 2 OS=Homo sapiens GN=BICD2 PE=1 SV=1
Trin_293_70483_2	1.0398	0.48643	-0.241882	1	-0.907642	1	HAUS augmin-like complex subunit 3 OS=Homo sapiens GN=HAUS3 PE=1 SV=1
Trin_293_178282_20	0.90745	0.4593	0.4503	1	-0.0276218	1	Bifunctional ATP-dependent dihydroxyacetone kinase/FAD-AMP lyase (cyclizing) OS=Homo sapiens GN=DAK PE=1 SV=2
Trin_293_86796_5	0.80928	0.35477	-0.287698	1	-1.16092	1	CTP synthase 1 OS=Homo sapiens GN=CTPS1 PE=1 SV=2
Trin_293_86799_5	0.80928	0.35477	-0.0166548	1	-1.32377	1	CTP synthase 1 OS=Homo sapiens GN=CTPS1 PE=1 SV=2
Trin_293_63806_1	0.90947	0.44021	0.0406446	1	-0.904244	1	Importin-9 OS=Homo sapiens GN=IPO9 PE=1 SV=3
Trin_293_124619_17	0.92556	0.45241	0.176561	1	-1.37403	1	Talin-2 OS=Homo sapiens GN=TLN2 PE=1 SV=4
Trin_293_124615_17	0.92556	0.45241	0.216044	1	-1.63659	1	Talin-2 OS=Homo sapiens GN=TLN2 PE=1 SV=4
Trin_293_151855_2	0.80714	0.30673	-0.0789876	1	-0.383669	1	Ribosomal protein S6 kinase alpha-6 OS=Homo sapiens GN=RPS6KA6 PE=1 SV=1
Trin_293_131608_1	0.90546	0.43959	0.418814	1	0.311567	1	L-lactate dehydrogenase C chain OS=Homo sapiens GN=LDHC PE=1 SV=4
Trin_293_131616_1	0.90546	0.43959	0.622791	1	0.126951	1	L-lactate dehydrogenase C chain OS=Homo sapiens GN=LDHC PE=1 SV=4
Trin_293_141421_4	0.86824	0.43563	0.202931	1	-0.641422	1	Alanyl-tRNA editing protein Aarsd1 OS=Homo sapiens GN=AARSD1 PE=1 SV=2
Trin_293_141484_5	0.86824	0.43563	0.24314	1	-0.573697	1	Alanyl-tRNA editing protein Aarsd1 OS=Homo sapiens GN=AARSD1 PE=1 SV=2
Trin_293_141451_4	0.86824	0.43563	0.294019	1	-0.61233	1	Alanyl-tRNA editing protein Aarsd1 OS=Homo sapiens GN=AARSD1 PE=1 SV=2
Trin_293_141404_4	0.86824	0.43563	0.139788	1	-0.785626	1	Alanyl-tRNA editing protein Aarsd1 OS=Homo sapiens GN=AARSD1 PE=1 SV=2
Trin_293_141405_6	0.86824	0.43563	0.120812	1	-0.971338	1	Alanyl-tRNA editing protein Aarsd1 OS=Homo sapiens GN=AARSD1 PE=1 SV=2
Trin_293_141418_5	0.86824	0.43563	0.112273	1	-0.786273	1	Alanyl-tRNA editing protein Aarsd1 OS=Homo sapiens GN=AARSD1 PE=1 SV=2
Trin_293_141425_7	0.86824	0.43563	0.0278447	1	-0.777847	1	Alanyl-tRNA editing protein Aarsd1 OS=Homo sapiens GN=AARSD1 PE=1 SV=2
Trin_293_141441_5	0.86824	0.43563	0.00581839	1	-0.688842	1	Alanyl-tRNA editing protein Aarsd1 OS=Homo sapiens GN=AARSD1 PE=1 SV=2
Trin_293_141409_13	0.86824	0.43563	0.521834	1	-0.399336	1	Alanyl-tRNA editing protein Aarsd1 OS=Homo sapiens GN=AARSD1 PE=1 SV=2
Trin_293_141458_6	0.86824	0.43563	0.10515	1	-0.710943	1	Alanyl-tRNA editing protein Aarsd1 OS=Homo sapiens GN=AARSD1 PE=1 SV=2
Trin_293_141406_4	0.86824	0.43563	0.263912	1	-0.620335	1	Alanyl-tRNA editing protein Aarsd1 OS=Homo sapiens GN=AARSD1 PE=1 SV=2
Trin_293_141431_10	0.86824	0.43563	-0.00818362	1	-0.824441	1	Alanyl-tRNA editing protein Aarsd1 OS=Homo sapiens GN=AARSD1 PE=1 SV=2
Trin_293_141488_7	0.86824	0.43563	0.627307	1	-0.359962	1	Alanyl-tRNA editing protein Aarsd1 OS=Homo sapiens GN=AARSD1 PE=1 SV=2
Trin_293_141412_9	0.86824	0.43563	0.0580067	1	-0.180861	1	Alanyl-tRNA editing protein Aarsd1 OS=Homo sapiens GN=AARSD1 PE=1 SV=2
Trin_293_66380_3	0.82688	0.41268	0.0569527	1	-0.34463	1	Striatin-4 OS=Homo sapiens GN=STRN4 PE=1 SV=2
Trin_293_93948_7	0.9345	0.43899	0.276897	1	-1.51883	1	S-adenosylmethionine synthase isoform type-2 OS=Pongo abelii GN=MAT2A PE=2 SV=1
Trin_293_93946_8	0.9345	0.43899	0.233544	1	-1.41654	1	S-adenosylmethionine synthase isoform type-2 OS=Pongo abelii GN=MAT2A PE=2 SV=1
Trin_293_40098_1	1.0539	0.46261	0.157775	1	-0.269105	1	Adenylyltransferase and sulfurtransferase MOCS3 OS=Homo sapiens GN=MOCS3 PE=1 SV=1
Trin_293_109198_6	1.0527	0.4693	0.336697	1	-0.0109539	1	GMP reductase 2 OS=Homo sapiens GN=GMPR2 PE=1 SV=1
Trin_293_87623_5	0.71862	0.48228	0.00539186	1	-0.719685	1	Programmed cell death protein 2 OS=Homo sapiens GN=PDCD2 PE=1 SV=2
Trin_293_87621_5	0.71862	0.48228	0.0932635	1	-0.674764	1	Programmed cell death protein 2 OS=Homo sapiens GN=PDCD2 PE=1 SV=2
Trin_293_209315_2	0.54712	0.39379	-0.158935	1	-0.701264	1	Terminal uridylyltransferase 4 OS=Homo sapiens GN=ZCCHC11 PE=1 SV=3
Trin_293_209320_2	0.54712	0.39379	-0.0809006	1	-0.45274	1	Terminal uridylyltransferase 4 OS=Homo sapiens GN=ZCCHC11 PE=1 SV=3
Trin_293_209318_2	0.54712	0.39379	-0.0245877	1	-0.581264	1	Terminal uridylyltransferase 4 OS=Homo sapiens GN=ZCCHC11 PE=1 SV=3
Trin_293_209314_2	0.54712	0.39379	-0.0493692	1	-0.466389	1	Terminal uridylyltransferase 4 OS=Homo sapiens GN=ZCCHC11 PE=1 SV=3
Trin_293_209316_2	0.54712	0.39379	0.02881	1	-0.547882	1	Terminal uridylyltransferase 4 OS=Homo sapiens GN=ZCCHC11 PE=1 SV=3
Trin_293_188911_3	0.90403	0.44765	0.116721	1	-0.293541	1	Bifunctional protein NCOAT OS=Rattus norvegicus GN=Mgea5 PE=1 SV=1
Trin_293_33844_4	0.90533	0.49955	0.156411	1	-1.09074	1	Protein RTF2 homolog OS=Homo sapiens GN=RTFDC1 PE=1 SV=3
Trin_293_85969_5	0.74268	0.4321	0.263518	1	0.114804	1	Tyrosine-protein phosphatase non-receptor type 23 OS=Homo sapiens GN=PTPN23 PE=1 SV=1
Trin_293_66524_1	0.95592	0.42531	0.324238	1	-0.675893	1	Serine/threonine-protein kinase 3 OS=Homo sapiens GN=STK3 PE=1 SV=2
Trin_293_73278_6	0.92113	0.47694	0.0765441	1	-0.860766	1	Mitogen-activated protein kinase 14 OS=Homo sapiens GN=MAPK14 PE=1 SV=3
Trin_293_72682_11	0.904	0.49907	0.219976	1	-0.591139	1	AP-1 complex subunit beta-1 OS=Homo sapiens GN=AP1B1 PE=1 SV=2
Trin_293_211277_1	0.95968	0.43965	0.20394	1	-0.412067	1	Copper transport protein ATOX1 OS=Homo sapiens GN=ATOX1 PE=1 SV=1
Trin_293_117043_5	0.82754	0.39937	0.76481	1	1.39903	1	DBF4-type zinc finger-containing protein 2 homolog OS=Mus musculus GN=Zdbf2 PE=2 SV=1
Trin_293_74450_3	0.75375	0.38072	0.388943	1	0.979574	1	Coronin-7 OS=Homo sapiens GN=CORO7 PE=1 SV=2
Trin_293_178283_1	0.80567	0.33238	0.194275	1	0.367268	1	Putative ataxin-7-like protein 3B OS=Homo sapiens GN=ATXN7L3B PE=3 SV=2
Trin_293_104606_4	1.0484	0.47146	0.128449	1	0.017269	1	Coronin-1B OS=Homo sapiens GN=CORO1B PE=1 SV=1
Trin_293_61077_1	0.82064	0.2883	0.172686	1	-1.81094	1	Ribonucleoside-diphosphate reductase subunit M2 OS=Homo sapiens GN=RRM2 PE=1 SV=1
Trin_293_171920_3	0.8437	0.47423	-0.0907998	1	-0.383234	1	N-acetylserotonin O-methyltransferase-like protein OS=Homo sapiens GN=ASMTL PE=1 SV=3
Trin_293_171948_3	0.8437	0.47423	0.00873587	1	-0.325335	1	N-acetylserotonin O-methyltransferase-like protein OS=Homo sapiens GN=ASMTL PE=1 SV=3
Trin_293_171958_3	0.8437	0.47423	-0.131309	1	-0.559149	1	N-acetylserotonin O-methyltransferase-like protein OS=Homo sapiens GN=ASMTL PE=1 SV=3
Trin_293_171921_3	0.8437	0.47423	-0.138871	1	-0.559792	1	N-acetylserotonin O-methyltransferase-like protein OS=Homo sapiens GN=ASMTL PE=1 SV=3
Trin_293_171940_1	0.8437	0.47423	-0.0772772	1	-0.167213	1	N-acetylserotonin O-methyltransferase-like protein OS=Homo sapiens GN=ASMTL PE=1 SV=3
Trin_293_70657_2	0.8664	0.43105	-0.132331	1	-0.349703	1	Nischarin OS=Homo sapiens GN=NISCH PE=1 SV=3
Trin_293_70656_2	0.8664	0.43105	-0.0994027	1	-0.226819	1	Nischarin OS=Homo sapiens GN=NISCH PE=1 SV=3
Trin_293_71028_22	0.90378	0.43633	-0.135149	1	-1.10533	1	CAD protein OS=Homo sapiens GN=CAD PE=1 SV=3
Trin_293_154710_2	0.82062	0.42991	-0.0396088	1	-0.345973	1	Branched-chain-amino-acid aminotransferase
Trin_293_149834_5	0.92427	0.49319	0.102753	1	-0.658274	1	Programmed cell death 6-interacting protein OS=Homo sapiens GN=PDCD6IP PE=1 SV=1
Trin_293_55442_1	0.9171	0.40676	-0.0823617	1	-0.975741	1	PDZ and LIM domain protein 5 OS=Homo sapiens GN=PDLIM5 PE=1 SV=5
Trin_293_58226_7	0.90177	0.43527	-0.0269832	1	0.17422	1	HAUS augmin-like complex subunit 5 OS=Homo sapiens GN=HAUS5 PE=1 SV=2
Trin_293_58224_8	0.90177	0.43527	0.0304524	1	0.135604	1	HAUS augmin-like complex subunit 5 OS=Homo sapiens GN=HAUS5 PE=1 SV=2
Trin_293_58225_8	0.90177	0.43527	0.251418	1	0.424638	1	HAUS augmin-like complex subunit 5 OS=Homo sapiens GN=HAUS5 PE=1 SV=2
Trin_293_58227_9	0.90177	0.43527	0.0637414	1	0.312616	1	HAUS augmin-like complex subunit 5 OS=Homo sapiens GN=HAUS5 PE=1 SV=2
Trin_293_74497_4	0.98022	0.45364	0.0638456	1	-1.51953	1	Cytoplasmic dynein 1 light intermediate chain 1 OS=Homo sapiens GN=DYNC1LI1 PE=1 SV=3
Trin_293_211225_1	0.95729	0.41083	0.105384	1	-1.02037	1	Serine/threonine-protein phosphatase 5 OS=Homo sapiens GN=PPP5C PE=1 SV=1
Trin_293_188926_6	0.90403	0.44765	0.195251	1	-0.375901	1	Bifunctional protein NCOAT OS=Homo sapiens GN=MGEA5 PE=1 SV=2
Trin_293_95957_12	0.88179	0.35343	0.0152381	1	-0.908051	1	Probable cytosolic iron-sulfur protein assembly protein CIAO1 OS=Homo sapiens GN=CIAO1 PE=1 SV=1
Trin_293_95960_12	0.88179	0.35343	0.0435964	1	-0.923978	1	Probable cytosolic iron-sulfur protein assembly protein CIAO1 OS=Homo sapiens GN=CIAO1 PE=1 SV=1
Trin_293_79932_2	0.71141	0.49595	0.246924	1	-0.0883832	1	Dual specificity protein phosphatase 9 OS=Homo sapiens GN=DUSP9 PE=1 SV=1
Trin_293_79931_4	0.71141	0.49595	0.245465	1	-0.07086	1	Dual specificity protein phosphatase 9 OS=Homo sapiens GN=DUSP9 PE=1 SV=1
Trin_293_64011_2	0.84183	0.43046	0.168926	1	-0.355958	1	Aminopeptidase B OS=Homo sapiens GN=RNPEP PE=1 SV=2
Trin_293_66383_4	0.82688	0.41268	-0.0546175	1	-0.410604	1	Striatin-4 OS=Homo sapiens GN=STRN4 PE=1 SV=2
Trin_293_66382_4	0.82688	0.41268	-0.00109021	1	-0.313459	1	Striatin-4 OS=Homo sapiens GN=STRN4 PE=1 SV=2
Trin_293_61009_3	0.80536	0.40444	0.150891	1	-0.187409	1	Protein C10 OS=Homo sapiens GN=C12orf57 PE=1 SV=1
Trin_293_33283_5	0.95063	0.27378	0.0344821	1	-1.94819	0.938304	Zinc finger protein 503 OS=Homo sapiens GN=ZNF503 PE=2 SV=1
Trin_293_119271_2	0.92538	0.49272	-0.352841	1	-0.993016	1	N-alpha-acetyltransferase 16
Trin_293_119295_2	0.92538	0.49272	-0.393796	1	-1.28617	1	N-alpha-acetyltransferase 16
Trin_293_119281_2	0.92538	0.49272	-0.321951	1	-0.999264	1	N-alpha-acetyltransferase 16
Trin_293_119287_3	0.92538	0.49272	0.0196242	1	-0.972938	1	N-alpha-acetyltransferase 16
Trin_293_119272_3	0.92538	0.49272	-0.0907998	1	-1.17647	1	N-alpha-acetyltransferase 16
Trin_293_119285_1	0.92538	0.49272	-0.125565	1	-1.06754	1	N-alpha-acetyltransferase 16
Trin_293_119273_4	0.92538	0.49272	0.0385711	1	-1.49713	1	N-alpha-acetyltransferase 16
Trin_293_119269_3	0.92538	0.49272	-0.0487766	1	-1.1014	1	N-alpha-acetyltransferase 16
Trin_293_119288_2	0.92538	0.49272	-0.498224	1	-1.15031	1	N-alpha-acetyltransferase 16
Trin_293_68723_1	0.8685	0.42844	0.112102	1	-1.04626	1	TBC1 domain family member 13 OS=Homo sapiens GN=TBC1D13 PE=1 SV=3
Trin_293_211032_1	0.83919	0.37083	0.157505	1	0.47046	1	Asparagine synthetase [glutamine-hydrolyzing] OS=Homo sapiens GN=ASNS PE=1 SV=4
Trin_293_202551_4	1.0212	0.48574	-0.0942876	1	-0.897044	1	E3 ubiquitin-protein ligase ARIH2 OS=Homo sapiens GN=ARIH2 PE=1 SV=1
Trin_293_202546_5	1.0212	0.48574	-0.01123	1	-0.888996	1	E3 ubiquitin-protein ligase ARIH2 OS=Homo sapiens GN=ARIH2 PE=1 SV=1
Trin_293_126272_4	0.86986	0.49511	-0.0730107	1	0.535249	1	Copine-1 OS=Homo sapiens GN=CPNE1 PE=1 SV=1
Trin_293_126282_5	0.86986	0.49511	-0.0100969	1	0.636213	1	Copine-1 OS=Homo sapiens GN=CPNE1 PE=1 SV=1
Trin_293_126271_5	0.86986	0.49511	-0.0323054	1	0.285778	1	Copine-1 OS=Homo sapiens GN=CPNE1 PE=1 SV=1
Trin_293_126270_6	0.86986	0.49511	0.109981	1	0.446768	1	Copine-1 OS=Homo sapiens GN=CPNE1 PE=1 SV=1
Trin_293_126274_6	0.86986	0.49511	0.178272	1	0.534241	1	Copine-1 OS=Homo sapiens GN=CPNE1 PE=1 SV=1
Trin_293_126269_5	0.86986	0.49511	0.187501	1	0.681544	1	Copine-1 OS=Homo sapiens GN=CPNE1 PE=1 SV=1
Trin_293_126301_3	0.86986	0.49511	-0.387193	1	0.415582	1	Copine-1 OS=Homo sapiens GN=CPNE1 PE=1 SV=1
Trin_293_88146_1	0.84865	0.45411	-0.346221	1	0.0704076	1	PDZ domain-containing protein GIPC3 OS=Homo sapiens GN=GIPC3 PE=1 SV=1
Trin_293_211542_2	0.99155	0.46009	-0.0113063	1	-1.33895	1	Protein SDE2 homolog OS=Homo sapiens GN=SDE2 PE=1 SV=1
Trin_293_73273_1	0.80203	0.3557	0.0844999	1	0.120253	1	PIH1 domain-containing protein 1 OS=Homo sapiens GN=PIH1D1 PE=1 SV=1
Trin_293_73272_2	0.80203	0.3557	0.0898859	1	0.106896	1	PIH1 domain-containing protein 1 OS=Homo sapiens GN=PIH1D1 PE=1 SV=1
Trin_293_73271_1	0.80203	0.3557	0.211374	1	-0.0160072	1	PIH1 domain-containing protein 1 OS=Homo sapiens GN=PIH1D1 PE=1 SV=1
Trin_293_71006_4	0.93256	0.47044	0.160933	1	-1.46236	1	Cytosolic Fe-S cluster assembly factor NUBP1 OS=Homo sapiens GN=NUBP1 PE=1 SV=2
Trin_293_71007_5	0.93256	0.47044	-0.0193592	1	-1.57733	1	Cytosolic Fe-S cluster assembly factor NUBP1 OS=Homo sapiens GN=NUBP1 PE=1 SV=2
Trin_293_103416_4	0.77835	0.35633	0.026591	1	-0.373532	1	Microtubule-associated protein 4 OS=Homo sapiens GN=MAP4 PE=1 SV=3
Trin_293_103419_3	0.77835	0.35633	0.109546	1	-0.396703	1	Microtubule-associated protein 4 OS=Homo sapiens GN=MAP4 PE=1 SV=3
Trin_293_208272_1	0.90748	0.43877	-0.261481	1	-1.59123	1	COBW domain-containing protein 2 OS=Homo sapiens GN=CBWD2 PE=1 SV=1
Trin_293_68195_11	0.80495	0.41092	-0.119329	1	-0.647471	1	Protein bicaudal D homolog 2 OS=Homo sapiens GN=BICD2 PE=1 SV=1
Trin_293_33754_2	0.63745	0.45683	0.19953	1	-1.29998	1	DNA polymerase epsilon subunit 4 OS=Homo sapiens GN=POLE4 PE=1 SV=2
Trin_293_152751_7	0.90533	0.39415	-0.0714913	1	-0.911757	1	Geranylgeranyl transferase type-2 subunit alpha OS=Homo sapiens GN=RABGGTA PE=1 SV=2
Trin_293_152775_10	0.90533	0.39415	0.315174	1	-0.580602	1	Geranylgeranyl transferase type-2 subunit alpha OS=Homo sapiens GN=RABGGTA PE=1 SV=2
Trin_293_152766_6	0.90533	0.39415	0.165564	1	-0.511418	1	Geranylgeranyl transferase type-2 subunit alpha OS=Homo sapiens GN=RABGGTA PE=1 SV=2
Trin_293_152764_9	0.90533	0.39415	0.209451	1	-0.643825	1	Geranylgeranyl transferase type-2 subunit alpha OS=Homo sapiens GN=RABGGTA PE=1 SV=2
Trin_293_152805_6	0.90533	0.39415	0.076012	1	-0.627937	1	Geranylgeranyl transferase type-2 subunit alpha OS=Homo sapiens GN=RABGGTA PE=1 SV=2
Trin_293_152749_10	0.90533	0.39415	0.414624	1	-0.414557	1	Geranylgeranyl transferase type-2 subunit alpha OS=Homo sapiens GN=RABGGTA PE=1 SV=2
Trin_293_152757_6	0.90533	0.39415	0.122858	1	-1.0228	1	Geranylgeranyl transferase type-2 subunit alpha OS=Homo sapiens GN=RABGGTA PE=1 SV=2
Trin_293_152785_8	0.90533	0.39415	-0.450203	1	-0.394519	1	Geranylgeranyl transferase type-2 subunit alpha OS=Homo sapiens GN=RABGGTA PE=1 SV=2
Trin_293_152796_8	0.90533	0.39415	0.841161	1	-0.102164	1	Geranylgeranyl transferase type-2 subunit alpha OS=Homo sapiens GN=RABGGTA PE=1 SV=2
Trin_293_152750_8	0.90533	0.39415	-0.498224	1	-1.18593	1	Geranylgeranyl transferase type-2 subunit alpha OS=Homo sapiens GN=RABGGTA PE=1 SV=2
Trin_293_152808_8	0.90533	0.39415	0.309131	1	0.240333	1	Geranylgeranyl transferase type-2 subunit alpha OS=Homo sapiens GN=RABGGTA PE=1 SV=2
Trin_293_152755_7	0.90533	0.39415	-0.400249	1	-0.903532	1	Geranylgeranyl transferase type-2 subunit alpha OS=Homo sapiens GN=RABGGTA PE=1 SV=2
Trin_293_152843_9	0.90533	0.39415	0.0423443	1	-0.287812	1	Geranylgeranyl transferase type-2 subunit alpha OS=Homo sapiens GN=RABGGTA PE=1 SV=2
Trin_293_152769_6	0.90533	0.39415	0.179848	1	-0.0984693	1	Geranylgeranyl transferase type-2 subunit alpha OS=Homo sapiens GN=RABGGTA PE=1 SV=2
Trin_293_152862_7	0.90533	0.39415	0.349773	1	-1.0864	1	Geranylgeranyl transferase type-2 subunit alpha OS=Homo sapiens GN=RABGGTA PE=1 SV=2
Trin_293_152861_6	0.90533	0.39415	0.368882	1	-0.659863	1	Geranylgeranyl transferase type-2 subunit alpha OS=Homo sapiens GN=RABGGTA PE=1 SV=2
Trin_293_152792_8	0.90533	0.39415	0.0992293	1	-1.03707	1	Geranylgeranyl transferase type-2 subunit alpha OS=Homo sapiens GN=RABGGTA PE=1 SV=2
Trin_293_152763_8	0.90533	0.39415	0.370531	1	-0.839129	1	Geranylgeranyl transferase type-2 subunit alpha OS=Homo sapiens GN=RABGGTA PE=1 SV=2
Trin_293_35121_6	0.956	0.49255	0.215049	1	-0.738634	1	Fermitin family homolog 2 OS=Homo sapiens GN=FERMT2 PE=1 SV=1
Trin_293_119269_2	0.92538	0.49272	-0.49716	1	-1.10569	1	N-alpha-acetyltransferase 16
Trin_293_82775_4	0.74622	0.4105	0.123808	1	-0.610885	1	Ubiquitin-related modifier 1 homolog OS=Homo sapiens GN=URM1 PE=1 SV=1
Trin_293_63141_9	0.6163	0.33167	-0.126775	1	-1.24336	1	Protein DGCR14 OS=Homo sapiens GN=DGCR14 PE=1 SV=1
Trin_293_190329_12	0.94137	0.36252	-0.299733	1	0.331319	1	Exocyst complex component 8 OS=Homo sapiens GN=EXOC8 PE=1 SV=2
Trin_293_212238_8	0.76779	0.39136	-0.0935091	1	-1.19748	1	Protein KTI12 homolog OS=Homo sapiens GN=KTI12 PE=1 SV=1
Trin_293_76166_4	1.0059	0.46404	0.149196	1	-1.54784	1	Molybdopterin synthase catalytic subunit OS=Homo sapiens GN=MOCS2 PE=1 SV=1
Trin_293_70755_1	0.91122	0.43554	0.13285	1	-0.460107	1	E3 ubiquitin-protein ligase RNF14 OS=Homo sapiens GN=RNF14 PE=1 SV=1
Trin_293_74218_3	0.9015	0.43796	0.0482642	1	-0.432057	1	Rap1 GTPase-GDP dissociation stimulator 1 OS=Homo sapiens GN=RAP1GDS1 PE=1 SV=3
Trin_293_146552_2	0.91373	0.4461	0.402059	1	0.138529	1	Mannose-1-phosphate guanyltransferase alpha OS=Homo sapiens GN=GMPPA PE=1 SV=1
Trin_293_146546_3	0.91373	0.4461	0.794695	1	0.43874	1	Mannose-1-phosphate guanyltransferase alpha OS=Homo sapiens GN=GMPPA PE=1 SV=1
Trin_293_146538_4	0.91373	0.4461	-0.119712	1	0.544461	1	Mannose-1-phosphate guanyltransferase alpha OS=Homo sapiens GN=GMPPA PE=1 SV=1
Trin_293_146551_2	0.91373	0.4461	0.578397	1	0.0961032	1	Mannose-1-phosphate guanyltransferase alpha OS=Homo sapiens GN=GMPPA PE=1 SV=1
Trin_293_115815_7	0.82754	0.39937	0.0798606	1	-0.12084	1	C-Jun-amino-terminal kinase-interacting protein 4 OS=Homo sapiens GN=SPAG9 PE=1 SV=4
Trin_293_115818_7	0.82754	0.39937	-0.0469914	1	-0.211859	1	C-Jun-amino-terminal kinase-interacting protein 4 OS=Homo sapiens GN=SPAG9 PE=1 SV=4
Trin_293_115816_7	0.82754	0.39937	0.114354	1	-0.131845	1	C-Jun-amino-terminal kinase-interacting protein 4 OS=Homo sapiens GN=SPAG9 PE=1 SV=4
Trin_293_115810_7	0.82754	0.39937	0.0137469	1	-0.0881023	1	C-Jun-amino-terminal kinase-interacting protein 4 OS=Homo sapiens GN=SPAG9 PE=1 SV=4
Trin_293_208247_3	0.90748	0.43877	0.0395718	1	-1.48161	1	COBW domain-containing protein 5 OS=Homo sapiens GN=CBWD5 PE=2 SV=1
Trin_293_208260_4	0.90748	0.43877	-0.0104834	1	-1.53533	1	COBW domain-containing protein 2 OS=Homo sapiens GN=CBWD2 PE=1 SV=1
Trin_293_208283_1	0.90748	0.43877	-0.152941	1	-1.35082	1	COBW domain-containing protein 2 OS=Homo sapiens GN=CBWD2 PE=1 SV=1
Trin_293_123915_5	0.7198	0.45353	0.289423	1	-0.401791	1	Protein prune homolog OS=Homo sapiens GN=PRUNE PE=1 SV=2
Trin_293_123914_4	0.7198	0.45353	0.351216	1	-0.361963	1	Protein prune homolog OS=Homo sapiens GN=PRUNE PE=1 SV=2
Trin_293_123919_4	0.7198	0.45353	0.0707761	1	-0.582414	1	Protein prune homolog OS=Homo sapiens GN=PRUNE PE=1 SV=2
Trin_293_123917_3	0.7198	0.45353	0.119475	1	-0.649064	1	Protein prune homolog OS=Homo sapiens GN=PRUNE PE=1 SV=2
Trin_293_72556_1	0.81544	0.4492	0.0336974	1	-0.270155	1	2-aminoethanethiol dioxygenase OS=Homo sapiens GN=ADO PE=1 SV=2
Trin_293_132204_4	0.91455	0.47794	-0.0206452	1	-0.867661	1	Cytoplasmic protein NCK1 OS=Homo sapiens GN=NCK1 PE=1 SV=1
Trin_293_61729_1	0.87038	0.4296	0.11128	1	-0.570686	1	Adenosylhomocysteinase OS=Homo sapiens GN=AHCY PE=1 SV=4
Trin_293_85966_5	0.74268	0.4321	0.130437	1	0.0662567	1	Tyrosine-protein phosphatase non-receptor type 23 OS=Homo sapiens GN=PTPN23 PE=1 SV=1
Trin_293_85967_5	0.74268	0.4321	0.212798	1	0.0582315	1	Tyrosine-protein phosphatase non-receptor type 23 OS=Homo sapiens GN=PTPN23 PE=1 SV=1
Trin_293_85968_5	0.74268	0.4321	0.347792	1	0.173501	1	Tyrosine-protein phosphatase non-receptor type 23 OS=Homo sapiens GN=PTPN23 PE=1 SV=1
Trin_293_71502_5	0.93566	0.49776	-0.0279334	1	-1.56111	1	T-complex protein 1 subunit alpha OS=Homo sapiens GN=TCP1 PE=1 SV=1
Trin_293_164051_4	0.94062	0.49326	0.219469	1	-0.556158	1	Prolyl endopeptidase OS=Homo sapiens GN=PREP PE=1 SV=2
Trin_293_164050_3	0.94062	0.49326	0.0391362	1	-1.01819	1	Prolyl endopeptidase OS=Homo sapiens GN=PREP PE=1 SV=2
Trin_293_211092_2	0.80774	0.45881	0.0222625	1	-0.808894	1	S-formylglutathione hydrolase OS=Homo sapiens GN=ESD PE=1 SV=2
Trin_293_188905_2	0.89694	0.41065	0.0389211	1	-0.855689	1	3'(2')
Trin_293_188904_9	0.89694	0.41065	-0.00472317	1	-0.811389	1	3'(2')
Trin_293_63628_1	0.73985	0.33997	0.188998	1	0.255985	1	UBX domain-containing protein 1 OS=Homo sapiens GN=UBXN1 PE=1 SV=2
Trin_293_63626_1	0.73985	0.33997	0.12109	1	0.10614	1	UBX domain-containing protein 1 OS=Homo sapiens GN=UBXN1 PE=1 SV=2
Trin_293_33293_2	0.77695	0.44059	0.136787	1	0.217654	1	Rab GDP dissociation inhibitor alpha OS=Pan troglodytes GN=GDI1 PE=2 SV=1
Trin_293_33292_3	0.77695	0.44059	0.119155	1	0.25649	1	Rab GDP dissociation inhibitor alpha OS=Pongo pygmaeus GN=GDI1 PE=2 SV=1
Trin_293_33292_1	0.77695	0.44059	0.18135	1	0.240705	1	Rab GDP dissociation inhibitor alpha OS=Rattus norvegicus GN=Gdi1 PE=1 SV=1
Trin_293_211136_5	0.8392	0.46425	0.0818161	1	-1.15226	1	ADP-sugar pyrophosphatase OS=Homo sapiens GN=NUDT5 PE=1 SV=1
Trin_293_61125_3	0.78289	0.47169	2.67e-05	1	-1.65455	1	Protein CDV3 homolog OS=Homo sapiens GN=CDV3 PE=1 SV=1
Trin_293_74149_1	1.0013	0.44092	-0.0851119	1	-1.29904	1	Twinfilin-1 OS=Homo sapiens GN=TWF1 PE=1 SV=3
Trin_293_189382_14	0.98947	0.48742	0.308505	1	0.239095	1	6-phosphofructokinase
Trin_293_189407_17	0.98947	0.48742	0.37509	1	0.321453	1	6-phosphofructokinase
Trin_293_189400_16	0.98947	0.48742	0.412967	1	0.339189	1	6-phosphofructokinase
Trin_293_189386_16	0.98947	0.48742	0.312298	1	0.337051	1	6-phosphofructokinase
Trin_293_189391_22	0.98947	0.48742	0.506277	1	0.316402	1	6-phosphofructokinase
Trin_293_189406_19	0.98947	0.48742	0.270564	1	0.337488	1	6-phosphofructokinase
Trin_293_189385_11	0.98947	0.48742	0.236371	1	0.0774917	1	6-phosphofructokinase
Trin_293_189388_20	0.98947	0.48742	0.489431	1	0.408702	1	6-phosphofructokinase
Trin_293_189381_15	0.98947	0.48742	0.456894	1	0.477033	1	6-phosphofructokinase
Trin_293_189387_14	0.98947	0.48742	0.673717	1	0.494188	1	6-phosphofructokinase
Trin_293_189388_23	0.98947	0.48742	0.346585	1	0.256023	1	6-phosphofructokinase
Trin_293_189383_11	0.98947	0.48742	0.329405	1	-0.0850488	1	6-phosphofructokinase
Trin_293_189383_9	0.98947	0.48742	0.0726632	1	0.356386	1	6-phosphofructokinase
Trin_293_189390_24	0.98947	0.48742	0.336226	1	0.315775	1	6-phosphofructokinase
Trin_293_102906_1	0.84552	0.48278	-0.0454176	1	-1.16362	1	Geranylgeranyl transferase type-2 subunit beta OS=Homo sapiens GN=RABGGTB PE=1 SV=2
Trin_293_102907_1	0.84552	0.48278	-0.170379	1	-1.47836	1	Geranylgeranyl transferase type-2 subunit beta OS=Homo sapiens GN=RABGGTB PE=1 SV=2
Trin_293_102905_1	0.84552	0.48278	-0.135217	1	-1.46002	1	Geranylgeranyl transferase type-2 subunit beta OS=Homo sapiens GN=RABGGTB PE=1 SV=2
Trin_293_108208_2	0.94046	0.4794	0.176272	1	-1.25697	1	Tubulin beta-4B chain OS=Mus musculus GN=Tubb4b PE=1 SV=1
Trin_293_108206_2	0.94046	0.4794	0.192447	1	-1.2802	1	Tubulin beta-4B chain OS=Mus musculus GN=Tubb4b PE=1 SV=1
Trin_293_108211_2	0.92651	0.45229	0.300309	1	-1.24957	1	Tubulin beta-4B chain OS=Mus musculus GN=Tubb4b PE=1 SV=1
Trin_293_108210_2	0.92651	0.45229	0.309841	1	-1.23404	1	Tubulin beta-4B chain OS=Mus musculus GN=Tubb4b PE=1 SV=1
Trin_293_157447_3	0.84622	0.35972	0.0765065	1	0.578553	1	ADP-ribosylation factor-binding protein GGA1 OS=Homo sapiens GN=GGA1 PE=1 SV=1
Trin_293_152823_6	0.90533	0.39415	-0.427835	1	-2.01601	1	Geranylgeranyl transferase type-2 subunit alpha OS=Homo sapiens GN=RABGGTA PE=1 SV=2
Trin_293_152909_6	0.90533	0.39415	0.179848	1	-1.18593	1	Geranylgeranyl transferase type-2 subunit alpha OS=Pongo abelii GN=RABGGTA PE=2 SV=1
Trin_293_192166_4	0.88663	0.37808	-0.0850267	1	-0.594853	1	Methylthioribose-1-phosphate isomerase OS=Homo sapiens GN=MRI1 PE=1 SV=1
Trin_293_114106_8	0.75984	0.44686	-0.285666	1	-1.42561	1	PITH domain-containing protein 1 OS=Homo sapiens GN=PITHD1 PE=1 SV=1
Trin_293_63598_1	0.73298	0.41754	-0.145433	1	-1.35468	1	RWD domain-containing protein 1 OS=Homo sapiens GN=RWDD1 PE=1 SV=1
Trin_293_115961_7	0.87631	0.49126	-0.0144923	1	-0.439119	1	Eukaryotic translation initiation factor 2A OS=Homo sapiens GN=EIF2A PE=1 SV=3
Trin_293_96798_1	0.89121	0.4338	0.114992	1	-1.36258	1	Alpha- and gamma-adaptin-binding protein p34 OS=Homo sapiens GN=AAGAB PE=1 SV=1
Trin_293_197648_3	0.90159	0.4951	0.0555519	1	-0.356229	1	Elongation factor 1-delta OS=Macaca fascicularis GN=EEF1D PE=2 SV=2
Trin_293_197637_5	0.90159	0.4951	0.0545466	1	-0.360642	1	Elongation factor 1-delta OS=Macaca fascicularis GN=EEF1D PE=2 SV=2
Trin_293_189637_1	0.93172	0.45501	0.244803	1	-0.422632	1	6-phosphofructo-2-kinase/fructose-2
Trin_293_211068_9	0.90302	0.40703	0.0903322	1	-1.20375	1	Bifunctional purine biosynthesis protein PURH OS=Homo sapiens GN=ATIC PE=1 SV=3
Trin_293_200079_3	0.82257	0.48395	-0.0625699	1	-2.48043	0.396702	Cysteine and histidine-rich domain-containing protein 1 OS=Homo sapiens GN=CHORDC1 PE=1 SV=2
Trin_293_211037_1	0.97874	0.47975	0.155812	1	-0.749624	1	Ubiquitin-conjugating enzyme E2 variant 1 OS=Homo sapiens GN=UBE2V1 PE=1 SV=2
Trin_293_151850_1	0.80714	0.30673	-0.0157627	1	-1.00754	1	Ribosomal protein S6 kinase alpha-3 OS=Homo sapiens GN=RPS6KA3 PE=1 SV=1
Trin_293_173472_23	0.88347	0.46239	0.477838	1	1.00814	1	FH1/FH2 domain-containing protein 1 OS=Homo sapiens GN=FHOD1 PE=1 SV=3
Trin_293_173482_20	0.88347	0.46239	0.429443	1	0.692136	1	FH1/FH2 domain-containing protein 1 OS=Homo sapiens GN=FHOD1 PE=1 SV=3
Trin_293_173476_21	0.88347	0.46239	0.224689	1	0.770328	1	FH1/FH2 domain-containing protein 1 OS=Homo sapiens GN=FHOD1 PE=1 SV=3
Trin_293_173491_18	0.88347	0.46239	0.219376	1	0.808044	1	FH1/FH2 domain-containing protein 1 OS=Homo sapiens GN=FHOD1 PE=1 SV=3
Trin_293_173481_18	0.88347	0.46239	0.191313	1	0.696191	1	FH1/FH2 domain-containing protein 1 OS=Homo sapiens GN=FHOD1 PE=1 SV=3
Trin_293_173483_7	0.88347	0.46239	0.422623	1	0.554191	1	FH1/FH2 domain-containing protein 1 OS=Homo sapiens GN=FHOD1 PE=1 SV=3
Trin_293_173524_7	0.88347	0.46239	0.103612	1	0.40168	1	FH1/FH2 domain-containing protein 1 OS=Homo sapiens GN=FHOD1 PE=1 SV=3
Trin_293_173489_18	0.88347	0.46239	0.170688	1	0.825437	1	FH1/FH2 domain-containing protein 1 OS=Homo sapiens GN=FHOD1 PE=1 SV=3
Trin_293_173475_16	0.88347	0.46239	0.232377	1	0.771156	1	FH1/FH2 domain-containing protein 1 OS=Homo sapiens GN=FHOD1 PE=1 SV=3
Trin_293_173477_18	0.88347	0.46239	0.364449	1	0.898925	1	FH1/FH2 domain-containing protein 1 OS=Homo sapiens GN=FHOD1 PE=1 SV=3
Trin_293_173480_17	0.88347	0.46239	0.336537	1	0.601523	1	FH1/FH2 domain-containing protein 1 OS=Homo sapiens GN=FHOD1 PE=1 SV=3
Trin_293_173478_17	0.88347	0.46239	-0.0604153	1	0.685553	1	FH1/FH2 domain-containing protein 1 OS=Homo sapiens GN=FHOD1 PE=1 SV=3
Trin_293_132519_8	0.74724	0.49451	0.0984745	1	-0.8186	1	tRNA-splicing endonuclease subunit Sen15 OS=Homo sapiens GN=TSEN15 PE=1 SV=1
Trin_293_132497_6	0.74724	0.49451	0.252723	1	-0.734704	1	tRNA-splicing endonuclease subunit Sen15 OS=Homo sapiens GN=TSEN15 PE=1 SV=1
Trin_293_117095_5	1.1918	0.4985	0.394352	1	-0.202547	1	N-chimaerin OS=Homo sapiens GN=CHN1 PE=1 SV=3
Trin_293_117096_5	1.1918	0.4985	0.0648389	1	-0.458365	1	N-chimaerin OS=Homo sapiens GN=CHN1 PE=1 SV=3
Trin_293_109766_5	0.85343	0.46623	0.0624056	1	-0.421581	1	Opioid growth factor receptor OS=Homo sapiens GN=OGFR PE=1 SV=3
Trin_293_109768_9	0.85343	0.46623	0.0040437	1	-0.129016	1	Opioid growth factor receptor OS=Homo sapiens GN=OGFR PE=1 SV=3
Trin_293_109767_6	0.85343	0.46623	0.0572193	1	-0.28392	1	Opioid growth factor receptor OS=Homo sapiens GN=OGFR PE=1 SV=3
Trin_293_138216_7	0.82383	0.44353	0.47133	1	-0.0227524	1	Mannose-6-phosphate isomerase OS=Homo sapiens GN=MPI PE=1 SV=2
Trin_293_138226_10	0.82383	0.44353	0.341311	1	-0.250638	1	Mannose-6-phosphate isomerase OS=Homo sapiens GN=MPI PE=1 SV=2
Trin_293_138229_9	0.82383	0.44353	0.256376	1	-0.261067	1	Mannose-6-phosphate isomerase OS=Homo sapiens GN=MPI PE=1 SV=2
Trin_293_138217_12	0.82383	0.44353	0.350785	1	-0.254349	1	Mannose-6-phosphate isomerase OS=Homo sapiens GN=MPI PE=1 SV=2
Trin_293_178889_13	0.78424	0.3961	0.0687008	1	-0.675122	1	Cysteine protease ATG4B OS=Homo sapiens GN=ATG4B PE=1 SV=2
Trin_293_178899_13	0.78424	0.3961	0.0190306	1	0.00776099	1	Cysteine protease ATG4B OS=Homo sapiens GN=ATG4B PE=1 SV=2
Trin_293_57496_1	0.81386	0.43998	0.363931	1	0.556572	1	Diphosphomevalonate decarboxylase OS=Homo sapiens GN=MVD PE=1 SV=1
Trin_293_119854_6	0.78161	0.43062	0.287785	1	-0.978131	1	Transport and Golgi organization 6 homolog OS=Homo sapiens GN=TANGO6 PE=1 SV=2
Trin_293_93550_1	0.94585	0.38119	0.140648	1	0.445623	1	Deoxyhypusine synthase OS=Homo sapiens GN=DHPS PE=1 SV=1
Trin_293_33256_1	0.84502	0.40532	0.0826555	1	-1.1888	1	Rab GDP dissociation inhibitor beta OS=Homo sapiens GN=GDI2 PE=1 SV=2
Trin_293_157466_3	0.84622	0.35972	-0.00281836	1	0.395364	1	ADP-ribosylation factor-binding protein GGA1 OS=Homo sapiens GN=GGA1 PE=1 SV=1
Trin_293_157464_3	0.84622	0.35972	0.0122243	1	0.561832	1	ADP-ribosylation factor-binding protein GGA1 OS=Homo sapiens GN=GGA1 PE=1 SV=1
Trin_293_33251_2	0.95624	0.40185	0.0278921	1	-1.2552	1	Methylosome subunit pICln OS=Homo sapiens GN=CLNS1A PE=1 SV=1
Trin_293_88814_12	0.85266	0.3838	0.0629283	1	-0.673035	1	Trifunctional purine biosynthetic protein adenosine-3 OS=Homo sapiens GN=GART PE=1 SV=1
Trin_293_94231_3	0.88558	0.46926	0.0547803	1	-0.0417243	1	AMP deaminase 2 OS=Rattus norvegicus GN=Ampd2 PE=2 SV=2
Trin_293_94235_4	0.88558	0.46926	-0.0718674	1	0.100989	1	AMP deaminase 2 OS=Homo sapiens GN=AMPD2 PE=1 SV=2
Trin_293_94240_3	0.88558	0.46926	0.0423443	1	-0.0755082	1	AMP deaminase 2 OS=Homo sapiens GN=AMPD2 PE=1 SV=2
Trin_293_94239_3	0.88558	0.46926	0.479833	1	0.529091	1	AMP deaminase 2 OS=Homo sapiens GN=AMPD2 PE=1 SV=2
Trin_293_94220_4	0.88558	0.46926	-0.577582	1	0.20348	1	AMP deaminase 2 OS=Homo sapiens GN=AMPD2 PE=1 SV=2
Trin_293_94225_3	0.88558	0.46926	0.514267	1	0.323929	1	AMP deaminase 2 OS=Homo sapiens GN=AMPD2 PE=1 SV=2
Trin_293_94221_6	0.88558	0.46926	0.0796836	1	0.484422	1	AMP deaminase 2 OS=Homo sapiens GN=AMPD2 PE=1 SV=2
Trin_293_94229_3	0.88558	0.46926	0.250237	1	0.595831	1	AMP deaminase 2 OS=Homo sapiens GN=AMPD2 PE=1 SV=2
Trin_293_94232_5	0.88558	0.46926	-0.0680797	1	-0.185932	1	AMP deaminase 2 OS=Homo sapiens GN=AMPD2 PE=1 SV=2
Trin_293_94236_5	0.88558	0.46926	-0.758752	1	-0.559747	1	AMP deaminase 2 OS=Homo sapiens GN=AMPD2 PE=1 SV=2
Trin_293_94238_5	0.88558	0.46926	0.21061	1	0.84483	1	AMP deaminase 2 OS=Homo sapiens GN=AMPD2 PE=1 SV=2
Trin_293_94221_5	0.88558	0.46926	0.394442	1	0.385355	1	AMP deaminase 2 OS=Homo sapiens GN=AMPD2 PE=1 SV=2
Trin_293_172434_15	1.0593	0.47811	0.770306	1	0.96552	1	Dihydropyrimidinase-related protein 1 OS=Homo sapiens GN=CRMP1 PE=1 SV=1
Trin_293_172427_9	1.0593	0.47811	0.625158	1	0.561302	1	Dihydropyrimidinase-related protein 1 OS=Homo sapiens GN=CRMP1 PE=1 SV=1
Trin_293_172471_9	1.0593	0.47811	0.673277	1	0.915376	1	Dihydropyrimidinase-related protein 1 OS=Homo sapiens GN=CRMP1 PE=1 SV=1
Trin_293_172421_4	1.0593	0.47811	0.0696649	1	0.754511	1	Dihydropyrimidinase-related protein 1 OS=Homo sapiens GN=CRMP1 PE=1 SV=1
Trin_293_172423_4	1.0593	0.47811	0.481017	1	1.01794	1	Dihydropyrimidinase-related protein 1 OS=Homo sapiens GN=CRMP1 PE=1 SV=1
Trin_293_70314_1	1.0482	0.40669	0.44769	1	0.0965032	1	Inositol polyphosphate 1-phosphatase OS=Homo sapiens GN=INPP1 PE=1 SV=1
Trin_293_103494_6	0.91008	0.47889	0.0621962	1	0.0810079	1	Glutamine--tRNA ligase OS=Homo sapiens GN=QARS PE=1 SV=1
Trin_293_103492_6	0.91008	0.47889	0.0561325	1	0.094673	1	Glutamine--tRNA ligase OS=Homo sapiens GN=QARS PE=1 SV=1
Trin_293_103496_6	0.91008	0.47889	0.0807459	1	0.0739452	1	Glutamine--tRNA ligase OS=Homo sapiens GN=QARS PE=1 SV=1
Trin_293_103514_6	0.91008	0.47889	0.0690281	1	0.0546474	1	Glutamine--tRNA ligase OS=Homo sapiens GN=QARS PE=1 SV=1
Trin_293_103499_6	0.91008	0.47889	0.148069	1	0.0551968	1	Glutamine--tRNA ligase OS=Homo sapiens GN=QARS PE=1 SV=1
Trin_293_103507_6	0.91008	0.47889	0.122472	1	0.0186725	1	Glutamine--tRNA ligase OS=Homo sapiens GN=QARS PE=1 SV=1
Trin_293_103495_7	0.91008	0.47889	0.0823929	1	0.0857766	1	Glutamine--tRNA ligase OS=Homo sapiens GN=QARS PE=1 SV=1
Trin_293_103501_7	0.91008	0.47889	0.0859082	1	0.0546237	1	Glutamine--tRNA ligase OS=Homo sapiens GN=QARS PE=1 SV=1
Trin_293_103498_7	0.91008	0.47889	0.121858	1	0.185567	1	Glutamine--tRNA ligase OS=Homo sapiens GN=QARS PE=1 SV=1
Trin_293_103504_8	0.91008	0.47889	0.0340517	1	0.148043	1	Glutamine--tRNA ligase OS=Homo sapiens GN=QARS PE=1 SV=1
Trin_293_103510_8	0.91008	0.47889	0.033389	1	0.096904	1	Glutamine--tRNA ligase OS=Homo sapiens GN=QARS PE=1 SV=1
Trin_293_103490_7	0.91008	0.47889	0.0258055	1	0.0847235	1	Glutamine--tRNA ligase OS=Homo sapiens GN=QARS PE=1 SV=1
Trin_293_103503_7	0.91008	0.47889	0.102705	1	0.16416	1	Glutamine--tRNA ligase OS=Homo sapiens GN=QARS PE=1 SV=1
Trin_293_82772_5	0.74622	0.4105	0.193215	1	-0.361143	1	Ubiquitin-related modifier 1 homolog OS=Homo sapiens GN=URM1 PE=1 SV=1
Trin_293_138215_12	0.82383	0.44353	0.251245	1	-0.325642	1	Mannose-6-phosphate isomerase OS=Homo sapiens GN=MPI PE=1 SV=2
Trin_293_138223_14	0.82383	0.44353	0.179848	1	-0.368796	1	Mannose-6-phosphate isomerase OS=Homo sapiens GN=MPI PE=1 SV=2
Trin_293_69379_3	0.96508	0.45845	0.0297937	1	-1.62627	1	Protein farnesyltransferase subunit beta OS=Homo sapiens GN=FNTB PE=1 SV=1
Trin_293_69377_4	0.96508	0.45845	0.312298	1	-1.52244	1	Protein farnesyltransferase subunit beta OS=Homo sapiens GN=FNTB PE=1 SV=1
Trin_293_61710_3	0.88928	0.42199	0.127121	1	0.0797387	1	Eukaryotic translation initiation factor 4B OS=Homo sapiens GN=EIF4B PE=1 SV=2
Trin_293_90842_2	0.85433	0.38829	0.0620508	1	1.16282	1	Myc box-dependent-interacting protein 1 OS=Rattus norvegicus GN=Bin1 PE=1 SV=1
Trin_293_90841_2	0.85433	0.38829	0.229316	1	1.03046	1	Myc box-dependent-interacting protein 1 OS=Homo sapiens GN=BIN1 PE=1 SV=1
Trin_293_180769_10	0.71733	0.45613	-0.175389	1	1.30952	1	Ras GTPase-activating-like protein IQGAP3 OS=Homo sapiens GN=IQGAP3 PE=1 SV=2
Trin_293_180773_9	0.71733	0.45613	0.195301	1	1.38397	1	Ras GTPase-activating-like protein IQGAP3 OS=Homo sapiens GN=IQGAP3 PE=1 SV=2
Trin_293_180762_11	0.71733	0.45613	-0.0719594	1	1.1628	1	Ras GTPase-activating-like protein IQGAP3 OS=Homo sapiens GN=IQGAP3 PE=1 SV=2
Trin_293_180763_6	0.71733	0.45613	-0.0968062	1	1.21466	1	Ras GTPase-activating-like protein IQGAP3 OS=Homo sapiens GN=IQGAP3 PE=1 SV=2
Trin_293_180764_5	0.71733	0.45613	0.143322	1	1.28656	1	Ras GTPase-activating-like protein IQGAP3 OS=Homo sapiens GN=IQGAP3 PE=1 SV=2
Trin_293_32915_3	1.0281	0.39638	0.250461	1	-1.55867	1	SET and MYND domain-containing protein 5 OS=Homo sapiens GN=SMYD5 PE=1 SV=2
Trin_293_155550_1	0.96362	0.42413	0.148506	1	-0.717136	1	Diphthine synthase OS=Homo sapiens GN=DPH5 PE=1 SV=2
Trin_293_110306_7	0.98661	0.42628	-0.0997601	1	-1.03987	1	Serine/threonine-protein kinase OSR1 OS=Homo sapiens GN=OXSR1 PE=1 SV=1
Trin_293_110307_8	0.98661	0.42628	-0.0338518	1	-0.949512	1	Serine/threonine-protein kinase OSR1 OS=Homo sapiens GN=OXSR1 PE=1 SV=1
Trin_293_61417_5	0.82137	0.36189	0.0420191	1	-1.06568	1	Protein TFG OS=Homo sapiens GN=TFG PE=1 SV=2
Trin_293_90839_2	0.85433	0.38829	0.115539	1	0.998335	1	Myc box-dependent-interacting protein 1 OS=Homo sapiens GN=BIN1 PE=1 SV=1
Trin_293_89451_2	0.71811	0.46489	0.0562767	1	-0.322183	1	Transforming acidic coiled-coil-containing protein 3 OS=Homo sapiens GN=TACC3 PE=1 SV=1
Trin_293_89453_2	0.71811	0.46489	0.0113126	1	-0.304308	1	Transforming acidic coiled-coil-containing protein 3 OS=Homo sapiens GN=TACC3 PE=1 SV=1
Trin_293_89452_2	0.71811	0.46489	0.0423019	1	-0.308888	1	Transforming acidic coiled-coil-containing protein 3 OS=Homo sapiens GN=TACC3 PE=1 SV=1
Trin_293_89449_1	0.71811	0.46489	0.0172558	1	-0.359671	1	Transforming acidic coiled-coil-containing protein 3 OS=Homo sapiens GN=TACC3 PE=1 SV=1
Trin_293_89450_5	0.71811	0.46489	-0.097418	1	-0.123149	1	Transforming acidic coiled-coil-containing protein 3 OS=Homo sapiens GN=TACC3 PE=1 SV=1
Trin_293_119341_5	0.60209	0.32561	-0.155311	1	-2.26786	0.574124	Box C/D snoRNA protein 1 OS=Homo sapiens GN=ZNHIT6 PE=1 SV=1
Trin_293_179422_6	0.9438	0.49532	-0.0110272	1	-0.743645	1	E3 ubiquitin-protein ligase HUWE1 OS=Homo sapiens GN=HUWE1 PE=1 SV=3
Trin_293_91499_13	0.99215	0.47543	-0.00839547	1	-1.2982	1	Phosphoribosylformylglycinamidine synthase OS=Homo sapiens GN=PFAS PE=1 SV=4
Trin_293_126269_4	0.86986	0.49511	0.141198	1	0.570937	1	Copine-1 OS=Homo sapiens GN=CPNE1 PE=1 SV=1
Trin_293_33785_3	0.77776	0.21186	0.0565864	1	-1.22773	1	Methylmalonic aciduria and homocystinuria type D protein
Trin_293_112328_6	0.93706	0.45714	0.144411	1	-0.263083	1	Glucose-6-phosphate 1-dehydrogenase OS=Homo sapiens GN=G6PD PE=1 SV=4
Trin_293_112334_6	0.93706	0.45714	0.146165	1	-0.265785	1	Glucose-6-phosphate 1-dehydrogenase OS=Homo sapiens GN=G6PD PE=1 SV=4
Trin_293_33236_3	0.83165	0.49001	-0.153518	1	-0.835445	1	Importin-5 OS=Homo sapiens GN=IPO5 PE=1 SV=4
Trin_293_33304_1	0.92364	0.4908	0.0748597	1	-1.39785	1	T-complex protein 1 subunit epsilon OS=Macaca fascicularis GN=CCT5 PE=2 SV=1
Trin_293_73816_6	0.92453	0.46591	0.133358	1	0.111965	1	Myosin-14 OS=Homo sapiens GN=MYH14 PE=1 SV=2
Trin_293_79215_1	1.0241	0.42494	-0.23519	1	0.191986	1	Myosin-14 OS=Homo sapiens GN=MYH14 PE=1 SV=2
Trin_293_94233_5	0.88558	0.46926	0.157699	1	0.457764	1	AMP deaminase 2 OS=Homo sapiens GN=AMPD2 PE=1 SV=2
Trin_293_94228_6	0.88558	0.46926	-0.0214557	1	0.441821	1	AMP deaminase 2 OS=Homo sapiens GN=AMPD2 PE=1 SV=2
Trin_293_211136_2	0.90536	0.46959	0.0249601	1	-1.38433	1	Cell division cycle protein 123 homolog OS=Homo sapiens GN=CDC123 PE=1 SV=1
Trin_293_111760_2	0.67753	0.29236	0.10315	1	-1.018	1	Histone RNA hairpin-binding protein OS=Homo sapiens GN=SLBP PE=1 SV=1
Trin_293_138887_3	0.85353	0.46863	-0.128634	1	-1.46438	1	TP53-regulating kinase OS=Homo sapiens GN=TP53RK PE=1 SV=2
Trin_293_91251_1	0.82064	0.2883	0.155427	1	-0.558276	1	Ribonucleoside-diphosphate reductase subunit M2 B OS=Homo sapiens GN=RRM2B PE=1 SV=1
Trin_293_102890_9	0.84917	0.49626	0.366261	1	0.607139	1	Nuclear distribution protein nudE homolog 1 OS=Homo sapiens GN=NDE1 PE=1 SV=2
Trin_293_102889_9	0.84917	0.49626	0.400714	1	0.548133	1	Nuclear distribution protein nudE homolog 1 OS=Homo sapiens GN=NDE1 PE=1 SV=2
Trin_293_178038_2	0.93666	0.47047	-0.0815277	1	-1.034	1	Ubiquitin-like modifier-activating enzyme 6 OS=Homo sapiens GN=UBA6 PE=1 SV=1
Trin_293_191178_1	0.89049	0.35955	-0.0353811	1	-1.82059	1	Oxysterol-binding protein-related protein 11 OS=Homo sapiens GN=OSBPL11 PE=1 SV=2
Trin_293_208729_4	0.8061	0.36557	-0.625424	1	0.432008	1	Cystathionine beta-synthase OS=Homo sapiens GN=CBS PE=1 SV=2
Trin_293_96803_2	0.8639	0.39183	0.283989	1	-0.616951	1	Vinculin OS=Mus musculus GN=Vcl PE=1 SV=4
Trin_293_127367_4	0.83824	0.38233	-0.207327	1	-1.15366	1	Ubiquitin-associated protein 2 OS=Homo sapiens GN=UBAP2 PE=1 SV=1
Trin_293_127369_4	0.83824	0.38233	-0.125082	1	-0.957344	1	Ubiquitin-associated protein 2 OS=Homo sapiens GN=UBAP2 PE=1 SV=1
Trin_293_127366_4	0.83824	0.38233	-0.246919	1	-1.46187	1	Ubiquitin-associated protein 2 OS=Homo sapiens GN=UBAP2 PE=1 SV=1
Trin_293_127368_4	0.83824	0.38233	-0.160285	1	-1.0604	1	Ubiquitin-associated protein 2 OS=Homo sapiens GN=UBAP2 PE=1 SV=1
Trin_293_205000_5	0.73233	0.46163	0.627307	1	-0.412113	1	Tetratricopeptide repeat protein 38 OS=Homo sapiens GN=TTC38 PE=1 SV=1
Trin_293_205004_10	0.73233	0.46163	0.236116	1	-0.750546	1	Tetratricopeptide repeat protein 38 OS=Homo sapiens GN=TTC38 PE=1 SV=1
Trin_293_204999_3	0.73233	0.46163	0.276311	1	-0.374199	1	Tetratricopeptide repeat protein 38 OS=Homo sapiens GN=TTC38 PE=1 SV=1
Trin_293_205003_9	0.73233	0.46163	-0.388664	1	-0.829995	1	Tetratricopeptide repeat protein 38 OS=Homo sapiens GN=TTC38 PE=1 SV=1
Trin_293_65945_5	0.90272	0.45466	1.16336	1	2.27945	1	LIM and senescent cell antigen-like-containing domain protein 2 OS=Homo sapiens GN=LIMS2 PE=1 SV=1
Trin_293_91252_2	0.82064	0.2883	0.355002	1	-0.332184	1	Ribonucleoside-diphosphate reductase subunit M2 B OS=Homo sapiens GN=RRM2B PE=1 SV=1
Trin_293_135214_5	0.93593	0.49039	0.180257	1	-1.29386	1	TBC1 domain family member 7 OS=Homo sapiens GN=TBC1D7 PE=1 SV=1
Trin_293_179426_14	0.90745	0.48736	-0.0343938	1	-0.951868	1	E3 ubiquitin-protein ligase HUWE1 OS=Homo sapiens GN=HUWE1 PE=1 SV=3
Trin_293_179425_20	0.90745	0.48736	-0.0223813	1	-0.871583	1	E3 ubiquitin-protein ligase HUWE1 OS=Homo sapiens GN=HUWE1 PE=1 SV=3
Trin_293_88676_3	0.81641	0.45701	-0.23519	1	-1.13384	1	Myeloid differentiation primary response protein MyD88 OS=Homo sapiens GN=MYD88 PE=1 SV=1
Trin_293_57896_7	0.57651	0.37928	-0.0557463	1	-1.87876	1	BAG family molecular chaperone regulator 3 OS=Homo sapiens GN=BAG3 PE=1 SV=3
Trin_293_161013_1	0.7054	0.41314	-0.342105	1	1.14626	1	Cystathionine gamma-lyase OS=Homo sapiens GN=CTH PE=1 SV=3
Trin_293_96024_2	0.89487	0.4803	0.160544	1	0.234119	1	Guanidinoacetate N-methyltransferase OS=Homo sapiens GN=GAMT PE=1 SV=1
Trin_293_116560_3	0.93275	0.46649	0.105847	1	-0.115543	1	Tubulin alpha chain (Fragment) OS=Lytechinus pictus PE=3 SV=1
Trin_293_116564_2	0.93275	0.46649	0.270046	1	-0.233238	1	Tubulin alpha chain (Fragment) OS=Lytechinus pictus PE=3 SV=1
Trin_293_73638_3	0.96209	0.4976	0.0608597	1	-1.0888	1	CD2-associated protein OS=Homo sapiens GN=CD2AP PE=1 SV=1
Trin_293_35010_4	0.94321	0.47471	0.0018397	1	-0.923382	1	Inositol hexakisphosphate kinase 1 OS=Homo sapiens GN=IP6K1 PE=1 SV=3
Trin_293_61571_7	0.83729	0.33559	0.0407547	1	-1.53993	1	Ribonucleoside-diphosphate reductase large subunit OS=Homo sapiens GN=RRM1 PE=1 SV=1
Trin_293_96031_2	0.89487	0.4803	0.286001	1	0.234868	1	Guanidinoacetate N-methyltransferase OS=Homo sapiens GN=GAMT PE=1 SV=1
Trin_293_88815_12	0.85266	0.3838	0.163079	1	-0.595411	1	Trifunctional purine biosynthetic protein adenosine-3 OS=Homo sapiens GN=GART PE=1 SV=1
Trin_293_88814_13	0.85266	0.3838	0.136526	1	-0.581422	1	Trifunctional purine biosynthetic protein adenosine-3 OS=Homo sapiens GN=GART PE=1 SV=1
Trin_293_178891_8	0.78424	0.3961	-0.110463	1	-0.266551	1	Cysteine protease ATG4B OS=Homo sapiens GN=ATG4B PE=1 SV=2
Trin_293_178898_8	0.78424	0.3961	0.00581839	1	-0.346964	1	Cysteine protease ATG4B OS=Homo sapiens GN=ATG4B PE=1 SV=2
Trin_293_61106_2	0.9821	0.41311	0.191953	1	-0.739177	1	Zinc finger protein 703 OS=Homo sapiens GN=ZNF703 PE=1 SV=1
Trin_293_71067_3	0.97156	0.4427	0.152195	1	-0.475524	1	Aspartate aminotransferase
Trin_293_33075_1	0.94865	0.46378	0.0855294	1	-1.06924	1	COP9 signalosome complex subunit 3 OS=Pongo abelii GN=COPS3 PE=2 SV=1
Trin_293_70660_2	0.8664	0.43105	-0.0401179	1	-0.249996	1	Nischarin OS=Homo sapiens GN=NISCH PE=1 SV=3
Trin_293_105348_2	0.79114	0.43876	0.00405753	1	0.490441	1	Ataxin-2-like protein OS=Homo sapiens GN=ATXN2L PE=1 SV=2
Trin_293_105368_2	0.79114	0.43876	-0.029467	1	0.600011	1	Ataxin-2-like protein OS=Homo sapiens GN=ATXN2L PE=1 SV=2
Trin_293_105349_2	0.79114	0.43876	0.0842488	1	0.57516	1	Ataxin-2-like protein OS=Homo sapiens GN=ATXN2L PE=1 SV=2
Trin_293_105357_2	0.79114	0.43876	-0.126865	1	0.602122	1	Ataxin-2-like protein OS=Homo sapiens GN=ATXN2L PE=1 SV=2
Trin_293_105361_1	0.79114	0.43876	0.00734678	1	0.613694	1	Ataxin-2-like protein OS=Homo sapiens GN=ATXN2L PE=1 SV=2
Trin_293_105353_1	0.79114	0.43876	-0.342974	1	0.330841	1	Ataxin-2-like protein OS=Homo sapiens GN=ATXN2L PE=1 SV=2
Trin_293_105350_1	0.79114	0.43876	-0.200949	1	0.34936	1	Ataxin-2-like protein OS=Homo sapiens GN=ATXN2L PE=1 SV=2
Trin_293_105356_1	0.79114	0.43876	0.07907	1	0.553812	1	Ataxin-2-like protein OS=Homo sapiens GN=ATXN2L PE=1 SV=2
Trin_293_63374_2	0.81927	0.34446	0.0248345	1	-0.853692	1	UDP-N-acetylhexosamine pyrophosphorylase OS=Homo sapiens GN=UAP1 PE=1 SV=3
Trin_293_152870_7	0.90533	0.39415	0.408666	1	-0.793615	1	Geranylgeranyl transferase type-2 subunit alpha OS=Homo sapiens GN=RABGGTA PE=1 SV=2
Trin_293_152875_7	0.90533	0.39415	-0.119712	1	1.062	1	Geranylgeranyl transferase type-2 subunit alpha OS=Homo sapiens GN=RABGGTA PE=1 SV=2
Trin_293_139455_1	0.64061	0.29653	0.00398138	1	-0.693787	1	Sequestosome-1 OS=Homo sapiens GN=SQSTM1 PE=1 SV=1
Trin_293_68598_1	0.87615	0.41799	0.312298	1	-0.242516	1	Eukaryotic peptide chain release factor GTP-binding subunit ERF3B OS=Pongo abelii GN=GSPT2 PE=2 SV=1
Trin_293_74150_3	0.82199	0.40996	0.142246	1	-0.707677	1	Coatomer subunit gamma-1 OS=Homo sapiens GN=COPG1 PE=1 SV=1
Trin_293_205009_6	0.73233	0.46163	-0.0850494	1	-0.88161	1	Tetratricopeptide repeat protein 38 OS=Homo sapiens GN=TTC38 PE=1 SV=1
Trin_293_205008_4	0.73233	0.46163	-0.0265612	1	-0.663318	1	Tetratricopeptide repeat protein 38 OS=Homo sapiens GN=TTC38 PE=1 SV=1
Trin_293_205003_6	0.73233	0.46163	0.0761107	1	-0.791725	1	Tetratricopeptide repeat protein 38 OS=Homo sapiens GN=TTC38 PE=1 SV=1
Trin_293_205002_3	0.73233	0.46163	-0.198779	1	-0.652584	1	Tetratricopeptide repeat protein 38 OS=Homo sapiens GN=TTC38 PE=1 SV=1
Trin_293_211711_11	0.90612	0.43921	0.0123654	1	-0.563591	1	TGF-beta-activated kinase 1 and MAP3K7-binding protein 1 OS=Homo sapiens GN=TAB1 PE=1 SV=1
Trin_293_93279_2	0.94079	0.49076	0.165887	1	-1.61034	1	Hsp70-binding protein 1 OS=Homo sapiens GN=HSPBP1 PE=1 SV=1
Trin_293_86156_9	1.0593	0.47811	0.446914	1	-0.1279	1	Dihydropyrimidinase-related protein 3 OS=Homo sapiens GN=DPYSL3 PE=1 SV=1
Trin_293_144245_9	0.89331	0.44364	0.0280675	1	-2.00402	0.946015	Importin-4 OS=Homo sapiens GN=IPO4 PE=1 SV=2
Trin_293_151674_1	0.83422	0.4665	-0.0425446	1	1.3196	1	Beta-enolase OS=Homo sapiens GN=ENO3 PE=1 SV=5
Trin_293_71719_5	0.87073	0.39132	0.23069	1	0.045477	1	Creatine kinase B-type OS=Homo sapiens GN=CKB PE=1 SV=1
Trin_293_71720_6	0.87073	0.39132	0.227161	1	0.0249772	1	Creatine kinase B-type OS=Homo sapiens GN=CKB PE=1 SV=1
Trin_293_123918_4	0.7198	0.45353	0.338413	1	-0.40303	1	Protein prune homolog OS=Homo sapiens GN=PRUNE PE=1 SV=2
Trin_293_103865_4	0.9317	0.45697	0.227154	1	0.116631	1	Adenylyl cyclase-associated protein 2 OS=Homo sapiens GN=CAP2 PE=1 SV=1
Trin_293_103868_4	0.9317	0.45697	0.426008	1	0.276546	1	Adenylyl cyclase-associated protein 2 OS=Homo sapiens GN=CAP2 PE=1 SV=1
Trin_293_109321_7	0.98659	0.48417	0.085963	1	-1.6692	1	ATP-binding cassette sub-family F member 2 OS=Homo sapiens GN=ABCF2 PE=1 SV=2
Trin_293_108670_5	0.80175	0.3816	-0.179918	1	-1.73347	1	Neurochondrin OS=Homo sapiens GN=NCDN PE=1 SV=1
Trin_293_108665_5	0.80175	0.3816	-0.0761868	1	-1.7632	1	Neurochondrin OS=Homo sapiens GN=NCDN PE=1 SV=1
Trin_293_108666_5	0.80175	0.3816	-0.304131	1	-1.66812	1	Neurochondrin OS=Homo sapiens GN=NCDN PE=1 SV=1
Trin_293_168137_2	0.87503	0.47183	0.0156184	1	0.244997	1	Tumor necrosis factor receptor type 1-associated DEATH domain protein OS=Homo sapiens GN=TRADD PE=1 SV=2
Trin_293_168136_5	0.87503	0.47183	0.238741	1	0.330643	1	Tumor necrosis factor receptor type 1-associated DEATH domain protein OS=Homo sapiens GN=TRADD PE=1 SV=2
Trin_293_33138_2	0.84865	0.45411	0.0686868	1	-0.363679	1	PDZ domain-containing protein GIPC1 OS=Homo sapiens GN=GIPC1 PE=1 SV=2
Trin_293_69979_7	1.0452	0.48704	0.0579634	1	-1.33001	1	Nuclear factor NF-kappa-B p105 subunit OS=Homo sapiens GN=NFKB1 PE=1 SV=2
Trin_293_202546_1	1.0212	0.48574	-0.0989601	1	-0.940513	1	E3 ubiquitin-protein ligase ARIH2 OS=Homo sapiens GN=ARIH2 PE=1 SV=1
Trin_293_128935_1	0.85921	0.49525	0.0469906	1	0.333885	1	UBX domain-containing protein 6 OS=Homo sapiens GN=UBXN6 PE=1 SV=1
Trin_293_66579_5	0.7476	0.35641	-0.154932	1	-0.15096	1	Fascin OS=Homo sapiens GN=FSCN1 PE=1 SV=3
Trin_293_117638_9	1.0329	0.49673	0.103914	1	-0.381048	1	WD repeat-containing protein 62 OS=Homo sapiens GN=WDR62 PE=1 SV=4
Trin_293_117627_8	1.0329	0.49673	0.0626747	1	-0.279042	1	WD repeat-containing protein 62 OS=Homo sapiens GN=WDR62 PE=1 SV=4
Trin_293_117647_9	1.0329	0.49673	0.0621962	1	-0.442031	1	WD repeat-containing protein 62 OS=Homo sapiens GN=WDR62 PE=1 SV=4
Trin_293_117632_12	1.0329	0.49673	-0.128768	1	-0.45658	1	WD repeat-containing protein 62 OS=Homo sapiens GN=WDR62 PE=1 SV=4
Trin_293_117629_4	1.0329	0.49673	0.130938	1	-0.0484286	1	WD repeat-containing protein 62 OS=Homo sapiens GN=WDR62 PE=1 SV=4
Trin_293_117626_10	1.0329	0.49673	0.0573638	1	-0.160986	1	WD repeat-containing protein 62 OS=Homo sapiens GN=WDR62 PE=1 SV=4
Trin_293_183420_1	0.88842	0.4181	0.148387	1	-1.09721	1	Ubiquitin fusion degradation protein 1 homolog OS=Homo sapiens GN=UFD1L PE=1 SV=3
Trin_293_183423_1	0.88842	0.4181	0.0425021	1	-1.06524	1	Ubiquitin fusion degradation protein 1 homolog OS=Homo sapiens GN=UFD1L PE=1 SV=3
Trin_293_183427_1	0.88842	0.4181	0.109476	1	-0.890476	1	Ubiquitin fusion degradation protein 1 homolog OS=Homo sapiens GN=UFD1L PE=1 SV=3
Trin_293_183424_1	0.88842	0.4181	0.191543	1	-0.917317	1	Ubiquitin fusion degradation protein 1 homolog OS=Homo sapiens GN=UFD1L PE=1 SV=3
Trin_293_146538_1	0.91373	0.4461	0.0235446	1	0.292115	1	Mannose-1-phosphate guanyltransferase alpha OS=Papio anubis GN=GMPPA PE=3 SV=1
Trin_293_146542_1	0.91373	0.4461	0.398682	1	0.710974	1	Mannose-1-phosphate guanyltransferase alpha OS=Rattus norvegicus GN=Gmppa PE=2 SV=1
Trin_293_50855_1	0.96116	0.40579	0.290272	1	-0.183202	1	Haloacid dehalogenase-like hydrolase domain-containing protein 2 OS=Homo sapiens GN=HDHD2 PE=1 SV=1
Trin_293_50853_1	0.96116	0.40579	0.478901	1	0.0370391	1	Haloacid dehalogenase-like hydrolase domain-containing protein 2 OS=Homo sapiens GN=HDHD2 PE=1 SV=1
Trin_293_210797_2	0.78025	0.40202	0.138789	1	-0.253627	1	Elongation factor 1-alpha 1 OS=Oryctolagus cuniculus GN=EEF1A1 PE=1 SV=1
Trin_293_61772_1	0.81055	0.48118	0.0873224	1	-0.535753	1	Peroxiredoxin-6 OS=Homo sapiens GN=PRDX6 PE=1 SV=3
Trin_293_58884_3	0.86718	0.41	-0.158521	1	-1.1275	1	Cytoplasmic dynein 1 light intermediate chain 2 OS=Homo sapiens GN=DYNC1LI2 PE=1 SV=1
Trin_293_58883_3	0.86718	0.41	0.0160186	1	-1.02706	1	Cytoplasmic dynein 1 light intermediate chain 2 OS=Homo sapiens GN=DYNC1LI2 PE=1 SV=1
Trin_293_142210_1	0.8588	0.46526	-0.0425446	1	0.176638	1	Ubiquitin-conjugating enzyme E2 H OS=Mus musculus GN=Ube2h PE=2 SV=1
Trin_293_61010_2	0.80536	0.40444	0.221488	1	-0.0126482	1	Protein C10 OS=Homo sapiens GN=C12orf57 PE=1 SV=1
Trin_293_33150_1	0.74901	0.26857	0.235438	1	-1.78182	1	Uracil-DNA glycosylase OS=Homo sapiens GN=UNG PE=1 SV=2
Trin_293_142747_8	0.87615	0.41799	0.00540754	1	-1.15755	1	Eukaryotic peptide chain release factor GTP-binding subunit ERF3A OS=Mus musculus GN=Gspt1 PE=1 SV=2
Trin_293_211809_1	0.99178	0.49767	0.0789802	1	-0.751183	1	Protein kinase C and casein kinase substrate in neurons protein 2 OS=Homo sapiens GN=PACSIN2 PE=1 SV=2
Trin_293_132202_4	0.91455	0.47794	-0.0815027	1	-0.871183	1	Cytoplasmic protein NCK1 OS=Homo sapiens GN=NCK1 PE=1 SV=1
Trin_293_140831_4	0.60224	0.40761	0.22397	1	-0.400505	1	PRKCA-binding protein OS=Homo sapiens GN=PICK1 PE=1 SV=2
Trin_293_140830_5	0.60224	0.40761	0.197472	1	-0.00799959	1	PRKCA-binding protein OS=Homo sapiens GN=PICK1 PE=1 SV=2
Trin_293_192169_3	0.88663	0.37808	-0.00789849	1	-0.435292	1	Methylthioribose-1-phosphate isomerase OS=Homo sapiens GN=MRI1 PE=1 SV=1
Trin_293_33990_1	0.9572	0.44347	0.0833527	1	-0.655188	1	Leukotriene A-4 hydrolase OS=Homo sapiens GN=LTA4H PE=1 SV=2
Trin_293_73129_2	0.91794	0.47925	-0.0661795	1	-0.968967	1	Valine--tRNA ligase OS=Homo sapiens GN=VARS PE=1 SV=4
Trin_293_73131_2	0.91794	0.47925	-0.0280155	1	-0.974892	1	Valine--tRNA ligase OS=Homo sapiens GN=VARS PE=1 SV=4
Trin_293_73132_2	0.91794	0.47925	-0.063517	1	-0.938557	1	Valine--tRNA ligase OS=Homo sapiens GN=VARS PE=1 SV=4
Trin_293_73132_3	0.91794	0.47925	-0.0603073	1	-0.948297	1	Valine--tRNA ligase OS=Homo sapiens GN=VARS PE=1 SV=4
Trin_293_73131_3	0.91794	0.47925	-0.0513703	1	-1.00904	1	Valine--tRNA ligase OS=Homo sapiens GN=VARS PE=1 SV=4
Trin_293_108668_1	0.80175	0.3816	0.000623224	1	-1.66061	1	Neurochondrin OS=Homo sapiens GN=NCDN PE=1 SV=1
Trin_293_122353_1	0.81261	0.38556	0.710363	1	0.724516	1	Adenylosuccinate synthetase isozyme 1 OS=Homo sapiens GN=ADSSL1 PE=2 SV=1
Trin_293_122350_1	0.81261	0.38556	0.242858	1	0.0179402	1	Adenylosuccinate synthetase isozyme 1 OS=Homo sapiens GN=ADSSL1 PE=2 SV=1
Trin_293_115809_7	0.82754	0.39937	-0.0511158	1	-0.187028	1	C-Jun-amino-terminal kinase-interacting protein 4 OS=Homo sapiens GN=SPAG9 PE=1 SV=4
Trin_293_115812_7	0.82754	0.39937	0.0896177	1	-0.109722	1	C-Jun-amino-terminal kinase-interacting protein 4 OS=Homo sapiens GN=SPAG9 PE=1 SV=4
Trin_293_115819_7	0.82754	0.39937	-0.00456484	1	-0.333215	1	C-Jun-amino-terminal kinase-interacting protein 4 OS=Homo sapiens GN=SPAG9 PE=1 SV=4
Trin_293_115811_7	0.82754	0.39937	0.129474	1	0.0181594	1	C-Jun-amino-terminal kinase-interacting protein 4 OS=Homo sapiens GN=SPAG9 PE=1 SV=4
Trin_293_115810_8	0.82754	0.39937	0.0543169	1	-0.0313551	1	C-Jun-amino-terminal kinase-interacting protein 4 OS=Homo sapiens GN=SPAG9 PE=1 SV=4
Trin_293_114153_20	0.96576	0.46851	0.0403003	1	-1.60629	1	Armadillo repeat-containing protein 6 OS=Homo sapiens GN=ARMC6 PE=1 SV=2
Trin_293_114148_21	0.96576	0.46851	0.044445	1	-1.59004	1	Armadillo repeat-containing protein 6 OS=Homo sapiens GN=ARMC6 PE=1 SV=2
Trin_293_114151_21	0.96576	0.46851	0.0273598	1	-1.65581	1	Armadillo repeat-containing protein 6 OS=Homo sapiens GN=ARMC6 PE=1 SV=2
Trin_293_178886_13	0.78424	0.3961	0.0177662	1	-0.112508	1	Cysteine protease ATG4B OS=Homo sapiens GN=ATG4B PE=1 SV=2
Trin_293_88303_8	0.95533	0.44474	0.200234	1	-0.730097	1	ATP-citrate synthase OS=Homo sapiens GN=ACLY PE=1 SV=3
Trin_293_210986_5	0.97319	0.46742	0.182626	1	-0.455245	1	Glucose-6-phosphate isomerase OS=Homo sapiens GN=GPI PE=1 SV=4
Trin_293_59198_1	0.90493	0.45495	-0.218449	1	-1.53924	1	Glycogen debranching enzyme OS=Homo sapiens GN=AGL PE=1 SV=3
Trin_293_109851_2	1.0664	0.45221	0.294003	1	-0.115543	1	Tubulin beta-2 chain OS=Gallus gallus PE=2 SV=1
Trin_293_65715_18	0.83939	0.44468	-0.0467608	1	-0.560339	1	Huntingtin OS=Homo sapiens GN=HTT PE=1 SV=2
Trin_293_65714_19	0.83939	0.44468	0.0278798	1	-0.484001	1	Huntingtin OS=Homo sapiens GN=HTT PE=1 SV=2
Trin_293_113110_3	1.0681	0.44664	-0.613701	1	-0.716447	1	GDP-L-fucose synthase OS=Homo sapiens GN=TSTA3 PE=1 SV=1
Trin_293_148324_4	0.9154	0.46529	0.0875509	1	-0.638017	1	Adenylate kinase isoenzyme 6 OS=Homo sapiens GN=TAF9 PE=1 SV=1
Trin_293_127412_1	0.98972	0.49182	0.0346548	1	-1.36125	1	Fidgetin-like protein 1 OS=Homo sapiens GN=FIGNL1 PE=1 SV=2
Trin_293_156236_1	0.65284	0.3047	-0.387419	1	-1.07343	1	Choline kinase alpha OS=Homo sapiens GN=CHKA PE=1 SV=3
Trin_293_153575_3	0.78066	0.45586	-0.0766807	1	0.0370423	1	Thyroid receptor-interacting protein 6 OS=Homo sapiens GN=TRIP6 PE=1 SV=3
Trin_293_153576_1	0.78066	0.45586	-0.173789	1	0.147273	1	Thyroid receptor-interacting protein 6 OS=Homo sapiens GN=TRIP6 PE=1 SV=3
Trin_293_153578_4	0.78066	0.45586	0.00868069	1	0.153274	1	Thyroid receptor-interacting protein 6 OS=Homo sapiens GN=TRIP6 PE=1 SV=3
Trin_293_153577_3	0.78066	0.45586	-0.175689	1	0.250398	1	Thyroid receptor-interacting protein 6 OS=Homo sapiens GN=TRIP6 PE=1 SV=3
Trin_293_96137_2	0.83233	0.39281	-0.103928	1	-0.55075	1	Nucleosome assembly protein 1-like 1 OS=Homo sapiens GN=NAP1L1 PE=1 SV=1
Trin_293_94223_4	0.88558	0.46926	0.0563647	1	0.448879	1	AMP deaminase 2 OS=Homo sapiens GN=AMPD2 PE=1 SV=2
Trin_293_94224_5	0.88558	0.46926	-0.208423	1	0.196315	1	AMP deaminase 2 OS=Homo sapiens GN=AMPD2 PE=1 SV=2
Trin_293_94241_4	0.88558	0.46926	-0.618518	1	-0.298407	1	AMP deaminase 2 OS=Homo sapiens GN=AMPD2 PE=1 SV=2
Trin_293_94234_4	0.88558	0.46926	0.791282	1	1.15194	1	AMP deaminase 2 OS=Homo sapiens GN=AMPD2 PE=1 SV=2
Trin_293_94218_5	0.88558	0.46926	0.120954	1	0.154345	1	AMP deaminase 2 OS=Homo sapiens GN=AMPD2 PE=1 SV=2
Trin_293_94227_4	0.88558	0.46926	-0.0273848	1	0.249283	1	AMP deaminase 2 OS=Homo sapiens GN=AMPD2 PE=1 SV=2
Trin_293_113145_5	1.0681	0.44664	0.0754104	1	-0.193002	1	GDP-L-fucose synthase OS=Homo sapiens GN=TSTA3 PE=1 SV=1
Trin_293_113142_5	1.0681	0.44664	0.0374307	1	-0.0160072	1	GDP-L-fucose synthase OS=Homo sapiens GN=TSTA3 PE=1 SV=1
Trin_293_113130_6	1.0681	0.44664	0.424836	1	-0.024	1	GDP-L-fucose synthase OS=Homo sapiens GN=TSTA3 PE=1 SV=1
Trin_293_113125_6	1.0681	0.44664	-0.250297	1	-0.197247	1	GDP-L-fucose synthase OS=Homo sapiens GN=TSTA3 PE=1 SV=1
Trin_293_113124_10	1.0681	0.44664	0.259847	1	0.130925	1	GDP-L-fucose synthase OS=Homo sapiens GN=TSTA3 PE=1 SV=1
Trin_293_113118_8	1.0681	0.44664	0.323541	1	-0.271264	1	GDP-L-fucose synthase OS=Homo sapiens GN=TSTA3 PE=1 SV=1
Trin_293_113117_8	1.0681	0.44664	0.343967	1	0.381543	1	GDP-L-fucose synthase OS=Homo sapiens GN=TSTA3 PE=1 SV=1
Trin_293_113113_8	1.0681	0.44664	0.328711	1	-0.0801375	1	GDP-L-fucose synthase OS=Homo sapiens GN=TSTA3 PE=1 SV=1
Trin_293_129085_4	0.7748	0.46471	0.10574	1	-1.56811	1	YrdC domain-containing protein
Trin_293_129082_4	0.7748	0.46471	0.215979	1	-1.52994	1	YrdC domain-containing protein
Trin_293_129083_1	0.7748	0.46471	0.388247	1	-0.701899	1	YrdC domain-containing protein
Trin_293_129084_1	0.7748	0.46471	0.0543169	1	-1.18593	1	YrdC domain-containing protein
Trin_293_86721_3	0.88199	0.47418	-0.169675	1	-1.35525	1	Nuclear autoantigenic sperm protein OS=Homo sapiens GN=NASP PE=1 SV=2
Trin_293_137967_2	0.96614	0.49514	-0.137618	1	0.0213597	1	Serine/threonine-protein phosphatase 2A 55 kDa regulatory subunit B delta isoform OS=Homo sapiens GN=PPP2R2D PE=1 SV=1
Trin_293_137968_1	0.96614	0.49514	-0.114895	1	-0.110511	1	Serine/threonine-protein phosphatase 2A 55 kDa regulatory subunit B delta isoform OS=Homo sapiens GN=PPP2R2D PE=1 SV=1
Trin_293_137965_3	0.96614	0.49514	-0.240563	1	-0.393983	1	Serine/threonine-protein phosphatase 2A 55 kDa regulatory subunit B delta isoform OS=Homo sapiens GN=PPP2R2D PE=1 SV=1
Trin_293_197289_4	0.7917	0.45212	-0.314917	1	-0.970203	1	Trans-L-3-hydroxyproline dehydratase OS=Homo sapiens GN=L3HYPDH PE=1 SV=2
Trin_293_98501_6	0.91723	0.48439	-0.205565	1	-0.18743	1	Delta-aminolevulinic acid dehydratase OS=Homo sapiens GN=ALAD PE=1 SV=1
Trin_293_98500_7	0.91723	0.48439	-0.457582	1	0.09947	1	Delta-aminolevulinic acid dehydratase OS=Homo sapiens GN=ALAD PE=1 SV=1
Trin_293_126606_3	0.75552	0.39736	-0.156455	1	-1.56476	1	Ribosomal protein S6 kinase beta-1 OS=Homo sapiens GN=RPS6KB1 PE=1 SV=2
Trin_293_68970_7	1.0525	0.46983	-0.0709373	1	-0.921625	1	Ubiquitin carboxyl-terminal hydrolase 15 OS=Homo sapiens GN=USP15 PE=1 SV=3
Trin_293_68969_5	1.0525	0.46983	-0.0214104	1	-1.1611	1	Ubiquitin carboxyl-terminal hydrolase 15 OS=Homo sapiens GN=USP15 PE=1 SV=3
Trin_293_73020_6	0.93192	0.46489	0.0853614	1	-1.2561	1	T-complex protein 1 subunit eta OS=Homo sapiens GN=CCT7 PE=1 SV=2
Trin_293_47091_1	0.60734	0.39459	0.187414	1	-0.462965	1	E3 ubiquitin-protein ligase SIAH2 OS=Homo sapiens GN=SIAH2 PE=1 SV=1
Trin_293_152762_8	0.90533	0.39415	0.224242	1	-0.315567	1	Geranylgeranyl transferase type-2 subunit alpha OS=Homo sapiens GN=RABGGTA PE=1 SV=2
Trin_293_152749_9	0.90533	0.39415	-0.0300753	1	-0.611023	1	Geranylgeranyl transferase type-2 subunit alpha OS=Homo sapiens GN=RABGGTA PE=1 SV=2
Trin_293_152754_7	0.90533	0.39415	0.248133	1	-0.661091	1	Geranylgeranyl transferase type-2 subunit alpha OS=Homo sapiens GN=RABGGTA PE=1 SV=2
Trin_293_152758_6	0.90533	0.39415	0.566871	1	-0.36281	1	Geranylgeranyl transferase type-2 subunit alpha OS=Homo sapiens GN=RABGGTA PE=1 SV=2
Trin_293_94188_6	0.85757	0.48898	0.0352337	1	-1.5067	1	Kanadaptin OS=Homo sapiens GN=SLC4A1AP PE=1 SV=1
Trin_293_33964_3	0.71096	0.44666	0.219691	1	0.21918	1	Tubulin-specific chaperone C OS=Homo sapiens GN=TBCC PE=1 SV=2
Trin_293_46521_1	0.83063	0.49554	-0.104325	1	-0.0724741	1	Uncharacterized protein CXorf38 OS=Homo sapiens GN=CXorf38 PE=1 SV=1
Trin_293_82830_4	1.0025	0.49914	-0.856678	1	0.32503	1	Glycogen phosphorylase
Trin_293_82831_4	1.0025	0.49914	-0.360721	1	0.135996	1	Glycogen phosphorylase
Trin_293_82832_5	1.0025	0.49914	0.639279	1	-0.0160072	1	Glycogen phosphorylase
Trin_293_210971_1	0.87176	0.49985	-0.00905678	1	-1.16865	1	Inorganic pyrophosphatase OS=Homo sapiens GN=PPA1 PE=1 SV=2
Trin_293_75540_4	0.7651	0.38053	0.115765	1	-0.744483	1	Transcription factor p65 OS=Homo sapiens GN=RELA PE=1 SV=2
Trin_293_171956_1	0.8437	0.47423	0.200026	1	0.282706	1	N-acetylserotonin O-methyltransferase-like protein OS=Homo sapiens GN=ASMTL PE=1 SV=3
Trin_293_54339_2	0.82752	0.38459	-0.195033	1	-0.676604	1	F-box/LRR-repeat protein 18 OS=Homo sapiens GN=FBXL18 PE=1 SV=2
Trin_293_139153_7	0.77145	0.4492	0.136879	1	-0.745267	1	Protein PRRC2B OS=Homo sapiens GN=PRRC2B PE=1 SV=2
Trin_293_139152_7	0.77145	0.4492	0.143358	1	-0.705587	1	Protein PRRC2B OS=Homo sapiens GN=PRRC2B PE=1 SV=2
Trin_293_139158_7	0.77145	0.4492	0.115908	1	-0.717276	1	Protein PRRC2B OS=Homo sapiens GN=PRRC2B PE=1 SV=2
Trin_293_103864_5	0.9317	0.45697	-0.427835	1	-0.0160072	1	Adenylyl cyclase-associated protein 2 OS=Homo sapiens GN=CAP2 PE=1 SV=1
Trin_293_87624_6	0.71862	0.48228	-0.00353764	1	-0.566843	1	Programmed cell death protein 2 OS=Homo sapiens GN=PDCD2 PE=1 SV=2
Trin_293_47627_1	0.82989	0.38014	-0.0575041	1	-0.423284	1	Beta-synuclein OS=Homo sapiens GN=SNCB PE=1 SV=1
Trin_293_93649_2	0.91532	0.40692	0.119402	1	0.268718	1	Alcohol dehydrogenase [NADP(+)] OS=Homo sapiens GN=AKR1A1 PE=1 SV=3
Trin_293_93647_1	0.91532	0.40692	0.0356116	1	-0.118884	1	Alcohol dehydrogenase [NADP(+)] OS=Homo sapiens GN=AKR1A1 PE=1 SV=3
Trin_293_93647_2	0.91532	0.40692	-0.118214	1	-0.375795	1	Alcohol dehydrogenase [NADP(+)] OS=Homo sapiens GN=AKR1A1 PE=1 SV=3
Trin_293_93650_1	0.91532	0.40692	-0.0806399	1	-0.474165	1	Alcohol dehydrogenase [NADP(+)] OS=Homo sapiens GN=AKR1A1 PE=1 SV=3
Trin_293_65312_4	0.95592	0.42531	0.0304795	1	-0.60097	1	Serine/threonine-protein kinase 4 OS=Homo sapiens GN=STK4 PE=1 SV=2
Trin_293_126273_5	0.86986	0.49511	0.142921	1	0.445159	1	Copine-1 OS=Homo sapiens GN=CPNE1 PE=1 SV=1
Trin_293_126289_7	0.86986	0.49511	0.0588716	1	0.758111	1	Copine-1 OS=Homo sapiens GN=CPNE1 PE=1 SV=1
Trin_293_126285_2	0.86986	0.49511	-0.0107581	1	0.409704	1	Copine-1 OS=Homo sapiens GN=CPNE1 PE=1 SV=1
Trin_293_98612_4	1.0033	0.45943	0.062264	1	-1.01309	1	Zinc finger protein 330 OS=Pongo abelii GN=ZNF330 PE=2 SV=1
Trin_293_72683_12	0.904	0.49907	0.144492	1	-0.77771	1	AP-1 complex subunit beta-1 OS=Homo sapiens GN=AP1B1 PE=1 SV=2
Trin_293_152798_6	0.90533	0.39415	-0.155755	1	-0.743928	1	Geranylgeranyl transferase type-2 subunit alpha OS=Homo sapiens GN=RABGGTA PE=1 SV=2
Trin_293_152760_8	0.90533	0.39415	0.416887	1	-0.776056	1	Geranylgeranyl transferase type-2 subunit alpha OS=Homo sapiens GN=RABGGTA PE=1 SV=2
Trin_293_152748_9	0.90533	0.39415	-0.557118	1	0.164565	1	Geranylgeranyl transferase type-2 subunit alpha OS=Homo sapiens GN=RABGGTA PE=1 SV=2
Trin_293_152810_7	0.90533	0.39415	-0.557118	1	-0.337935	1	Geranylgeranyl transferase type-2 subunit alpha OS=Homo sapiens GN=RABGGTA PE=1 SV=2
Trin_293_210865_1	0.50105	0.46815	0.157532	1	-0.404145	1	Coiled-coil-helix-coiled-coil-helix domain-containing protein 2
Trin_293_35518_1	0.87557	0.48561	0.0592428	1	-1.16806	1	Cytoplasmic aconitate hydratase OS=Homo sapiens GN=ACO1 PE=1 SV=3
Trin_293_62385_14	0.8875	0.46583	-0.0751509	1	-1.90863	0.971939	Eukaryotic translation initiation factor 4 gamma 1 OS=Homo sapiens GN=EIF4G1 PE=1 SV=4
Trin_293_110710_2	0.95517	0.49142	-0.127969	1	-0.371866	1	Serine/threonine-protein kinase 25 OS=Homo sapiens GN=STK25 PE=1 SV=1
Trin_293_110714_2	0.95517	0.49142	0.0174757	1	-0.0618109	1	Serine/threonine-protein kinase 25 OS=Homo sapiens GN=STK25 PE=1 SV=1
Trin_293_33554_1	0.85747	0.4771	-0.094386	1	-1.03597	1	Testis-specific Y-encoded-like protein 1 OS=Homo sapiens GN=TSPYL1 PE=1 SV=3
Trin_293_71927_6	1.0137	0.32078	0.00910289	1	-1.03562	1	Glutamine synthetase OS=Homo sapiens GN=GLUL PE=1 SV=4
Trin_293_118336_2	0.91403	0.30153	0.0137236	1	-1.00978	1	Pantothenate kinase 1 OS=Homo sapiens GN=PANK1 PE=1 SV=2
Trin_293_91498_11	0.99215	0.47543	0.034747	1	-1.26932	1	Phosphoribosylformylglycinamidine synthase OS=Homo sapiens GN=PFAS PE=1 SV=4
Trin_293_91499_12	0.99215	0.47543	0.0696649	1	-1.43522	1	Phosphoribosylformylglycinamidine synthase OS=Homo sapiens GN=PFAS PE=1 SV=4
Trin_293_51656_1	1.0295	0.47722	0.477528	1	0.952832	1	Pirin OS=Homo sapiens GN=PIR PE=1 SV=1
Trin_293_113521_7	0.84884	0.43399	-0.110065	1	-0.818493	1	Protein transport protein Sec31A OS=Pongo abelii GN=SEC31A PE=2 SV=1
Trin_293_113529_7	0.84884	0.43399	-0.205984	1	-0.788706	1	Protein transport protein Sec31A OS=Pongo abelii GN=SEC31A PE=2 SV=1
Trin_293_75541_4	0.7651	0.38053	0.150494	1	-0.860757	1	Transcription factor p65 OS=Homo sapiens GN=RELA PE=1 SV=2
Trin_293_115963_1	0.93997	0.46113	0.224482	1	-0.137457	1	Histone-arginine methyltransferase CARM1 OS=Homo sapiens GN=CARM1 PE=1 SV=3
Trin_293_212107_1	1.0478	0.48217	0.256916	1	-0.807936	1	Alpha-ketoglutarate-dependent dioxygenase FTO OS=Homo sapiens GN=FTO PE=1 SV=3
Trin_293_91870_7	0.95612	0.44787	-0.0101122	1	-0.998184	1	Serine/threonine-protein phosphatase 6 regulatory subunit 3 OS=Homo sapiens GN=PPP6R3 PE=1 SV=2
Trin_293_70707_3	0.86279	0.38662	-0.118094	1	-0.690257	1	Glutamine--fructose-6-phosphate aminotransferase [isomerizing] 1 OS=Homo sapiens GN=GFPT1 PE=1 SV=3
Trin_293_197381_10	0.75827	0.41157	-0.258459	1	-0.981791	1	Suppressor of G2 allele of SKP1 homolog OS=Homo sapiens GN=SUGT1 PE=1 SV=3
Trin_293_77578_1	0.878	0.43685	0.279274	1	0.335967	1	Fumarylacetoacetase OS=Homo sapiens GN=FAH PE=1 SV=2
Trin_293_132490_6	0.74724	0.49451	-0.042883	1	-1.26236	1	tRNA-splicing endonuclease subunit Sen15 OS=Homo sapiens GN=TSEN15 PE=1 SV=1
Trin_293_94095_3	0.89049	0.35955	0.309509	1	-0.0837518	1	Oxysterol-binding protein-related protein 10 OS=Homo sapiens GN=OSBPL10 PE=1 SV=2
Trin_293_208251_2	0.90748	0.43877	0.0939459	1	-1.39902	1	COBW domain-containing protein 3 OS=Homo sapiens GN=CBWD3 PE=2 SV=1
Trin_293_98498_5	0.91723	0.48439	-0.23519	1	-0.349431	1	Delta-aminolevulinic acid dehydratase OS=Homo sapiens GN=ALAD PE=1 SV=1
Trin_293_98499_6	0.91723	0.48439	-0.00692072	1	-0.372701	1	Delta-aminolevulinic acid dehydratase OS=Homo sapiens GN=ALAD PE=1 SV=1
Trin_293_58481_6	0.84719	0.38791	0.161578	1	-0.427821	1	EF-hand domain-containing protein D2 OS=Homo sapiens GN=EFHD2 PE=1 SV=1
Trin_293_58482_6	0.84719	0.38791	0.0576545	1	-0.56169	1	EF-hand domain-containing protein D2 OS=Rattus norvegicus GN=Efhd2 PE=1 SV=1
Trin_293_88302_8	0.95533	0.44474	0.210007	1	-0.732144	1	ATP-citrate synthase OS=Homo sapiens GN=ACLY PE=1 SV=3
Trin_293_146549_2	0.91373	0.4461	0.496639	1	0.172359	1	Mannose-1-phosphate guanyltransferase alpha OS=Homo sapiens GN=GMPPA PE=1 SV=1
Trin_293_146540_3	0.91373	0.4461	0.732586	1	0.472451	1	Mannose-1-phosphate guanyltransferase alpha OS=Homo sapiens GN=GMPPA PE=1 SV=1
Trin_293_146539_4	0.91373	0.4461	0.413047	1	0.105299	1	Mannose-1-phosphate guanyltransferase alpha OS=Homo sapiens GN=GMPPA PE=1 SV=1
Trin_293_135636_1	1.1257	0.48604	0.459956	1	-1.29285	1	SH2 domain-containing protein 4A OS=Homo sapiens GN=SH2D4A PE=1 SV=1
Trin_293_135643_1	1.1257	0.48604	0.419166	1	-1.31718	1	SH2 domain-containing protein 4A OS=Homo sapiens GN=SH2D4A PE=1 SV=1
Trin_293_135632_1	1.1257	0.48604	0.279383	1	-1.54325	1	SH2 domain-containing protein 4A OS=Homo sapiens GN=SH2D4A PE=1 SV=1
Trin_293_135628_1	1.1257	0.48604	0.510237	1	-0.951467	1	SH2 domain-containing protein 4A OS=Homo sapiens GN=SH2D4A PE=1 SV=1
Trin_293_135641_1	1.1257	0.48604	0.715901	1	-1.21018	1	SH2 domain-containing protein 4A OS=Homo sapiens GN=SH2D4A PE=1 SV=1
Trin_293_135629_1	1.1257	0.48604	0.469354	1	-1.22657	1	SH2 domain-containing protein 4A OS=Homo sapiens GN=SH2D4A PE=1 SV=1
Trin_293_211432_2	1.0068	0.49692	-0.10207	1	-0.361367	1	Mid1-interacting protein 1 OS=Homo sapiens GN=MID1IP1 PE=2 SV=1
Trin_293_172425_15	1.0593	0.47811	0.741198	1	0.61606	1	Dihydropyrimidinase-related protein 1 OS=Homo sapiens GN=CRMP1 PE=1 SV=1
Trin_293_172426_10	1.0593	0.47811	0.611005	1	0.515754	1	Dihydropyrimidinase-related protein 1 OS=Homo sapiens GN=CRMP1 PE=1 SV=1
Trin_293_172432_11	1.0593	0.47811	0.503578	1	0.371723	1	Dihydropyrimidinase-related protein 1 OS=Homo sapiens GN=CRMP1 PE=1 SV=1
Trin_293_89014_9	0.9683	0.42209	0.158768	1	0.221082	1	Ena/VASP-like protein OS=Homo sapiens GN=EVL PE=1 SV=2
Trin_293_157656_1	0.94645	0.49447	0.103142	1	-1.05065	1	Protein PRRC1 OS=Homo sapiens GN=PRRC1 PE=1 SV=1
Trin_293_105206_10	0.79982	0.38462	-0.0225015	1	-1.29594	1	Methionine synthase OS=Homo sapiens GN=MTR PE=1 SV=2
Trin_293_211896_2	0.87207	0.44227	0.0161719	1	-2.08131	0.843432	Deoxyhypusine hydroxylase OS=Homo sapiens GN=DOHH PE=1 SV=1
Trin_293_89448_2	0.71811	0.46489	0.148542	1	-0.228864	1	Transforming acidic coiled-coil-containing protein 3 OS=Homo sapiens GN=TACC3 PE=1 SV=1
Trin_293_105939_3	0.80748	0.48675	-0.144655	1	-1.63268	1	Host cell factor 1 OS=Homo sapiens GN=HCFC1 PE=1 SV=2
Trin_293_111857_8	0.85756	0.36335	-0.0813844	1	-0.684493	1	DNA-binding protein inhibitor ID-4 OS=Homo sapiens GN=ID4 PE=1 SV=1
Trin_293_57737_1	0.88527	0.39815	0.0663769	1	-0.671642	1	RWD domain-containing protein 4 OS=Homo sapiens GN=RWDD4 PE=1 SV=3
Trin_293_212027_1	0.97806	0.38517	0.259318	1	0.0438427	1	Factor VIII intron 22 protein OS=Homo sapiens GN=F8A1 PE=1 SV=2
Trin_293_70629_2	1.0096	0.4918	0.122168	1	-1.40149	1	Protein SAAL1 OS=Homo sapiens GN=SAAL1 PE=1 SV=2
Trin_293_208286_1	0.90748	0.43877	-0.332801	1	-1.55236	1	Putative COBW domain-containing protein 7 OS=Homo sapiens GN=CBWD7 PE=5 SV=3
Trin_293_183429_1	0.88842	0.4181	0.138356	1	-0.895074	1	Ubiquitin fusion degradation protein 1 homolog OS=Homo sapiens GN=UFD1L PE=1 SV=3
Trin_293_183418_1	0.88842	0.4181	0.0328281	1	-0.992897	1	Ubiquitin fusion degradation protein 1 homolog OS=Homo sapiens GN=UFD1L PE=1 SV=3
Trin_293_132169_3	0.8804	0.47879	0.215608	1	-1.40492	1	Dihydrofolate reductase OS=Homo sapiens GN=DHFR PE=1 SV=2
Trin_293_132160_2	0.8804	0.47879	0.248392	1	-1.39064	1	Dihydrofolate reductase OS=Homo sapiens GN=DHFR PE=1 SV=2
Trin_293_104462_3	1.0061	0.46521	0.128357	1	-0.0267992	1	6-phosphofructokinase
Trin_293_104461_2	1.0061	0.46521	0.115125	1	-0.218883	1	6-phosphofructokinase
Trin_293_104456_3	1.0061	0.46521	0.122318	1	-0.0609699	1	6-phosphofructokinase
Trin_293_103749_1	0.76502	0.46362	-0.493502	1	-1.34188	1	Dual specificity mitogen-activated protein kinase kinase 6 OS=Homo sapiens GN=MAP2K6 PE=1 SV=1
Trin_293_94230_4	0.88558	0.46926	0.28051	1	0.393384	1	AMP deaminase 2 OS=Homo sapiens GN=AMPD2 PE=1 SV=2
Trin_293_94222_3	0.88558	0.46926	-0.0156233	1	-0.069695	1	AMP deaminase 2 OS=Mus musculus GN=Ampd2 PE=1 SV=1
Trin_293_94237_3	0.88558	0.46926	-0.0874361	1	0.190129	1	AMP deaminase 2 OS=Homo sapiens GN=AMPD2 PE=1 SV=2
Trin_293_94218_3	0.88558	0.46926	-0.0546175	1	0.267433	1	AMP deaminase 2 OS=Homo sapiens GN=AMPD2 PE=1 SV=2
Trin_293_94219_3	0.88558	0.46926	0.233901	1	0.189022	1	AMP deaminase 2 OS=Homo sapiens GN=AMPD2 PE=1 SV=2
Trin_293_94226_3	0.88558	0.46926	-0.266899	1	0.108129	1	AMP deaminase 2 OS=Homo sapiens GN=AMPD2 PE=1 SV=2
Trin_293_94220_3	0.88558	0.46926	0.368052	1	0.772074	1	AMP deaminase 2 OS=Homo sapiens GN=AMPD2 PE=1 SV=2
Trin_293_94223_2	0.88558	0.46926	0.102392	1	0.548408	1	AMP deaminase 2 OS=Homo sapiens GN=AMPD2 PE=1 SV=2
Trin_293_210839_2	0.82299	0.49744	-0.0591818	1	-0.492724	1	Translationally-controlled tumor protein OS=Sus scrofa GN=TPT1 PE=2 SV=1
Trin_293_103826_1	0.9244	0.45839	-0.184768	1	-0.865814	1	Alpha-taxilin OS=Homo sapiens GN=TXLNA PE=1 SV=3
Trin_293_34020_2	0.98358	0.49806	0.0755932	1	-0.827347	1	Kinesin heavy chain isoform 5C OS=Homo sapiens GN=KIF5C PE=1 SV=1
Trin_293_86797_4	0.80928	0.35477	-0.178474	1	-1.54836	1	CTP synthase 1 OS=Homo sapiens GN=CTPS1 PE=1 SV=2
Trin_293_86798_4	0.80928	0.35477	-0.28879	1	-1.37941	1	CTP synthase 1 OS=Homo sapiens GN=CTPS1 PE=1 SV=2
Trin_293_86796_4	0.80928	0.35477	-0.161139	1	-1.42274	1	CTP synthase 1 OS=Homo sapiens GN=CTPS1 PE=1 SV=2
Trin_293_58883_6	0.86718	0.41	0.210996	1	-0.924807	1	Cytoplasmic dynein 1 light intermediate chain 2 OS=Macaca fascicularis GN=DYNC1LI2 PE=2 SV=1
Trin_293_71611_9	0.84945	0.48163	-0.0418632	1	0.0430661	1	Activating transcription factor 7-interacting protein 1 OS=Homo sapiens GN=ATF7IP PE=1 SV=3
Trin_293_211448_2	0.70985	0.3585	-0.143256	1	-1.29188	1	HBS1-like protein OS=Homo sapiens GN=HBS1L PE=1 SV=1
Trin_293_144247_26	0.89331	0.44364	0.0548584	1	-1.81749	1	Importin-4 OS=Homo sapiens GN=IPO4 PE=1 SV=2
Trin_293_144246_25	0.89331	0.44364	0.0971519	1	-1.72909	1	Importin-4 OS=Homo sapiens GN=IPO4 PE=1 SV=2
Trin_293_144244_25	0.89331	0.44364	0.113047	1	-1.71452	1	Importin-4 OS=Homo sapiens GN=IPO4 PE=1 SV=2
Trin_293_65940_1	0.89627	0.44179	0.081709	1	-1.11533	1	COMM domain-containing protein 8 OS=Homo sapiens GN=COMMD8 PE=1 SV=1
Trin_293_123242_2	0.88859	0.44427	0.0321237	1	-1.43243	1	Ubiquitin carboxyl-terminal hydrolase 14 OS=Homo sapiens GN=USP14 PE=1 SV=3
Trin_293_211679_4	1.0838	0.4795	0.204207	1	-0.778783	1	Xaa-Pro dipeptidase OS=Homo sapiens GN=PEPD PE=1 SV=3
Trin_293_210854_2	0.84772	0.41509	0.132315	1	-0.530332	1	Pyruvate kinase isozymes M1/M2 OS=Homo sapiens GN=PKM PE=1 SV=4
Trin_293_88676_5	0.81641	0.45701	-0.557118	1	0.0771022	1	Myeloid differentiation primary response protein MyD88 OS=Pongo pygmaeus GN=MYD88 PE=2 SV=1
Trin_293_54338_2	0.82752	0.38459	-0.353834	1	-0.801591	1	F-box/LRR-repeat protein 18 OS=Homo sapiens GN=FBXL18 PE=1 SV=2
Trin_293_103417_11	0.8615	0.45161	0.132421	1	-0.412117	1	Microtubule-associated protein 4 OS=Homo sapiens GN=MAP4 PE=1 SV=3
Trin_293_103423_10	0.8615	0.45161	0.14255	1	-0.349155	1	Microtubule-associated protein 4 OS=Homo sapiens GN=MAP4 PE=1 SV=3
Trin_293_103420_10	0.8615	0.45161	0.141649	1	-0.379236	1	Microtubule-associated protein 4 OS=Homo sapiens GN=MAP4 PE=1 SV=3
Trin_293_103418_9	0.8615	0.45161	0.161943	1	-0.36012	1	Microtubule-associated protein 4 OS=Homo sapiens GN=MAP4 PE=1 SV=3
Trin_293_33109_4	0.58585	0.48112	0.157019	1	-0.433931	1	Cell division control protein 45 homolog OS=Homo sapiens GN=CDC45 PE=1 SV=1
Trin_293_116562_1	0.93275	0.46649	0.76481	1	1.72096	1	Tubulin alpha-8 chain OS=Rattus norvegicus GN=Tuba8 PE=2 SV=1
Trin_293_183131_2	0.7473	0.38404	-0.0539708	1	-1.59045	1	Spartin OS=Homo sapiens GN=SPG20 PE=1 SV=1
Trin_293_117054_3	0.82754	0.39937	-0.913262	1	1.48649	1	Melanoma inhibitory activity protein 3 OS=Homo sapiens GN=MIA3 PE=1 SV=1
Trin_293_87620_6	0.71862	0.48228	0.0673731	1	-0.662031	1	Programmed cell death protein 2 OS=Homo sapiens GN=PDCD2 PE=1 SV=2
Trin_293_33261_2	0.91055	0.47315	0.142941	1	-1.24892	1	6-phosphogluconate dehydrogenase
Trin_293_33092_11	0.83802	0.45201	0.10287	1	-0.980443	1	Proteasome inhibitor PI31 subunit OS=Homo sapiens GN=PSMF1 PE=1 SV=2
Trin_293_85214_11	0.82398	0.4444	-0.07753	1	-0.88895	1	Protein FAM203A OS=Homo sapiens GN=FAM203A PE=1 SV=1
Trin_293_85216_12	0.82398	0.4444	0.163728	1	-0.752973	1	Protein FAM203A OS=Homo sapiens GN=FAM203A PE=1 SV=1
Trin_293_85212_9	0.82398	0.4444	-0.200701	1	-0.642277	1	Protein FAM203A OS=Homo sapiens GN=FAM203A PE=1 SV=1
Trin_293_33879_1	0.82078	0.44795	0.145523	1	-0.459063	1	Glycine--tRNA ligase OS=Homo sapiens GN=GARS PE=1 SV=3
Trin_293_118163_2	0.80945	0.49601	0.0507862	1	-0.24028	1	mRNA-decapping enzyme 1A OS=Homo sapiens GN=DCP1A PE=1 SV=2
Trin_293_87751_2	0.79634	0.37834	0.204939	1	-0.448967	1	Uroporphyrinogen decarboxylase OS=Homo sapiens GN=UROD PE=1 SV=2
Trin_293_87761_2	0.79634	0.37834	0.463155	1	0.105738	1	Uroporphyrinogen decarboxylase OS=Homo sapiens GN=UROD PE=1 SV=2
Trin_293_87750_2	0.79634	0.37834	-0.269137	1	-0.412525	1	Uroporphyrinogen decarboxylase OS=Mus musculus GN=Urod PE=1 SV=2
Trin_293_87756_2	0.79634	0.37834	0.143322	1	0.777542	1	Uroporphyrinogen decarboxylase OS=Mus musculus GN=Urod PE=1 SV=2
Trin_293_80206_3	0.99144	0.49418	0.342563	1	-0.422599	1	Calcium-regulated heat stable protein 1 OS=Homo sapiens GN=CARHSP1 PE=1 SV=2
Trin_293_73817_15	1.034	0.47621	0.0840106	1	-0.787243	1	Myosin-9 OS=Homo sapiens GN=MYH9 PE=1 SV=4
Trin_293_73818_7	1.034	0.47621	0.118776	1	-0.674997	1	Myosin-9 OS=Homo sapiens GN=MYH9 PE=1 SV=4
Trin_293_166553_1	0.96594	0.45921	0.116348	1	-0.232514	1	COP9 signalosome complex subunit 1 OS=Homo sapiens GN=GPS1 PE=1 SV=4
Trin_293_211106_2	0.88247	0.48333	0.0473667	1	-1.20906	1	Protein arginine N-methyltransferase 5 OS=Homo sapiens GN=PRMT5 PE=1 SV=4
Trin_293_72910_1	0.77806	0.3867	-0.342381	1	-1.65879	1	Protein DDI1 homolog 2 OS=Homo sapiens GN=DDI2 PE=1 SV=1
Trin_293_42035_2	0.86991	0.48028	1.22424	1	-0.279042	1	Chloride intracellular channel protein 5 OS=Rattus norvegicus GN=Clic5 PE=1 SV=1
Trin_293_117650_9	1.0329	0.49673	-0.0368227	1	-0.477177	1	WD repeat-containing protein 62 OS=Homo sapiens GN=WDR62 PE=1 SV=4
Trin_293_117631_8	1.0329	0.49673	0.0757673	1	-0.204495	1	WD repeat-containing protein 62 OS=Homo sapiens GN=WDR62 PE=1 SV=4
Trin_293_117633_11	1.0329	0.49673	0.0922979	1	-0.309439	1	WD repeat-containing protein 62 OS=Homo sapiens GN=WDR62 PE=1 SV=4
Trin_293_208721_5	0.8061	0.36557	-0.185314	1	0.257352	1	Cystathionine beta-synthase OS=Homo sapiens GN=CBS PE=1 SV=2
Trin_293_208724_5	0.8061	0.36557	-0.115824	1	0.333497	1	Cystathionine beta-synthase OS=Homo sapiens GN=CBS PE=1 SV=2
Trin_293_208728_5	0.8061	0.36557	-0.213732	1	0.220216	1	Cystathionine beta-synthase OS=Homo sapiens GN=CBS PE=1 SV=2
Trin_293_208719_4	0.8061	0.36557	0.0362513	1	0.362579	1	Cystathionine beta-synthase OS=Homo sapiens GN=CBS PE=1 SV=2
Trin_293_198197_1	0.70194	0.39729	-0.251509	1	-0.45555	1	Pyridoxal-dependent decarboxylase domain-containing protein 1 OS=Homo sapiens GN=PDXDC1 PE=1 SV=2
Trin_293_198201_1	0.70194	0.39729	-0.204019	1	-0.653687	1	Pyridoxal-dependent decarboxylase domain-containing protein 1 OS=Homo sapiens GN=PDXDC1 PE=1 SV=2
Trin_293_198194_2	0.70194	0.39729	-0.153248	1	-0.415515	1	Pyridoxal-dependent decarboxylase domain-containing protein 1 OS=Homo sapiens GN=PDXDC1 PE=1 SV=2
Trin_293_83162_3	1.0855	0.48291	0.20876	1	-1.00502	1	Protein FAM114A2 OS=Homo sapiens GN=FAM114A2 PE=1 SV=4
Trin_293_75230_10	0.80623	0.44674	0.00203551	1	-1.23615	1	EH domain-containing protein 1 OS=Pongo abelii GN=EHD1 PE=2 SV=1
Trin_293_140733_2	0.87555	0.42886	0.0653831	1	-1.05271	1	Multifunctional protein ADE2 OS=Homo sapiens GN=PAICS PE=1 SV=3
Trin_293_140732_2	0.87555	0.42886	0.0503238	1	-1.09209	1	Multifunctional protein ADE2 OS=Homo sapiens GN=PAICS PE=1 SV=3
Trin_293_156430_2	0.871	0.45155	0.0758715	1	-0.659814	1	Geranylgeranyl transferase type-1 subunit beta OS=Homo sapiens GN=PGGT1B PE=1 SV=2
Trin_293_103518_1	0.86186	0.41243	-0.00647571	1	-0.857103	1	RAF proto-oncogene serine/threonine-protein kinase OS=Pongo abelii GN=RAF1 PE=2 SV=1
Trin_293_103517_1	0.86186	0.41243	0.0434702	1	-0.803686	1	RAF proto-oncogene serine/threonine-protein kinase OS=Pongo abelii GN=RAF1 PE=2 SV=1
Trin_293_146541_1	0.91373	0.4461	0.731643	1	0.276902	1	Mannose-1-phosphate guanyltransferase alpha OS=Homo sapiens GN=GMPPA PE=1 SV=1
Trin_293_211898_1	0.99757	0.43082	0.172805	1	-0.720793	1	WD repeat-containing protein 44 OS=Homo sapiens GN=WDR44 PE=1 SV=1
Trin_293_117048_2	0.82754	0.39937	-0.0976862	1	-0.553664	1	No hit
Trin_293_208248_2	0.90748	0.43877	0.00241714	1	-1.43194	1	COBW domain-containing protein 5 OS=Homo sapiens GN=CBWD5 PE=2 SV=1
Trin_293_208257_2	0.90748	0.43877	0.251525	1	-1.35304	1	COBW domain-containing protein 6 OS=Homo sapiens GN=CBWD6 PE=2 SV=1
Trin_293_84458_9	0.80981	0.39884	-0.0857935	1	-1.41097	1	Ubiquitin carboxyl-terminal hydrolase 47 OS=Homo sapiens GN=USP47 PE=1 SV=3
Trin_293_122239_4	0.94152	0.46043	0.124669	1	-0.328644	1	Phosphoacetylglucosamine mutase OS=Homo sapiens GN=PGM3 PE=1 SV=1
Trin_293_109191_6	1.0527	0.4693	0.188901	1	-0.193412	1	GMP reductase 2 OS=Homo sapiens GN=GMPR2 PE=1 SV=1
Trin_293_109189_5	1.0527	0.4693	0.205886	1	-0.103536	1	GMP reductase 2 OS=Homo sapiens GN=GMPR2 PE=1 SV=1
Trin_293_85934_1	0.66153	0.46388	-0.196601	1	-1.21779	1	Eyes absent homolog 3 OS=Homo sapiens GN=EYA3 PE=1 SV=3
Trin_293_173475_17	0.88347	0.46239	0.187501	1	0.739259	1	FH1/FH2 domain-containing protein 1 OS=Homo sapiens GN=FHOD1 PE=1 SV=3
Trin_293_173486_7	0.88347	0.46239	0.182598	1	0.774998	1	FH1/FH2 domain-containing protein 1 OS=Homo sapiens GN=FHOD1 PE=1 SV=3
Trin_293_173480_18	0.88347	0.46239	-0.126814	1	0.874189	1	FH1/FH2 domain-containing protein 1 OS=Homo sapiens GN=FHOD1 PE=1 SV=3
Trin_293_173511_7	0.88347	0.46239	0.229479	1	0.899832	1	FH1/FH2 domain-containing protein 1 OS=Homo sapiens GN=FHOD1 PE=1 SV=3
Trin_293_173521_8	0.88347	0.46239	0.215123	1	0.785213	1	FH1/FH2 domain-containing protein 1 OS=Homo sapiens GN=FHOD1 PE=1 SV=3
Trin_293_173490_8	0.88347	0.46239	0.344702	1	0.736065	1	FH1/FH2 domain-containing protein 1 OS=Homo sapiens GN=FHOD1 PE=1 SV=3
Trin_293_173477_19	0.88347	0.46239	0.252748	1	0.618907	1	FH1/FH2 domain-containing protein 1 OS=Homo sapiens GN=FHOD1 PE=1 SV=3
Trin_293_33120_5	0.82437	0.4579	-0.0870997	1	-1.14202	1	Inosine-5'-monophosphate dehydrogenase 1 OS=Homo sapiens GN=IMPDH1 PE=1 SV=2
Trin_293_106611_5	0.89938	0.43989	0.13179	1	-0.981929	1	Enolase-phosphatase E1 OS=Homo sapiens GN=ENOPH1 PE=1 SV=1
Trin_293_35134_4	0.93136	0.39745	0.0905396	1	-1.53094	1	Protein SMG8 OS=Homo sapiens GN=SMG8 PE=1 SV=1
Trin_293_34367_8	0.86962	0.40228	0.276089	1	-0.2033	1	Sorbitol dehydrogenase OS=Homo sapiens GN=SORD PE=1 SV=4
Trin_293_141507_3	0.85952	0.40822	0.572165	1	0.791348	1	Katanin p60 ATPase-containing subunit A-like 2 OS=Homo sapiens GN=KATNAL2 PE=1 SV=3
Trin_293_91678_2	0.88023	0.37179	0.233041	1	0.508765	1	Ribosomal protein S6 kinase alpha-2 OS=Homo sapiens GN=RPS6KA2 PE=1 SV=2
Trin_293_33093_6	0.83802	0.45201	0.210961	1	-0.976375	1	Proteasome inhibitor PI31 subunit OS=Homo sapiens GN=PSMF1 PE=1 SV=2
Trin_293_96032_5	0.94557	0.41171	0.10747	1	-0.690435	1	Ezrin OS=Homo sapiens GN=EZR PE=1 SV=4
Trin_293_210994_1	0.9166	0.40987	0.220642	1	-1.85794	1	Activator of 90 kDa heat shock protein ATPase homolog 1 OS=Homo sapiens GN=AHSA1 PE=1 SV=1
Trin_293_117099_5	1.1918	0.4985	0.177133	1	-0.496381	1	N-chimaerin OS=Homo sapiens GN=CHN1 PE=1 SV=3
Trin_293_117097_5	1.1918	0.4985	0.76481	1	-0.345713	1	N-chimaerin OS=Homo sapiens GN=CHN1 PE=1 SV=3
Trin_293_141408_8	0.86824	0.43563	-0.405115	1	-1.07045	1	Alanyl-tRNA editing protein Aarsd1 OS=Homo sapiens GN=AARSD1 PE=1 SV=2
Trin_293_141417_6	0.86824	0.43563	-0.109659	1	-0.890476	1	Alanyl-tRNA editing protein Aarsd1 OS=Homo sapiens GN=AARSD1 PE=1 SV=2
Trin_293_108669_5	0.80175	0.3816	-0.197301	1	-1.58489	1	Neurochondrin OS=Homo sapiens GN=NCDN PE=1 SV=1
Trin_293_79333_7	0.93172	0.45501	0.157128	1	1.33763	1	6-phosphofructo-2-kinase/fructose-2
Trin_293_89012_5	0.9683	0.42209	0.297942	1	0.383989	1	Ena/VASP-like protein OS=Homo sapiens GN=EVL PE=1 SV=2
Trin_293_33185_8	0.8567	0.41421	0.307266	1	0.287175	1	Fructose-bisphosphate aldolase A OS=Homo sapiens GN=ALDOA PE=1 SV=2
Trin_293_160328_6	1.0017	0.4963	-0.130127	1	0.107509	1	Microtubule-associated protein 1B OS=Homo sapiens GN=MAP1B PE=1 SV=2
Trin_293_212425_5	0.96614	0.49514	0.877	1	1.14536	1	Serine/threonine-protein phosphatase 2A 55 kDa regulatory subunit B gamma isoform OS=Homo sapiens GN=PPP2R2C PE=2 SV=4
Trin_293_208256_2	0.90748	0.43877	-0.0136073	1	-1.5481	1	COBW domain-containing protein 3 OS=Homo sapiens GN=CBWD3 PE=2 SV=1
Trin_293_208253_2	0.90748	0.43877	0.0308336	1	-1.5783	1	COBW domain-containing protein 3 OS=Homo sapiens GN=CBWD3 PE=2 SV=1
Trin_293_103490_4	0.91008	0.47889	0.17368	1	0.223864	1	Glutamine--tRNA ligase OS=Homo sapiens GN=QARS PE=1 SV=1
Trin_293_103495_4	0.91008	0.47889	0.0737194	1	-0.251342	1	Glutamine--tRNA ligase OS=Homo sapiens GN=QARS PE=1 SV=1
Trin_293_103491_5	0.91008	0.47889	0.27726	1	-0.559149	1	Glutamine--tRNA ligase OS=Homo sapiens GN=QARS PE=1 SV=1
Trin_293_127753_3	0.973	0.41675	-0.13598	1	-0.985362	1	tRNA-dihydrouridine(47) synthase [NAD(P)(+)]-like OS=Homo sapiens GN=DUS3L PE=1 SV=2
Trin_293_127758_3	0.973	0.41675	0.128186	1	-0.942974	1	tRNA-dihydrouridine(47) synthase [NAD(P)(+)]-like OS=Homo sapiens GN=DUS3L PE=1 SV=2
Trin_293_127754_3	0.973	0.41675	-0.28672	1	-0.899881	1	tRNA-dihydrouridine(47) synthase [NAD(P)(+)]-like OS=Homo sapiens GN=DUS3L PE=1 SV=2
Trin_293_127784_3	0.973	0.41675	-0.00274363	1	-0.755216	1	tRNA-dihydrouridine(47) synthase [NAD(P)(+)]-like OS=Homo sapiens GN=DUS3L PE=1 SV=2
Trin_293_127759_3	0.973	0.41675	0.25538	1	-1.14679	1	tRNA-dihydrouridine(47) synthase [NAD(P)(+)]-like OS=Homo sapiens GN=DUS3L PE=1 SV=2
Trin_293_127762_3	0.973	0.41675	-0.126026	1	-1.32123	1	tRNA-dihydrouridine(47) synthase [NAD(P)(+)]-like OS=Homo sapiens GN=DUS3L PE=1 SV=2
Trin_293_111080_7	0.84917	0.49626	0.0137589	1	-0.516173	1	Nuclear distribution protein nudE-like 1 OS=Homo sapiens GN=NDEL1 PE=1 SV=1
Trin_293_115962_8	0.87631	0.49126	0.00496135	1	-0.3842	1	Eukaryotic translation initiation factor 2A OS=Homo sapiens GN=EIF2A PE=1 SV=3
Trin_293_88149_4	0.84865	0.45411	0.521443	1	0.490371	1	Uncharacterized protein FLJ40925 OS=Homo sapiens PE=2 SV=1
Trin_293_62731_8	0.86186	0.41243	0.207067	1	-0.164137	1	Serine/threonine-protein kinase A-Raf OS=Homo sapiens GN=ARAF PE=1 SV=2
Trin_293_93603_3	0.75025	0.44515	0.331253	1	-0.229838	1	Adenine phosphoribosyltransferase OS=Homo sapiens GN=APRT PE=1 SV=2
Trin_293_93602_3	0.75025	0.44515	-0.0877593	1	-1.82793	1	Adenine phosphoribosyltransferase OS=Homo sapiens GN=APRT PE=1 SV=2
Trin_293_93612_3	0.75025	0.44515	0.145015	1	-1.99054	1	Adenine phosphoribosyltransferase OS=Homo sapiens GN=APRT PE=1 SV=2
Trin_293_93601_3	0.75025	0.44515	0.344564	1	0.122677	1	Adenine phosphoribosyltransferase OS=Homo sapiens GN=APRT PE=1 SV=2
Trin_293_93604_3	0.75025	0.44515	0.411701	1	-1.45658	1	Adenine phosphoribosyltransferase OS=Homo sapiens GN=APRT PE=1 SV=2
Trin_293_140340_5	0.9659	0.46215	-0.280993	1	0.598703	1	Calcium/calmodulin-dependent protein kinase type 1D OS=Homo sapiens GN=CAMK1D PE=1 SV=1
Trin_293_140341_5	0.9659	0.46215	0.399526	1	1.18453	1	Calcium/calmodulin-dependent protein kinase type 1D OS=Homo sapiens GN=CAMK1D PE=1 SV=1
Trin_293_85933_2	0.66153	0.46388	-0.560332	1	-1.26965	1	Eyes absent homolog 3 OS=Mus musculus GN=Eya3 PE=1 SV=2
Trin_293_103863_4	1.0853	0.46864	0.0411415	1	-0.0375403	1	Adenylyl cyclase-associated protein 2 OS=Homo sapiens GN=CAP2 PE=1 SV=1
Trin_293_103864_4	1.0853	0.46864	0.473762	1	0.00237136	1	Adenylyl cyclase-associated protein 2 OS=Homo sapiens GN=CAP2 PE=1 SV=1
Trin_293_85599_2	0.86503	0.42543	0.194537	1	-0.14572	1	Uroporphyrinogen-III synthase OS=Homo sapiens GN=UROS PE=1 SV=1
Trin_293_85598_2	0.86503	0.42543	0.260453	1	-0.102697	1	Uroporphyrinogen-III synthase OS=Homo sapiens GN=UROS PE=1 SV=1
Trin_293_85597_2	0.86503	0.42543	0.369988	1	-0.0652444	1	Uroporphyrinogen-III synthase OS=Homo sapiens GN=UROS PE=1 SV=1
Trin_293_211902_2	1.0044	0.49151	0.140297	1	-0.896674	1	Thiopurine S-methyltransferase OS=Homo sapiens GN=TPMT PE=1 SV=1
Trin_293_87476_12	0.79124	0.38449	-0.0417263	1	-1.02173	1	SCY1-like protein 2 OS=Homo sapiens GN=SCYL2 PE=1 SV=1
Trin_293_33952_4	0.93263	0.48595	0.0918803	1	-1.98595	0.898887	Nuclear migration protein nudC OS=Homo sapiens GN=NUDC PE=1 SV=1
Trin_293_64987_2	0.91556	0.45232	0.22297	1	-0.363973	1	Leucine-rich repeat-containing protein 40 OS=Homo sapiens GN=LRRC40 PE=1 SV=1
Trin_293_88680_3	0.81641	0.45701	0.0956348	1	-1.41952	1	Myeloid differentiation primary response protein MyD88 OS=Homo sapiens GN=MYD88 PE=1 SV=1
Trin_293_88679_3	0.81641	0.45701	0.061792	1	-1.20669	1	Myeloid differentiation primary response protein MyD88 OS=Homo sapiens GN=MYD88 PE=1 SV=1
Trin_293_124614_5	0.92556	0.45241	0.148539	1	-1.44577	1	Talin-2 OS=Homo sapiens GN=TLN2 PE=1 SV=4
Trin_293_70755_2	0.91122	0.43554	0.200846	1	-0.431855	1	E3 ubiquitin-protein ligase RNF14 OS=Homo sapiens GN=RNF14 PE=1 SV=1
Trin_293_210863_3	0.57987	0.29428	-0.0924846	1	0.124176	1	Ferritin light chain OS=Homo sapiens GN=FTL PE=1 SV=2
Trin_293_32916_4	0.84593	0.41544	-0.0970638	1	-1.02123	1	Rab3 GTPase-activating protein catalytic subunit OS=Homo sapiens GN=RAB3GAP1 PE=1 SV=3
Trin_293_208721_1	0.8061	0.36557	-0.485168	1	0.449769	1	Cystathionine beta-synthase OS=Homo sapiens GN=CBS PE=1 SV=2
Trin_293_176484_4	0.88604	0.46577	0.152978	1	-1.13934	1	Golgi reassembly-stacking protein 2 OS=Homo sapiens GN=GORASP2 PE=1 SV=3
Trin_293_158180_1	0.89518	0.49915	0.150009	1	-0.432372	1	Protein LSM12 homolog OS=Pongo abelii GN=LSM12 PE=2 SV=1
Trin_293_73522_2	0.82233	0.47655	0.205947	1	-1.28477	1	Elongator complex protein 6 OS=Homo sapiens GN=ELP6 PE=1 SV=1
Trin_293_126089_4	0.95048	0.47917	0.141968	1	-0.60097	1	Oxysterol-binding protein-related protein 9 OS=Pongo abelii GN=OSBPL9 PE=2 SV=1
Trin_293_103862_4	1.0853	0.46864	0.298634	1	0.327295	1	Adenylyl cyclase-associated protein 2 OS=Homo sapiens GN=CAP2 PE=1 SV=1
Trin_293_103866_4	1.0853	0.46864	0.176535	1	0.0902776	1	Adenylyl cyclase-associated protein 2 OS=Homo sapiens GN=CAP2 PE=1 SV=1
Trin_293_86720_2	0.88199	0.47418	-0.157435	1	-1.20962	1	Nuclear autoantigenic sperm protein OS=Homo sapiens GN=NASP PE=1 SV=2
Trin_293_111224_14	0.82445	0.40283	0.10892	1	-0.11053	1	Tyrosine--tRNA ligase
Trin_293_96082_14	0.88556	0.47692	0.381151	1	1.28728	1	Nucleoside diphosphate kinase 3 OS=Homo sapiens GN=NME3 PE=1 SV=2
Trin_293_189641_1	0.93172	0.45501	0.202931	1	-0.660348	1	6-phosphofructo-2-kinase/fructose-2
Trin_293_116375_9	1.0525	0.46983	-0.137746	1	-0.676858	1	Ubiquitin carboxyl-terminal hydrolase 4 OS=Homo sapiens GN=USP4 PE=1 SV=3
Trin_293_116369_9	1.0525	0.46983	0.0467959	1	-0.705839	1	Ubiquitin carboxyl-terminal hydrolase 4 OS=Homo sapiens GN=USP4 PE=1 SV=3
Trin_293_116373_4	1.0525	0.46983	0.11303	1	-0.634522	1	Ubiquitin carboxyl-terminal hydrolase 4 OS=Homo sapiens GN=USP4 PE=1 SV=3
Trin_293_180768_9	0.71733	0.45613	0.0632794	1	1.29032	1	Ras GTPase-activating-like protein IQGAP3 OS=Homo sapiens GN=IQGAP3 PE=1 SV=2
Trin_293_180758_8	0.71733	0.45613	-0.0439115	1	1.17527	1	Ras GTPase-activating-like protein IQGAP3 OS=Homo sapiens GN=IQGAP3 PE=1 SV=2
Trin_293_180760_10	0.71733	0.45613	0.127658	1	1.31141	1	Ras GTPase-activating-like protein IQGAP3 OS=Homo sapiens GN=IQGAP3 PE=1 SV=2
Trin_293_112329_9	0.93706	0.45714	0.125058	1	-0.35349	1	Glucose-6-phosphate 1-dehydrogenase OS=Homo sapiens GN=G6PD PE=1 SV=4
Trin_293_112340_1	0.93706	0.45714	0.396567	1	-0.189901	1	Glucose-6-phosphate 1-dehydrogenase OS=Homo sapiens GN=G6PD PE=1 SV=4
Trin_293_61875_1	0.69453	0.44018	0.218107	1	0.0251912	1	Ferritin heavy chain OS=Homo sapiens GN=FTH1 PE=1 SV=2
Trin_293_61124_3	0.78289	0.47169	-0.0298023	1	-1.39777	1	Protein CDV3 homolog OS=Homo sapiens GN=CDV3 PE=1 SV=1
Trin_293_61123_3	0.78289	0.47169	-0.0435847	1	-1.61617	1	Protein CDV3 homolog OS=Homo sapiens GN=CDV3 PE=1 SV=1
Trin_293_71027_22	0.90378	0.43633	-0.124377	1	-1.07878	1	CAD protein OS=Homo sapiens GN=CAD PE=1 SV=3
Trin_293_71026_23	0.90378	0.43633	-0.101527	1	-1.07928	1	CAD protein OS=Homo sapiens GN=CAD PE=1 SV=3
Trin_293_71026_21	0.90378	0.43633	-0.107168	1	-1.12743	1	CAD protein OS=Homo sapiens GN=CAD PE=1 SV=3
Trin_293_71028_20	0.90378	0.43633	-0.0975998	1	-1.11957	1	CAD protein OS=Homo sapiens GN=CAD PE=1 SV=3
Trin_293_71029_22	0.90378	0.43633	-0.0965362	1	-0.886965	1	CAD protein OS=Homo sapiens GN=CAD PE=1 SV=3
Trin_293_210963_6	0.87294	0.41922	0.135403	1	0.0393237	1	D-3-phosphoglycerate dehydrogenase OS=Homo sapiens GN=PHGDH PE=1 SV=4
Trin_293_33436_2	0.73028	0.38797	-0.0176391	1	-1.23866	1	Acyl-CoA-binding domain-containing protein 6 OS=Homo sapiens GN=ACBD6 PE=1 SV=1
Trin_293_67630_1	0.97489	0.47532	0.160152	1	-0.534078	1	Dihydropyrimidinase-related protein 2 OS=Pongo abelii GN=DPYSL2 PE=2 SV=1
Trin_293_210881_1	0.94887	0.45925	0.0901409	1	-1.24563	1	T-complex protein 1 subunit delta OS=Homo sapiens GN=CCT4 PE=1 SV=4
Trin_293_211369_1	0.96614	0.49514	0.166285	1	-1.26832	1	Serine/threonine-protein phosphatase 2A 55 kDa regulatory subunit B alpha isoform OS=Rattus norvegicus GN=Ppp2r2a PE=2 SV=1
Trin_293_35877_9	0.93538	0.48808	-0.0170809	1	-1.03601	1	Mitogen-activated protein kinase 1 OS=Homo sapiens GN=MAPK1 PE=1 SV=3
Trin_293_207021_7	0.80156	0.45908	0.447859	1	-0.369729	1	Ubiquitin-like modifier-activating enzyme ATG7 OS=Homo sapiens GN=ATG7 PE=1 SV=1
Trin_293_73270_2	0.80203	0.3557	0.0231223	1	-0.60097	1	PIH1 domain-containing protein 1 OS=Bos taurus GN=PIH1D1 PE=2 SV=1
Trin_293_86023_4	0.86895	0.44418	0.000500101	1	-1.19663	1	STE20-like serine/threonine-protein kinase OS=Homo sapiens GN=SLK PE=1 SV=1
Trin_293_73529_6	0.8939	0.49951	0.193654	1	-0.775181	1	Protein FAM49B OS=Homo sapiens GN=FAM49B PE=1 SV=1
Trin_293_210837_7	0.79267	0.36129	0.0191333	1	-0.220284	1	Elongation factor 2 OS=Pongo abelii GN=EEF2 PE=2 SV=3
Trin_293_87160_3	0.71571	0.2941	0.143779	1	0.300766	1	Fructose-bisphosphate aldolase C OS=Macaca fascicularis GN=ALDOC PE=2 SV=3
Trin_293_63527_6	0.85975	0.45718	0.0728529	1	-1.41577	1	Thioredoxin reductase 1
Trin_293_212153_2	0.77886	0.48925	0.028464	1	-0.640532	1	5'-nucleotidase domain-containing protein 1 OS=Homo sapiens GN=NT5DC1 PE=1 SV=1
Trin_293_211798_3	0.90272	0.45466	0.228566	1	-0.65117	1	LIM and senescent cell antigen-like-containing domain protein 1 OS=Homo sapiens GN=LIMS1 PE=1 SV=4
Trin_293_189656_1	0.80331	0.44179	-0.336955	1	-0.946485	1	6-phosphofructo-2-kinase/fructose-2
Trin_293_211315_4	0.92538	0.49272	-0.113809	1	-2.21157	0.613928	N-alpha-acetyltransferase 15
Trin_293_73277_6	0.92113	0.47694	0.0668851	1	-0.892329	1	Mitogen-activated protein kinase 14 OS=Pan troglodytes GN=MAPK14 PE=2 SV=3
Trin_293_141408_7	0.86824	0.43563	0.00766681	1	0.0157017	1	Alanyl-tRNA editing protein Aarsd1 OS=Homo sapiens GN=AARSD1 PE=1 SV=2
Trin_293_51116_1	1.0624	0.41663	0.0178143	1	-0.320274	1	Uncharacterized protein C1orf50 OS=Homo sapiens GN=C1orf50 PE=2 SV=2
Trin_293_108209_2	0.92651	0.45229	0.293548	1	-1.26672	1	Tubulin beta-7 chain OS=Gallus gallus PE=2 SV=1
Trin_293_108207_2	0.92651	0.45229	0.290953	1	-1.30908	1	Tubulin beta-7 chain OS=Gallus gallus PE=2 SV=1
Trin_293_113119_6	1.0681	0.44664	0.394062	1	0.0679918	1	GDP-L-fucose synthase OS=Homo sapiens GN=TSTA3 PE=1 SV=1
Trin_293_129534_10	0.91792	0.378	0.112896	1	-0.000916082	1	Integrin-linked protein kinase OS=Homo sapiens GN=ILK PE=1 SV=2
Trin_293_129525_7	0.91792	0.378	0.0604591	1	-0.359361	1	Integrin-linked protein kinase OS=Homo sapiens GN=ILK PE=1 SV=2
Trin_293_129564_4	0.91792	0.378	0.128753	1	-0.148576	1	Integrin-linked protein kinase OS=Pongo abelii GN=ILK PE=2 SV=1
Trin_293_129537_5	0.91792	0.378	0.00927395	1	-0.32188	1	Integrin-linked protein kinase OS=Homo sapiens GN=ILK PE=1 SV=2
Trin_293_129574_6	0.91792	0.378	0.342935	1	0.0375561	1	Integrin-linked protein kinase OS=Homo sapiens GN=ILK PE=1 SV=2
Trin_293_129516_3	0.91792	0.378	0.0445234	1	-0.21988	1	Integrin-linked protein kinase OS=Pongo abelii GN=ILK PE=2 SV=1
Trin_293_129517_10	0.91792	0.378	0.161958	1	-0.196128	1	Integrin-linked protein kinase OS=Homo sapiens GN=ILK PE=1 SV=2
Trin_293_129538_5	0.91792	0.378	-0.458403	1	-0.751332	1	Integrin-linked protein kinase OS=Pongo abelii GN=ILK PE=2 SV=1
Trin_293_129522_9	0.91792	0.378	0.169652	1	-0.258864	1	Integrin-linked protein kinase OS=Pongo abelii GN=ILK PE=2 SV=1
Trin_293_129547_6	0.91792	0.378	0.349773	1	-0.217641	1	Integrin-linked protein kinase OS=Pongo abelii GN=ILK PE=2 SV=1
Trin_293_197279_5	0.7917	0.45212	-0.263759	1	-0.545475	1	Trans-L-3-hydroxyproline dehydratase OS=Homo sapiens GN=L3HYPDH PE=1 SV=2
Trin_293_71021_5	0.95517	0.49142	0.123004	1	-0.801037	1	Serine/threonine-protein kinase MST4 OS=Homo sapiens GN=MST4 PE=1 SV=2
Trin_293_113528_8	0.84884	0.43399	-0.0691625	1	-0.907652	1	Protein transport protein Sec31A OS=Homo sapiens GN=SEC31A PE=1 SV=3
Trin_293_113523_8	0.84884	0.43399	-0.169076	1	-0.87185	1	Protein transport protein Sec31A OS=Homo sapiens GN=SEC31A PE=1 SV=3
Trin_293_64626_2	1.0456	0.4566	0.082828	1	-1.08185	1	BRISC complex subunit Abro1 OS=Homo sapiens GN=FAM175B PE=1 SV=2
Trin_293_64625_2	1.0456	0.4566	0.0334105	1	-1.04182	1	BRISC complex subunit Abro1 OS=Homo sapiens GN=FAM175B PE=1 SV=2
Trin_293_197930_1	0.80672	0.49006	0.0948212	1	-1.68801	1	Protein AAR2 homolog OS=Homo sapiens GN=AAR2 PE=1 SV=2
Trin_293_63939_1	0.83806	0.48839	-0.0486936	1	-2.08505	0.773171	Tetratricopeptide repeat protein 4 OS=Homo sapiens GN=TTC4 PE=1 SV=3
Trin_293_211177_2	0.92207	0.49844	0.0213616	1	-1.12612	1	Eukaryotic peptide chain release factor subunit 1 OS=Rattus norvegicus GN=Etf1 PE=2 SV=3
Trin_293_155073_13	0.92556	0.45241	-0.0106657	1	-0.573133	1	Talin-1 OS=Homo sapiens GN=TLN1 PE=1 SV=3
