# Supplementary material for: Proteomics informed by transcriptomics reveals Hendra virus sensitizes bat cells to TRAIL-mediated apoptosis
Source: Genome Biol. 2014 Nov 15;15(11):532. doi: 10.1186/s13059-014-0532-x (PMC4269970; doi:10.1186/s13059-014-0532-x)
Supplement: Additional file 3 — Full list of Trinity transcript DEseq and SILAC protein expression statistics in HEK293T. [file 13059_2014_532_MOESM3_ESM.zip]

Archive with 1 entries (1 files):
- 1718798964145132_add3.csv
