# Supplementary material for: Proteomics informed by transcriptomics reveals Hendra virus sensitizes bat cells to TRAIL-mediated apoptosis
Source: Genome Biol. 2014 Nov 15;15(11):532. doi: 10.1186/s13059-014-0532-x (PMC4269970; doi:10.1186/s13059-014-0532-x)
Supplement: Additional file 4 — Ortholog identification of between human and bat. The most similar ortholog between bat and human is given. [file 13059_2014_532_MOESM4_ESM.xlsx]

## Sheet: Additional File 4.csv
Human Trinity transcript id	Human log2FoldChange 8hpi	Human p-adj 8hpi	Human log2FoldChange 24hpi	Human p-adj 24hpi	Human SILAC ratio 8hpi/0hpi	Human SILAC ratio 24hpi/0hpi	Percent identity to human protein	Nearest human homologue	Percent identity to human protein	Bat SILAC ratio 8hpi/0hpi	Bat SILAC ratio 24hpi/0hpi	Bat log2FoldChange 8hpi	Bat p-adj 8hpi	Bat log2FoldChange 24hpi	Bat p-adj 24hpi	Bat Trinity transcript id
Trin_293_124715_4	-0.218116	1	0.407592	1			100	sp|A0AUZ9-2|KAL1L_HUMAN_Isoform_2_of_KAT8_regulatory_NSL_complex_subunit_1-like_protein_OS=Homo_sapiens_GN=KANSL1L	85.62			0.0922432	1	-0.317244	1	Trin_palecto_121945_8
Trin_293_124690_5	-0.627507	1	-0.00460241	1			100	sp|A0AUZ9-3|KAL1L_HUMAN_Isoform_3_of_KAT8_regulatory_NSL_complex_subunit_1-like_protein_OS=Homo_sapiens_GN=KANSL1L	35.38			1.14572	1	0.494844	1	Trin_palecto_45556_2
Trin_293_124679_1	-0.40184	1	0.705133	1			100	sp|A0AUZ9-4|KAL1L_HUMAN_Isoform_4_of_KAT8_regulatory_NSL_complex_subunit_1-like_protein_OS=Homo_sapiens_GN=KANSL1L	35.29			-1.53878	1	-1.09012	1	Trin_palecto_81719_2
Trin_293_124692_4	0.109946	1	0.474979	1			100	sp|A0AUZ9|KAL1L_HUMAN_KAT8_regulatory_NSL_complex_subunit_1-like_protein_OS=Homo_sapiens_GN=KANSL1L_PE=1_SV=2	85.84			0.0532758	1	-0.231893	1	Trin_palecto_121947_8
Trin_293_34246_3	0.0909685	1	-1.5638	1			100	sp|A0AVF1|TTC26_HUMAN_Tetratricopeptide_repeat_protein_26_OS=Homo_sapiens_GN=TTC26_PE=2_SV=1	97.11			-0.0914256	1	-0.0798506	1	Trin_palecto_115434_2
Trin_293_94037_1	0.183895	1	1.7112	1			100	sp|A0AVI4-2|TM129_HUMAN_Isoform_2_of_Transmembrane_protein_129_OS=Homo_sapiens_GN=TMEM129	38.46			-2.76117	1	-0.727549	1	Trin_palecto_149544_30
Trin_293_94042_1	0.206377	1	1.6904	1			100	sp|A0AVI4|TM129_HUMAN_Transmembrane_protein_129_OS=Homo_sapiens_GN=TMEM129_PE=2_SV=1	91.71			0.163298	1	0.340888	1	Trin_palecto_137220_10
Trin_293_80702_4	0.108213	1	-1.42372	1			100	sp|A0AVK6|E2F8_HUMAN_Transcription_factor_E2F8_OS=Homo_sapiens_GN=E2F8_PE=1_SV=1	88.58			0.0683943	1	-0.666515	1	Trin_palecto_143636_2
Trin_293_178038_2	-0.0815277	1	-1.034	1	0.93666	0.47047	100	sp|A0AVT1|UBA6_HUMAN_Ubiquitin-like_modifier-activating_enzyme_6_OS=Homo_sapiens_GN=UBA6_PE=1_SV=1	93.73	0.9911	0.97064	0.00958162	1	0.0570697	1	Trin_palecto_81180_4
Trin_293_89796_7	0.280632	1	-0.0292805	1	0.87538	0.93488	100	sp|A0FGR8-2|ESYT2_HUMAN_Isoform_2_of_Extended_synaptotagmin-2_OS=Homo_sapiens_GN=ESYT2	52			0.279021	1	0.31264	1	Trin_palecto_103504_10
Trin_293_99778_3	0.347555	1	-0.607633	1			100	sp|A0JNW5-2|UH1BL_HUMAN_Isoform_2_of_UHRF1-binding_protein_1-like_OS=Homo_sapiens_GN=UHRF1BP1L	0	0	0	0	0	0	0	0
Trin_293_99782_4	0.219903	1	-0.218797	1			100	sp|A0JNW5|UH1BL_HUMAN_UHRF1-binding_protein_1-like_OS=Homo_sapiens_GN=UHRF1BP1L_PE=1_SV=2	91.26	1.313	0.96884	-0.192811	1	-0.174731	1	Trin_palecto_128749_2
Trin_293_106522_1	0.122247	1	-0.271493	1	NaN	NaN	100	sp|A0MZ66-4|SHOT1_HUMAN_Isoform_4_of_Shootin-1_OS=Homo_sapiens_GN=KIAA1598	31.82			Inf	1	Inf	1	Trin_palecto_186009_1
Trin_293_106526_1	0.170501	1	-0.188596	1	NaN	NaN	100	sp|A0MZ66|SHOT1_HUMAN_Shootin-1_OS=Homo_sapiens_GN=KIAA1598_PE=1_SV=4	0	0	0	0	0	0	0	0
Trin_293_171231_3	-0.00386417	1	0.708358	1			100	sp|A0PJE2-2|DHR12_HUMAN_Isoform_2_of_Dehydrogenase/reductase_SDR_family_member_12_OS=Homo_sapiens_GN=DHRS12	50			-1.95381	1	0.302198	1	Trin_palecto_74142_1
Trin_293_171250_1	-0.23519	1	0.135996	1			100	sp|A0PJE2-3|DHR12_HUMAN_Isoform_3_of_Dehydrogenase/reductase_SDR_family_member_12_OS=Homo_sapiens_GN=DHRS12	41.3			0.738064	1	0.794404	1	Trin_palecto_45198_4
Trin_293_171245_3	0.437236	1	0.568955	1			100	sp|A0PJE2|DHR12_HUMAN_Dehydrogenase/reductase_SDR_family_member_12_OS=Homo_sapiens_GN=DHRS12_PE=1_SV=2	30.95			0.0822556	1	0.380887	1	Trin_palecto_140469_9
Trin_293_72398_5	0.292821	1	0.0728264	1	1.0245	1.7951	100	sp|A0PJW6|TM223_HUMAN_Transmembrane_protein_223_OS=Homo_sapiens_GN=TMEM223_PE=1_SV=1	79.7			0.487593	1	0.272451	1	Trin_palecto_130246_14
Trin_293_34223_1	-0.0546175	1	0.923986	1			100	sp|A0PJX4|SHSA3_HUMAN_Protein_shisa-3_homolog_OS=Homo_sapiens_GN=SHISA3_PE=2_SV=1	95.09			0.19071	1	-0.999752	1	Trin_palecto_124823_3
Trin_293_67384_3	0.221298	1	0.552327	1			100	sp|A0PJZ3|GXLT2_HUMAN_Glucoside_xylosyltransferase_2_OS=Homo_sapiens_GN=GXYLT2_PE=2_SV=2	91.83			-0.752901	1	-0.304244	1	Trin_palecto_48909_4
Trin_293_126737_1	-0.279584	1	0.512488	1			100	sp|A0PK00|T120B_HUMAN_Transmembrane_protein_120B_OS=Homo_sapiens_GN=TMEM120B_PE=2_SV=1	92.7			0.392114	1	1.01962	1	Trin_palecto_101551_1
Trin_293_74526_10	-0.0541637	1	-0.14224	1			100	sp|A1A4G5|LNP1_HUMAN_Leukemia_NUP98_fusion_partner_1_OS=Homo_sapiens_GN=LNP1_PE=2_SV=1	79.17			-Inf	1	-0.242122	1	Trin_palecto_221764_2
Trin_293_240760_1	-1.91326	1	-0.0160072	1			100	sp|A1A4T8|CN182_HUMAN_Uncharacterized_protein_C14orf182_OS=Homo_sapiens_GN=C14orf182_PE=2_SV=1	50			Inf	1	Inf	1	Trin_palecto_191878_1
Trin_293_155712_6	0.530345	1	1.69181	1			100	sp|A1A4V9-3|CP093_HUMAN_Isoform_3_of_Coiled-coil_domain-containing_protein_C16orf93_OS=Homo_sapiens_GN=C16orf93	77.67			-0.0387025	1	-0.934	1	Trin_palecto_95452_8
Trin_293_155709_5	0.0516914	1	0.613155	1			100	sp|A1A4V9-4|CP093_HUMAN_Isoform_4_of_Coiled-coil_domain-containing_protein_C16orf93_OS=Homo_sapiens_GN=C16orf93	62.5			-0.105817	1	-0.711607	1	Trin_palecto_95452_6
Trin_293_433838_1	NA	NA	Inf	1			100	sp|A1A4Y4|IRGM_HUMAN_Immunity-related_GTPase_family_M_protein_OS=Homo_sapiens_GN=IRGM_PE=1_SV=2	36.59			-1.17621	1	0.00941669	1	Trin_palecto_189743_1
Trin_293_97067_4	0.802945	1	0.264101	1			100	sp|A1A5C7-4|S22AN_HUMAN_Isoform_4_of_Solute_carrier_family_22_member_23_OS=Homo_sapiens_GN=SLC22A23	45.45			-0.207819	1	-0.029932	1	Trin_palecto_101790_5
Trin_293_97066_11	0.488947	1	0.327625	1			100	sp|A1A5C7|S22AN_HUMAN_Solute_carrier_family_22_member_23_OS=Homo_sapiens_GN=SLC22A23_PE=2_SV=2	91.9			-0.325782	1	-0.984766	1	Trin_palecto_136383_2
Trin_293_79941_4	0.76481	1	1.22006	1			100	sp|A1A5D9|BICR2_HUMAN_Bicaudal_D-related_protein_2_OS=Homo_sapiens_GN=CCDC64B_PE=2_SV=2	45.83			-0.181224	1	-0.362199	1	Trin_palecto_154911_15
Trin_293_63532_8	0.121555	1	-1.28877	1			100	sp|A1KXE4|F168B_HUMAN_Myelin-associated_neurite-outgrowth_inhibitor_OS=Homo_sapiens_GN=FAM168B_PE=1_SV=1	98.97			0.150937	1	-0.00706324	1	Trin_palecto_56579_3
Trin_293_146308_5	-0.0721435	1	0.234835	1			100	sp|A1L020|MEX3A_HUMAN_RNA-binding_protein_MEX3A_OS=Homo_sapiens_GN=MEX3A_PE=1_SV=1	100			-0.0103972	1	0.43826	1	Trin_palecto_96476_1
Trin_293_192191_2	0.186098	1	0.789966	1	0.94289	1.08	100	sp|A1L0T0|ILVBL_HUMAN_Acetolactate_synthase-like_protein_OS=Homo_sapiens_GN=ILVBL_PE=1_SV=2	87.82			-0.143961	1	-0.115796	1	Trin_palecto_116886_2
Trin_293_818_1	Inf	1	Inf	1			100	sp|A1L157|TSN11_HUMAN_Tetraspanin-11_OS=Homo_sapiens_GN=TSPAN11_PE=2_SV=2	23.77			0.0925793	1	0.248683	1	Trin_palecto_71919_2
Trin_293_140701_2	-0.457582	1	1.7616	1	NaN	NaN	100	sp|A1L162|ERIC2_HUMAN_Glutamate-rich_protein_2_OS=Homo_sapiens_GN=ERICH2_PE=2_SV=1	80.14			-0.330883	1	-0.952615	1	Trin_palecto_109563_1
Trin_293_65904_1	0.481017	1	0.7616	1			100	sp|A1L167|U2QL1_HUMAN_Ubiquitin-conjugating_enzyme_E2Q-like_protein_1_OS=Homo_sapiens_GN=UBE2QL1_PE=2_SV=2	48.28			0.461224	1	1.23181	1	Trin_palecto_69940_7
Trin_293_271414_3	-1.23519	1	0.39903	1			100	sp|A1L168|CT202_HUMAN_Uncharacterized_protein_C20orf202_OS=Homo_sapiens_GN=C20orf202_PE=2_SV=2	40			0.408756	1	-2.31251	1	Trin_palecto_154233_1
Trin_293_131066_25	0.460882	1	-0.698706	1			100	sp|A1L188|CQ089_HUMAN_Uncharacterized_protein_C17orf89_OS=Homo_sapiens_GN=C17orf89_PE=2_SV=1	87.32			0.475744	1	0.0602153	1	Trin_palecto_106710_2
Trin_293_88926_1	0.129222	1	0.278015	1			100	sp|A1L190|SYCE3_HUMAN_Synaptonemal_complex_central_element_protein_3_OS=Homo_sapiens_GN=SYCE3_PE=3_SV=1	0	0	0	0	0	0	0	0
Trin_293_56500_7	0.373818	1	0.321196	1			100	sp|A1L390-3|PKHG3_HUMAN_Isoform_3_of_Pleckstrin_homology_domain-containing_family_G_member_3_OS=Homo_sapiens_GN=PLEKHG3	0	0	0	0	0	0	0	0
Trin_293_56967_3	0.625628	1	0.171545	1			100	sp|A1L3X0|ELOV7_HUMAN_Elongation_of_very_long_chain_fatty_acids_protein_7_OS=Homo_sapiens_GN=ELOVL7_PE=1_SV=1	88.61			0.313339	1	-0.0828853	1	Trin_palecto_95742_2
Trin_293_260347_1	0.987203	1	0.135996	1			100	sp|A1L4H1-2|SRCRL_HUMAN_Isoform_2_of_Soluble_scavenger_receptor_cysteine-rich_domain-containing_protein_SSC5D_OS=Homo_sapiens_GN=SSC5D	50			-Inf	1	-Inf	1	Trin_palecto_188963_1
Trin_293_105344_2	-0.720617	1	1.59168	1			100	sp|A1L4L8|PL8L1_HUMAN_PLAC8-like_protein_1_OS=Homo_sapiens_GN=PLAC8L1_PE=2_SV=1	89.29			-0.275742	1	-Inf	1	Trin_palecto_23965_1
Trin_293_95267_2	-Inf	1	-0.60097	1			100	sp|A1L4M7|CU034_HUMAN_Putative_uncharacterized_protein_encoded_by_LINC00478_OS=Homo_sapiens_GN=LINC00478_PE=5_SV=1	0	0	0	0	0	0	0	0
Trin_293_86761_9	0.0295673	1	-0.0554972	1			100	sp|A1X283|SPD2B_HUMAN_SH3_and_PX_domain-containing_protein_2B_OS=Homo_sapiens_GN=SH3PXD2B_PE=1_SV=3	88.73	1.0262	1.354	0.52411	1	1.22356	0.497868	Trin_palecto_100612_9
Trin_293_162841_2	0.00706013	1	-0.35872	1			100	sp|A1XBS5-2|F92A1_HUMAN_Isoform_2_of_Protein_FAM92A1_OS=Homo_sapiens_GN=FAM92A1	0	0	0	0	0	0	0	0
Trin_293_162840_2	0.176814	1	-0.210385	1			100	sp|A1XBS5|F92A1_HUMAN_Protein_FAM92A1_OS=Homo_sapiens_GN=FAM92A1_PE=2_SV=2	92.22	1.1064	0.83702	-0.213907	1	-0.591087	1	Trin_palecto_112897_3
Trin_293_71494_2	-0.0546175	1	-1.04843	1			100	sp|A1YPR0|ZBT7C_HUMAN_Zinc_finger_and_BTB_domain-containing_protein_7C_OS=Homo_sapiens_GN=ZBTB7C_PE=2_SV=1	50			0.216111	1	-0.0457249	1	Trin_palecto_105350_2
Trin_293_31860_1	0.794558	1	-0.431045	1			100	sp|A2A2V5|SRTM1_HUMAN_Serine-rich_and_transmembrane_domain-containing_protein_1_OS=Homo_sapiens_GN=SERTM1_PE=2_SV=1	97.2			-0.99034	1	-3.82708	0.00012649	Trin_palecto_103890_2
Trin_293_80809_1	0.00873587	1	-0.219541	1			100	sp|A2A2Y4|FRMD3_HUMAN_FERM_domain-containing_protein_3_OS=Homo_sapiens_GN=FRMD3_PE=2_SV=1	96.15			-0.275742	1	0.0368539	1	Trin_palecto_105318_4
Trin_293_114425_2	0.194203	1	0.273499	1			100	sp|A2A3K4-2|PTPC1_HUMAN_Isoform_2_of_Protein_tyrosine_phosphatase_domain-containing_protein_1_OS=Homo_sapiens_GN=PTPDC1	82.01	NaN	NaN	-0.202602	1	-0.430055	1	Trin_palecto_96263_10
Trin_293_114424_3	-0.060103	1	-0.027689	1			100	sp|A2A3K4|PTPC1_HUMAN_Protein_tyrosine_phosphatase_domain-containing_protein_1_OS=Homo_sapiens_GN=PTPDC1_PE=2_SV=1	82.18	NaN	NaN	-0.285435	1	-0.410438	1	Trin_palecto_96264_9
Trin_293_127605_3	-0.179695	1	-0.572955	1			100	sp|A2AJT9-2|CX023_HUMAN_Isoform_2_of_Uncharacterized_protein_CXorf23_OS=Homo_sapiens_GN=CXorf23	0	0	0	0	0	0	0	0
Trin_293_127606_3	-0.31536	1	0.437504	1			100	sp|A2AJT9-3|CX023_HUMAN_Isoform_3_of_Uncharacterized_protein_CXorf23_OS=Homo_sapiens_GN=CXorf23	0	0	0	0	0	0	0	0
Trin_293_127609_3	-0.542167	1	-0.613043	1			100	sp|A2AJT9|CX023_HUMAN_Uncharacterized_protein_CXorf23_OS=Homo_sapiens_GN=CXorf23_PE=1_SV=1	71.77	1.031	0.80813	0.251753	1	0.0922716	1	Trin_palecto_73847_2
Trin_293_208425_10	0.433604	1	0.417409	1			100	sp|A2IDD5-6|CCD78_HUMAN_Isoform_6_of_Coiled-coil_domain-containing_protein_78_OS=Homo_sapiens_GN=CCDC78	26.36			0.0538808	1	0.274379	1	Trin_palecto_106919_10
Trin_293_167964_1	0.349773	1	0.32503	1			100	sp|A2PYH4-2|HFM1_HUMAN_Isoform_2_of_Probable_ATP-dependent_DNA_helicase_HFM1_OS=Homo_sapiens_GN=HFM1	45.16			0.512547	1	0.0541104	1	Trin_palecto_99508_3
Trin_293_184296_13	-0.432636	1	0.347805	1			100	sp|A2RRH5-3|WDR27_HUMAN_Isoform_3_of_WD_repeat-containing_protein_27_OS=Homo_sapiens_GN=WDR27	0	0	0	0	0	0	0	0
Trin_293_184359_4	0.0992293	1	0.430057	1			100	sp|A2RRH5-4|WDR27_HUMAN_Isoform_4_of_WD_repeat-containing_protein_27_OS=Homo_sapiens_GN=WDR27	32.95			-0.368851	1	-Inf	1	Trin_palecto_45875_2
Trin_293_77173_5	0.0635621	1	-1.55292	1			100	sp|A2RTX5-2|SYTC2_HUMAN_Isoform_2_of_Probable_threonine--tRNA_ligase_2,_cytoplasmic_OS=Homo_sapiens_GN=TARSL2	89.64	0.86207	0.95714	-1.11135	1	-0.860637	1	Trin_palecto_152659_12
Trin_293_173769_5	0.92421	1	0.464918	1			100	sp|A2RU14|TM218_HUMAN_Transmembrane_protein_218_OS=Homo_sapiens_GN=TMEM218_PE=2_SV=1	85.96			0.268579	1	0.00232727	1	Trin_palecto_69025_3
Trin_293_15421_1	-1.23519	1	0.720958	1			100	sp|A2RU48|SMCO3_HUMAN_Single-pass_membrane_and_coiled-coil_domain-containing_protein_3_OS=Homo_sapiens_GN=SMCO3_PE=2_SV=1	91.56	0.71011	0.54956	0.741332	1	-1.69584	0.914897	Trin_palecto_48170_1
Trin_293_119672_1	0.485193	1	0.479201	1			100	sp|A2RU49-2|HYKK_HUMAN_Isoform_2_of_Hydroxylysine_kinase_OS=Homo_sapiens_GN=HYKK	0	0	0	0	0	0	0	0
Trin_293_119675_1	0.117021	1	-0.0380335	1			100	sp|A2RU49|HYKK_HUMAN_Hydroxylysine_kinase_OS=Homo_sapiens_GN=HYKK_PE=1_SV=2	82.18	0.9442	0.80349	0.216906	1	-0.0841697	1	Trin_palecto_125215_8
Trin_293_253106_3	0.76481	1	-0.0160072	1			100	sp|A2RU54|HMX2_HUMAN_Homeobox_protein_HMX2_OS=Homo_sapiens_GN=HMX2_PE=2_SV=1	40.62			0.226528	1	0.223947	1	Trin_palecto_142429_2
Trin_293_69644_4	0.288037	1	0.170679	1			100	sp|A2RU67|K1467_HUMAN_Uncharacterized_protein_KIAA1467_OS=Homo_sapiens_GN=KIAA1467_PE=1_SV=1	91.17			0.0767251	1	-0.358921	1	Trin_palecto_133299_2
Trin_293_159461_1	-0.431587	1	-0.382329	1			100	sp|A2RUB1-1|CQ104_HUMAN_Isoform_3_of_Uncharacterized_protein_C17orf104_OS=Homo_sapiens_GN=C17orf104	50			-0.0576948	1	-0.6965	1	Trin_palecto_86597_7
Trin_293_159462_2	-0.830799	1	-1.19658	1			100	sp|A2RUB1-2|CQ104_HUMAN_Isoform_2_of_Uncharacterized_protein_C17orf104_OS=Homo_sapiens_GN=C17orf104	38.24			-Inf	1	1.49484	1	Trin_palecto_37278_1
Trin_293_159453_1	-0.37958	1	-0.60097	1			100	sp|A2RUB1-5|CQ104_HUMAN_Isoform_4_of_Uncharacterized_protein_C17orf104_OS=Homo_sapiens_GN=C17orf104	34.78			1.77411	1	-1.92019	1	Trin_palecto_41253_2
Trin_293_159454_2	0.405729	1	-0.057348	1			100	sp|A2RUB1|CQ104_HUMAN_Uncharacterized_protein_C17orf104_OS=Homo_sapiens_GN=C17orf104_PE=2_SV=3	55			0.368114	1	0.079806	1	Trin_palecto_38907_2
Trin_293_178030_6	-0.586662	1	-1.24564	1			100	sp|A2RUB6-4|CCD66_HUMAN_Isoform_4_of_Coiled-coil_domain-containing_protein_66_OS=Homo_sapiens_GN=CCDC66	46.43			-0.630274	1	-0.799148	1	Trin_palecto_105057_1
Trin_293_94449_6	-0.12042	1	-0.266234	1			100	sp|A2RUC4-2|TYW5_HUMAN_Isoform_2_of_tRNA_wybutosine-synthesizing_protein_5_OS=Homo_sapiens_GN=TYW5	95.39			-0.488851	1	-0.610509	1	Trin_palecto_156231_3
Trin_293_94448_6	0.0694374	1	-0.217323	1			100	sp|A2RUC4|TYW5_HUMAN_tRNA_wybutosine-synthesizing_protein_5_OS=Homo_sapiens_GN=TYW5_PE=1_SV=1	93.97			-0.0515103	1	0.231809	1	Trin_palecto_156247_2
Trin_293_181776_2	0.295325	1	1.39903	1			100	sp|A2RUS2-2|DEND3_HUMAN_Isoform_2_of_DENN_domain-containing_protein_3_OS=Homo_sapiens_GN=DENND3	25.42			-0.783889	1	0.195283	1	Trin_palecto_86676_3
Trin_293_181770_2	0.349773	1	1.7616	1			100	sp|A2RUS2|DEND3_HUMAN_DENN_domain-containing_protein_3_OS=Homo_sapiens_GN=DENND3_PE=1_SV=2	42.31			-1.05335	1	-2.41205	1	Trin_palecto_115630_8
Trin_293_75621_1	0.349773	1	2.90153	1			100	sp|A2VCL2|CC162_HUMAN_Coiled-coil_domain-containing_protein_162_OS=Homo_sapiens_GN=CCDC162P_PE=2_SV=3	80.41			-0.538776	1	1.49484	1	Trin_palecto_218033_1
Trin_293_108679_5	-0.0127973	1	-0.0160072	1			100	sp|A2VDF0-2|FUCM_HUMAN_Isoform_2_of_Fucose_mutarotase_OS=Homo_sapiens_GN=FUOM	0	0	0	0	0	0	0	0
Trin_293_6924_4	-0.749763	1	0.164565	1			100	sp|A2VEC9-2|SSPO_HUMAN_Isoform_2_of_SCO-spondin_OS=Homo_sapiens_GN=SSPO	40.35			-0.214997	1	0.275226	1	Trin_palecto_97045_2
Trin_293_102081_9	-0.0941577	1	-0.479898	1			100	sp|A3KMH1-3|VWA8_HUMAN_Isoform_3_of_von_Willebrand_factor_A_domain-containing_protein_8_OS=Homo_sapiens_GN=VWA8	61.11			-0.275742	1	0.757878	1	Trin_palecto_168467_3
Trin_293_172293_8	-0.0684612	1	-0.526598	1	1.1378	0.68619	100	sp|A3KN83-2|SBNO1_HUMAN_Isoform_2_of_Protein_strawberry_notch_homolog_1_OS=Homo_sapiens_GN=SBNO1	98.35	NaN	NaN	0.0649724	1	0.429505	1	Trin_palecto_139489_1
Trin_293_81172_2	0.0902106	1	-3.80608	0.359674			100	sp|A4D126-2|ISPD_HUMAN_Isoform_2_of_Isoprenoid_synthase_domain-containing_protein_OS=Homo_sapiens_GN=ISPD	54.84			0.361688	1	-0.242122	1	Trin_palecto_85597_3
Trin_293_81173_2	-0.0381529	1	-2.29556	1			100	sp|A4D126|ISPD_HUMAN_Isoprenoid_synthase_domain-containing_protein_OS=Homo_sapiens_GN=ISPD_PE=1_SV=2	81.6			-0.307122	1	-1.00963	1	Trin_palecto_109952_3
Trin_293_126608_1	-0.0425446	1	1.21226	1			100	sp|A4D161-2|F221A_HUMAN_Isoform_2_of_Protein_FAM221A_OS=Homo_sapiens_GN=FAM221A	0	0	0	0	0	0	0	0
Trin_293_126611_1	-0.0546175	1	0.514508	1			100	sp|A4D161-3|F221A_HUMAN_Isoform_3_of_Protein_FAM221A_OS=Homo_sapiens_GN=FAM221A	0	0	0	0	0	0	0	0
Trin_293_126613_1	0.76481	1	1.13264	1			100	sp|A4D161|F221A_HUMAN_Protein_FAM221A_OS=Homo_sapiens_GN=FAM221A_PE=2_SV=1	88.93			-0.983561	1	-1.79794	1	Trin_palecto_118921_2
Trin_293_153060_1	0.65445	1	-0.422372	1			100	sp|A4D1P6-3|WDR91_HUMAN_Isoform_3_of_WD_repeat-containing_protein_91_OS=Homo_sapiens_GN=WDR91	93.08			0.265355	1	-0.439067	1	Trin_palecto_114251_1
Trin_293_100873_5	0.27726	1	-0.48876	1			100	sp|A4D1S0-2|KLRG2_HUMAN_Isoform_2_of_Killer_cell_lectin-like_receptor_subfamily_G_member_2_OS=Homo_sapiens_GN=KLRG2	0	0	0	0	0	0	0	0
Trin_293_100872_5	0.454255	1	-0.090432	1			100	sp|A4D1S0|KLRG2_HUMAN_Killer_cell_lectin-like_receptor_subfamily_G_member_2_OS=Homo_sapiens_GN=KLRG2_PE=1_SV=3	60			-Inf	1	0.494844	1	Trin_palecto_30731_2
Trin_293_106874_8	0.179048	1	-0.349175	1			100	sp|A4D1U4|LCHN_HUMAN_Protein_LCHN_OS=Homo_sapiens_GN=LCHN_PE=2_SV=1	90.77			0.367858	1	-0.252848	1	Trin_palecto_125811_5
Trin_293_84250_1	-0.204163	1	0.151593	1			100	sp|A4D2B0|MBLC1_HUMAN_Metallo-beta-lactamase_domain-containing_protein_1_OS=Homo_sapiens_GN=MBLAC1_PE=1_SV=1	81.75			0.412969	1	-0.158137	1	Trin_palecto_77654_4
Trin_293_167551_7	-0.0746119	1	-0.849032	1			100	sp|A4D997|ER6L2_HUMAN_DNA_excision_repair_protein_ERCC-6-like_2_OS=Homo_sapiens_GN=ERCC6L2_PE=1_SV=3	45.45			1.21611	1	1.66477	1	Trin_palecto_93848_3
Trin_293_171041_2	-2.69462	1	1.18753	1			100	sp|A4FU01-2|MTMRB_HUMAN_Isoform_2_of_Myotubularin-related_protein_11_OS=Homo_sapiens_GN=MTMR11	43.33			Inf	1	Inf	1	Trin_palecto_274814_1
Trin_293_171021_4	-0.0425446	1	1.34656	1			100	sp|A4FU01-3|MTMRB_HUMAN_Isoform_3_of_Myotubularin-related_protein_11_OS=Homo_sapiens_GN=MTMR11	0	0	0	0	0	0	0	0
Trin_293_171033_1	0.76481	1	3.56896	1			100	sp|A4FU01-5|MTMRB_HUMAN_Isoform_5_of_Myotubularin-related_protein_11_OS=Homo_sapiens_GN=MTMR11	84.12			-1.61678	1	-0.753084	1	Trin_palecto_151037_1
Trin_293_171031_4	2.14332	1	1.77754	1			100	sp|A4FU01-6|MTMRB_HUMAN_Isoform_6_of_Myotubularin-related_protein_11_OS=Homo_sapiens_GN=MTMR11	89.92			0.0461864	1	-0.827085	1	Trin_palecto_151023_4
Trin_293_171022_2	-0.557118	1	1.74953	1			100	sp|A4FU01|MTMRB_HUMAN_Myotubularin-related_protein_11_OS=Homo_sapiens_GN=MTMR11_PE=2_SV=2	89.81			-1.24034	1	-0.177862	1	Trin_palecto_151020_3
Trin_293_144604_9	0.123111	1	1.53793	1			100	sp|A4FU49-3|SH321_HUMAN_Isoform_2_of_SH3_domain-containing_protein_21_OS=Homo_sapiens_GN=SH3D21	32.14			-1.53878	1	0.494844	1	Trin_palecto_65577_2
Trin_293_144603_11	-0.102739	1	1.55657	1			100	sp|A4FU49|SH321_HUMAN_SH3_domain-containing_protein_21_OS=Homo_sapiens_GN=SH3D21_PE=2_SV=2	42.46			-0.484328	1	0.116332	1	Trin_palecto_44089_1
Trin_293_182572_21	-0.522071	1	-0.0998612	1			100	sp|A4GXA9-2|EME2_HUMAN_Isoform_2_of_Probable_crossover_junction_endonuclease_EME2_OS=Homo_sapiens_GN=EME2	76.29			-0.189192	1	-0.552462	1	Trin_palecto_132318_5
Trin_293_299072_2	NA	NA	Inf	1			100	sp|A5D6W6-2|FITM1_HUMAN_Isoform_2_of_Fat_storage-inducing_transmembrane_protein_1_OS=Homo_sapiens_GN=FITM1	0	0	0	0	0	0	0	0
Trin_293_153341_4	-0.313192	1	-0.60097	1			100	sp|A5D8T8-2|CL18A_HUMAN_Isoform_2_of_C-type_lectin_domain_family_18_member_A_OS=Homo_sapiens_GN=CLEC18A	35			-0.271784	1	0.234976	1	Trin_palecto_88254_4
Trin_293_125505_2	-1.32265	1	0.59697	1			100	sp|A5D8V7|CC151_HUMAN_Coiled-coil_domain-containing_protein_151_OS=Homo_sapiens_GN=CCDC151_PE=2_SV=1	73.64			-0.713322	1	-1.66839	0.593025	Trin_palecto_94651_3
Trin_293_163605_4	-0.765704	1	-0.932176	1			100	sp|A5D8W1-2|CG063_HUMAN_Isoform_2_of_Uncharacterized_protein_C7orf63_OS=Homo_sapiens_GN=C7orf63	80.47			0.595671	1	0.331111	1	Trin_palecto_95165_1
Trin_293_163586_2	0.305379	1	-0.359962	1			100	sp|A5D8W1-3|CG063_HUMAN_Isoform_3_of_Uncharacterized_protein_C7orf63_OS=Homo_sapiens_GN=C7orf63	0	0	0	0	0	0	0	0
Trin_293_163597_3	0.250237	1	-0.0749009	1			100	sp|A5D8W1-5|CG063_HUMAN_Isoform_5_of_Uncharacterized_protein_C7orf63_OS=Homo_sapiens_GN=C7orf63	28.95			0.124189	1	0.279115	1	Trin_palecto_59852_2
Trin_293_163602_4	0.362712	1	-0.166567	1			100	sp|A5D8W1|CG063_HUMAN_Uncharacterized_protein_C7orf63_OS=Homo_sapiens_GN=C7orf63_PE=2_SV=3	89.19			0.562498	1	0.170739	1	Trin_palecto_95162_1
Trin_293_176447_13	-0.0652647	1	1.77407	1			100	sp|A5PKW4-2|PSD1_HUMAN_Isoform_2_of_PH_and_SEC7_domain-containing_protein_1_OS=Homo_sapiens_GN=PSD	84.42			1.50562	1	1.49484	1	Trin_palecto_174676_2
Trin_293_174766_15	-0.524696	1	-1.1218	1			100	sp|A5PL33-2|KRBA1_HUMAN_Isoform_2_of_Protein_KRBA1_OS=Homo_sapiens_GN=KRBA1	60.59			0.268579	1	0.369313	1	Trin_palecto_136723_2
Trin_293_174797_9	0.260338	1	-0.122316	1			100	sp|A5PL33-3|KRBA1_HUMAN_Isoform_3_of_Protein_KRBA1_OS=Homo_sapiens_GN=KRBA1	60.71			-0.468387	1	-0.0197297	1	Trin_palecto_136728_1
Trin_293_174736_13	0.434662	1	0.261527	1			100	sp|A5PL33|KRBA1_HUMAN_Protein_KRBA1_OS=Homo_sapiens_GN=KRBA1_PE=1_SV=3	54.12			0.00554439	1	0.369313	1	Trin_palecto_136726_1
Trin_293_70620_1	0.165108	1	-0.14298	1			100	sp|A5PLN9-2|TPC13_HUMAN_Isoform_2_of_Trafficking_protein_particle_complex_subunit_13_OS=Homo_sapiens_GN=TRAPPC13	97.81			-0.17462	1	-0.293003	1	Trin_palecto_145931_1
Trin_293_70622_1	0.0700596	1	-0.153953	1			100	sp|A5PLN9|TPC13_HUMAN_Trafficking_protein_particle_complex_subunit_13_OS=Homo_sapiens_GN=TRAPPC13_PE=1_SV=2	97.84			0.00470973	1	-0.43486	1	Trin_palecto_145926_1
Trin_293_245762_5	-0.650227	1	0.39903	1			100	sp|A5YM72-2|CRNS1_HUMAN_Isoform_2_of_Carnosine_synthase_1_OS=Homo_sapiens_GN=CARNS1	90.69			-0.216848	1	0.231809	1	Trin_palecto_144567_5
Trin_293_10734_5	-1.23519	1	-Inf	1			100	sp|A5YM72|CRNS1_HUMAN_Carnosine_synthase_1_OS=Homo_sapiens_GN=CARNS1_PE=1_SV=3	91.54			-0.216848	1	-0.545798	1	Trin_palecto_144553_5
Trin_293_173721_5	-0.23519	1	2.09947	1			100	sp|A6BM72-2|MEG11_HUMAN_Isoform_2_of_Multiple_epidermal_growth_factor-like_domains_protein_11_OS=Homo_sapiens_GN=MEGF11	38.71			-0.408379	1	0.192281	1	Trin_palecto_155748_2
Trin_293_307720_1	-Inf	1	0.720958	1			100	sp|A6H8M9|CDHR4_HUMAN_Cadherin-related_family_member_4_OS=Homo_sapiens_GN=CDHR4_PE=2_SV=1	48.72			0.368114	1	-0.920194	1	Trin_palecto_73389_5
Trin_293_142278_1	0.109946	1	-0.384158	1			100	sp|A6NC05-2|YD286_HUMAN_Isoform_2_of_Glutaredoxin-like_protein_C5orf63_OS=Homo_sapiens_GN=C5orf63	86.09			0.834682	1	0.268073	1	Trin_palecto_72237_1
Trin_293_142272_1	0.568118	1	0.355962	1			100	sp|A6NC05|YD286_HUMAN_Glutaredoxin-like_protein_C5orf63_OS=Homo_sapiens_GN=C5orf63_PE=2_SV=3	40.54			0.274939	1	0.0069357	1	Trin_palecto_104003_7
Trin_293_256210_5	0.234296	1	-0.394519	1			100	sp|A6NC86-2|PINLY_HUMAN_Isoform_2_of_phospholipase_A2_inhibitor_and_Ly6/PLAUR_domain-containing_protein_OS=Homo_sapiens_GN=PINLYP	60			0.0360265	1	0.292281	1	Trin_palecto_117040_3
Trin_293_306348_1	0.349773	1	-1.60097	1			100	sp|A6NC97|F172B_HUMAN_Putative_protein_FAM172B_OS=Homo_sapiens_GN=FAM172BP_PE=5_SV=3	46.43			0.371085	1	0.959236	1	Trin_palecto_82424_2
Trin_293_145376_1	-1.69462	1	0.640038	1			100	sp|A6NC98-4|CC88B_HUMAN_Isoform_4_of_Coiled-coil_domain-containing_protein_88B_OS=Homo_sapiens_GN=CCDC88B	0	0	0	0	0	0	0	0
Trin_293_1876_1	-Inf	1	0.983993	1			100	sp|A6NCI4-2|VWA3A_HUMAN_Isoform_2_of_von_Willebrand_factor_A_domain-containing_protein_3A_OS=Homo_sapiens_GN=VWA3A	43.75			0.766303	1	-0.337327	1	Trin_palecto_43159_2
Trin_293_374745_1	Inf	1	Inf	1			100	sp|A6NCI8|CB078_HUMAN_Uncharacterized_protein_C2orf78_OS=Homo_sapiens_GN=C2orf78_PE=2_SV=3	33.33			-1.53878	1	0.587953	1	Trin_palecto_92463_5
Trin_293_193401_12	-0.0210649	1	0.662065	1			100	sp|A6NCL7|AN33B_HUMAN_Ankyrin_repeat_domain-containing_protein_33B_OS=Homo_sapiens_GN=ANKRD33B_PE=2_SV=1	72.87			0.443882	1	0.330213	1	Trin_palecto_158547_2
Trin_293_336695_2	-Inf	1	-2.60097	1			100	sp|A6NCM1|IQCAL_HUMAN_Putative_IQ_and_AAA_domain-containing_protein_1-like_OS=Homo_sapiens_GN=IQCA1P1_PE=5_SV=2	41.94			Inf	1	Inf	1	Trin_palecto_83627_5
Trin_293_61068_1	-0.427835	1	0.486493	1			100	sp|A6NCN8|YL021_HUMAN_Uncharacterized_protein_ENSP00000372125_OS=Homo_sapiens_PE=4_SV=2	31.33			0.225157	1	-0.678488	1	Trin_palecto_102897_4
Trin_293_112570_5	0.731643	1	1.83442	1			100	sp|A6NCS6|CB072_HUMAN_Uncharacterized_protein_C2orf72_OS=Homo_sapiens_GN=C2orf72_PE=2_SV=2	57.14			1.04619	1	0.494844	1	Trin_palecto_81544_1
Trin_293_32681_2	0.1562	1	-0.188147	1			100	sp|A6ND36|FA83G_HUMAN_Protein_FAM83G_OS=Homo_sapiens_GN=FAM83G_PE=1_SV=2	91.18			-0.589402	1	0.241725	1	Trin_palecto_93279_2
Trin_293_221226_3	-0.913262	1	0.486493	1			100	sp|A6ND91-2|ASPD_HUMAN_Isoform_2_of_Putative_L-aspartate_dehydrogenase_OS=Homo_sapiens_GN=ASPDH	0	0	0	0	0	0	0	0
Trin_293_290062_1	-1.23519	1	0.39903	1			100	sp|A6NDD5|SYN1L_HUMAN_Synapse_differentiation-inducing_gene_protein_1-like_OS=Homo_sapiens_GN=SYNDIG1L_PE=2_SV=1	38.89			-0.538776	1	-1.01612	1	Trin_palecto_111717_1
Trin_293_40415_1	0.76481	1	2.39903	1			100	sp|A6NDK9|GOG6C_HUMAN_Putative_golgin_subfamily_A_member_6C_OS=Homo_sapiens_GN=GOLGA6C_PE=5_SV=1	0	0	0	0	0	0	0	0
Trin_293_108897_1	-0.163679	1	-0.844241	1	0.89538	0.37442	100	sp|A6NDU8|CE051_HUMAN_UPF0600_protein_C5orf51_OS=Homo_sapiens_GN=C5orf51_PE=1_SV=1	92.86	0.79066	0.97251	0.444306	1	0.42856	1	Trin_palecto_141347_1
Trin_293_106159_3	0.281601	1	0.673579	1			100	sp|A6NDV4-2|TMM8B_HUMAN_Isoform_2_of_Transmembrane_protein_8B_OS=Homo_sapiens_GN=TMEM8B	91.57			0.287194	1	0.620374	1	Trin_palecto_124265_4
Trin_293_106165_2	0.629744	1	1.06749	1			100	sp|A6NDV4|TMM8B_HUMAN_Transmembrane_protein_8B_OS=Homo_sapiens_GN=TMEM8B_PE=1_SV=2	96.19			-0.0127073	1	-0.733975	1	Trin_palecto_124257_5
Trin_293_100435_1	0.501776	1	1.2735	1			100	sp|A6NE52-2|K1875_HUMAN_Isoform_2_of_WD_repeat-containing_protein_KIAA1875_OS=Homo_sapiens_GN=KIAA1875	86.57			-Inf	1	2.07981	1	Trin_palecto_9851_1
Trin_293_100427_6	0.0867384	1	1.35323	1			100	sp|A6NE52|K1875_HUMAN_WD_repeat-containing_protein_KIAA1875_OS=Homo_sapiens_GN=KIAA1875_PE=2_SV=2	79.38			-1.71935	1	0.992343	1	Trin_palecto_54927_1
Trin_293_146735_8	-0.218654	1	-1.32209	1			100	sp|A6NEY8|PRXD1_HUMAN_Putative_prolyl-tRNA_synthetase_associated_domain-containing_protein_1_OS=Homo_sapiens_GN=PRORSD1P_PE=5_SV=3	95.27	0.98234	0.67628	-0.108788	1	-0.813788	1	Trin_palecto_117194_2
Trin_293_123117_5	0.217322	1	0.741066	1			100	sp|A6NFA1|TIKI2_HUMAN_Metalloprotease_TIKI2_OS=Homo_sapiens_GN=TRABD2B_PE=1_SV=2	91.05			-0.22732	1	-0.504092	1	Trin_palecto_148263_1
Trin_293_228495_2	Inf	1	Inf	1			100	sp|A6NFD8-2|HELT_HUMAN_Isoform_2_of_Hairy_and_enhancer_of_split-related_protein_HELT_OS=Homo_sapiens_GN=HELT	38.64			0.746626	1	0.954275	1	Trin_palecto_95035_2
Trin_293_198105_1	-0.152372	1	-0.661907	1			100	sp|A6NFI3|ZN316_HUMAN_Zinc_finger_protein_316_OS=Homo_sapiens_GN=ZNF316_PE=1_SV=1	79.96			0.10277	1	0.70572	1	Trin_palecto_104337_10
Trin_293_142374_1	0.792291	1	0.965377	1			100	sp|A6NFQ2-3|F115C_HUMAN_Isoform_3_of_Protein_FAM115C_OS=Homo_sapiens_GN=FAM115C	32.31			3.21611	1	4.74277	1	Trin_palecto_121132_5
Trin_293_105796_5	-0.140331	1	-1.11755	1			100	sp|A6NFU0|F187A_HUMAN_Ig-like_V-type_domain-containing_protein_FAM187A_OS=Homo_sapiens_GN=FAM187A_PE=3_SV=1	48.15			0.326294	1	-0.990583	1	Trin_palecto_152090_11
Trin_293_387906_1	1.76481	1	-0.60097	1			100	sp|A6NFX1|MFS2B_HUMAN_Major_facilitator_superfamily_domain-containing_protein_2B_OS=Homo_sapiens_GN=MFSD2B_PE=2_SV=3	37.04			0.0633615	1	-0.471008	1	Trin_palecto_80234_9
Trin_293_159727_3	0.0867384	1	0.37631	1			100	sp|A6NGB0|T191C_HUMAN_Transmembrane_protein_191C_OS=Homo_sapiens_GN=TMEM191C_PE=2_SV=1	0	0	0	0	0	0	0	0
Trin_293_57871_5	2.89409	1	3.96889	0.735555			100	sp|A6NGB9|WIPF3_HUMAN_WAS/WASL-interacting_protein_family_member_3_OS=Homo_sapiens_GN=WIPF3_PE=2_SV=4	50			0.153102	1	0.43826	1	Trin_palecto_136074_6
Trin_293_221517_1	0.572165	1	1.46204	1			100	sp|A6NGC4|TLCD2_HUMAN_TLC_domain-containing_protein_2_OS=Homo_sapiens_GN=TLCD2_PE=2_SV=3	68.42			-0.155636	1	-0.151683	1	Trin_palecto_139553_6
Trin_293_245219_1	-0.476198	1	0.158022	1			100	sp|A6NGH7|CC160_HUMAN_Coiled-coil_domain-containing_protein_160_OS=Homo_sapiens_GN=CCDC160_PE=3_SV=3	73.54			-0.574446	1	-0.624967	1	Trin_palecto_46751_1
Trin_293_345612_2	Inf	1	Inf	1			100	sp|A6NGN9|IGLO5_HUMAN_IgLON_family_member_5_OS=Homo_sapiens_GN=IGLON5_PE=2_SV=4	98.21			0.137334	1	0.849472	1	Trin_palecto_28441_1
Trin_293_153218_5	-0.104486	1	-0.182826	1			100	sp|A6NH13|DAS1_HUMAN_Putative_uncharacterized_protein_DNAJC9-AS1_OS=Homo_sapiens_GN=DNAJC9-AS1_PE=2_SV=2	30.25			0.406423	1	0.408364	1	Trin_palecto_166705_6
Trin_293_122994_3	-0.557118	1	0.10685	1			100	sp|A6NHP3-2|SPE2B_HUMAN_Isoform_2_of_Speedy_protein_E2B_OS=Homo_sapiens_GN=SPDYE2B	0	0	0	0	0	0	0	0
Trin_293_139189_2	0.0781764	1	0.605481	1	NaN	NaN	100	sp|A6NHX0|GATL2_HUMAN_GATS-like_protein_2_OS=Homo_sapiens_GN=GATSL2_PE=2_SV=3	99.09	0.70763	0.64347	-0.616391	1	-0.863581	1	Trin_palecto_140527_2
Trin_293_152661_2	-0.0189812	1	-1.15178	1			100	sp|A6NI28|RHG42_HUMAN_Rho_GTPase-activating_protein_42_OS=Homo_sapiens_GN=ARHGAP42_PE=1_SV=3	97.83			0.987641	1	0.513842	1	Trin_palecto_160535_7
Trin_293_157150_6	0.19953	1	-0.909092	1			100	sp|A6NI79|CCD69_HUMAN_Coiled-coil_domain-containing_protein_69_OS=Homo_sapiens_GN=CCDC69_PE=2_SV=1	83.45			-0.476911	1	-2.10507	0.188565	Trin_palecto_138333_1
Trin_293_55121_5	-1.82015	1	2.136	1			100	sp|A6NI87|CBY3_HUMAN_Protein_chibby_homolog_3_OS=Homo_sapiens_GN=CBY3_PE=2_SV=3	74.42			0.461224	1	-Inf	1	Trin_palecto_227744_1
Trin_293_96460_6	0.221216	1	-0.00389379	1	0.85933	0.61198	100	sp|A6NIH7|U119B_HUMAN_Protein_unc-119_homolog_B_OS=Homo_sapiens_GN=UNC119B_PE=1_SV=1	93.63	0.85862	0.87087	0.0801142	1	0.0716892	1	Trin_palecto_105561_2
Trin_293_21037_3	0.349773	1	0.672049	1			100	sp|A6NIK2|LR10B_HUMAN_Leucine-rich_repeat-containing_protein_10B_OS=Homo_sapiens_GN=LRRC10B_PE=4_SV=2	94.18			0.538039	1	-0.183228	1	Trin_palecto_104939_1
Trin_293_58635_1	1.17985	1	0.901531	1			100	sp|A6NIL9|CRAS1_HUMAN_Putative_uncharacterized_protein_CRYM-AS1_OS=Homo_sapiens_GN=CRYM-AS1_PE=5_SV=1	0	0	0	0	0	0	0	0
Trin_293_80630_3	0.132897	1	-0.446127	1			100	sp|A6NIX2|WTIP_HUMAN_Wilms_tumor_protein_1-interacting_protein_OS=Homo_sapiens_GN=WTIP_PE=1_SV=3	94.03			0.077368	1	0.626826	1	Trin_palecto_124631_3
Trin_293_53320_1	0.0328715	1	-1.12312	1			100	sp|A6NJ78-2|MET15_HUMAN_Isoform_2_of_Probable_methyltransferase-like_protein_15_OS=Homo_sapiens_GN=METTL15	0	0	0	0	0	0	0	0
Trin_293_53321_1	-0.172258	1	-1.07541	1			100	sp|A6NJ78-4|MET15_HUMAN_Isoform_4_of_Probable_methyltransferase-like_protein_15_OS=Homo_sapiens_GN=METTL15	31.48			-0.538776	1	1.71724	1	Trin_palecto_88388_5
Trin_293_53319_1	-0.00135922	1	-0.854726	1	1.0538	1.3765	100	sp|A6NJ78|MET15_HUMAN_Probable_methyltransferase-like_protein_15_OS=Homo_sapiens_GN=METTL15_PE=2_SV=1	87.96	0.72834	0.86585	-0.0294561	1	0.147178	1	Trin_palecto_69209_1
Trin_293_27981_2	-0.337069	1	-1.66808	1			100	sp|A6NJB7-2|PRR19_HUMAN_Isoform_2_of_Proline-rich_protein_19_OS=Homo_sapiens_GN=PRR19	35.29			-2.95381	1	-Inf	1	Trin_palecto_331_4
Trin_293_27982_2	0.0278447	1	-2.18593	1			100	sp|A6NJB7|PRR19_HUMAN_Proline-rich_protein_19_OS=Homo_sapiens_GN=PRR19_PE=2_SV=1	75.21			-0.352363	1	0.543753	1	Trin_palecto_57207_4
Trin_293_88463_3	-0.37958	1	0.241929	1			100	sp|A6NJG2|SWAHD_HUMAN_Ankyrin_repeat_domain-containing_protein_SOWAHD_OS=Homo_sapiens_GN=SOWAHD_PE=2_SV=1	44.44			-1.23392	1	0.866812	1	Trin_palecto_108693_3
Trin_293_84806_3	0.194955	1	0.272118	1			100	sp|A6NJT0|UNC4_HUMAN_Homeobox_protein_unc-4_homolog_OS=Homo_sapiens_GN=UNCX_PE=2_SV=1	41.38			-0.0150138	1	-0.585722	1	Trin_palecto_155435_14
Trin_293_237159_2	1.08674	1	1.60414	1			100	sp|A6NK53|ZN233_HUMAN_Zinc_finger_protein_233_OS=Homo_sapiens_GN=ZNF233_PE=2_SV=3	48			-0.413245	1	0.494844	1	Trin_palecto_44579_2
Trin_293_220151_1	-0.650227	1	-0.752973	1			100	sp|A6NK59-2|ASB14_HUMAN_Isoform_2_of_Ankyrin_repeat_and_SOCS_box_protein_14_OS=Homo_sapiens_GN=ASB14	34.15			-0.953814	1	-2.82708	1	Trin_palecto_73864_1
Trin_293_296015_1	NA	NA	Inf	1			100	sp|A6NK97-2|S22AK_HUMAN_Isoform_2_of_Solute_carrier_family_22_member_20_OS=Homo_sapiens_GN=SLC22A20	55.56			-Inf	1	-Inf	1	Trin_palecto_211857_1
Trin_293_161066_5	-0.019461	1	0.145274	1			100	sp|A6NKB5-3|PCX2_HUMAN_Isoform_3_of_Pecanex-like_protein_2_OS=Homo_sapiens_GN=PCNXL2	79.49			-0.290849	1	-1.28276	1	Trin_palecto_156694_10
Trin_293_212085_1	0.208572	1	-0.484478	1			100	sp|A6NKD9|CC85C_HUMAN_Coiled-coil_domain-containing_protein_85C_OS=Homo_sapiens_GN=CCDC85C_PE=1_SV=1	88.24			0.192576	1	0.666324	1	Trin_palecto_144655_9
Trin_293_276026_1	-Inf	1	3.39903	1			100	sp|A6NKF7|TM88B_HUMAN_Transmembrane_protein_88B_OS=Homo_sapiens_GN=TMEM88B_PE=3_SV=1	0	0	0	0	0	0	0	0
Trin_293_139615_1	0.0811574	1	-1.34631	1			100	sp|A6NKF9|GPHRC_HUMAN_Putative_Golgi_pH_regulator_C_OS=Homo_sapiens_GN=GPR89C_PE=5_SV=2	92.54			0.944307	1	0.427729	1	Trin_palecto_117843_7
Trin_293_115339_4	0.563176	1	0.656828	1			100	sp|A6NKL6|T200C_HUMAN_Transmembrane_protein_200C_OS=Homo_sapiens_GN=TMEM200C_PE=2_SV=2	33.33			-0.0209278	1	-0.64266	1	Trin_palecto_28854_6
Trin_293_53755_1	1.28837	1	1.22346	1			100	sp|A6NKW6|F159B_HUMAN_Membrane_protein_FAM159B_OS=Homo_sapiens_GN=FAM159B_PE=2_SV=2	31.11			1.04619	1	2.41238	1	Trin_palecto_137326_5
Trin_293_56526_1	0.246574	1	0.231771	1			100	sp|A6NKZ8|YI016_HUMAN_Putative_tubulin_beta_chain-like_protein_ENSP00000290377_OS=Homo_sapiens_PE=5_SV=2	48.28			0.246264	1	0.482871	1	Trin_palecto_70454_3
Trin_293_2171_2	0.349773	1	1.85846	1			100	sp|A6NL88|SHSA7_HUMAN_Protein_shisa-7_OS=Homo_sapiens_GN=SHISA7_PE=2_SV=3	83.55			-0.176206	1	-1.31251	1	Trin_palecto_72206_3
Trin_293_32209_1	0.105847	1	-0.0484286	1			100	sp|A6NLC5|CC070_HUMAN_UPF0524_protein_C3orf70_OS=Homo_sapiens_GN=C3orf70_PE=2_SV=1	95.6			0.368114	1	1.3022	1	Trin_palecto_106694_1
Trin_293_110668_2	-Inf	1	1.64696	1			100	sp|A6NLP5|TTC36_HUMAN_Tetratricopeptide_repeat_protein_36_OS=Homo_sapiens_GN=TTC36_PE=2_SV=1	82.35			0.0461864	1	0.302198	1	Trin_palecto_120210_2
Trin_293_39050_2	3.08674	1	4.89088	1			100	sp|A6NLU5|VTM2B_HUMAN_V-set_and_transmembrane_domain-containing_protein_2B_OS=Homo_sapiens_GN=VSTM2B_PE=2_SV=2	0	0	0	0	0	0	0	0
Trin_293_332901_1	0.880288	1	-2.18593	1			100	sp|A6NM03|O2AG2_HUMAN_Olfactory_receptor_2AG2_OS=Homo_sapiens_GN=OR2AG2_PE=2_SV=1	0	0	0	0	0	0	0	0
Trin_293_83109_1	0.0543169	1	-0.922898	1			100	sp|A6NMD0|IFM10_HUMAN_Interferon-induced_transmembrane_protein_10_OS=Homo_sapiens_GN=IFITM10_PE=2_SV=1	96.15			-0.134386	1	-1.52223	1	Trin_palecto_82233_2
Trin_293_51112_3	0.0278447	1	1.22685	1			100	sp|A6NNA2|SRRM3_HUMAN_Serine/arginine_repetitive_matrix_protein_3_OS=Homo_sapiens_GN=SRRM3_PE=2_SV=4	48.39			NA	NA	Inf	1	Trin_palecto_86184_1
Trin_293_93248_1	0.10433	1	0.600396	1			100	sp|A6NNL5|CO061_HUMAN_Uncharacterized_protein_C15orf61_OS=Homo_sapiens_GN=C15orf61_PE=2_SV=2	94.27			0.264065	1	0.124055	1	Trin_palecto_95535_2
Trin_293_175579_1	-Inf	1	-1.18593	1			100	sp|A6NNM8-2|TTL13_HUMAN_Isoform_2_of_Tubulin_polyglutamylase_TTLL13_OS=Homo_sapiens_GN=TTLL13	85.17			0.113931	1	-0.0763132	1	Trin_palecto_156854_8
Trin_293_175565_2	-0.23519	1	0.135996	1			100	sp|A6NNM8|TTL13_HUMAN_Tubulin_polyglutamylase_TTLL13_OS=Homo_sapiens_GN=TTLL13_PE=2_SV=2	83.57			0.110839	1	0.224578	1	Trin_palecto_156863_9
Trin_293_36596_2	Inf	1	Inf	1			100	sp|A6NNT2|CP096_HUMAN_Putative_uncharacterized_protein_C16orf96_OS=Homo_sapiens_GN=C16orf96_PE=5_SV=3	39.39			-0.1257	1	0.380673	1	Trin_palecto_129407_14
Trin_293_75526_3	0.345156	1	0.0719075	1	1.1702	0.69018	100	sp|A6NNY8|UBP27_HUMAN_Ubiquitin_carboxyl-terminal_hydrolase_27_OS=Homo_sapiens_GN=USP27X_PE=2_SV=3	99.15			0.124189	1	-0.183228	1	Trin_palecto_57038_2
Trin_293_146411_3	0.372999	1	0.00367031	1			100	sp|A6QL63|BTBDB_HUMAN_Ankyrin_repeat_and_BTB/POZ_domain-containing_protein_BTBD11_OS=Homo_sapiens_GN=BTBD11_PE=2_SV=3	97.47			1.02931	1	0.675236	1	Trin_palecto_141888_9
Trin_293_103031_2	-1.82015	1	2.2735	1			100	sp|A6QL64|AN36A_HUMAN_Ankyrin_repeat_domain-containing_protein_36A_OS=Homo_sapiens_GN=ANKRD36_PE=2_SV=3	53.12			-0.0156931	1	-0.112315	1	Trin_palecto_148765_11
Trin_293_86195_2	-0.413896	1	1.40602	1			100	sp|A6XGL0-2|YJEN3_HUMAN_Isoform_2_of_YjeF_N-terminal_domain-containing_protein_3_OS=Homo_sapiens_GN=YJEFN3	36.36			-0.046923	1	-0.697802	1	Trin_palecto_134496_6
Trin_293_148684_6	0.356875	1	0.129379	1			100	sp|A6ZKI3|F127A_HUMAN_Protein_FAM127A_OS=Homo_sapiens_GN=FAM127A_PE=1_SV=1	91.15	0.86377	0.70418	0.149019	1	-0.333647	1	Trin_palecto_133751_1
Trin_293_195776_3	-0.130853	1	0.720958	1			100	sp|A7E2V4-4|ZSWM8_HUMAN_Isoform_4_of_Zinc_finger_SWIM_domain-containing_protein_8_OS=Homo_sapiens_GN=ZSWIM8	98.43	0.98409	0.85905	-0.11869	1	-0.0934442	1	Trin_palecto_85179_8
Trin_293_195683_3	0.191436	1	0.226194	1			100	sp|A7E2V4-5|ZSWM8_HUMAN_Isoform_5_of_Zinc_finger_SWIM_domain-containing_protein_8_OS=Homo_sapiens_GN=ZSWIM8	0	0	0	0	0	0	0	0
Trin_293_195847_3	-0.0372503	1	0.955424	1			100	sp|A7E2V4|ZSWM8_HUMAN_Zinc_finger_SWIM_domain-containing_protein_8_OS=Homo_sapiens_GN=ZSWIM8_PE=1_SV=1	34.48			-0.658358	1	0.527265	1	Trin_palecto_143830_3
Trin_293_288245_3	-0.23519	1	1.20639	1			100	sp|A7E2Y1|MYH7B_HUMAN_Myosin-7B_OS=Homo_sapiens_GN=MYH7B_PE=2_SV=3	93.59			-0.538776	1	-0.768191	1	Trin_palecto_3340_4
Trin_293_136403_6	0.051973	1	-0.0625498	1			100	sp|A7KAX9-2|RHG32_HUMAN_Isoform_2_of_Rho_GTPase-activating_protein_32_OS=Homo_sapiens_GN=ARHGAP32	87.07			-0.626239	1	-0.71815	1	Trin_palecto_140546_5
Trin_293_136406_4	0.0260536	1	-0.0707304	1			100	sp|A7KAX9|RHG32_HUMAN_Rho_GTPase-activating_protein_32_OS=Homo_sapiens_GN=ARHGAP32_PE=1_SV=1	88.48			-0.644019	1	-0.649928	1	Trin_palecto_140547_5
Trin_293_222380_6	0.378919	1	0.63607	1			100	sp|A7MBM2|DISP2_HUMAN_Protein_dispatched_homolog_2_OS=Homo_sapiens_GN=DISP2_PE=2_SV=2	59.26			Inf	1	Inf	1	Trin_palecto_240786_2
Trin_293_75814_3	0.254949	1	1.08841	1			100	sp|A7MCY6|TBKB1_HUMAN_TANK-binding_kinase_1-binding_protein_1_OS=Homo_sapiens_GN=TBKBP1_PE=1_SV=1	95.79			-0.528284	1	0.374091	1	Trin_palecto_109683_5
Trin_293_277510_2	-Inf	1	-1.18593	1			100	sp|A8K010|CF176_HUMAN_Putative_transcriptional_regulator_encoded_by_LINC00473_OS=Homo_sapiens_GN=LINC00473_PE=5_SV=2	38.1			1.63115	1	-0.505156	1	Trin_palecto_20456_1
Trin_293_174157_3	-0.23519	1	-0.408325	1			100	sp|A8K5M9|CO062_HUMAN_Uncharacterized_protein_C15orf62,_mitochondrial_OS=Homo_sapiens_GN=C15orf62_PE=2_SV=1	90.86			0.513312	1	0.0220905	1	Trin_palecto_142037_4
Trin_293_124238_1	0.0765134	1	-0.61185	1			100	sp|A8K855|EFCB7_HUMAN_EF-hand_calcium-binding_domain-containing_protein_7_OS=Homo_sapiens_GN=EFCAB7_PE=2_SV=1	90.14			-0.11033	1	-0.821302	1	Trin_palecto_112453_3
Trin_293_164319_7	-0.27701	1	1.31414	1			100	sp|A8K8P3-4|SFI1_HUMAN_Isoform_4_of_Protein_SFI1_homolog_OS=Homo_sapiens_GN=SFI1	35.56			0.132343	1	-0.135207	1	Trin_palecto_117412_1
Trin_293_175643_3	-0.097876	1	-0.927603	1			100	sp|A8K979-3|ERI2_HUMAN_Isoform_3_of_ERI1_exoribonuclease_2_OS=Homo_sapiens_GN=ERI2	89.36			-0.585169	1	0.267878	1	Trin_palecto_150077_1
Trin_293_93477_1	0.0991434	1	-0.426346	1			100	sp|A8MPS7-3|YDJC_HUMAN_Isoform_3_of_UPF0249_protein_ydjC_homolog_OS=Homo_sapiens_GN=YDJC	0	0	0	0	0	0	0	0
Trin_293_85556_2	0.349773	1	-0.60097	1			100	sp|A8MPX8|PP2D1_HUMAN_Protein_phosphatase_2C-like_domain-containing_protein_1_OS=Homo_sapiens_GN=PP2D1_PE=2_SV=2	67.47			-0.664307	1	0.610321	1	Trin_palecto_65461_3
Trin_293_141806_1	-0.0623531	1	0.23238	1			100	sp|A8MQ14|ZN850_HUMAN_Zinc_finger_protein_850_OS=Homo_sapiens_GN=ZNF850_PE=2_SV=2	61.06			0.211824	1	0.0697823	1	Trin_palecto_124737_2
Trin_293_80395_3	1.22424	1	1.85846	1			100	sp|A8MQ27-3|NEU1B_HUMAN_Isoform_3_of_E3_ubiquitin-protein_ligase_NEURL1B_OS=Homo_sapiens_GN=NEURL1B	98.1			-0.268687	1	-0.0210773	1	Trin_palecto_153295_1
Trin_293_228210_1	0.572165	1	2.73888	1			100	sp|A8MQ27|NEU1B_HUMAN_E3_ubiquitin-protein_ligase_NEURL1B_OS=Homo_sapiens_GN=NEURL1B_PE=1_SV=1	96.94			-0.00758489	1	-0.107821	1	Trin_palecto_153296_1
Trin_293_94653_17	-0.0804042	1	-0.597261	1			100	sp|A8MQB3|CQ051_HUMAN_Uncharacterized_protein_C17orf51_OS=Homo_sapiens_GN=C17orf51_PE=2_SV=1	33.33			0.78266	1	0.498525	1	Trin_palecto_142445_13
Trin_293_86019_2	2.22424	1	2.64696	1			100	sp|A8MSI8|LYRM9_HUMAN_LYR_motif-containing_protein_9_OS=Homo_sapiens_GN=LYRM9_PE=2_SV=2	96.15			-0.501301	1	-0.0526443	1	Trin_palecto_105196_3
Trin_293_344490_1	NA	NA	Inf	1			100	sp|A8MSY0|S72L2_HUMAN_Putative_RNA_polymerase_II_subunit_A_C-terminal_domain_phosphatase_SSU72-like_protein_2_OS=Homo_sapiens_PE=3_SV=1	31.48			-0.156498	1	0.0467477	1	Trin_palecto_109400_2
Trin_293_77453_4	-0.241762	1	0.382542	1			100	sp|A8MT65|ZN891_HUMAN_Zinc_finger_protein_891_OS=Homo_sapiens_GN=ZNF891_PE=2_SV=2	64.23			-0.216848	1	0.857414	1	Trin_palecto_58034_1
Trin_293_152444_6	-0.271832	1	-0.245957	1			100	sp|A8MT69|CENPX_HUMAN_Centromere_protein_X_OS=Homo_sapiens_GN=STRA13_PE=1_SV=1	84.42			0.357647	1	-0.179756	1	Trin_palecto_166643_2
Trin_293_244696_1	0.305379	1	0.331916	1			100	sp|A8MT70|ZBBX_HUMAN_Zinc_finger_B-box_domain-containing_protein_1_OS=Homo_sapiens_GN=ZBBX_PE=2_SV=3	30.36			-0.300264	1	-0.0982469	1	Trin_palecto_146577_21
Trin_293_83753_2	NA	NA	Inf	1			100	sp|A8MTA8|F166B_HUMAN_Protein_FAM166B_OS=Homo_sapiens_GN=FAM166B_PE=2_SV=1	52.38			-0.176206	1	-Inf	1	Trin_palecto_118796_7
Trin_293_35342_5	0.446449	1	0.287713	1			100	sp|A8MTJ6|FOXI3_HUMAN_Forkhead_box_protein_I3_OS=Homo_sapiens_GN=FOXI3_PE=2_SV=3	45.45			-0.0354974	1	-0.0638874	1	Trin_palecto_120913_9
Trin_293_84461_1	0.238226	1	0.224671	1			100	sp|A8MTZ0|BBIP1_HUMAN_BBSome-interacting_protein_1_OS=Homo_sapiens_GN=BBIP1_PE=1_SV=2	82.72			0.477434	1	0.223635	1	Trin_palecto_91506_4
Trin_293_186230_9	0.514832	1	0.640038	1			100	sp|A8MU93|CQ100_HUMAN_Uncharacterized_protein_C17orf100_OS=Homo_sapiens_GN=C17orf100_PE=2_SV=1	64.04			-1.95381	1	-0.505156	1	Trin_palecto_16426_1
Trin_293_93853_2	0.00873587	1	-0.325335	1			100	sp|A8MUP2|MET12_HUMAN_Methyltransferase-like_protein_12,_mitochondrial_OS=Homo_sapiens_GN=METTL12_PE=2_SV=1	84.58	NaN	NaN	0.293724	1	-0.298706	1	Trin_palecto_78801_2
Trin_293_241201_1	-1.08319	1	-1.18593	1			100	sp|A8MV23-2|SERP3_HUMAN_Isoform_2_of_Serpin_E3_OS=Homo_sapiens_GN=SERPINE3	34.78			0.226938	1	0.38369	1	Trin_palecto_130226_5
Trin_293_110407_2	2.34977	1	1.39903	1			100	sp|A8MV23|SERP3_HUMAN_Serpin_E3_OS=Homo_sapiens_GN=SERPINE3_PE=2_SV=2	30.77			0.0461864	1	1.90988	1	Trin_palecto_68497_1
Trin_293_116362_1	-0.328299	1	-0.411145	1			100	sp|A8MV65|VGLL3_HUMAN_Transcription_cofactor_vestigial-like_protein_3_OS=Homo_sapiens_GN=VGLL3_PE=2_SV=1	33.33			0.171717	1	0.205337	1	Trin_palecto_146363_3
Trin_293_125282_4	0.960361	1	1.37557	1			100	sp|A8MVS5|HIDE1_HUMAN_Protein_HIDE1_OS=Homo_sapiens_GN=HIDE1_PE=2_SV=2	35.9			0.0461864	1	0.427729	1	Trin_palecto_165586_6
Trin_293_308932_2	0.76481	1	-0.60097	1			100	sp|A8MVU1|NCF1C_HUMAN_Putative_neutrophil_cytosol_factor_1C_OS=Homo_sapiens_GN=NCF1C_PE=5_SV=1	34.43			0.461224	1	0.717236	1	Trin_palecto_101831_4
Trin_293_96108_3	0.408348	1	0.959205	1			100	sp|A8MVW0|F1712_HUMAN_Protein_FAM171A2_OS=Homo_sapiens_GN=FAM171A2_PE=1_SV=1	94.2			-0.146086	1	0.00941669	1	Trin_palecto_75565_2
Trin_293_301892_1	-1.23519	1	-0.60097	1			100	sp|A8MVW5-2|HECA2_HUMAN_Isoform_2_of_HEPACAM_family_member_2_OS=Homo_sapiens_GN=HEPACAM2	30.23			1.62018	1	0.707837	1	Trin_palecto_102725_1
Trin_293_338407_2	-Inf	1	0.39903	1			100	sp|A8MVX0-2|ARG33_HUMAN_Isoform_2_of_Rho_guanine_nucleotide_exchange_factor_33_OS=Homo_sapiens_GN=ARHGEF33	95.03			0.216111	1	-1.50516	1	Trin_palecto_21404_2
Trin_293_362442_1	-2.23519	1	0.39903	1			100	sp|A8MVX0|ARG33_HUMAN_Rho_guanine_nucleotide_exchange_factor_33_OS=Homo_sapiens_GN=ARHGEF33_PE=2_SV=2	33.33			0.0243269	1	0.167482	1	Trin_palecto_78867_4
Trin_293_143951_5	-0.160907	1	-1.91867	1			100	sp|A8MW92-2|P20L1_HUMAN_Isoform_2_of_PHD_finger_protein_20-like_protein_1_OS=Homo_sapiens_GN=PHF20L1	96.14			0.120697	1	-0.134115	1	Trin_palecto_163485_3
Trin_293_143945_6	-0.0313346	1	-1.39615	1			100	sp|A8MW92|P20L1_HUMAN_PHD_finger_protein_20-like_protein_1_OS=Homo_sapiens_GN=PHF20L1_PE=1_SV=2	92.84			0.0728089	1	0.0121012	1	Trin_palecto_163484_6
Trin_293_131377_5	0.3808	1	0.603389	1			100	sp|A8MWY0-2|K132L_HUMAN_Isoform_2_of_UPF0577_protein_KIAA1324-like_OS=Homo_sapiens_GN=KIAA1324L	93.27			2.04619	1	2.49484	1	Trin_palecto_239939_1
Trin_293_131383_4	0.262837	1	0.240921	1			100	sp|A8MWY0|K132L_HUMAN_UPF0577_protein_KIAA1324-like_OS=Homo_sapiens_GN=KIAA1324L_PE=2_SV=2	59.26			-0.0182473	1	-0.230554	1	Trin_palecto_118559_5
Trin_293_349802_1	1.34977	1	-Inf	1			100	sp|A8MX76-2|CAN14_HUMAN_Isoform_2_of_Calpain-14_OS=Homo_sapiens_GN=CAPN14	42.11			-0.586082	1	-0.211425	1	Trin_palecto_158483_4
Trin_293_36794_2	0.17368	1	0.0528964	1			100	sp|A8MXE2|YI036_HUMAN_Putative_UDP-GlcNAc:betaGal_beta-1,3-N-acetylglucosaminyltransferase_LOC402377_OS=Homo_sapiens_PE=5_SV=2	34.88			2.63115	1	2.49484	1	Trin_palecto_119804_2
Trin_293_207100_2	-1.23519	1	0.176638	1			100	sp|A8MXJ8|F90A5_HUMAN_Putative_protein_FAM90A5P_OS=Homo_sapiens_GN=FAM90A5P_PE=5_SV=1	39.34			1.17172	1	0.494844	1	Trin_palecto_92385_16
Trin_293_375514_2	0.349773	1	0.720958	1			100	sp|A8MXT2|MAGBH_HUMAN_Melanoma-associated_antigen_B17_OS=Homo_sapiens_GN=MAGEB17_PE=4_SV=2	43.59			-1.27574	1	-3.41205	1	Trin_palecto_140152_6
Trin_293_211839_5	0.131525	1	-1.11413	1	0.98457	1.0655	100	sp|A8MXV4|NUD19_HUMAN_Nucleoside_diphosphate-linked_moiety_X_motif_19,_mitochondrial_OS=Homo_sapiens_GN=NUDT19_PE=1_SV=1	67.37	1.0673	1.0975	0.166919	1	-0.174676	1	Trin_palecto_137999_3
Trin_293_181585_2	0.612807	1	1.0771	1			100	sp|A8MYP8-2|ODF3B_HUMAN_Isoform_2_of_Outer_dense_fiber_protein_3B_OS=Homo_sapiens_GN=ODF3B	50			0.268579	1	0.646847	1	Trin_palecto_161339_7
Trin_293_35284_1	0.216685	1	0.0672225	1			100	sp|A8MZ97|CB074_HUMAN_Uncharacterized_protein_C2orf74_OS=Homo_sapiens_GN=C2orf74_PE=2_SV=3	0	0	0	0	0	0	0	0
Trin_293_56003_1	-3.04254	1	-0.60097	1			100	sp|A8TX70|CO6A5_HUMAN_Collagen_alpha-5(VI)_chain_OS=Homo_sapiens_GN=COL6A5_PE=1_SV=1	25.98			-0.660082	1	-0.033088	1	Trin_palecto_123534_8
Trin_293_157444_1	0.655158	1	0.939403	1	1.3118	0.70357	100	sp|A9UHW6|MI4GD_HUMAN_MIF4G_domain-containing_protein_OS=Homo_sapiens_GN=MIF4GD_PE=1_SV=1	95.5	0.97485	0.77496	0.220485	1	0.0559593	1	Trin_palecto_164362_1
Trin_293_196117_5	0.386299	1	1.80712	1			100	sp|A9Z1Z3-3|FR1L4_HUMAN_Isoform_3_of_Fer-1-like_protein_4_OS=Homo_sapiens_GN=FER1L4	56.52			NA	NA	NA	NA	Trin_palecto_267143_3
Trin_293_196079_2	-4.32265	1	0.0120072	1			100	sp|A9Z1Z3-4|FR1L4_HUMAN_Isoform_4_of_Fer-1-like_protein_4_OS=Homo_sapiens_GN=FER1L4	36.11			Inf	1	Inf	1	Trin_palecto_187815_1
Trin_293_359170_1	-0.23519	1	-Inf	1			100	sp|B1AK53|ESPN_HUMAN_Espin_OS=Homo_sapiens_GN=ESPN_PE=1_SV=1	41.67			0.0461864	1	-0.505156	1	Trin_palecto_151736_1
Trin_293_29615_1	1.76481	1	0.591675	1			100	sp|B1AKI9|ISM1_HUMAN_Isthmin-1_OS=Homo_sapiens_GN=ISM1_PE=2_SV=2	38.1			-0.146459	1	0.237347	1	Trin_palecto_107937_3
Trin_293_55125_1	-0.427835	1	0.305921	1			100	sp|B1ANH7|CA148_HUMAN_Putative_uncharacterized_protein_C1orf148_OS=Homo_sapiens_GN=C1orf148_PE=5_SV=1	33.93			0.774884	1	-0.175008	1	Trin_palecto_143584_2
Trin_293_65486_1	1.34977	1	2.42457	1			100	sp|B2RUZ4|SMIM1_HUMAN_Small_integral_membrane_protein_1_OS=Homo_sapiens_GN=SMIM1_PE=1_SV=1	70.51			1.46122	1	2.49484	1	Trin_palecto_168153_2
Trin_293_84544_1	0.288372	1	0.684433	1			100	sp|B2RXF0|T229A_HUMAN_Transmembrane_protein_229A_OS=Homo_sapiens_GN=TMEM229A_PE=2_SV=2	46.15			0.424698	1	-0.827085	1	Trin_palecto_75766_2
Trin_293_96694_1	-0.0316563	1	-0.787383	1			100	sp|B4DU55|ZN879_HUMAN_Zinc_finger_protein_879_OS=Homo_sapiens_GN=ZNF879_PE=2_SV=2	78.92			-0.690779	1	-1.34166	1	Trin_palecto_91740_1
Trin_293_59203_2	-2.23519	1	0.720958	1			100	sp|B4DX44|ZN736_HUMAN_Zinc_finger_protein_736_OS=Homo_sapiens_GN=ZNF736_PE=2_SV=2	37.21			3.85354	1	4.3022	1	Trin_palecto_58296_1
Trin_293_139623_3	0.221482	1	-1.3583	1			100	sp|B7ZAQ6-2|GPHRA_HUMAN_Isoform_2_of_Golgi_pH_regulator_A_OS=Homo_sapiens_GN=GPR89A	97.31	0.92838	0.76493	0.0238186	1	0.136796	1	Trin_palecto_117840_5
Trin_293_140956_4	0.904988	1	1.15936	1			100	sp|B7ZBB8|PP13G_HUMAN_Protein_phosphatase_1_regulatory_subunit_3G_OS=Homo_sapiens_GN=PPP1R3G_PE=3_SV=1	72.1			2.23883	1	1.38793	1	Trin_palecto_42279_3
Trin_293_97895_1	1.77678	1	2.88446	0.526058			100	sp|B8ZZ34|SHSA8_HUMAN_Putative_protein_shisa-8_OS=Homo_sapiens_GN=SHISA8_PE=5_SV=2	87.61			-0.0293647	1	-0.254442	1	Trin_palecto_96426_2
Trin_293_100029_5	0.241248	1	1.95228	1			100	sp|B9A014|YU009_HUMAN_Uncharacterized_protein_ENSP00000386791_OS=Homo_sapiens_PE=2_SV=1	39.02			0.0535283	1	-0.461655	1	Trin_palecto_134494_11
Trin_293_65896_2	0.902314	1	1.69769	1			100	sp|B9EJG8|T150C_HUMAN_Transmembrane_protein_150C_OS=Homo_sapiens_GN=TMEM150C_PE=2_SV=1	97.99			1.69826	1	1.00942	1	Trin_palecto_56945_1
Trin_293_43795_2	-0.119712	1	-0.0484286	1			100	sp|C9J069|CI172_HUMAN_Uncharacterized_protein_C9orf172_OS=Homo_sapiens_GN=C9orf172_PE=3_SV=1	94.69			-0.860704	1	-0.242122	1	Trin_palecto_175937_1
Trin_293_110524_1	NA	NA	Inf	1			100	sp|C9J3V5|TEX22_HUMAN_Testis-expressed_sequence_22_protein_OS=Homo_sapiens_GN=TEX22_PE=2_SV=1	64.96			0.447549	1	-0.478189	1	Trin_palecto_139430_1
Trin_293_70898_6	0.5374	1	-0.00271035	1			100	sp|C9J442|CV046_HUMAN_Uncharacterized_protein_C22orf46_OS=Homo_sapiens_GN=C22orf46_PE=2_SV=1	38.18			1.04619	1	0.494844	1	Trin_palecto_69477_6
Trin_293_174618_5	0.061792	1	1.27724	1			100	sp|C9JH25-2|PRRT4_HUMAN_Isoform_2_of_Proline-rich_transmembrane_protein_4_OS=Homo_sapiens_GN=PRRT4	81.21			0.0461864	1	1.49484	1	Trin_palecto_192586_3
Trin_293_309878_1	Inf	1	Inf	1			100	sp|C9JI98|TM238_HUMAN_Transmembrane_protein_238_OS=Homo_sapiens_GN=TMEM238_PE=1_SV=1	40.62			0.399823	1	-0.353153	1	Trin_palecto_84843_1
Trin_293_67176_1	-0.0480502	1	0.262925	1			100	sp|C9JLR9|CK095_HUMAN_Uncharacterized_protein_C11orf95_OS=Homo_sapiens_GN=C11orf95_PE=2_SV=1	97.33			-0.0979706	1	0.157343	1	Trin_palecto_166712_4
Trin_293_33050_2	0.178102	1	-0.322564	1			100	sp|C9JLW8|F195B_HUMAN_Protein_FAM195B_OS=Homo_sapiens_GN=FAM195B_PE=1_SV=1	91.75			0.446897	1	0.664135	1	Trin_palecto_156323_1
Trin_293_52634_1	0.349773	1	0.901531	1			100	sp|C9JQI7-2|TM232_HUMAN_Isoform_1_of_Transmembrane_protein_232_OS=Homo_sapiens_GN=TMEM232	40.54			Inf	1	Inf	1	Trin_palecto_210797_2
Trin_293_226938_3	-2.04254	1	-0.823362	1			100	sp|C9JQI7|TM232_HUMAN_Transmembrane_protein_232_OS=Homo_sapiens_GN=TMEM232_PE=2_SV=2	44			-Inf	1	0.494844	1	Trin_palecto_95694_3
Trin_293_85870_4	-0.576747	1	-0.97248	1			100	sp|C9JUS6|ADM5_HUMAN_Putative_adrenomedullin-5-like_protein_OS=Homo_sapiens_GN=ADM5_PE=2_SV=1	31.25			-0.538776	1	-0.505156	1	Trin_palecto_35914_7
Trin_293_101397_2	0.617253	1	1.78369	1			100	sp|C9JVW0|PRR24_HUMAN_Proline-rich_protein_24_OS=Homo_sapiens_GN=PRR24_PE=4_SV=1	88.6			0.291299	1	0.869239	1	Trin_palecto_130816_12
Trin_293_167767_1	0.218528	1	0.886696	1			100	sp|D6RF30|GOG8K_HUMAN_Golgin_subfamily_A_member_8K_OS=Homo_sapiens_GN=GOLGA8K_PE=3_SV=1	37.29			0.198189	1	0.440396	1	Trin_palecto_118178_6
Trin_293_149976_6	0.726336	1	-0.0940097	1			100	sp|D6RGH6|MCIN_HUMAN_Multicilin_OS=Homo_sapiens_GN=MCIDAS_PE=1_SV=1	91.62			-0.0520577	1	1.05701	1	Trin_palecto_109948_11
Trin_293_313972_2	-0.820152	1	0.135996	1			100	sp|E5RJM6-2|ANR65_HUMAN_Isoform_2_of_Ankyrin_repeat_domain-containing_protein_65_OS=Homo_sapiens_GN=ANKRD65	44.44			-0.189881	1	0.00213953	1	Trin_palecto_118650_20
Trin_293_96637_2	0.0867384	1	0.286556	1			100	sp|E5RQL4|FONG_HUMAN_Formiminotransferase_N-terminal_subdomain-containing_protein_OS=Homo_sapiens_GN=FTCDNL1_PE=2_SV=1	0	0	0	0	0	0	0	0
Trin_293_11086_3	0.349773	1	-1.60097	1			100	sp|E7EML9|PRS44_HUMAN_Serine_protease_44_OS=Homo_sapiens_GN=PRSS44_PE=3_SV=3	66.67			0.107587	1	-0.443756	1	Trin_palecto_144436_2
Trin_293_87361_1	1.08674	1	1.21921	1			100	sp|F5H4A9|CC080_HUMAN_Uncharacterized_membrane_protein_C3orf80_OS=Homo_sapiens_GN=C3orf80_PE=2_SV=1	52.38			-Inf	1	-Inf	1	Trin_palecto_70021_2
Trin_293_173254_8	Inf	1	Inf	1			100	sp|F5H4B4-2|F227A_HUMAN_Isoform_2_of_Protein_FAM227A_OS=Homo_sapiens_GN=FAM227A	63.4			-0.353561	1	0.565547	1	Trin_palecto_63787_7
Trin_293_173198_6	-0.820152	1	1.51451	1			100	sp|F5H4B4|F227A_HUMAN_Protein_FAM227A_OS=Homo_sapiens_GN=FAM227A_PE=2_SV=1	66.67			-0.246595	1	0.165536	1	Trin_palecto_63787_6
Trin_293_136416_1	0.212269	1	0.916879	1			100	sp|H0UI37|TSTD3_HUMAN_Thiosulfate_sulfurtransferase/rhodanese-like_domain-containing_protein_3_OS=Homo_sapiens_GN=TSTD3_PE=4_SV=1	80.46	0.91403	0.73093	0.142678	1	-0.198131	1	Trin_palecto_59953_1
Trin_293_108524_8	0.211697	1	-0.641612	1			100	sp|H0YL14|CI069_HUMAN_Protein_C9orf69_OS=Homo_sapiens_GN=C9orf69_PE=1_SV=2	95.68			-Inf	1	0.231809	1	Trin_palecto_7466_1
Trin_293_49189_1	0.40224	1	-0.60097	1			100	sp|H3BMG3|SMKR1_HUMAN_Small_lysine-rich_protein_1_OS=Homo_sapiens_GN=SMKR1_PE=2_SV=1	82.98			0.783152	1	-0.090119	1	Trin_palecto_44286_1
Trin_293_227540_3	-0.765704	1	1.00237	1			100	sp|H3BQB6|STMD1_HUMAN_Stathmin_domain-containing_protein_1_OS=Homo_sapiens_GN=STMND1_PE=2_SV=1	0	0	0	0	0	0	0	0
Trin_293_72375_5	-1.35067	1	1.45348	1			100	sp|H3BQW9|F229A_HUMAN_Protein_FAM229A_OS=Homo_sapiens_GN=FAM229A_PE=2_SV=1	39.66			0.486759	1	0.731883	1	Trin_palecto_142996_6
Trin_293_142005_21	1.00874	1	1.59405	1			100	sp|H3BRN8|CO065_HUMAN_Uncharacterized_protein_C15orf65_OS=Homo_sapiens_GN=C15orf65_PE=2_SV=1	87.6			-0.538776	1	-Inf	1	Trin_palecto_184367_1
Trin_293_86862_1	0.424186	1	0.863519	1			100	sp|H3BS89|T178B_HUMAN_Transmembrane_protein_178B_OS=Homo_sapiens_GN=TMEM178B_PE=2_SV=1	38.46			-1.36885	1	-2.50516	1	Trin_palecto_31875_1
Trin_293_177274_3	-0.723128	1	-1.23701	1			100	sp|H3BSY2-2|GOG8M_HUMAN_Isoform_2_of_Golgin_subfamily_A_member_8M_OS=Homo_sapiens_GN=GOLGA8M	35.71			-0.505224	1	0.172915	1	Trin_palecto_109039_6
Trin_293_267018_1	-0.23519	1	-1.18593	1			100	sp|H3BTG2|CA234_HUMAN_Uncharacterized_protein_C1orf234_OS=Homo_sapiens_GN=C1orf234_PE=2_SV=1	0	0	0	0	0	0	0	0
Trin_293_91413_4	0.214731	1	0.91182	1	1.1828	1.1032	100	sp|O00115|DNS2A_HUMAN_Deoxyribonuclease-2-alpha_OS=Homo_sapiens_GN=DNASE2_PE=1_SV=2	75.93	0.79708	0.80296	0.240791	1	0.114792	1	Trin_palecto_77013_2
Trin_293_73437_1	-0.0300499	1	-1.2125	1	1.0408	1.0182	100	sp|O00116|ADAS_HUMAN_Alkyldihydroxyacetonephosphate_synthase,_peroxisomal_OS=Homo_sapiens_GN=AGPS_PE=1_SV=1	97.43	1.0106	1.0417	-0.00264889	1	-0.674004	1	Trin_palecto_71644_3
Trin_293_68644_1	0.297114	1	-1.60097	1	1.163	0.86717	100	sp|O00124-3|UBXN8_HUMAN_Isoform_3_of_UBX_domain-containing_protein_8_OS=Homo_sapiens_GN=UBXN8	34.62			-0.497435	1	-0.331508	1	Trin_palecto_88430_3
Trin_293_68645_1	0.249434	1	-1.70734	1	1.163	0.86717	100	sp|O00124|UBXN8_HUMAN_UBX_domain-containing_protein_8_OS=Homo_sapiens_GN=UBXN8_PE=1_SV=2	82.18			-0.0230281	1	-0.122808	1	Trin_palecto_70201_1
Trin_293_111413_3	-0.0456285	1	-0.411841	1	0.97862	0.74438	100	sp|O00139|KIF2A_HUMAN_Kinesin-like_protein_KIF2A_OS=Homo_sapiens_GN=KIF2A_PE=1_SV=3	99.29	0.9568	0.87569	-0.0230915	1	-0.227067	1	Trin_palecto_96971_4
Trin_293_89816_1	-0.0154764	1	-1.75228	1			100	sp|O00141|SGK1_HUMAN_Serine/threonine-protein_kinase_Sgk1_OS=Homo_sapiens_GN=SGK1_PE=1_SV=2	97.68			-0.00990324	1	-1.2302	0.474814	Trin_palecto_28259_1
Trin_293_74325_3	0.30503	1	-0.366132	1			100	sp|O00144|FZD9_HUMAN_Frizzled-9_OS=Homo_sapiens_GN=FZD9_PE=2_SV=1	95.94			-0.240118	1	-1.14901	1	Trin_palecto_35537_5
Trin_293_60905_1	0.146222	1	-1.03926	1	1.0202	1.0514	100	sp|O00148|DX39A_HUMAN_ATP-dependent_RNA_helicase_DDX39A_OS=Homo_sapiens_GN=DDX39A_PE=1_SV=2	98.55	0.86647	1.0123	0.122262	1	-0.00030297	1	Trin_palecto_122356_7
Trin_293_211338_1	0.348677	1	0.174309	1	0.90812	0.49195	100	sp|O00151|PDLI1_HUMAN_PDZ_and_LIM_domain_protein_1_OS=Homo_sapiens_GN=PDLIM1_PE=1_SV=4	93.31	0.80548	0.60132	-0.123196	1	-0.163549	1	Trin_palecto_53720_4
Trin_293_211468_5	0.408503	1	-0.473648	1	0.96423	0.43058	100	sp|O00154-7|BACH_HUMAN_Isoform_7_of_Cytosolic_acyl_coenzyme_A_thioester_hydrolase_OS=Homo_sapiens_GN=ACOT7	88.92	0.97447	0.80708	0.0876191	1	0.174029	1	Trin_palecto_28001_5
Trin_293_228200_2	-0.23519	1	0.051107	1			100	sp|O00160|MYO1F_HUMAN_Unconventional_myosin-If_OS=Homo_sapiens_GN=MYO1F_PE=1_SV=3	91.72			-0.991288	1	-0.542631	1	Trin_palecto_48156_1
Trin_293_211881_1	-0.0786437	1	-0.429566	1	1.0007	1.0699	100	sp|O00161|SNP23_HUMAN_Synaptosomal-associated_protein_23_OS=Homo_sapiens_GN=SNAP23_PE=1_SV=1	86.26	1.1384	0.9834	0.187292	1	0.0572207	1	Trin_palecto_118423_2
Trin_293_33510_1	0.148992	1	-0.653199	1	1.0011	1.6907	100	sp|O00165|HAX1_HUMAN_HCLS1-associated_protein_X-1_OS=Homo_sapiens_GN=HAX1_PE=1_SV=2	82.5	0.80915	0.84373	0.0809292	1	0.11424	1	Trin_palecto_98194_3
Trin_293_75165_2	0.631785	1	0.044978	1			100	sp|O00167|EYA2_HUMAN_Eyes_absent_homolog_2_OS=Homo_sapiens_GN=EYA2_PE=1_SV=2	0	0	0	0	0	0	0	0
Trin_293_58134_1	0.0313672	1	-0.213379	1	0.86008	0.56694	100	sp|O00178|GTPB1_HUMAN_GTP-binding_protein_1_OS=Homo_sapiens_GN=GTPBP1_PE=1_SV=3	96.71	1.023	1.1268	0.143504	1	0.204869	1	Trin_palecto_126022_1
Trin_293_99928_1	0.382535	1	0.784983	1			100	sp|O00180|KCNK1_HUMAN_Potassium_channel_subfamily_K_member_1_OS=Homo_sapiens_GN=KCNK1_PE=1_SV=1	92.86			0.325388	1	0.535343	1	Trin_palecto_97451_2
Trin_293_83530_1	0.0290961	1	-1.11132	1	1.0609	1.1027	100	sp|O00186|STXB3_HUMAN_Syntaxin-binding_protein_3_OS=Homo_sapiens_GN=STXBP3_PE=1_SV=2	94.59	0.95979	0.9193	0.201851	1	-0.21608	1	Trin_palecto_87512_1
Trin_293_211125_1	-0.459405	1	-0.185932	1			100	sp|O00187|MASP2_HUMAN_Mannan-binding_lectin_serine_protease_2_OS=Homo_sapiens_GN=MASP2_PE=1_SV=4	84.57			-0.346131	1	-0.373912	1	Trin_palecto_84253_2
Trin_293_33386_2	0.0736588	1	-1.51967	1	1.1532	0.89201	100	sp|O00193|SMAP_HUMAN_Small_acidic_protein_OS=Homo_sapiens_GN=SMAP_PE=1_SV=1	95.65	0.959	0.96318	0.141859	1	-0.138213	1	Trin_palecto_150857_2
Trin_293_267463_1	-1.04254	1	-0.60097	1			100	sp|O00194|RB27B_HUMAN_Ras-related_protein_Rab-27B_OS=Homo_sapiens_GN=RAB27B_PE=1_SV=4	0	0	0	0	0	0	0	0
Trin_293_49391_3	2.26731	1	1.98399	1			100	sp|O00198|HRK_HUMAN_Activator_of_apoptosis_harakiri_OS=Homo_sapiens_GN=HRK_PE=1_SV=1	0	0	0	0	0	0	0	0
Trin_293_215314_1	-0.0199217	1	0.756987	1			100	sp|O00204-2|ST2B1_HUMAN_Isoform_2_of_Sulfotransferase_family_cytosolic_2B_member_1_OS=Homo_sapiens_GN=SULT2B1	85.9			-2.76117	1	-1.31251	1	Trin_palecto_200601_1
Trin_293_104284_4	0.155753	1	0.0600958	1			100	sp|O00213|APBB1_HUMAN_Amyloid_beta_A4_precursor_protein-binding_family_B_member_1_OS=Homo_sapiens_GN=APBB1_PE=1_SV=2	40.62			0.0461864	1	1.07981	1	Trin_palecto_5278_1
Trin_293_49969_2	0.385291	1	0.0410557	1	0.90826	1.4408	100	sp|O00217|NDUS8_HUMAN_NADH_dehydrogenase_[ubiquinone]_iron-sulfur_protein_8,_mitochondrial_OS=Homo_sapiens_GN=NDUFS8_PE=1_SV=1	93.33	1.1348	1.5123	0.186026	1	-0.197736	1	Trin_palecto_107479_2
Trin_293_102145_3	0.153582	1	-0.542671	1			100	sp|O00219|HAS3_HUMAN_Hyaluronan_synthase_3_OS=Homo_sapiens_GN=HAS3_PE=1_SV=3	97.83			1.74511	0.102698	2.00083	0.00773917	Trin_palecto_104577_8
Trin_293_75081_8	0.482667	1	-0.750865	1			100	sp|O00221|IKBE_HUMAN_NF-kappa-B_inhibitor_epsilon_OS=Homo_sapiens_GN=NFKBIE_PE=1_SV=3	85.36			1.16146	1	1.20548	0.678991	Trin_palecto_37298_5
Trin_293_89166_1	1.34977	1	3.20639	1			100	sp|O00222-2|GRM8_HUMAN_Isoform_B_of_Metabotropic_glutamate_receptor_8_OS=Homo_sapiens_GN=GRM8	42.11			1.04619	1	1.81677	1	Trin_palecto_105268_2
Trin_293_149302_1	-0.23519	1	-0.115543	1			100	sp|O00230|CORT_HUMAN_Cortistatin_OS=Homo_sapiens_GN=CORT_PE=2_SV=1	67.61			0.674218	1	0.735852	1	Trin_palecto_66098_1
Trin_293_155288_5	0.132424	1	-1.28571	1	1.0206	0.58823	100	sp|O00231|PSD11_HUMAN_26S_proteasome_non-ATPase_regulatory_subunit_11_OS=Homo_sapiens_GN=PSMD11_PE=1_SV=3	100	0.97262	0.9652	0.181113	1	-0.189944	1	Trin_palecto_59612_1
Trin_293_211336_1	0.0214363	1	-1.72465	1	1.0192	0.65925	100	sp|O00232|PSD12_HUMAN_26S_proteasome_non-ATPase_regulatory_subunit_12_OS=Homo_sapiens_GN=PSMD12_PE=1_SV=3	99.56	0.9779	1.0012	0.139395	1	0.119331	1	Trin_palecto_41898_1
Trin_293_69940_2	0.18615	1	-0.487	1			100	sp|O00237|RN103_HUMAN_E3_ubiquitin-protein_ligase_RNF103_OS=Homo_sapiens_GN=RNF103_PE=1_SV=1	94.9			0.172777	1	0.272451	1	Trin_palecto_69625_2
Trin_293_153435_1	0.405268	1	0.257986	1			100	sp|O00238|BMR1B_HUMAN_Bone_morphogenetic_protein_receptor_type-1B_OS=Homo_sapiens_GN=BMPR1B_PE=1_SV=1	98.8			0.531613	1	0.825721	1	Trin_palecto_124603_1
Trin_293_211277_1	0.20394	1	-0.412067	1	0.95968	0.43965	100	sp|O00244|ATOX1_HUMAN_Copper_transport_protein_ATOX1_OS=Homo_sapiens_GN=ATOX1_PE=1_SV=1	74.24	0.83507	0.78438	0.17884	1	0.157199	1	Trin_palecto_54552_1
Trin_293_313852_2	-Inf	1	-0.922898	1			100	sp|O00253|AGRP_HUMAN_Agouti-related_protein_OS=Homo_sapiens_GN=AGRP_PE=1_SV=1	34			0.0461864	1	1.81677	1	Trin_palecto_149672_7
Trin_293_32900_1	0.128125	1	-0.418691	1			100	sp|O00257-3|CBX4_HUMAN_Isoform_2_of_E3_SUMO-protein_ligase_CBX4_OS=Homo_sapiens_GN=CBX4	32			0.255	1	0.305573	1	Trin_palecto_68734_10
Trin_293_32901_1	0.082996	1	-0.43687	1			100	sp|O00257|CBX4_HUMAN_E3_SUMO-protein_ligase_CBX4_OS=Homo_sapiens_GN=CBX4_PE=1_SV=3	95.49			-0.103301	1	0.664265	1	Trin_palecto_130074_3
Trin_293_33988_3	0.368793	1	-0.619673	1	NaN	NaN	100	sp|O00258-2|WRB_HUMAN_Isoform_2_of_Tail-anchored_protein_insertion_receptor_WRB_OS=Homo_sapiens_GN=WRB	0	0	0	0	0	0	0	0
Trin_293_33989_3	0.324761	1	-0.789756	1	NaN	NaN	100	sp|O00258|WRB_HUMAN_Tail-anchored_protein_insertion_receptor_WRB_OS=Homo_sapiens_GN=WRB_PE=1_SV=2	97.13	1.5887	0.52652	0.251861	1	-0.309606	1	Trin_palecto_110062_3
Trin_293_210973_3	0.305703	1	-0.193142	1	0.83578	1.2413	100	sp|O00264|PGRC1_HUMAN_Membrane-associated_progesterone_receptor_component_1_OS=Homo_sapiens_GN=PGRMC1_PE=1_SV=3	95.38	0.73825	0.7948	-0.332091	1	-0.440543	1	Trin_palecto_166526_2
Trin_293_73954_5	-0.0996628	1	-0.988461	1	1.0288	0.83046	100	sp|O00267-2|SPT5H_HUMAN_Isoform_2_of_Transcription_elongation_factor_SPT5_OS=Homo_sapiens_GN=SUPT5H	24.56			-0.623665	1	-0.175008	1	Trin_palecto_133957_6
Trin_293_73955_5	-0.166357	1	-0.874705	1	1.0288	0.83046	100	sp|O00267|SPT5H_HUMAN_Transcription_elongation_factor_SPT5_OS=Homo_sapiens_GN=SUPT5H_PE=1_SV=1	99.71	1.0151	1.0338	-0.0200776	1	0.2389	1	Trin_palecto_100322_5
Trin_293_68574_1	-0.0689	1	-0.661122	1			100	sp|O00268|TAF4_HUMAN_Transcription_initiation_factor_TFIID_subunit_4_OS=Homo_sapiens_GN=TAF4_PE=1_SV=2	92.31	0.84617	0.67267	-0.033443	1	-0.129827	1	Trin_palecto_93425_7
Trin_293_88271_2	-0.072153	1	-1.33484	1	0.91573	0.43383	100	sp|O00273-2|DFFA_HUMAN_Isoform_DFF35_of_DNA_fragmentation_factor_subunit_alpha_OS=Homo_sapiens_GN=DFFA	83.15	0.95316	0.74183	0.193573	1	0.347783	1	Trin_palecto_61377_2
Trin_293_88273_2	-0.123899	1	-1.16273	1	0.91233	0.42043	100	sp|O00273|DFFA_HUMAN_DNA_fragmentation_factor_subunit_alpha_OS=Homo_sapiens_GN=DFFA_PE=1_SV=1	81.87			0.410188	1	0.557915	1	Trin_palecto_61378_2
Trin_293_71473_4	0.0342193	1	-0.280436	1	1.0763	1.4492	100	sp|O00287|RFXAP_HUMAN_Regulatory_factor_X-associated_protein_OS=Homo_sapiens_GN=RFXAP_PE=1_SV=1	87.98			-0.206802	1	-0.968874	1	Trin_palecto_57067_1
Trin_293_74609_1	0.777484	1	0.872282	1			100	sp|O00291-3|HIP1_HUMAN_Isoform_3_of_Huntingtin-interacting_protein_1_OS=Homo_sapiens_GN=HIP1	51.85			-0.0982035	1	1.05672	1	Trin_palecto_151270_2
Trin_293_74608_1	0.505449	1	0.741211	1	0.76778	0.71801	100	sp|O00291|HIP1_HUMAN_Huntingtin-interacting_protein_1_OS=Homo_sapiens_GN=HIP1_PE=1_SV=5	90.74	0.81727	0.74173	0.0487034	1	-0.124966	1	Trin_palecto_109038_1
Trin_293_211192_6	0.241829	1	-0.17303	1	0.89683	0.55323	100	sp|O00299|CLIC1_HUMAN_Chloride_intracellular_channel_protein_1_OS=Homo_sapiens_GN=CLIC1_PE=1_SV=4	97.93	1.014	1.1891	0.579702	1	0.890825	1	Trin_palecto_54894_2
Trin_293_370169_1	Inf	1	Inf	1			100	sp|O00300|TR11B_HUMAN_Tumor_necrosis_factor_receptor_superfamily_member_11B_OS=Homo_sapiens_GN=TNFRSF11B_PE=1_SV=3	89.28			1.54001	0.289513	2.89139	1.07e-06	Trin_palecto_136026_2
Trin_293_170604_1	-1.23519	1	1.45792	1			100	sp|O00305-3|CACB4_HUMAN_Isoform_3_of_Voltage-dependent_L-type_calcium_channel_subunit_beta-4_OS=Homo_sapiens_GN=CACNB4	0	0	0	0	0	0	0	0
Trin_293_170613_1	1.16336	1	1.9396	1			100	sp|O00305-4|CACB4_HUMAN_Isoform_4_of_Voltage-dependent_L-type_calcium_channel_subunit_beta-4_OS=Homo_sapiens_GN=CACNB4	0	0	0	0	0	0	0	0
Trin_293_170621_2	-0.23519	1	1.25567	1			100	sp|O00305|CACB4_HUMAN_Voltage-dependent_L-type_calcium_channel_subunit_beta-4_OS=Homo_sapiens_GN=CACNB4_PE=1_SV=2	0	0	0	0	0	0	0	0
Trin_293_105400_9	0.230266	1	-0.786446	1			100	sp|O00308|WWP2_HUMAN_NEDD4-like_E3_ubiquitin-protein_ligase_WWP2_OS=Homo_sapiens_GN=WWP2_PE=1_SV=2	95.63	NaN	NaN	-0.132791	1	-0.367911	1	Trin_palecto_94474_7
Trin_293_109727_3	0.0471692	1	-0.980002	1	0.75834	0.72498	100	sp|O00311|CDC7_HUMAN_Cell_division_cycle_7-related_protein_kinase_OS=Homo_sapiens_GN=CDC7_PE=1_SV=1	88.87			0.127634	1	-0.541049	1	Trin_palecto_120793_1
Trin_293_140567_3	0.315007	1	0.051107	1			100	sp|O00327-5|BMAL1_HUMAN_Isoform_BMAL1E_of_Aryl_hydrocarbon_receptor_nuclear_translocator-like_protein_1_OS=Homo_sapiens_GN=ARNTL	40			-Inf	1	1.75788	1	Trin_palecto_186863_2
Trin_293_32823_3	0.0823107	1	-0.555043	1	0.92602	1.3471	100	sp|O00330|ODPX_HUMAN_Pyruvate_dehydrogenase_protein_X_component,_mitochondrial_OS=Homo_sapiens_GN=PDHX_PE=1_SV=3	88.82	0.8867	0.88894	-0.102031	1	-0.206023	1	Trin_palecto_94578_1
Trin_293_103878_2	0.292502	1	-0.0340723	1			100	sp|O00391-2|QSOX1_HUMAN_Isoform_2_of_Sulfhydryl_oxidase_1_OS=Homo_sapiens_GN=QSOX1	37.04			-0.0978898	1	0.130569	1	Trin_palecto_141617_3
Trin_293_103873_2	0.268161	1	-0.120922	1			100	sp|O00391|QSOX1_HUMAN_Sulfhydryl_oxidase_1_OS=Homo_sapiens_GN=QSOX1_PE=1_SV=3	66.81			0.202695	1	0.588636	1	Trin_palecto_94428_1
Trin_293_33901_1	0.0493458	1	-1.04312	1	0.99276	0.56781	100	sp|O00399|DCTN6_HUMAN_Dynactin_subunit_6_OS=Homo_sapiens_GN=DCTN6_PE=1_SV=1	96.32	0.99999	0.80437	0.00972006	1	0.00266369	1	Trin_palecto_63102_1
Trin_293_60406_1	0.258024	1	0.682958	1	0.9203	0.81097	100	sp|O00400|ACATN_HUMAN_Acetyl-coenzyme_A_transporter_1_OS=Homo_sapiens_GN=SLC33A1_PE=1_SV=1	93.45	1.0591	1.4088	0.212267	1	0.282847	1	Trin_palecto_85763_2
Trin_293_84882_3	-0.00155253	1	-0.619146	1			100	sp|O00401|WASL_HUMAN_Neural_Wiskott-Aldrich_syndrome_protein_OS=Homo_sapiens_GN=WASL_PE=1_SV=2	98.91	0.73842	0.68269	-0.181142	1	0.103265	1	Trin_palecto_80937_3
Trin_293_74038_6	0.0601267	1	0.00765431	1			100	sp|O00409-2|FOXN3_HUMAN_Isoform_2_of_Forkhead_box_protein_N3_OS=Homo_sapiens_GN=FOXN3	94.02			0.147827	1	0.54147	1	Trin_palecto_86832_2
Trin_293_33236_3	-0.153518	1	-0.835445	1	0.83165	0.49001	100	sp|O00410-3|IPO5_HUMAN_Isoform_3_of_Importin-5_OS=Homo_sapiens_GN=IPO5	99.45	1.0821	1.166	0.228655	1	0.208278	1	Trin_palecto_55628_4
Trin_293_94419_10	-0.00891386	1	-0.337935	1	0.9083	1.128	100	sp|O00411|RPOM_HUMAN_DNA-directed_RNA_polymerase,_mitochondrial_OS=Homo_sapiens_GN=POLRMT_PE=1_SV=2	65.8			0.368986	1	0.00679916	1	Trin_palecto_133759_11
Trin_293_33237_1	-0.152849	1	-1.36024	1	1.0404	1.4246	100	sp|O00422|SAP18_HUMAN_Histone_deacetylase_complex_subunit_SAP18_OS=Homo_sapiens_GN=SAP18_PE=1_SV=1	98.69	1.0617	0.90824	0.268869	1	-0.230778	1	Trin_palecto_144426_10
Trin_293_68059_1	0.100624	1	0.221849	1	1.007	0.8098	100	sp|O00425|IF2B3_HUMAN_Insulin-like_growth_factor_2_mRNA-binding_protein_3_OS=Homo_sapiens_GN=IGF2BP3_PE=1_SV=2	96.71	0.91639	0.88534	0.0184208	1	0.0441116	1	Trin_palecto_101243_1
Trin_293_98246_1	0.0692226	1	-0.622014	1	1.0198	0.56671	100	sp|O00429-2|DNM1L_HUMAN_Isoform_4_of_Dynamin-1-like_protein_OS=Homo_sapiens_GN=DNM1L	99.31	1.0031	0.98499	0.0609674	1	0.126229	1	Trin_palecto_88515_6
Trin_293_98255_1	0.0391613	1	-0.692317	1	1.0198	0.56671	100	sp|O00429-3|DNM1L_HUMAN_Isoform_2_of_Dynamin-1-like_protein_OS=Homo_sapiens_GN=DNM1L	99.3	1.0031	0.98499	0.00521773	1	-0.0484295	1	Trin_palecto_88513_6
Trin_293_98247_1	0.125793	1	-0.960009	1			100	sp|O00429-4|DNM1L_HUMAN_Isoform_3_of_Dynamin-1-like_protein_OS=Homo_sapiens_GN=DNM1L	99.43	1.0031	0.98499	0.156471	1	0.104361	1	Trin_palecto_88507_6
Trin_293_98245_1	-0.0498126	1	-0.6907	1	1.0198	0.56671	100	sp|O00429|DNM1L_HUMAN_Dynamin-1-like_protein_OS=Homo_sapiens_GN=DNM1L_PE=1_SV=2	99.18	1.0031	0.98499	0.198526	1	0.0693935	1	Trin_palecto_88509_6
Trin_293_111762_1	0.136877	1	-1.01958	1	0.9351	0.51336	100	sp|O00442-2|RTCA_HUMAN_Isoform_2_of_RNA_3'-terminal_phosphate_cyclase_OS=Homo_sapiens_GN=RTCA	73.33			0.216111	1	0.302198	1	Trin_palecto_142303_7
Trin_293_111761_1	-0.00386417	1	-1.02348	1	0.9351	0.51336	100	sp|O00442|RTCA_HUMAN_RNA_3'-terminal_phosphate_cyclase_OS=Homo_sapiens_GN=RTCA_PE=1_SV=1	93.44	0.87275	0.94645	0.10677	1	-0.302068	1	Trin_palecto_50383_1
Trin_293_121920_5	-0.0394195	1	-1.08666	1	1.2064	1.1887	100	sp|O00443|P3C2A_HUMAN_Phosphatidylinositol_4-phosphate_3-kinase_C2_domain-containing_subunit_alpha_OS=Homo_sapiens_GN=PIK3C2A_PE=1_SV=2	93.07	1.084	0.99376	0.187316	1	0.0550826	1	Trin_palecto_63683_1
Trin_293_377017_1	1.34977	1	0.39903	1			100	sp|O00445|SYT5_HUMAN_Synaptotagmin-5_OS=Homo_sapiens_GN=SYT5_PE=2_SV=2	30.49			-0.165318	1	-1.37963	1	Trin_palecto_122882_4
Trin_293_113754_2	0.168481	1	0.6986	1			100	sp|O00458|IFRD1_HUMAN_Interferon-related_developmental_regulator_1_OS=Homo_sapiens_GN=IFRD1_PE=1_SV=4	88.22	1.2729	1.9093	0.184907	1	0.750852	1	Trin_palecto_88440_6
Trin_293_71614_3	0.441206	1	-0.372431	1	1.2453	2.3065	100	sp|O00461|GOLI4_HUMAN_Golgi_integral_membrane_protein_4_OS=Homo_sapiens_GN=GOLIM4_PE=1_SV=1	88.5	1.108	1.2395	0.101147	1	-0.211193	1	Trin_palecto_115928_2
Trin_293_100333_3	0.220913	1	-0.0502771	1			100	sp|O00463|TRAF5_HUMAN_TNF_receptor-associated_factor_5_OS=Homo_sapiens_GN=TRAF5_PE=1_SV=2	89.96			-0.174399	1	-0.127003	1	Trin_palecto_119962_2
Trin_293_73669_2	0.467064	1	0.282749	1	1.0509	1.7034	100	sp|O00469-2|PLOD2_HUMAN_Isoform_2_of_Procollagen-lysine,2-oxoglutarate_5-dioxygenase_2_OS=Homo_sapiens_GN=PLOD2	95.25	0.9634	1.375	0.480543	1	0.687242	1	Trin_palecto_57313_3
Trin_293_73670_3	0.47506	1	0.312561	1	1.0509	1.7034	100	sp|O00469|PLOD2_HUMAN_Procollagen-lysine,2-oxoglutarate_5-dioxygenase_2_OS=Homo_sapiens_GN=PLOD2_PE=1_SV=2	95.12	0.9634	1.375	0.358111	1	0.68191	1	Trin_palecto_57314_4
Trin_293_131429_3	-0.419614	1	-0.222458	1			100	sp|O00470-2|MEIS1_HUMAN_Isoform_2_of_Homeobox_protein_Meis1_OS=Homo_sapiens_GN=MEIS1	98.82			-0.654253	1	-1.03567	1	Trin_palecto_91793_4
Trin_293_131435_1	-0.263341	1	-0.786662	1			100	sp|O00470|MEIS1_HUMAN_Homeobox_protein_Meis1_OS=Homo_sapiens_GN=MEIS1_PE=1_SV=1	0	0	0	0	0	0	0	0
Trin_293_142529_8	0.0378666	1	-1.05117	1	1.1054	0.66835	100	sp|O00471|EXOC5_HUMAN_Exocyst_complex_component_5_OS=Homo_sapiens_GN=EXOC5_PE=1_SV=1	99.29	1.0048	0.93527	-0.114641	1	0.0679895	1	Trin_palecto_127872_3
Trin_293_73277_1	-0.0648484	1	-0.782417	1			100	sp|O00472|ELL2_HUMAN_RNA_polymerase_II_elongation_factor_ELL2_OS=Homo_sapiens_GN=ELL2_PE=1_SV=2	93.3			0.433209	1	0.849686	1	Trin_palecto_78400_1
Trin_293_63206_2	0.436104	1	0.554456	1	NaN	NaN	100	sp|O00479|HMGN4_HUMAN_High_mobility_group_nucleosome-binding_domain-containing_protein_4_OS=Homo_sapiens_GN=HMGN4_PE=1_SV=3	88.89			0.0461864	1	0.297807	1	Trin_palecto_101748_3
Trin_293_199673_5	0.880288	1	1.062	1			100	sp|O00481-2|BT3A1_HUMAN_Isoform_2_of_Butyrophilin_subfamily_3_member_A1_OS=Homo_sapiens_GN=BTN3A1	0	0	0	0	0	0	0	0
Trin_293_199723_4	0.118447	1	1.03646	1			100	sp|O00481|BT3A1_HUMAN_Butyrophilin_subfamily_3_member_A1_OS=Homo_sapiens_GN=BTN3A1_PE=1_SV=3	0	0	0	0	0	0	0	0
Trin_293_97549_3	0.0147885	1	0.349448	1			100	sp|O00482|NR5A2_HUMAN_Nuclear_receptor_subfamily_5_group_A_member_2_OS=Homo_sapiens_GN=NR5A2_PE=1_SV=2	48			NA	NA	Inf	1	Trin_palecto_86815_4
Trin_293_210923_1	0.00583508	1	-0.475529	1	1.1148	1.2895	100	sp|O00483|NDUA4_HUMAN_NADH_dehydrogenase_[ubiquinone]_1_alpha_subcomplex_subunit_4_OS=Homo_sapiens_GN=NDUFA4_PE=1_SV=1	86.59	1.0772	1.2056	0.361801	1	0.127654	1	Trin_palecto_78598_1
Trin_293_211302_1	0.0360645	1	-1.41803	1	0.98109	0.65828	100	sp|O00487|PSDE_HUMAN_26S_proteasome_non-ATPase_regulatory_subunit_14_OS=Homo_sapiens_GN=PSMD14_PE=1_SV=1	100			-0.533482	1	-0.837732	1	Trin_palecto_125345_3
Trin_293_74244_1	0.0910683	1	-1.20905	1	0.94568	0.53689	100	sp|O00488|ZN593_HUMAN_Zinc_finger_protein_593_OS=Homo_sapiens_GN=ZNF593_PE=1_SV=2	94.03	1.0377	0.7981	0.654693	1	0.170936	1	Trin_palecto_64780_2
Trin_293_90842_2	0.0620508	1	1.16282	1	0.85433	0.38829	100	sp|O00499-6|BIN1_HUMAN_Isoform_II2_of_Myc_box-dependent-interacting_protein_1_OS=Homo_sapiens_GN=BIN1	97.1	0.91769	1.015	0.0461864	1	-0.00856727	1	Trin_palecto_114467_2
Trin_293_90839_2	0.115539	1	0.998335	1	0.85433	0.38829	100	sp|O00499-7|BIN1_HUMAN_Isoform_II3_of_Myc_box-dependent-interacting_protein_1_OS=Homo_sapiens_GN=BIN1	97.04	0.91769	1.015	0.0676613	1	-0.0252192	1	Trin_palecto_114466_2
Trin_293_90840_2	0.304295	1	1.12294	1	0.85433	0.38829	100	sp|O00499-9|BIN1_HUMAN_Isoform_BIN1-10-13_of_Myc_box-dependent-interacting_protein_1_OS=Homo_sapiens_GN=BIN1	97.07	0.91769	1.015	0.245355	1	0.183501	1	Trin_palecto_114469_2
Trin_293_352056_1	0.349773	1	-Inf	1			100	sp|O00501|CLD5_HUMAN_Claudin-5_OS=Homo_sapiens_GN=CLDN5_PE=1_SV=1	39.39			-0.100034	1	-0.522644	1	Trin_palecto_98382_5
Trin_293_34340_2	-0.10378	1	-1.5937	1	0.88132	0.46851	100	sp|O00505|IMA4_HUMAN_Importin_subunit_alpha-4_OS=Homo_sapiens_GN=KPNA3_PE=1_SV=2	99.23	0.98823	1.013	0.266912	1	0.299559	1	Trin_palecto_28233_3
Trin_293_110707_2	0.100933	1	0.013306	1			100	sp|O00506|STK25_HUMAN_Serine/threonine-protein_kinase_25_OS=Homo_sapiens_GN=STK25_PE=1_SV=1	95.77	1.1014	1.0594	0.125535	1	0.171715	1	Trin_palecto_154904_8
Trin_293_117453_1	-0.0555764	1	-1.16634	1			100	sp|O00522|KRIT1_HUMAN_Krev_interaction_trapped_protein_1_OS=Homo_sapiens_GN=KRIT1_PE=1_SV=2	98.23			0.420719	1	0.603559	1	Trin_palecto_139451_10
Trin_293_289107_1	-Inf	1	-Inf	1			100	sp|O00526|UPK2_HUMAN_Uroplakin-2_OS=Homo_sapiens_GN=UPK2_PE=2_SV=2	91.13			0.691903	1	-0.033088	1	Trin_palecto_91516_1
Trin_293_44336_1	0.25785	1	-0.548502	1			100	sp|O00534-3|VMA5A_HUMAN_Isoform_3_of_von_Willebrand_factor_A_domain-containing_protein_5A_OS=Homo_sapiens_GN=VWA5A	46.15			0.0599922	1	0.237347	1	Trin_palecto_94877_3
Trin_293_211117_7	0.0404894	1	-1.84583	1	1.0454	0.96328	100	sp|O00541|PESC_HUMAN_Pescadillo_homolog_OS=Homo_sapiens_GN=PES1_PE=1_SV=1	90.97	1.1423	0.9222	0.107478	1	-0.0825731	1	Trin_palecto_72598_10
Trin_293_101895_4	0.254914	1	1.72489	1			100	sp|O00548|DLL1_HUMAN_Delta-like_protein_1_OS=Homo_sapiens_GN=DLL1_PE=2_SV=2	93.1			0.963724	1	2.23181	1	Trin_palecto_69636_1
Trin_293_33980_1	0.228078	1	-0.883169	1	0.87584	0.33967	100	sp|O00560-2|SDCB1_HUMAN_Isoform_2_of_Syntenin-1_OS=Homo_sapiens_GN=SDCBP	94.95	1.0816	0.58567	0.297155	1	0.335001	1	Trin_palecto_113558_1
Trin_293_92838_5	-0.0133555	1	-0.997169	1	1.087	1.2142	100	sp|O00567|NOP56_HUMAN_Nucleolar_protein_56_OS=Homo_sapiens_GN=NOP56_PE=1_SV=4	93.74	1.07	1.1328	0.433016	1	0.216544	1	Trin_palecto_65232_2
Trin_293_306749_1	2.08674	1	2.92259	1			100	sp|O00574|CXCR6_HUMAN_C-X-C_chemokine_receptor_type_6_OS=Homo_sapiens_GN=CXCR6_PE=2_SV=1	80.89			-1.20174	1	-0.431156	1	Trin_palecto_174823_1
Trin_293_211440_1	0.300549	1	-0.0622775	1	1.4466	1.8155	100	sp|O00584|RNT2_HUMAN_Ribonuclease_T2_OS=Homo_sapiens_GN=RNASET2_PE=1_SV=2	69.43	0.7568	0.65633	0.129777	1	-0.259621	1	Trin_palecto_84242_4
Trin_293_44809_2	-0.0425446	1	0.983993	1			100	sp|O00587-2|MFNG_HUMAN_Isoform_2_of_Beta-1,3-N-acetylglucosaminyltransferase_manic_fringe_OS=Homo_sapiens_GN=MFNG	41.38			-3.8607	1	-1.41205	1	Trin_palecto_74988_3
Trin_293_44808_3	1.71234	1	1.98399	1			100	sp|O00587|MFNG_HUMAN_Beta-1,3-N-acetylglucosaminyltransferase_manic_fringe_OS=Homo_sapiens_GN=MFNG_PE=1_SV=2	39.62			NA	NA	Inf	1	Trin_palecto_219558_1
Trin_293_66050_3	0.574184	1	0.612301	1	1.363	1.4788	100	sp|O00592-2|PODXL_HUMAN_Isoform_2_of_Podocalyxin_OS=Homo_sapiens_GN=PODXL	55.93	0.71324	0.76543	-0.348869	1	-0.623271	1	Trin_palecto_137512_5
Trin_293_212406_8	0.334643	1	0.214655	1			100	sp|O00622|CYR61_HUMAN_Protein_CYR61_OS=Homo_sapiens_GN=CYR61_PE=1_SV=1	93.7	0.95332	2.4193	-0.245646	1	-0.606554	1	Trin_palecto_63519_2
Trin_293_101296_2	0.441383	1	-0.50811	1			100	sp|O00623|PEX12_HUMAN_Peroxisome_assembly_protein_12_OS=Homo_sapiens_GN=PEX12_PE=1_SV=1	94.71			0.00686005	1	-0.0816574	1	Trin_palecto_90011_1
Trin_293_51656_1	0.477528	1	0.952832	1	1.0295	0.47722	100	sp|O00625|PIR_HUMAN_Pirin_OS=Homo_sapiens_GN=PIR_PE=1_SV=1	92.76	0.56337	0.61172	0.216111	1	0.76163	1	Trin_palecto_27124_1
Trin_293_212535_2	0.365958	1	-0.217345	1			100	sp|O00628|PEX7_HUMAN_Peroxisomal_targeting_signal_2_receptor_OS=Homo_sapiens_GN=PEX7_PE=1_SV=1	92.88			-0.00884104	1	-0.169482	1	Trin_palecto_88920_2
Trin_293_35476_4	-0.0882118	1	-0.834091	1	0.98162	0.5491	100	sp|O00629|IMA3_HUMAN_Importin_subunit_alpha-3_OS=Homo_sapiens_GN=KPNA4_PE=1_SV=1	99.81	0.99292	1.2648	0.597596	1	1.38612	0.224805	Trin_palecto_124581_1
Trin_293_84711_1	0.185653	1	0.296583	1			100	sp|O00635|TRI38_HUMAN_Tripartite_motif-containing_protein_38_OS=Homo_sapiens_GN=TRIM38_PE=1_SV=1	67.17			0.0908002	1	0.0356384	1	Trin_palecto_117724_1
Trin_293_146792_7	0.224242	1	-0.0463808	1			100	sp|O00712-5|NFIB_HUMAN_Isoform_5_of_Nuclear_factor_1_B-type_OS=Homo_sapiens_GN=NFIB	99.19			0.108471	1	0.121626	1	Trin_palecto_74322_5
Trin_293_146801_7	0.15967	1	-0.378577	1			100	sp|O00712|NFIB_HUMAN_Nuclear_factor_1_B-type_OS=Homo_sapiens_GN=NFIB_PE=1_SV=2	99.52			0.128649	1	0.243882	1	Trin_palecto_74325_5
Trin_293_104064_4	0.0259844	1	-1.15922	1			100	sp|O00716-2|E2F3_HUMAN_Isoform_2_of_Transcription_factor_E2F3_OS=Homo_sapiens_GN=E2F3	97.32			-0.0497622	1	0.339829	1	Trin_palecto_117049_6
Trin_293_104065_3	-0.0161146	1	-1.0982	1			100	sp|O00716|E2F3_HUMAN_Transcription_factor_E2F3_OS=Homo_sapiens_GN=E2F3_PE=1_SV=1	97.9			0.0867764	1	0.154555	1	Trin_palecto_117047_6
Trin_293_95521_2	-0.00133487	1	-0.724505	1	0.92593	0.51066	100	sp|O00743-2|PPP6_HUMAN_Isoform_2_of_Serine/threonine-protein_phosphatase_6_catalytic_subunit_OS=Homo_sapiens_GN=PPP6C	26.25			-0.150211	1	1.03541	1	Trin_palecto_136410_8
Trin_293_95522_2	0.00130291	1	-0.676949	1	0.92593	0.51066	100	sp|O00743|PPP6_HUMAN_Serine/threonine-protein_phosphatase_6_catalytic_subunit_OS=Homo_sapiens_GN=PPP6C_PE=1_SV=1	100	0.91021	0.91001	0.134407	1	0.158656	1	Trin_palecto_27964_4
Trin_293_128945_5	0.393973	1	-0.620335	1			100	sp|O00744|WN10B_HUMAN_Protein_Wnt-10b_OS=Homo_sapiens_GN=WNT10B_PE=1_SV=2	44.12			0.0461864	1	-0.974642	1	Trin_palecto_92987_3
Trin_293_61627_1	0.0777612	1	0.258766	1	0.9374	1.3933	100	sp|O00746|NDKM_HUMAN_Nucleoside_diphosphate_kinase,_mitochondrial_OS=Homo_sapiens_GN=NME4_PE=1_SV=1	81.28			-0.31128	1	-1.04673	1	Trin_palecto_55384_1
Trin_293_170914_6	0.305379	1	-0.253046	1			100	sp|O00748-2|EST2_HUMAN_Isoform_2_of_Cocaine_esterase_OS=Homo_sapiens_GN=CES2	32.81			0.0461864	1	0.369313	1	Trin_palecto_143841_4
Trin_293_170910_3	0.365996	1	-0.134985	1			100	sp|O00748|EST2_HUMAN_Cocaine_esterase_OS=Homo_sapiens_GN=CES2_PE=1_SV=1	44.12			0.789847	1	1.02278	1	Trin_palecto_64474_2
Trin_293_213799_12	-0.18036	1	-0.655285	1			100	sp|O00750|P3C2B_HUMAN_Phosphatidylinositol_4-phosphate_3-kinase_C2_domain-containing_subunit_beta_OS=Homo_sapiens_GN=PIK3C2B_PE=1_SV=2	94			-0.526642	1	-0.725925	1	Trin_palecto_83342_4
Trin_293_80632_3	0.276899	1	0.61557	1	1.194	1.5245	100	sp|O00754-2|MA2B1_HUMAN_Isoform_2_of_Lysosomal_alpha-mannosidase_OS=Homo_sapiens_GN=MAN2B1	45			0.0461864	1	-1.42748	0.845957	Trin_palecto_133738_5
Trin_293_341731_1	Inf	1	Inf	1			100	sp|O00755|WNT7A_HUMAN_Protein_Wnt-7a_OS=Homo_sapiens_GN=WNT7A_PE=1_SV=2	0	0	0	0	0	0	0	0
Trin_293_193072_4	0.219565	1	0.110894	1	0.73355	0.5116	100	sp|O00762|UBE2C_HUMAN_Ubiquitin-conjugating_enzyme_E2_C_OS=Homo_sapiens_GN=UBE2C_PE=1_SV=1	97.77	0.82032	0.8721	-0.0225976	1	-0.23949	1	Trin_palecto_49440_1
Trin_293_34506_9	0.166989	1	-0.0800471	1	0.83786	0.51723	100	sp|O00764|PDXK_HUMAN_Pyridoxal_kinase_OS=Homo_sapiens_GN=PDXK_PE=1_SV=1	87.74	1.0097	1.3149	1.32108	0.915079	1.81036	0.0166188	Trin_palecto_162697_1
Trin_293_349278_1	Inf	1	Inf	1			100	sp|O14490-2|DLGP1_HUMAN_Isoform_2_of_Disks_large-associated_protein_1_OS=Homo_sapiens_GN=DLGAP1	100			-Inf	1	1.07981	1	Trin_palecto_112541_3
Trin_293_14477_1	4.22424	1	2.39903	1			100	sp|O14490-3|DLGP1_HUMAN_Isoform_3_of_Disks_large-associated_protein_1_OS=Homo_sapiens_GN=DLGAP1	43.75			-0.266972	1	-0.0553536	1	Trin_palecto_110661_2
Trin_293_241818_3	3.85227	1	4.15392	1			100	sp|O14490-7|DLGP1_HUMAN_Isoform_7_of_Disks_large-associated_protein_1_OS=Homo_sapiens_GN=DLGAP1	98.06			-1.04345	1	-1.79273	1	Trin_palecto_112569_4
Trin_293_125933_1	Inf	1	Inf	1			100	sp|O14493|CLD4_HUMAN_Claudin-4_OS=Homo_sapiens_GN=CLDN4_PE=1_SV=1	85.71			1.28065	1	1.05124	1	Trin_palecto_56806_1
Trin_293_69381_1	0.376866	1	-0.064681	1			100	sp|O14494|LPP1_HUMAN_Lipid_phosphate_phosphohydrolase_1_OS=Homo_sapiens_GN=PPAP2A_PE=1_SV=1	94.72	0.94361	0.47341	0.00736712	1	-0.699627	1	Trin_palecto_127286_9
Trin_293_110639_7	0.2032	1	-0.219274	1			100	sp|O14495|LPP3_HUMAN_Lipid_phosphate_phosphohydrolase_3_OS=Homo_sapiens_GN=PPAP2B_PE=1_SV=1	96.76	0.92235	0.28109	0.477185	1	-1.57298	0.0940432	Trin_palecto_155425_3
Trin_293_162202_12	-0.0731495	1	-0.940402	1	1.0202	0.90489	100	sp|O14497-3|ARI1A_HUMAN_Isoform_3_of_AT-rich_interactive_domain-containing_protein_1A_OS=Homo_sapiens_GN=ARID1A	37.21			0.244732	1	0.128891	1	Trin_palecto_134557_8
Trin_293_33517_4	1.15195	1	1.13395	1			100	sp|O14503|BHE40_HUMAN_Class_E_basic_helix-loop-helix_protein_40_OS=Homo_sapiens_GN=BHLHE40_PE=1_SV=1	91.5			0.711518	1	0.547374	1	Trin_palecto_93413_1
Trin_293_71777_4	0.798307	1	0.185486	1			100	sp|O14508|SOCS2_HUMAN_Suppressor_of_cytokine_signaling_2_OS=Homo_sapiens_GN=SOCS2_PE=1_SV=1	96.97			-0.731421	1	-2.67508	1	Trin_palecto_169972_1
Trin_293_86313_4	0.379893	1	0.758808	1			100	sp|O14511|NRG2_HUMAN_Pro-neuregulin-2,_membrane-bound_isoform_OS=Homo_sapiens_GN=NRG2_PE=1_SV=1	0	0	0	0	0	0	0	0
Trin_293_12277_2	-1.65023	1	-1.27904	1			100	sp|O14513-2|NCKP5_HUMAN_Isoform_2_of_Nck-associated_protein_5_OS=Homo_sapiens_GN=NCKAP5	48.39			0.828595	1	0.243305	1	Trin_palecto_28456_3
Trin_293_299298_1	-1.55712	1	-Inf	1			100	sp|O14513-3|NCKP5_HUMAN_Isoform_3_of_Nck-associated_protein_5_OS=Homo_sapiens_GN=NCKAP5	0	0	0	0	0	0	0	0
Trin_293_332190_3	-Inf	1	-2.60097	1			100	sp|O14513|NCKP5_HUMAN_Nck-associated_protein_5_OS=Homo_sapiens_GN=NCKAP5_PE=1_SV=2	39.39			0.153102	1	-0.883668	1	Trin_palecto_41531_1
Trin_293_60754_1	0.208948	1	-0.881182	1			100	sp|O14519|CDKA1_HUMAN_Cyclin-dependent_kinase_2-associated_protein_1_OS=Homo_sapiens_GN=CDK2AP1_PE=1_SV=1	96.52			0.136745	1	0.0781057	1	Trin_palecto_102605_1
Trin_293_33088_2	-0.0130383	1	-1.32017	1	1.0261	1.6505	100	sp|O14521|DHSD_HUMAN_Succinate_dehydrogenase_[ubiquinone]_cytochrome_b_small_subunit,_mitochondrial_OS=Homo_sapiens_GN=SDHD_PE=1_SV=1	86.16	1.0654	0.85962	0.204744	1	-0.269471	1	Trin_palecto_64040_4
Trin_293_177027_3	0.144744	1	0.354419	1			100	sp|O14523|C2C2L_HUMAN_C2_domain-containing_protein_2-like_OS=Homo_sapiens_GN=C2CD2L_PE=1_SV=3	92.92	0.62636	0.49143	-0.351529	1	-0.614684	1	Trin_palecto_75860_10
Trin_293_57472_1	0.190915	1	-0.149719	1			100	sp|O14524|T194A_HUMAN_Transmembrane_protein_194A_OS=Homo_sapiens_GN=TMEM194A_PE=1_SV=2	86.97			0.151654	1	0.641162	1	Trin_palecto_121842_1
Trin_293_90346_13	2.44663	1	3.54878	0.359674			100	sp|O14525-2|ASTN1_HUMAN_Isoform_1_of_Astrotactin-1_OS=Homo_sapiens_GN=ASTN1	31.48			0.491812	1	0.0660002	1	Trin_palecto_57614_2
Trin_293_107960_1	-0.543312	1	1.14153	1			100	sp|O14526-2|FCHO1_HUMAN_Isoform_2_of_FCH_domain_only_protein_1_OS=Homo_sapiens_GN=FCHO1	50			-1.53878	1	0.494844	1	Trin_palecto_56251_1
Trin_293_107956_1	0.678099	1	1.77754	1			100	sp|O14526-3|FCHO1_HUMAN_Isoform_3_of_FCH_domain_only_protein_1_OS=Homo_sapiens_GN=FCHO1	45.83			0.171717	1	-0.157233	1	Trin_palecto_194077_3
Trin_293_107957_1	0.0153537	1	1.31584	1			100	sp|O14526|FCHO1_HUMAN_FCH_domain_only_protein_1_OS=Homo_sapiens_GN=FCHO1_PE=1_SV=2	25.56			-2.12374	1	-0.353153	1	Trin_palecto_186662_1
Trin_293_99776_6	0.653779	1	1.10357	1			100	sp|O14529|CUX2_HUMAN_Homeobox_protein_cut-like_2_OS=Homo_sapiens_GN=CUX2_PE=1_SV=4	38.64			1.04619	1	1.07981	1	Trin_palecto_157935_4
Trin_293_76887_1	-0.188269	1	-1.18593	1			100	sp|O14530|TXND9_HUMAN_Thioredoxin_domain-containing_protein_9_OS=Homo_sapiens_GN=TXNDC9_PE=1_SV=2	93.61	1.0437	0.91825	-0.0113831	1	0.130569	1	Trin_palecto_65244_1
Trin_293_72369_2	0.430268	1	-0.333519	1	1.3731	0.97855	100	sp|O14531|DPYL4_HUMAN_Dihydropyrimidinase-related_protein_4_OS=Homo_sapiens_GN=DPYSL4_PE=1_SV=2	91.61			0.0590104	1	0.373989	1	Trin_palecto_104349_6
Trin_293_120289_4	2.25024	1	3.72096	0.847929			100	sp|O14543|SOCS3_HUMAN_Suppressor_of_cytokine_signaling_3_OS=Homo_sapiens_GN=SOCS3_PE=1_SV=1	96.49			-0.0124414	1	0.780573	1	Trin_palecto_76032_3
Trin_293_73976_2	-0.172599	1	-0.624295	1			100	sp|O14544|SOCS6_HUMAN_Suppressor_of_cytokine_signaling_6_OS=Homo_sapiens_GN=SOCS6_PE=1_SV=2	78.21			-0.0449207	1	-0.279547	1	Trin_palecto_147851_9
Trin_293_32847_2	0.133478	1	-0.959409	1	1.0661	0.71239	100	sp|O14545|TRAD1_HUMAN_TRAF-type_zinc_finger_domain-containing_protein_1_OS=Homo_sapiens_GN=TRAFD1_PE=1_SV=1	81.42	NaN	NaN	0.00655291	1	0.521086	1	Trin_palecto_78188_5
Trin_293_61152_2	0.175289	1	-0.296774	1	NaN	NaN	100	sp|O14548|COX7R_HUMAN_Cytochrome_c_oxidase_subunit_7A-related_protein,_mitochondrial_OS=Homo_sapiens_GN=COX7A2L_PE=1_SV=2	92.11	0.95906	0.83285	0.195505	1	-0.36892	1	Trin_palecto_70208_2
Trin_293_89486_9	-0.531583	1	0.0609102	1			100	sp|O14556|G3PT_HUMAN_Glyceraldehyde-3-phosphate_dehydrogenase,_testis-specific_OS=Homo_sapiens_GN=GAPDHS_PE=1_SV=2	78.38			0.362214	1	-0.727549	1	Trin_palecto_70622_13
Trin_293_146225_9	-0.23519	1	-0.0160072	1			100	sp|O14558|HSPB6_HUMAN_Heat_shock_protein_beta-6_OS=Homo_sapiens_GN=HSPB6_PE=1_SV=2	95.83	0.70792	0.40896	0.311451	1	0.0287017	1	Trin_palecto_166602_2
Trin_293_154139_7	-0.273664	1	1.18453	1			100	sp|O14559-10|RHG33_HUMAN_Isoform_2_of_Rho_GTPase-activating_protein_33_OS=Homo_sapiens_GN=ARHGAP33	88.43			-0.641138	1	-0.421963	1	Trin_palecto_83314_9
Trin_293_154107_5	1.17985	1	2.60414	1			100	sp|O14559-11|RHG33_HUMAN_Isoform_3_of_Rho_GTPase-activating_protein_33_OS=Homo_sapiens_GN=ARHGAP33	97.13			-0.37564	1	-0.0110474	1	Trin_palecto_83320_8
Trin_293_154130_7	0.827095	1	2.11892	1			100	sp|O14559|RHG33_HUMAN_Rho_GTPase-activating_protein_33_OS=Homo_sapiens_GN=ARHGAP33_PE=1_SV=2	89.71			-0.321023	1	0.106573	1	Trin_palecto_83313_9
Trin_293_211029_2	-0.0584514	1	-1.1617	1	1.0002	1.5149	100	sp|O14561|ACPM_HUMAN_Acyl_carrier_protein,_mitochondrial_OS=Homo_sapiens_GN=NDUFAB1_PE=1_SV=3	88.46	1.1097	0.9352	0.0819847	1	-0.27353	1	Trin_palecto_39402_3
Trin_293_33313_2	0.107851	1	-0.914504	1	0.97171	0.55699	100	sp|O14562|UBFD1_HUMAN_Ubiquitin_domain-containing_protein_UBFD1_OS=Homo_sapiens_GN=UBFD1_PE=1_SV=2	96.76	0.83922	0.83958	0.213946	1	-0.074362	1	Trin_palecto_43836_5
Trin_293_161554_11	0.382131	1	-0.569307	1			100	sp|O14569|C56D2_HUMAN_Cytochrome_b561_domain-containing_protein_2_OS=Homo_sapiens_GN=CYB561D2_PE=1_SV=1	95.5			0.33355	1	-0.101944	1	Trin_palecto_92376_3
Trin_293_72127_2	0.869147	1	0.121496	1			100	sp|O14576-2|DC1I1_HUMAN_Isoform_2_of_Cytoplasmic_dynein_1_intermediate_chain_1_OS=Homo_sapiens_GN=DYNC1I1	31.34			0.379796	1	0.0914878	1	Trin_palecto_83600_6
Trin_293_72128_2	-0.187884	1	-0.700505	1			100	sp|O14576-3|DC1I1_HUMAN_Isoform_3_of_Cytoplasmic_dynein_1_intermediate_chain_1_OS=Homo_sapiens_GN=DYNC1I1	38.46			0.0461864	1	2.49484	1	Trin_palecto_212182_1
Trin_293_125655_10	0.210978	1	0.0746796	1			100	sp|O14578-2|CTRO_HUMAN_Isoform_2_of_Citron_Rho-interacting_kinase_OS=Homo_sapiens_GN=CIT	94.05	1.12	1.3049	0.517492	1	1.12287	1	Trin_palecto_122906_1
Trin_293_33737_1	0.111858	1	-0.595983	1	0.92656	0.59936	100	sp|O14579-2|COPE_HUMAN_Isoform_2_of_Coatomer_subunit_epsilon_OS=Homo_sapiens_GN=COPE	0	0	0	0	0	0	0	0
Trin_293_33738_1	0.220091	1	-0.45522	1	0.92656	0.59936	100	sp|O14579|COPE_HUMAN_Coatomer_subunit_epsilon_OS=Homo_sapiens_GN=COPE_PE=1_SV=3	92.53	1.0188	1.1604	0.333614	1	0.546541	1	Trin_palecto_28109_2
Trin_293_106735_4	0.244573	1	-0.748246	1	NaN	NaN	100	sp|O14593-2|RFXK_HUMAN_Isoform_2_of_DNA-binding_protein_RFXANK_OS=Homo_sapiens_GN=RFXANK	35.38			0.543686	1	0.10782	1	Trin_palecto_28142_1
Trin_293_125715_9	0.263843	1	0.679138	1			100	sp|O14595|CTDS2_HUMAN_Carboxy-terminal_domain_RNA_polymerase_II_polypeptide_A_small_phosphatase_2_OS=Homo_sapiens_GN=CTDSP2_PE=1_SV=2	97.42			-0.146664	1	0.0644942	1	Trin_palecto_42139_1
Trin_293_51211_7	-0.120857	1	-0.96439	1			100	sp|O14613|BORG1_HUMAN_Cdc42_effector_protein_2_OS=Homo_sapiens_GN=CDC42EP2_PE=1_SV=1	86.59			-0.0787402	1	0.0552204	1	Trin_palecto_142503_1
Trin_293_211253_5	0.097707	1	-0.60423	1	0.99415	0.60365	100	sp|O14617-5|AP3D1_HUMAN_Isoform_5_of_AP-3_complex_subunit_delta-1_OS=Homo_sapiens_GN=AP3D1	87.26	0.96443	0.84715	-0.0363612	1	0.119986	1	Trin_palecto_150778_21
Trin_293_129305_2	0.135373	1	0.0246348	1	1.008	0.64965	100	sp|O14618|CCS_HUMAN_Copper_chaperone_for_superoxide_dismutase_OS=Homo_sapiens_GN=CCS_PE=1_SV=1	89.42	1.092	1.1843	-0.000805438	1	-0.202709	1	Trin_palecto_45323_3
Trin_293_287801_1	-Inf	1	1.85846	1			100	sp|O14625|CXL11_HUMAN_C-X-C_motif_chemokine_11_OS=Homo_sapiens_GN=CXCL11_PE=1_SV=1	80.85			0.368114	1	-Inf	1	Trin_palecto_215510_2
Trin_293_39664_4	-1.3023	1	0.640038	1			100	sp|O14638|ENPP3_HUMAN_Ectonucleotide_pyrophosphatase/phosphodiesterase_family_member_3_OS=Homo_sapiens_GN=ENPP3_PE=1_SV=2	82.86			-0.368851	1	-1.50516	1	Trin_palecto_2253_1
Trin_293_84590_4	-0.0654754	1	-0.67487	1			100	sp|O14639-3|ABLM1_HUMAN_Isoform_3_of_Actin-binding_LIM_protein_1_OS=Homo_sapiens_GN=ABLIM1	0	0	0	0	0	0	0	0
Trin_293_84593_4	-0.0370728	1	-0.657461	1			100	sp|O14639-4|ABLM1_HUMAN_Isoform_4_of_Actin-binding_LIM_protein_1_OS=Homo_sapiens_GN=ABLIM1	30.36			-0.0412765	1	-0.785264	1	Trin_palecto_55451_1
Trin_293_110200_4	-0.0322763	1	0.42336	1			100	sp|O14640-2|DVL1_HUMAN_Isoform_2_of_Segment_polarity_protein_dishevelled_homolog_DVL-1_OS=Homo_sapiens_GN=DVL1	91.65			0.0322472	1	0.147551	1	Trin_palecto_103513_7
Trin_293_110208_4	-0.084827	1	0.336679	1			100	sp|O14640|DVL1_HUMAN_Segment_polarity_protein_dishevelled_homolog_DVL-1_OS=Homo_sapiens_GN=DVL1_PE=1_SV=2	91.89			-0.00122299	1	0.214291	1	Trin_palecto_103504_7
Trin_293_187204_8	0.301726	1	0.154227	1			100	sp|O14641|DVL2_HUMAN_Segment_polarity_protein_dishevelled_homolog_DVL-2_OS=Homo_sapiens_GN=DVL2_PE=1_SV=1	83.7			-0.133093	1	-0.187966	1	Trin_palecto_103500_8
Trin_293_93940_1	2.34977	1	2.85846	1			100	sp|O14645|IDLC_HUMAN_Axonemal_dynein_light_intermediate_polypeptide_1_OS=Homo_sapiens_GN=DNALI1_PE=2_SV=2	97.67			-0.246325	1	-0.797668	1	Trin_palecto_73046_1
Trin_293_95519_3	-0.168491	1	-1.88243	1	0.96854	0.9445	100	sp|O14646|CHD1_HUMAN_Chromodomain-helicase-DNA-binding_protein_1_OS=Homo_sapiens_GN=CHD1_PE=1_SV=2	27.78			-0.476492	1	-0.662599	1	Trin_palecto_126981_8
Trin_293_112161_6	-0.0835766	1	-0.225461	1	0.96854	0.9445	100	sp|O14647-2|CHD2_HUMAN_Isoform_2_of_Chromodomain-helicase-DNA-binding_protein_2_OS=Homo_sapiens_GN=CHD2	98.15	1.0017	0.98769	-0.0829617	1	0.437569	1	Trin_palecto_128218_10
Trin_293_112164_4	-0.27775	1	-0.419904	1			100	sp|O14647-3|CHD2_HUMAN_Isoform_3_of_Chromodomain-helicase-DNA-binding_protein_2_OS=Homo_sapiens_GN=CHD2	0	0	0	0	0	0	0	0
Trin_293_112169_4	-0.0881729	1	-0.26282	1	0.96854	0.9445	100	sp|O14647|CHD2_HUMAN_Chromodomain-helicase-DNA-binding_protein_2_OS=Homo_sapiens_GN=CHD2_PE=1_SV=2	97.43	1.0017	0.98769	-0.031965	1	0.42515	1	Trin_palecto_128217_16
Trin_293_119786_5	0.404327	1	0.0393341	1	1.1357	0.67766	100	sp|O14654|IRS4_HUMAN_Insulin_receptor_substrate_4_OS=Homo_sapiens_GN=IRS4_PE=1_SV=1	39.53			0.56076	1	1.85741	1	Trin_palecto_86265_1
Trin_293_87340_9	0.254753	1	-0.94082	1	1.132	1.6659	100	sp|O14656|TOR1A_HUMAN_Torsin-1A_OS=Homo_sapiens_GN=TOR1A_PE=1_SV=1	92.17	1.223	1.1579	0.231566	1	0.439215	1	Trin_palecto_124466_3
Trin_293_71922_2	0.135817	1	-0.76667	1	0.98457	1.1585	100	sp|O14657|TOR1B_HUMAN_Torsin-1B_OS=Homo_sapiens_GN=TOR1B_PE=1_SV=2	88.39	1.062	1.0425	0.511211	1	0.416913	1	Trin_palecto_124464_4
Trin_293_103666_2	-0.124961	1	1.05644	1	1.1632	1.2333	100	sp|O14662-2|STX16_HUMAN_Isoform_A_of_Syntaxin-16_OS=Homo_sapiens_GN=STX16	92.46	0.97983	0.95204	0.137561	1	0.500382	1	Trin_palecto_133699_1
Trin_293_103671_2	0.349773	1	0.577083	1	1.1632	1.2333	100	sp|O14662-3|STX16_HUMAN_Isoform_C_of_Syntaxin-16_OS=Homo_sapiens_GN=STX16	0	0	0	0	0	0	0	0
Trin_293_103670_2	-0.147898	1	0.807157	1	1.1632	1.2333	100	sp|O14662-4|STX16_HUMAN_Isoform_D_of_Syntaxin-16_OS=Homo_sapiens_GN=STX16	0	0	0	0	0	0	0	0
Trin_293_103667_2	0.165348	1	1.07229	1	1.1632	1.2333	100	sp|O14662-5|STX16_HUMAN_Isoform_E_of_Syntaxin-16_OS=Homo_sapiens_GN=STX16	92.55	0.97983	0.95204	0.0640344	1	0.159383	1	Trin_palecto_133693_1
Trin_293_103668_3	-0.0192523	1	0.750706	1	1.1632	1.2333	100	sp|O14662-6|STX16_HUMAN_Isoform_6_of_Syntaxin-16_OS=Homo_sapiens_GN=STX16	92.56			-0.275742	1	-Inf	1	Trin_palecto_251977_1
Trin_293_103665_2	-0.139458	1	0.779156	1	1.1632	1.2333	100	sp|O14662|STX16_HUMAN_Syntaxin-16_OS=Homo_sapiens_GN=STX16_PE=1_SV=3	34.88			-2.41325	1	-0.964588	1	Trin_palecto_120926_1
Trin_293_57394_1	0.288672	1	-0.133403	1			100	sp|O14668|TMG1_HUMAN_Transmembrane_gamma-carboxyglutamic_acid_protein_1_OS=Homo_sapiens_GN=PRRG1_PE=1_SV=1	88.07			-0.320769	1	-0.771259	1	Trin_palecto_114696_1
Trin_293_269564_1	1.34977	1	0.0771022	1			100	sp|O14669|TMG2_HUMAN_Transmembrane_gamma-carboxyglutamic_acid_protein_2_OS=Homo_sapiens_GN=PRRG2_PE=2_SV=1	81.09			0.609775	1	0.277745	1	Trin_palecto_89779_1
Trin_293_71088_6	0.250762	1	-0.349704	1	1.2122	1.2424	100	sp|O14672|ADA10_HUMAN_Disintegrin_and_metalloproteinase_domain-containing_protein_10_OS=Homo_sapiens_GN=ADAM10_PE=1_SV=1	96.88	0.85989	0.62094	0.0910711	1	-0.148522	1	Trin_palecto_120791_5
Trin_293_186977_5	0.0516914	1	0.911679	1			100	sp|O14678|ABCD4_HUMAN_ATP-binding_cassette_sub-family_D_member_4_OS=Homo_sapiens_GN=ABCD4_PE=1_SV=1	91.25	0.91356	0.82453	-0.393395	1	-0.819904	1	Trin_palecto_102381_1
Trin_293_208739_2	0.150094	1	-1.23237	1	0.80499	1.4178	100	sp|O14681|EI24_HUMAN_Etoposide-induced_protein_2.4_homolog_OS=Homo_sapiens_GN=EI24_PE=1_SV=4	98.82	1.0086	0.92474	0.214279	1	-0.335711	1	Trin_palecto_72830_1
Trin_293_97896_10	0.241732	1	-0.820784	1			100	sp|O14682|ENC1_HUMAN_Ectoderm-neural_cortex_protein_1_OS=Homo_sapiens_GN=ENC1_PE=1_SV=2	99.83			-0.247552	1	-0.436197	1	Trin_palecto_83286_2
Trin_293_96357_7	0.282533	1	0.277793	1	NaN	NaN	100	sp|O14683|P5I11_HUMAN_Tumor_protein_p53-inducible_protein_11_OS=Homo_sapiens_GN=TP53I11_PE=1_SV=2	96.28	0.82937	0.68248	0.0228931	1	-0.945935	1	Trin_palecto_101972_7
Trin_293_81436_3	0.606113	1	0.368657	1			100	sp|O14684|PTGES_HUMAN_Prostaglandin_E_synthase_OS=Homo_sapiens_GN=PTGES_PE=1_SV=2	82.35			1.92066	1	4.26743	0.00673639	Trin_palecto_77097_1
Trin_293_116691_3	-0.345986	1	-1.32539	1			100	sp|O14686|KMT2D_HUMAN_Histone-lysine_N-methyltransferase_2D_OS=Homo_sapiens_GN=KMT2D_PE=1_SV=2	95.55			-0.213628	1	0.190937	1	Trin_palecto_83384_5
Trin_293_134332_1	0.0943784	1	-0.231324	1			100	sp|O14709-2|ZN197_HUMAN_Isoform_2_of_Zinc_finger_protein_197_OS=Homo_sapiens_GN=ZNF197	0	0	0	0	0	0	0	0
Trin_293_134433_3	0.06641	1	-0.856897	1	NaN	NaN	100	sp|O14713-2|ITBP1_HUMAN_Isoform_2_of_Integrin_beta-1-binding_protein_1_OS=Homo_sapiens_GN=ITGB1BP1	0	0	0	0	0	0	0	0
Trin_293_134441_3	0.256456	1	-0.481423	1	NaN	NaN	100	sp|O14713|ITBP1_HUMAN_Integrin_beta-1-binding_protein_1_OS=Homo_sapiens_GN=ITGB1BP1_PE=1_SV=1	97.49			0.120296	1	-0.121973	1	Trin_palecto_96703_1
Trin_293_98190_2	-0.490447	1	-1.00307	1			100	sp|O14717-3|TRDMT_HUMAN_Isoform_C_of_tRNA_(cytosine(38)-C(5))-methyltransferase_OS=Homo_sapiens_GN=TRDMT1	66.67			0.631149	1	1.90988	1	Trin_palecto_136085_8
Trin_293_51296_2	-0.187884	1	-1.50786	1			100	sp|O14718|OPSX_HUMAN_Visual_pigment-like_receptor_peropsin_OS=Homo_sapiens_GN=RRH_PE=1_SV=1	92.86			-Inf	1	-0.505156	1	Trin_palecto_313221_2
Trin_293_124652_1	-0.0603339	1	-0.488293	1			100	sp|O14727-3|APAF_HUMAN_Isoform_3_of_Apoptotic_protease-activating_factor_1_OS=Homo_sapiens_GN=APAF1	32.5			-0.953814	1	-Inf	1	Trin_palecto_224215_1
Trin_293_124649_3	0.0283024	1	-0.582548	1			100	sp|O14727-4|APAF_HUMAN_Isoform_4_of_Apoptotic_protease-activating_factor_1_OS=Homo_sapiens_GN=APAF1	0	0	0	0	0	0	0	0
Trin_293_33910_6	0.00865387	1	0.0860681	1			100	sp|O14730-2|RIOK3_HUMAN_Isoform_2_of_Serine/threonine-protein_kinase_RIO3_OS=Homo_sapiens_GN=RIOK3	37.5			0.724258	1	0.21731	1	Trin_palecto_143434_4
Trin_293_33911_6	0.01246	1	-0.0361999	1			100	sp|O14730|RIOK3_HUMAN_Serine/threonine-protein_kinase_RIO3_OS=Homo_sapiens_GN=RIOK3_PE=1_SV=2	96.34			-0.0708452	1	-0.131039	1	Trin_palecto_56665_3
Trin_293_133748_1	0.954635	1	0.733782	1			100	sp|O14732|IMPA2_HUMAN_Inositol_monophosphatase_2_OS=Homo_sapiens_GN=IMPA2_PE=1_SV=1	93.75	0.96633	0.60054	0.186407	1	-0.352463	1	Trin_palecto_70692_2
Trin_293_90176_5	0.161542	1	-0.0567208	1	0.7985	0.46726	100	sp|O14733-3|MP2K7_HUMAN_Isoform_3_of_Dual_specificity_mitogen-activated_protein_kinase_kinase_7_OS=Homo_sapiens_GN=MAP2K7	98.99			0.0664047	1	-0.0756485	1	Trin_palecto_84506_8
Trin_293_90175_5	0.107015	1	-0.187876	1	0.7985	0.46726	100	sp|O14733|MP2K7_HUMAN_Dual_specificity_mitogen-activated_protein_kinase_kinase_7_OS=Homo_sapiens_GN=MAP2K7_PE=1_SV=2	99.52			0.38521	1	0.123718	1	Trin_palecto_84508_5
Trin_293_133163_4	0.521253	1	0.0163105	1	1.1597	0.97024	100	sp|O14734|ACOT8_HUMAN_Acyl-coenzyme_A_thioesterase_8_OS=Homo_sapiens_GN=ACOT8_PE=1_SV=1	80.85	1.1022	0.9442	0.0420742	1	-0.0751404	1	Trin_palecto_153286_5
Trin_293_33122_5	0.0867384	1	-0.557901	1			100	sp|O14735-2|CDIPT_HUMAN_Isoform_2_of_CDP-diacylglycerol--inositol_3-phosphatidyltransferase_OS=Homo_sapiens_GN=CDIPT	32.65			-1.82828	1	-0.964588	1	Trin_palecto_56339_1
Trin_293_33123_5	0.675304	1	-0.0961289	1	1.2348	1.8955	100	sp|O14735|CDIPT_HUMAN_CDP-diacylglycerol--inositol_3-phosphatidyltransferase_OS=Homo_sapiens_GN=CDIPT_PE=1_SV=1	95.77	0.95171	0.89642	0.140998	1	-0.758021	1	Trin_palecto_91036_5
Trin_293_73954_11	-0.169388	1	-1.48106	1			100	sp|O14737|PDCD5_HUMAN_Programmed_cell_death_protein_5_OS=Homo_sapiens_GN=PDCD5_PE=1_SV=3	95.2	1.0293	1.0543	0.157925	1	-0.138809	1	Trin_palecto_28212_1
Trin_293_211106_2	0.0473667	1	-1.20906	1	0.88247	0.48333	100	sp|O14744|ANM5_HUMAN_Protein_arginine_N-methyltransferase_5_OS=Homo_sapiens_GN=PRMT5_PE=1_SV=4	99.02	0.97213	0.89017	-0.04893	1	-0.300773	1	Trin_palecto_131907_2
Trin_293_86312_4	0.176651	1	-1.77207	1	0.93093	0.48293	100	sp|O14745|NHRF1_HUMAN_Na(+)/H(+)_exchange_regulatory_cofactor_NHE-RF1_OS=Homo_sapiens_GN=SLC9A3R1_PE=1_SV=4	85.25	0.87831	0.86818	-0.16475	1	0.299345	1	Trin_palecto_137795_4
Trin_293_132605_12	0.19777	1	0.536534	1			100	sp|O14746-2|TERT_HUMAN_Isoform_2_of_Telomerase_reverse_transcriptase_OS=Homo_sapiens_GN=TERT	56.6			-0.316384	1	-0.090119	1	Trin_palecto_105704_2
Trin_293_132600_15	-0.958672	1	0.131926	1			100	sp|O14746-3|TERT_HUMAN_Isoform_3_of_Telomerase_reverse_transcriptase_OS=Homo_sapiens_GN=TERT	72.37			-0.0793445	1	-0.920194	1	Trin_palecto_105710_1
Trin_293_132553_14	-0.613701	1	0.474695	1			100	sp|O14746|TERT_HUMAN_Telomerase_reverse_transcriptase_OS=Homo_sapiens_GN=TERT_PE=1_SV=1	72.61			0.444736	1	-1.37963	1	Trin_palecto_105680_1
Trin_293_55954_4	0.608085	1	0.498094	1			100	sp|O14756|H17B6_HUMAN_17-beta-hydroxysteroid_dehydrogenase_type_6_OS=Homo_sapiens_GN=HSD17B6_PE=1_SV=1	0	0	0	0	0	0	0	0
Trin_293_131424_1	0.000877645	1	-1.64657	1			100	sp|O14770-2|MEIS2_HUMAN_Isoform_2_of_Homeobox_protein_Meis2_OS=Homo_sapiens_GN=MEIS2	0	0	0	0	0	0	0	0
Trin_293_131422_1	-0.150873	1	-1.06124	1			100	sp|O14770-3|MEIS2_HUMAN_Isoform_3_of_Homeobox_protein_Meis2_OS=Homo_sapiens_GN=MEIS2	99.75			-0.274073	1	-0.505156	1	Trin_palecto_90909_2
Trin_293_131431_1	-0.162637	1	-1.56424	1			100	sp|O14770-4|MEIS2_HUMAN_Isoform_4_of_Homeobox_protein_Meis2_OS=Homo_sapiens_GN=MEIS2	99.36			-0.246096	1	-0.859903	1	Trin_palecto_90904_2
Trin_293_131437_1	-0.197021	1	-1.97408	1			100	sp|O14770|MEIS2_HUMAN_Homeobox_protein_Meis2_OS=Homo_sapiens_GN=MEIS2_PE=1_SV=2	99.37			-0.234623	1	-0.456901	1	Trin_palecto_90912_2
Trin_293_152381_1	0.0524782	1	-0.676168	1			100	sp|O14772|FPGT_HUMAN_Fucose-1-phosphate_guanylyltransferase_OS=Homo_sapiens_GN=FPGT_PE=1_SV=2	86.59			-0.0150138	1	-0.136964	1	Trin_palecto_81102_2
Trin_293_211564_3	0.6027	1	0.817727	1	1.3179	1.766	100	sp|O14773|TPP1_HUMAN_Tripeptidyl-peptidase_1_OS=Homo_sapiens_GN=TPP1_PE=1_SV=2	90.84	0.93508	0.95762	-0.136912	1	-0.195109	1	Trin_palecto_82520_1
Trin_293_212882_6	0.437646	1	-0.465368	1			100	sp|O14775-2|GBB5_HUMAN_Isoform_2_of_Guanine_nucleotide-binding_protein_subunit_beta-5_OS=Homo_sapiens_GN=GNB5	97.29			-0.953814	1	-0.990583	1	Trin_palecto_112646_1
Trin_293_107506_3	0.0387636	1	-0.824153	1	0.93877	0.87861	100	sp|O14776-2|TCRG1_HUMAN_Isoform_2_of_Transcription_elongation_regulator_1_OS=Homo_sapiens_GN=TCERG1	97.56	1.0399	1.0718	0.0665816	1	0.243887	1	Trin_palecto_90782_5
Trin_293_107512_4	-0.190914	1	-1.01731	1	0.93877	0.87861	100	sp|O14776|TCRG1_HUMAN_Transcription_elongation_regulator_1_OS=Homo_sapiens_GN=TCERG1_PE=1_SV=2	93.42	1.0399	1.0718	-0.000292403	1	0.230154	1	Trin_palecto_90784_5
Trin_293_95562_9	-0.180989	1	-0.930962	1	0.87223	0.55045	100	sp|O14787-2|TNPO2_HUMAN_Isoform_2_of_Transportin-2_OS=Homo_sapiens_GN=TNPO2	99.89	0.88623	0.87946	0.074512	1	0.221307	1	Trin_palecto_65422_3
Trin_293_95564_8	-0.062125	1	-0.778339	1	0.87223	0.55045	100	sp|O14787|TNPO2_HUMAN_Transportin-2_OS=Homo_sapiens_GN=TNPO2_PE=1_SV=3	99.89	0.88623	0.87946	0.0135839	1	0.16712	1	Trin_palecto_65423_2
Trin_293_259089_1	1.22424	1	1.56896	1			100	sp|O14793|GDF8_HUMAN_Growth/differentiation_factor_8_OS=Homo_sapiens_GN=MSTN_PE=1_SV=1	0	0	0	0	0	0	0	0
Trin_293_199782_8	-0.160464	1	-1.69212	1	0.85154	0.56548	100	sp|O14802|RPC1_HUMAN_DNA-directed_RNA_polymerase_III_subunit_RPC1_OS=Homo_sapiens_GN=POLR3A_PE=1_SV=2	99.28	1.0742	4.8864	-0.190644	1	-0.403391	1	Trin_palecto_129026_10
Trin_293_71426_1	-0.189866	1	0.295653	1			100	sp|O14807|RASM_HUMAN_Ras-related_protein_M-Ras_OS=Homo_sapiens_GN=MRAS_PE=1_SV=2	100			0.15557	1	-0.0656244	1	Trin_palecto_119963_2
Trin_293_99636_1	0.384962	1	-0.712001	1			100	sp|O14810|CPLX1_HUMAN_Complexin-1_OS=Homo_sapiens_GN=CPLX1_PE=1_SV=1	0	0	0	0	0	0	0	0
Trin_293_115143_3	0.852273	1	1.52831	1			100	sp|O14817|TSN4_HUMAN_Tetraspanin-4_OS=Homo_sapiens_GN=TSPAN4_PE=1_SV=1	92.02			0.0510358	1	0.123503	1	Trin_palecto_101939_4
Trin_293_61755_3	0.0927201	1	-0.58103	1	1.0121	0.74036	100	sp|O14818|PSA7_HUMAN_Proteasome_subunit_alpha_type-7_OS=Homo_sapiens_GN=PSMA7_PE=1_SV=1	98.79	1.0006	1.0183	0.331549	1	0.123875	1	Trin_palecto_153035_7
Trin_293_186839_8	0.25785	1	0.0364602	1			100	sp|O14827|RGRF2_HUMAN_Ras-specific_guanine_nucleotide-releasing_factor_2_OS=Homo_sapiens_GN=RASGRF2_PE=1_SV=2	37.78			0.268579	1	-0.505156	1	Trin_palecto_82203_6
Trin_293_129264_14	0.196022	1	-0.826587	1	1.0323	1.1994	100	sp|O14828-2|SCAM3_HUMAN_Isoform_2_of_Secretory_carrier-associated_membrane_protein_3_OS=Homo_sapiens_GN=SCAMP3	51.85			0.18369	1	0.34284	1	Trin_palecto_27568_1
Trin_293_129263_14	0.140298	1	-0.800917	1	1.0323	1.1994	100	sp|O14828|SCAM3_HUMAN_Secretory_carrier-associated_membrane_protein_3_OS=Homo_sapiens_GN=SCAMP3_PE=1_SV=3	94.85	0.97837	0.93469	0.216421	1	0.102051	1	Trin_palecto_60522_3
Trin_293_247652_2	-0.119712	1	0.305921	1			100	sp|O14829-2|PPE1_HUMAN_Isoform_1A_of_Serine/threonine-protein_phosphatase_with_EF-hands_1_OS=Homo_sapiens_GN=PPEF1	0	0	0	0	0	0	0	0
Trin_293_287670_1	0.0278447	1	-0.60097	1			100	sp|O14830-2|PPE2_HUMAN_Isoform_PPEF-2(S)_of_Serine/threonine-protein_phosphatase_with_EF-hands_2_OS=Homo_sapiens_GN=PPEF2	48.21			0.104134	1	0.156563	1	Trin_palecto_127010_8
Trin_293_272391_1	-Inf	1	1.30592	1			100	sp|O14830|PPE2_HUMAN_Serine/threonine-protein_phosphatase_with_EF-hands_2_OS=Homo_sapiens_GN=PPEF2_PE=1_SV=2	25.19			0.451606	1	0.659255	1	Trin_palecto_135772_12
Trin_293_139423_1	0.115717	1	0.197396	1			100	sp|O14863|ZNT4_HUMAN_Zinc_transporter_4_OS=Homo_sapiens_GN=SLC30A4_PE=2_SV=2	93.46			0.0736091	1	-0.0885817	1	Trin_palecto_110402_5
Trin_293_125547_2	-0.0324581	1	-0.633273	1			100	sp|O14867|BACH1_HUMAN_Transcription_regulator_protein_BACH1_OS=Homo_sapiens_GN=BACH1_PE=1_SV=2	86.31			0.237787	1	0.183475	1	Trin_palecto_132972_3
Trin_293_94384_2	0.0729326	1	-0.384992	1	0.96814	1.1184	100	sp|O14874|BCKD_HUMAN_[3-methyl-2-oxobutanoate_dehydrogenase_[lipoamide]]_kinase,_mitochondrial_OS=Homo_sapiens_GN=BCKDK_PE=1_SV=2	94.66	0.91044	0.90113	0.121115	1	0.236751	1	Trin_palecto_39985_3
Trin_293_58803_1	0.657895	1	4.28516	0.0257536			100	sp|O14879|IFIT3_HUMAN_Interferon-induced_protein_with_tetratricopeptide_repeats_3_OS=Homo_sapiens_GN=IFIT3_PE=1_SV=1	74.59			0.309221	1	2.85741	0.00895887	Trin_palecto_123321_1
Trin_293_103947_4	0.212358	1	-0.0211652	1	0.83598	1.3975	100	sp|O14880|MGST3_HUMAN_Microsomal_glutathione_S-transferase_3_OS=Homo_sapiens_GN=MGST3_PE=1_SV=1	87.5	1.0417	1.076	0.207462	1	-0.244984	1	Trin_palecto_94494_1
Trin_293_74305_1	0.00858582	1	-1.15036	1	1.024	0.62773	100	sp|O14893-2|GEMI2_HUMAN_Isoform_2_of_Gem-associated_protein_2_OS=Homo_sapiens_GN=GEMIN2	0	0	0	0	0	0	0	0
Trin_293_74304_1	0.00106536	1	-1.17503	1	1.024	0.62773	100	sp|O14893-3|GEMI2_HUMAN_Isoform_3_of_Gem-associated_protein_2_OS=Homo_sapiens_GN=GEMIN2	0	0	0	0	0	0	0	0
Trin_293_74303_1	-0.176296	1	-1.40031	1	1.024	0.62773	100	sp|O14893|GEMI2_HUMAN_Gem-associated_protein_2_OS=Homo_sapiens_GN=GEMIN2_PE=1_SV=1	96.65	0.89524	0.90442	0.147563	1	0.134049	1	Trin_palecto_134464_1
Trin_293_229422_4	-0.124158	1	-0.157363	1			100	sp|O14896|IRF6_HUMAN_Interferon_regulatory_factor_6_OS=Homo_sapiens_GN=IRF6_PE=1_SV=1	27.78			-1.95381	1	-1.50516	1	Trin_palecto_182650_1
Trin_293_89047_2	0.197572	1	-0.126539	1			100	sp|O14901|KLF11_HUMAN_Krueppel-like_factor_11_OS=Homo_sapiens_GN=KLF11_PE=1_SV=2	78.56			-0.323047	1	0.642185	1	Trin_palecto_77085_4
Trin_293_95894_6	0.629881	1	1.03462	1			100	sp|O14904|WNT9A_HUMAN_Protein_Wnt-9a_OS=Homo_sapiens_GN=WNT9A_PE=2_SV=2	98.18			-0.0692908	1	0.964329	1	Trin_palecto_72365_2
Trin_293_73166_6	0.229722	1	-1.17924	1	1.5181	0.92143	100	sp|O14907|TX1B3_HUMAN_Tax1-binding_protein_3_OS=Homo_sapiens_GN=TAX1BP3_PE=1_SV=2	100	0.98661	0.82475	0.528266	1	0.37279	1	Trin_palecto_126296_3
Trin_293_33138_2	0.0686868	1	-0.363679	1	0.84865	0.45411	100	sp|O14908|GIPC1_HUMAN_PDZ_domain-containing_protein_GIPC1_OS=Homo_sapiens_GN=GIPC1_PE=1_SV=2	98.2	0.84486	0.75836	0.0536744	1	-0.114091	1	Trin_palecto_85199_2
Trin_293_88455_1	0.168707	1	0.453478	1	1.1275	1.3871	100	sp|O14910|LIN7A_HUMAN_Protein_lin-7_homolog_A_OS=Homo_sapiens_GN=LIN7A_PE=1_SV=2	100	0.99447	0.91499	0.390141	1	0.838798	1	Trin_palecto_30808_1
Trin_293_142003_13	-0.717426	1	-1.37478	1			100	sp|O14917|PCD17_HUMAN_Protocadherin-17_OS=Homo_sapiens_GN=PCDH17_PE=2_SV=2	98.95			-0.689411	1	-1.07514	1	Trin_palecto_91784_7
Trin_293_137683_5	0.00656803	1	0.200804	1			100	sp|O14924-5|RGS12_HUMAN_Isoform_5_of_Regulator_of_G-protein_signaling_12_OS=Homo_sapiens_GN=RGS12	45.16			-0.216848	1	0.816772	1	Trin_palecto_161976_6
Trin_293_177049_1	0.146009	1	-1.54827	1	1.3269	1.864	100	sp|O14925|TIM23_HUMAN_Mitochondrial_import_inner_membrane_translocase_subunit_Tim23_OS=Homo_sapiens_GN=TIMM23_PE=1_SV=1	99.04	1.1935	1.0346	0.362745	1	-0.274799	1	Trin_palecto_79108_9
Trin_293_75504_3	-0.793921	1	-2.28169	1			100	sp|O14926|FSCN2_HUMAN_Fascin-2_OS=Homo_sapiens_GN=FSCN2_PE=1_SV=1	48.57			0.200515	1	0.0325003	1	Trin_palecto_133746_2
Trin_293_66066_1	0.156786	1	-1.3741	1	1.0937	0.67464	100	sp|O14929|HAT1_HUMAN_Histone_acetyltransferase_type_B_catalytic_subunit_OS=Homo_sapiens_GN=HAT1_PE=1_SV=1	98.81	0.98834	0.86803	0.0855132	1	-0.752395	1	Trin_palecto_141722_1
Trin_293_324397_2	-1.23519	1	0.858462	1			100	sp|O14931-3|NCTR3_HUMAN_Isoform_3_of_Natural_cytotoxicity_triggering_receptor_3_OS=Homo_sapiens_GN=NCR3	0	0	0	0	0	0	0	0
Trin_293_324397_3	NA	NA	Inf	1			100	sp|O14931-4|NCTR3_HUMAN_Isoform_4_of_Natural_cytotoxicity_triggering_receptor_3_OS=Homo_sapiens_GN=NCR3	0	0	0	0	0	0	0	0
Trin_293_52179_1	0.643132	1	0.186037	1			100	sp|O14933|UB2L6_HUMAN_Ubiquitin/ISG15-conjugating_enzyme_E2_L6_OS=Homo_sapiens_GN=UBE2L6_PE=1_SV=4	70.59			0.74251	1	-0.120493	1	Trin_palecto_82130_2
Trin_293_84700_5	0.187739	1	-0.578291	1	1.0731	0.86723	100	sp|O14936-3|CSKP_HUMAN_Isoform_3_of_Peripheral_plasma_membrane_protein_CASK_OS=Homo_sapiens_GN=CASK	100	0.91723	0.81439	-0.216537	1	-0.0715632	1	Trin_palecto_142434_1
Trin_293_157800_2	0.151833	1	0.453478	1			100	sp|O14939-3|PLD2_HUMAN_Isoform_PLD2C_of_Phospholipase_D2_OS=Homo_sapiens_GN=PLD2	92.86			0.334467	1	-0.308024	1	Trin_palecto_101143_1
Trin_293_61616_4	0.179159	1	-0.268688	1	0.93222	1.4897	100	sp|O14949|QCR8_HUMAN_Cytochrome_b-c1_complex_subunit_8_OS=Homo_sapiens_GN=UQCRQ_PE=1_SV=4	78.05	1.0154	1.1708	0.303563	1	0.0827751	1	Trin_palecto_28060_2
Trin_293_131103_2	0.309914	1	-0.631578	1	1.0622	0.73668	100	sp|O14950|ML12B_HUMAN_Myosin_regulatory_light_chain_12B_OS=Homo_sapiens_GN=MYL12B_PE=1_SV=2	99.42	1.0305	1.1335	0.368319	1	0.161705	1	Trin_palecto_84430_4
Trin_293_93995_9	0.122071	1	-1.31038	1			100	sp|O14958|CASQ2_HUMAN_Calsequestrin-2_OS=Homo_sapiens_GN=CASQ2_PE=1_SV=2	25.58			0.148548	1	0.407381	1	Trin_palecto_82476_3
Trin_293_97112_9	-0.0435457	1	0.0963875	1	0.94617	0.6574	100	sp|O14964|HGS_HUMAN_Hepatocyte_growth_factor-regulated_tyrosine_kinase_substrate_OS=Homo_sapiens_GN=HGS_PE=1_SV=1	90.89	0.9875	0.80366	0.0513144	1	0.00272284	1	Trin_palecto_98449_2
Trin_293_197908_1	-0.000348071	1	-0.193008	1	0.9096	1.2487	100	sp|O14965|AURKA_HUMAN_Aurora_kinase_A_OS=Homo_sapiens_GN=AURKA_PE=1_SV=2	88.15	0.79044	1.888	-0.0852006	1	0.782174	1	Trin_palecto_151894_2
Trin_293_84858_1	-0.00754921	1	-1.09674	1	0.95288	1.1431	100	sp|O14966|RAB7L_HUMAN_Ras-related_protein_Rab-7L1_OS=Homo_sapiens_GN=RAB7L1_PE=1_SV=1	95.1	0.96573	0.97745	0.0358352	1	-0.519409	1	Trin_palecto_121584_1
Trin_293_71609_6	0.0194881	1	-0.590296	1	0.93548	0.63479	100	sp|O14972|DSCR3_HUMAN_Down_syndrome_critical_region_protein_3_OS=Homo_sapiens_GN=DSCR3_PE=2_SV=1	92.59	0.85281	0.76929	0.16136	1	0.363913	1	Trin_palecto_138350_1
Trin_293_111103_5	-0.0922539	1	-1.20335	1	1.0445	0.74752	100	sp|O14974-3|MYPT1_HUMAN_Isoform_3_of_Protein_phosphatase_1_regulatory_subunit_12A_OS=Homo_sapiens_GN=PPP1R12A	55.56			-1.53878	1	0.494844	1	Trin_palecto_70587_1
Trin_293_111104_6	0.0796373	1	-1.05106	1	1.0445	0.74752	100	sp|O14974|MYPT1_HUMAN_Protein_phosphatase_1_regulatory_subunit_12A_OS=Homo_sapiens_GN=PPP1R12A_PE=1_SV=1	97.77	0.97143	0.92494	-0.178991	1	-0.350492	1	Trin_palecto_78596_2
Trin_293_96230_2	0.0091647	1	-0.728187	1			100	sp|O14977|AZIN1_HUMAN_Antizyme_inhibitor_1_OS=Homo_sapiens_GN=AZIN1_PE=1_SV=2	95.31			-0.0732372	1	0.46606	1	Trin_palecto_86208_2
Trin_293_201886_8	0.383537	1	-0.759118	1			100	sp|O14978|ZN263_HUMAN_Zinc_finger_protein_263_OS=Homo_sapiens_GN=ZNF263_PE=2_SV=2	84.13			0.100226	1	0.494844	1	Trin_palecto_75166_1
Trin_293_106611_12	-0.0316243	1	-0.431729	1	1.1299	1.4672	100	sp|O14979|HNRDL_HUMAN_Heterogeneous_nuclear_ribonucleoprotein_D-like_OS=Homo_sapiens_GN=HNRNPDL_PE=1_SV=3	98.81	1.1675	1.0928	-0.0683467	1	-0.740565	1	Trin_palecto_82451_2
Trin_293_73948_4	-0.0862484	1	-0.742969	1	1.0089	0.66927	100	sp|O14980|XPO1_HUMAN_Exportin-1_OS=Homo_sapiens_GN=XPO1_PE=1_SV=1	98.88	0.91393	1.0326	-0.0104543	1	0.312922	1	Trin_palecto_113130_6
Trin_293_72916_5	-0.130506	1	-0.104402	1	0.94853	0.61995	100	sp|O14981|BTAF1_HUMAN_TATA-binding_protein-associated_factor_172_OS=Homo_sapiens_GN=BTAF1_PE=1_SV=2	98.16	1.0072	1.0794	-0.0580144	1	0.1424	1	Trin_palecto_125085_7
Trin_293_116504_2	0.501776	1	0.983993	1	1.0208	1.0414	100	sp|O14983-2|AT2A1_HUMAN_Isoform_SERCA1A_of_Sarcoplasmic/endoplasmic_reticulum_calcium_ATPase_1_OS=Homo_sapiens_GN=ATP2A1	46.15			-0.00826141	1	-0.645334	1	Trin_palecto_125930_21
Trin_293_116495_8	-0.930335	1	0.969779	1	1.0208	1.0414	100	sp|O14983|AT2A1_HUMAN_Sarcoplasmic/endoplasmic_reticulum_calcium_ATPase_1_OS=Homo_sapiens_GN=ATP2A1_PE=1_SV=1	95.31			-1.17621	1	-2.31251	1	Trin_palecto_14546_2
Trin_293_78290_2	-0.0611603	1	-1.09196	1			100	sp|O14986|PI51B_HUMAN_Phosphatidylinositol_4-phosphate_5-kinase_type-1_beta_OS=Homo_sapiens_GN=PIP5K1B_PE=1_SV=2	96.71			1.37738	0.703691	1.33608	0.310011	Trin_palecto_64727_2
Trin_293_149844_8	0.00168695	1	-0.355019	1			100	sp|O15013-5|ARHGA_HUMAN_Isoform_5_of_Rho_guanine_nucleotide_exchange_factor_10_OS=Homo_sapiens_GN=ARHGEF10	70.69	0.96823	0.79303	0.0101171	1	0.383812	1	Trin_palecto_158081_4
Trin_293_38095_3	0.0597458	1	-0.386701	1			100	sp|O15014|ZN609_HUMAN_Zinc_finger_protein_609_OS=Homo_sapiens_GN=ZNF609_PE=1_SV=2	97.17			0.0712856	1	0.642732	1	Trin_palecto_140507_4
Trin_293_252716_1	-0.397461	1	0.651796	1			100	sp|O15018-2|PDZD2_HUMAN_Isoform_2_of_PDZ_domain-containing_protein_2_OS=Homo_sapiens_GN=PDZD2	65.74			-0.340837	1	1.27775	1	Trin_palecto_158906_14
Trin_293_276820_1	0.179848	1	-0.0160072	1			100	sp|O15018|PDZD2_HUMAN_PDZ_domain-containing_protein_2_OS=Homo_sapiens_GN=PDZD2_PE=1_SV=4	65.74			0.347356	1	1.8674	0.415118	Trin_palecto_158928_13
Trin_293_105497_2	0.260768	1	-0.757089	1			100	sp|O15021-2|MAST4_HUMAN_Isoform_2_of_Microtubule-associated_serine/threonine-protein_kinase_4_OS=Homo_sapiens_GN=MAST4	43.33			1.36811	1	0.494844	1	Trin_palecto_175256_1
Trin_293_70730_1	0.248703	1	-0.609427	1			100	sp|O15033|AREL1_HUMAN_Apoptosis-resistant_E3_ubiquitin_protein_ligase_1_OS=Homo_sapiens_GN=AREL1_PE=1_SV=3	97.93			0.201293	1	-0.37437	1	Trin_palecto_107726_2
Trin_293_59720_3	0.510237	1	0.858462	1			100	sp|O15041|SEM3E_HUMAN_Semaphorin-3E_OS=Homo_sapiens_GN=SEMA3E_PE=2_SV=1	50			0.540951	1	0.816772	1	Trin_palecto_163686_3
Trin_293_183139_11	-0.0442203	1	-0.573934	1	1.0247	1.0227	100	sp|O15042-2|SR140_HUMAN_Isoform_2_of_U2_snRNP-associated_SURP_motif-containing_protein_OS=Homo_sapiens_GN=U2SURP	99.61	1.0639	0.98533	0.116092	1	-0.0246902	1	Trin_palecto_92980_6
Trin_293_183132_14	-0.0342674	1	-0.478771	1	1.0247	1.0227	100	sp|O15042-3|SR140_HUMAN_Isoform_3_of_U2_snRNP-associated_SURP_motif-containing_protein_OS=Homo_sapiens_GN=U2SURP	0	0	0	0	0	0	0	0
Trin_293_173284_10	-0.00232068	1	-0.976547	1	1.0772	1.0311	100	sp|O15047|SET1A_HUMAN_Histone-lysine_N-methyltransferase_SETD1A_OS=Homo_sapiens_GN=SETD1A_PE=1_SV=3	92.42	0.80283	0.74727	-0.0429278	1	-0.514791	1	Trin_palecto_144344_10
Trin_293_161824_2	-0.0553687	1	-0.0680018	1			100	sp|O15049|N4BP3_HUMAN_NEDD4-binding_protein_3_OS=Homo_sapiens_GN=N4BP3_PE=1_SV=3	89.38			0.433007	1	0.849751	1	Trin_palecto_126236_8
Trin_293_99695_7	0.1447	1	1.21022	1			100	sp|O15054-1|KDM6B_HUMAN_Isoform_1_of_Lysine-specific_demethylase_6B_OS=Homo_sapiens_GN=KDM6B	89.91			0.354309	1	2.26108	0.00105833	Trin_palecto_97682_1
Trin_293_99696_6	0.441489	1	1.41013	1			100	sp|O15054|KDM6B_HUMAN_Lysine-specific_demethylase_6B_OS=Homo_sapiens_GN=KDM6B_PE=1_SV=4	92.04			0.227668	1	2.12174	0.00240345	Trin_palecto_97681_1
Trin_293_126909_3	-0.301463	1	-1.31844	1			100	sp|O15055|PER2_HUMAN_Period_circadian_protein_homolog_2_OS=Homo_sapiens_GN=PER2_PE=1_SV=2	79.53			0.508637	1	-0.0768832	1	Trin_palecto_134441_3
Trin_293_167383_11	0.331511	1	-0.0434879	1			100	sp|O15056-3|SYNJ2_HUMAN_Isoform_2A_of_Synaptojanin-2_OS=Homo_sapiens_GN=SYNJ2	32.35			-0.468387	1	-1.82708	1	Trin_palecto_27606_2
Trin_293_167395_13	0.211671	1	-0.0813171	1			100	sp|O15056|SYNJ2_HUMAN_Synaptojanin-2_OS=Homo_sapiens_GN=SYNJ2_PE=1_SV=3	84.3	NaN	NaN	0.0625194	1	0.310729	1	Trin_palecto_160313_5
Trin_293_71852_2	-0.197089	1	-0.0573022	1			100	sp|O15060|ZBT39_HUMAN_Zinc_finger_and_BTB_domain-containing_protein_39_OS=Homo_sapiens_GN=ZBTB39_PE=2_SV=1	93.26			-0.0279727	1	0.137856	1	Trin_palecto_130387_1
Trin_293_187875_3	0.17258	1	-0.342777	1			100	sp|O15061-2|SYNEM_HUMAN_Isoform_2_of_Synemin_OS=Homo_sapiens_GN=SYNM	53.08			-0.0259634	1	-2.05535	1	Trin_palecto_150129_5
Trin_293_31915_1	0.00992278	1	0.135996	1			100	sp|O15061-3|SYNEM_HUMAN_Isoform_3_of_Synemin_OS=Homo_sapiens_GN=SYNM	87.6			-0.953814	1	-1.82708	1	Trin_palecto_186886_1
Trin_293_187877_3	-0.188772	1	-0.437611	1			100	sp|O15061|SYNEM_HUMAN_Synemin_OS=Homo_sapiens_GN=SYNM_PE=1_SV=2	59.09			Inf	1	Inf	1	Trin_palecto_162331_10
Trin_293_56055_1	0.115841	1	0.754323	1			100	sp|O15062|ZBTB5_HUMAN_Zinc_finger_and_BTB_domain-containing_protein_5_OS=Homo_sapiens_GN=ZBTB5_PE=1_SV=1	96.01			-0.0921249	1	0.737093	1	Trin_palecto_80145_1
Trin_293_86845_14	-0.0501578	1	-0.221809	1			100	sp|O15063|K0355_HUMAN_Uncharacterized_protein_KIAA0355_OS=Homo_sapiens_GN=KIAA0355_PE=1_SV=2	95.79	1.3273	2.1299	-0.109287	1	0.448889	1	Trin_palecto_42185_3
Trin_293_212320_2	-0.216661	1	-1.46362	1			100	sp|O15066|KIF3B_HUMAN_Kinesin-like_protein_KIF3B_OS=Homo_sapiens_GN=KIF3B_PE=1_SV=1	99	0.72359	0.80796	0.0403098	1	0.0441821	1	Trin_palecto_130047_2
Trin_293_159471_3	-0.0831866	1	0.33763	1			100	sp|O15068-6|MCF2L_HUMAN_Isoform_6_of_Guanine_nucleotide_exchange_factor_DBS_OS=Homo_sapiens_GN=MCF2L	24.64			1.71731	1	1.01163	1	Trin_palecto_104403_1
Trin_293_159499_3	0.192232	1	0.983993	1			100	sp|O15068-9|MCF2L_HUMAN_Isoform_7_of_Guanine_nucleotide_exchange_factor_DBS_OS=Homo_sapiens_GN=MCF2L	32			0.130018	1	0.412381	1	Trin_palecto_28480_4
Trin_293_159487_4	0.907768	1	1.65956	1			100	sp|O15068|MCF2L_HUMAN_Guanine_nucleotide_exchange_factor_DBS_OS=Homo_sapiens_GN=MCF2L_PE=1_SV=2	0	0	0	0	0	0	0	0
Trin_293_91985_4	0.514832	1	1.0961	1			100	sp|O15075|DCLK1_HUMAN_Serine/threonine-protein_kinase_DCLK1_OS=Homo_sapiens_GN=DCLK1_PE=1_SV=2	99.19	0.92162	0.70815	0.310104	1	0.330045	1	Trin_palecto_150031_8
Trin_293_119345_1	-0.07795	1	-0.748123	1			100	sp|O15078-2|CE290_HUMAN_Isoform_2_of_Centrosomal_protein_of_290_kDa_OS=Homo_sapiens_GN=CEP290	29.27			-0.484871	1	-0.793308	1	Trin_palecto_115947_2
Trin_293_119344_5	-0.131309	1	-0.747079	1	NaN	NaN	100	sp|O15078|CE290_HUMAN_Centrosomal_protein_of_290_kDa_OS=Homo_sapiens_GN=CEP290_PE=1_SV=2	90.32	1.1063	0.92079	-0.0633815	1	-0.282149	1	Trin_palecto_122215_1
Trin_293_109237_12	-0.11545	1	-0.657553	1			100	sp|O15079-2|SNPH_HUMAN_Isoform_2_of_Syntaphilin_OS=Homo_sapiens_GN=SNPH	61.29			NA	NA	NA	NA	Trin_palecto_18564_2
Trin_293_109239_12	-0.327308	1	-0.693088	1			100	sp|O15079|SNPH_HUMAN_Syntaphilin_OS=Homo_sapiens_GN=SNPH_PE=1_SV=2	41.38			0.724258	1	-1.82708	1	Trin_palecto_175846_1
Trin_293_173656_2	0.157158	1	-0.79047	1	1.3505	0.84832	100	sp|O15084|ANR28_HUMAN_Serine/threonine-protein_phosphatase_6_regulatory_ankyrin_repeat_subunit_A_OS=Homo_sapiens_GN=ANKRD28_PE=1_SV=5	98.48	1.067	1.0717	0.429145	1	0.368753	1	Trin_palecto_95002_1
Trin_293_184039_10	0.214613	1	1.23624	1			100	sp|O15090|ZN536_HUMAN_Zinc_finger_protein_536_OS=Homo_sapiens_GN=ZNF536_PE=1_SV=3	77.4			0.0461864	1	0.687489	1	Trin_palecto_130590_2
Trin_293_128576_6	0.280526	1	-0.777624	1	1.0415	1.1053	100	sp|O15091|MRRP3_HUMAN_Mitochondrial_ribonuclease_P_protein_3_OS=Homo_sapiens_GN=KIAA0391_PE=1_SV=2	81.43	NaN	NaN	-0.014505	1	-0.434656	1	Trin_palecto_126380_8
Trin_293_70699_6	0.23675	1	-0.557413	1			100	sp|O15105-3|SMAD7_HUMAN_Isoform_3_of_Mothers_against_decapentaplegic_homolog_7_OS=Homo_sapiens_GN=SMAD7	97.18			-0.560699	1	-0.533324	1	Trin_palecto_81467_3
Trin_293_86611_15	0.0517853	1	-1.34039	1	0.83976	0.61351	100	sp|O15116|LSM1_HUMAN_U6_snRNA-associated_Sm-like_protein_LSm1_OS=Homo_sapiens_GN=LSM1_PE=1_SV=1	100	0.98651	1.0581	0.079545	1	-0.208763	1	Trin_palecto_72210_1
Trin_293_120716_4	-0.063129	1	-1.79479	1			100	sp|O15119-2|TBX3_HUMAN_Isoform_I_of_T-box_transcription_factor_TBX3_OS=Homo_sapiens_GN=TBX3	0	0	0	0	0	0	0	0
Trin_293_120714_4	-0.19341	1	-1.62807	1			100	sp|O15119|TBX3_HUMAN_T-box_transcription_factor_TBX3_OS=Homo_sapiens_GN=TBX3_PE=1_SV=4	35.56			0.107915	1	0.236532	1	Trin_palecto_101754_2
Trin_293_58871_1	0.365121	1	-0.229001	1	1.1005	1.9612	100	sp|O15120-2|PLCB_HUMAN_Isoform_2_of_1-acyl-sn-glycerol-3-phosphate_acyltransferase_beta_OS=Homo_sapiens_GN=AGPAT2	0	0	0	0	0	0	0	0
Trin_293_58872_2	0.365342	1	-0.00476581	1	1.1005	1.9612	100	sp|O15120|PLCB_HUMAN_1-acyl-sn-glycerol-3-phosphate_acyltransferase_beta_OS=Homo_sapiens_GN=AGPAT2_PE=1_SV=1	82.35			-0.0932399	1	0.0359122	1	Trin_palecto_91371_1
Trin_293_211002_2	0.0493826	1	-1.26648	1	0.91336	0.90419	100	sp|O15121|DEGS1_HUMAN_Sphingolipid_delta(4)-desaturase_DES1_OS=Homo_sapiens_GN=DEGS1_PE=1_SV=1	90.71			0.467248	1	0.72326	1	Trin_palecto_166548_1
Trin_293_189661_3	0.304243	1	0.259891	1	1.0694	1.094	100	sp|O15126|SCAM1_HUMAN_Secretory_carrier-associated_membrane_protein_1_OS=Homo_sapiens_GN=SCAMP1_PE=1_SV=2	96.15	0.93497	0.70314	0.135153	1	-0.587176	1	Trin_palecto_110389_1
Trin_293_97143_2	0.236813	1	-0.638362	1	1.0409	1.1955	100	sp|O15127|SCAM2_HUMAN_Secretory_carrier-associated_membrane_protein_2_OS=Homo_sapiens_GN=SCAMP2_PE=1_SV=2	92.4	1.252	1.0649	0.0524318	1	-0.305293	1	Trin_palecto_101440_6
Trin_293_98355_1	-0.205247	1	-0.454231	1	1.0141	0.67267	100	sp|O15131|IMA6_HUMAN_Importin_subunit_alpha-6_OS=Homo_sapiens_GN=KPNA5_PE=1_SV=2	98.51			-0.660659	1	-0.941041	1	Trin_palecto_108061_2
Trin_293_211511_4	0.186291	1	-0.145811	1	1.0193	0.74956	100	sp|O15143|ARC1B_HUMAN_Actin-related_protein_2/3_complex_subunit_1B_OS=Homo_sapiens_GN=ARPC1B_PE=1_SV=3	97.85	1.0449	0.9173	1.05136	1	0.65252	1	Trin_palecto_64299_5
Trin_293_176482_1	0.146404	1	-0.629967	1	1.0408	0.75568	100	sp|O15144|ARPC2_HUMAN_Actin-related_protein_2/3_complex_subunit_2_OS=Homo_sapiens_GN=ARPC2_PE=1_SV=1	100	0.99569	1.0372	0.341448	1	0.155988	1	Trin_palecto_64931_2
Trin_293_210976_2	0.27769	1	-0.284902	1	0.94037	0.6972	100	sp|O15145|ARPC3_HUMAN_Actin-related_protein_2/3_complex_subunit_3_OS=Homo_sapiens_GN=ARPC3_PE=1_SV=3	99.44	0.90938	0.99841	0.492937	1	0.331617	1	Trin_palecto_37663_1
Trin_293_118637_2	-0.0945914	1	0.704966	1			100	sp|O15151-4|MDM4_HUMAN_Isoform_HDMX211_of_Protein_Mdm4_OS=Homo_sapiens_GN=MDM4	0	0	0	0	0	0	0	0
Trin_293_211768_2	-0.286862	1	-0.826619	1	1.089	1.0884	100	sp|O15155|BET1_HUMAN_BET1_homolog_OS=Homo_sapiens_GN=BET1_PE=1_SV=1	95.76			0.120825	1	0.364663	1	Trin_palecto_28342_2
Trin_293_111846_3	0.128086	1	1.17518	1			100	sp|O15156-2|ZBT7B_HUMAN_Isoform_2_of_Zinc_finger_and_BTB_domain-containing_protein_7B_OS=Homo_sapiens_GN=ZBTB7B	46.51			-2.27574	1	-0.242122	1	Trin_palecto_30497_1
Trin_293_63178_3	0.0356099	1	-1.40494	1	1.0361	0.83653	100	sp|O15160|RPAC1_HUMAN_DNA-directed_RNA_polymerases_I_and_III_subunit_RPAC1_OS=Homo_sapiens_GN=POLR1C_PE=1_SV=1	97.98	1.0898	0.99394	0.313271	1	-0.0384908	1	Trin_palecto_159126_1
Trin_293_97910_2	0.205215	1	-0.278402	1	1.056	0.94693	100	sp|O15162|PLS1_HUMAN_Phospholipid_scramblase_1_OS=Homo_sapiens_GN=PLSCR1_PE=1_SV=1	71.68			-0.0610386	1	-0.920641	1	Trin_palecto_86005_2
Trin_293_158913_2	0.0780933	1	-1.09401	1	0.98741	0.73084	100	sp|O15164-2|TIF1A_HUMAN_Isoform_Short_of_Transcription_intermediary_factor_1-alpha_OS=Homo_sapiens_GN=TRIM24	96.7			-0.0895588	1	-0.294234	1	Trin_palecto_97285_6
Trin_293_158897_2	0.099291	1	-1.07517	1	0.98741	0.73084	100	sp|O15164|TIF1A_HUMAN_Transcription_intermediary_factor_1-alpha_OS=Homo_sapiens_GN=TRIM24_PE=1_SV=3	96.71			-0.288976	1	-0.222788	1	Trin_palecto_97286_6
Trin_293_28657_2	0.572165	1	1.52005	1			100	sp|O15165-6|LRAD4_HUMAN_Isoform_6_of_Low-density_lipoprotein_receptor_class_A_domain-containing_protein_4_OS=Homo_sapiens_GN=LDLRAD4	0	0	0	0	0	0	0	0
Trin_293_28656_2	1.71234	1	2.20639	1			100	sp|O15165-7|LRAD4_HUMAN_Isoform_7_of_Low-density_lipoprotein_receptor_class_A_domain-containing_protein_4_OS=Homo_sapiens_GN=LDLRAD4	46.43			0.631149	1	0.909881	1	Trin_palecto_118419_1
Trin_293_116192_8	0.0585156	1	-0.478695	1			100	sp|O15169-2|AXIN1_HUMAN_Isoform_2_of_Axin-1_OS=Homo_sapiens_GN=AXIN1	88.69			-0.0717587	1	-0.199233	1	Trin_palecto_77868_3
Trin_293_33058_2	0.278897	1	-0.118634	1	0.85115	1.3344	100	sp|O15173|PGRC2_HUMAN_Membrane-associated_progesterone_receptor_component_2_OS=Homo_sapiens_GN=PGRMC2_PE=1_SV=1	96.41	0.78215	0.77685	0.5218	1	0.575284	1	Trin_palecto_95655_4
Trin_293_74658_1	-0.0526199	1	-0.774761	1			100	sp|O15194-2|CTDSL_HUMAN_Isoform_2_of_CTD_small_phosphatase-like_protein_OS=Homo_sapiens_GN=CTDSPL	98.49	0.84318	0.88063	0.36771	1	0.590732	1	Trin_palecto_80715_1
Trin_293_74657_1	-0.246476	1	-0.372701	1			100	sp|O15194|CTDSL_HUMAN_CTD_small_phosphatase-like_protein_OS=Homo_sapiens_GN=CTDSPL_PE=1_SV=2	98.55	0.84318	0.88063	0.000732553	1	0.277189	1	Trin_palecto_80717_1
Trin_293_160925_7	-0.427835	1	0.273499	1			100	sp|O15195-2|VILL_HUMAN_Isoform_2_of_Villin-like_protein_OS=Homo_sapiens_GN=VILL	27.59			-Inf	1	1.07981	1	Trin_palecto_253728_1
Trin_293_160895_3	0.192232	1	0.184906	1			100	sp|O15195|VILL_HUMAN_Villin-like_protein_OS=Homo_sapiens_GN=VILL_PE=2_SV=3	0	0	0	0	0	0	0	0
Trin_293_83297_6	0.888193	1	1.65776	1			100	sp|O15197-2|EPHB6_HUMAN_Isoform_2_of_Ephrin_type-B_receptor_6_OS=Homo_sapiens_GN=EPHB6	45.45			2.63115	1	1.49484	1	Trin_palecto_189321_1
Trin_293_53780_3	0.500414	1	0.237164	1	0.88184	0.61381	100	sp|O15198-2|SMAD9_HUMAN_Isoform_B_of_Mothers_against_decapentaplegic_homolog_9_OS=Homo_sapiens_GN=SMAD9	97.27	0.78849	0.67568	-1.17621	1	-1.72755	1	Trin_palecto_109466_1
Trin_293_53781_3	0.0935921	1	0.0728021	1	0.88184	0.61381	100	sp|O15198|SMAD9_HUMAN_Mothers_against_decapentaplegic_homolog_9_OS=Homo_sapiens_GN=SMAD9_PE=1_SV=1	95.68	0.78849	0.67568	-0.987761	1	-2.47199	0.568582	Trin_palecto_109462_1
Trin_293_112526_1	0.375536	1	1.38433	1			100	sp|O15211|RGL2_HUMAN_Ral_guanine_nucleotide_dissociation_stimulator-like_2_OS=Homo_sapiens_GN=RGL2_PE=1_SV=1	92.36			0.229338	1	0.209517	1	Trin_palecto_89815_2
Trin_293_63488_9	0.206432	1	-0.898413	1	NaN	NaN	100	sp|O15212|PFD6_HUMAN_Prefoldin_subunit_6_OS=Homo_sapiens_GN=PFDN6_PE=1_SV=1	99.22	1.0405	1.0322	0.237473	1	-0.078552	1	Trin_palecto_89811_7
Trin_293_211927_2	0.398071	1	0.255279	1			100	sp|O15217|GSTA4_HUMAN_Glutathione_S-transferase_A4_OS=Homo_sapiens_GN=GSTA4_PE=1_SV=1	91.89	0.81506	0.8026	0.455681	1	0.170701	1	Trin_palecto_89346_2
Trin_293_324384_1	NA	NA	Inf	1			100	sp|O15218|GP182_HUMAN_G-protein_coupled_receptor_182_OS=Homo_sapiens_GN=GPR182_PE=2_SV=1	36.11			0.341642	1	1.20534	1	Trin_palecto_40794_1
Trin_293_151594_16	-0.0553025	1	-1.30446	1	1.1159	1.2114	100	sp|O15226-2|NKRF_HUMAN_Isoform_2_of_NF-kappa-B-repressing_factor_OS=Homo_sapiens_GN=NKRF	96.84			0.07124	1	-0.113045	1	Trin_palecto_166702_1
Trin_293_89091_1	-0.00550104	1	-0.707724	1	1.197	1.0296	100	sp|O15228|GNPAT_HUMAN_Dihydroxyacetone_phosphate_acyltransferase_OS=Homo_sapiens_GN=GNPAT_PE=1_SV=1	83.41	1.0705	1.0099	0.261903	1	0.249392	1	Trin_palecto_99316_2
Trin_293_103368_4	0.581946	1	1.39903	1			100	sp|O15232|MATN3_HUMAN_Matrilin-3_OS=Homo_sapiens_GN=MATN3_PE=1_SV=2	84.82			0.415808	1	0.184696	1	Trin_palecto_85197_1
Trin_293_90223_4	0.144731	1	-0.764138	1			100	sp|O15234|CASC3_HUMAN_Protein_CASC3_OS=Homo_sapiens_GN=CASC3_PE=1_SV=2	94.45			-0.02042	1	-0.463375	1	Trin_palecto_40520_2
Trin_293_157569_7	0.165066	1	-1.47927	1			100	sp|O15235|RT12_HUMAN_28S_ribosomal_protein_S12,_mitochondrial_OS=Homo_sapiens_GN=MRPS12_PE=1_SV=1	85.51			0.532102	1	0.24542	1	Trin_palecto_111093_4
Trin_293_33221_5	0.152392	1	-0.455826	1			100	sp|O15239|NDUA1_HUMAN_NADH_dehydrogenase_[ubiquinone]_1_alpha_subcomplex_subunit_1_OS=Homo_sapiens_GN=NDUFA1_PE=1_SV=1	82.86			0.389522	1	0.313066	1	Trin_palecto_166474_4
Trin_293_170919_3	0.403372	1	0.283553	1			100	sp|O15243|OBRG_HUMAN_Leptin_receptor_gene-related_protein_OS=Homo_sapiens_GN=LEPROT_PE=1_SV=1	96.95			0.0552886	1	-0.649066	1	Trin_palecto_84468_1
Trin_293_54145_1	-0.387193	1	0.206385	1			100	sp|O15247|CLIC2_HUMAN_Chloride_intracellular_channel_protein_2_OS=Homo_sapiens_GN=CLIC2_PE=1_SV=3	95.92	1.3153	0.78176	4.02347	0.135282	3.78025	0.115716	Trin_palecto_168470_1
Trin_293_124553_2	-0.485513	1	-0.679682	1			100	sp|O15254-2|ACOX3_HUMAN_Isoform_2_of_Peroxisomal_acyl-coenzyme_A_oxidase_3_OS=Homo_sapiens_GN=ACOX3	77.03			0.0307563	1	-0.445035	1	Trin_palecto_153838_6
Trin_293_124559_2	-0.00345943	1	-0.568548	1			100	sp|O15254|ACOX3_HUMAN_Peroxisomal_acyl-coenzyme_A_oxidase_3_OS=Homo_sapiens_GN=ACOX3_PE=1_SV=2	78.14			-0.474646	1	-0.359726	1	Trin_palecto_153814_7
Trin_293_148783_12	0.0950816	1	-0.458445	1	0.83329	0.89584	100	sp|O15258|RER1_HUMAN_Protein_RER1_OS=Homo_sapiens_GN=RER1_PE=1_SV=1	96.94	0.81729	0.90496	0.248128	1	0.244361	1	Trin_palecto_157196_33
Trin_293_33240_5	0.32289	1	-0.446726	1	0.91036	1.0267	100	sp|O15260|SURF4_HUMAN_Surfeit_locus_protein_4_OS=Homo_sapiens_GN=SURF4_PE=1_SV=3	96.65	0.91346	1.0332	0.404655	1	0.760766	1	Trin_palecto_120845_14
Trin_293_145427_14	0.733559	1	0.862204	1			100	sp|O15264|MK13_HUMAN_Mitogen-activated_protein_kinase_13_OS=Homo_sapiens_GN=MAPK13_PE=1_SV=1	86.02			0.0369086	1	0.558169	1	Trin_palecto_110692_1
Trin_293_133269_3	0.0251201	1	-0.0302318	1			100	sp|O15265-2|ATX7_HUMAN_Isoform_b_of_Ataxin-7_OS=Homo_sapiens_GN=ATXN7	95.14			-0.165559	1	0.464762	1	Trin_palecto_161316_8
Trin_293_133278_1	0.0462232	1	-0.038375	1			100	sp|O15265-3|ATX7_HUMAN_Isoform_3_of_Ataxin-7_OS=Homo_sapiens_GN=ATXN7	92.17			-0.246861	1	0.78242	1	Trin_palecto_161317_7
Trin_293_34581_1	0.241352	1	-0.267355	1	0.88615	1.1544	100	sp|O15269|SPTC1_HUMAN_Serine_palmitoyltransferase_1_OS=Homo_sapiens_GN=SPTLC1_PE=1_SV=1	95.35	0.96554	0.99545	-0.142051	1	-0.070346	1	Trin_palecto_166594_2
Trin_293_212044_6	0.5419	1	0.607907	1	1.0748	1.0111	100	sp|O15270|SPTC2_HUMAN_Serine_palmitoyltransferase_2_OS=Homo_sapiens_GN=SPTLC2_PE=1_SV=1	96.44	0.86998	0.79883	0.144237	1	0.400249	1	Trin_palecto_28459_4
Trin_293_71001_13	0.164941	1	0.121937	1			100	sp|O15287|FANCG_HUMAN_Fanconi_anemia_group_G_protein_OS=Homo_sapiens_GN=FANCG_PE=1_SV=1	80.59			0.0461864	1	-0.307306	1	Trin_palecto_106568_8
Trin_293_115570_4	-0.175432	1	0.666368	1	1.0649	0.7128	100	sp|O15294-2|OGT1_HUMAN_Isoform_2_of_UDP-N-acetylglucosamine--peptide_N-acetylglucosaminyltransferase_110_kDa_subunit_OS=Homo_sapiens_GN=OGT	98.8	1.0454	0.98707	-0.273318	1	-0.0653304	1	Trin_palecto_117419_3
Trin_293_115571_2	-0.138771	1	0.628863	1	1.0649	0.7128	100	sp|O15294|OGT1_HUMAN_UDP-N-acetylglucosamine--peptide_N-acetylglucosaminyltransferase_110_kDa_subunit_OS=Homo_sapiens_GN=OGT_PE=1_SV=3	99.62	1.0454	0.98707	-0.0913172	1	0.0470623	1	Trin_palecto_117428_2
Trin_293_70976_5	0.212447	1	-0.774145	1			100	sp|O15297|PPM1D_HUMAN_Protein_phosphatase_1D_OS=Homo_sapiens_GN=PPM1D_PE=1_SV=1	92.23			-0.127145	1	-0.481004	1	Trin_palecto_91418_2
Trin_293_33503_1	0.261328	1	-0.614018	1	NaN	NaN	100	sp|O15304|SIVA_HUMAN_Apoptosis_regulatory_protein_Siva_OS=Homo_sapiens_GN=SIVA1_PE=1_SV=2	73.56			0.494816	1	0.0561853	1	Trin_palecto_60452_2
Trin_293_154466_8	0.0366854	1	-2.19205	0.693431	0.90346	0.53958	100	sp|O15305|PMM2_HUMAN_Phosphomannomutase_2_OS=Homo_sapiens_GN=PMM2_PE=1_SV=1	93.09	0.94329	0.84756	0.250165	1	0.239621	1	Trin_palecto_108630_3
Trin_293_54939_1	0.752936	1	0.623111	1			100	sp|O15315-1|RA51B_HUMAN_Isoform_2_of_DNA_repair_protein_RAD51_homolog_2_OS=Homo_sapiens_GN=RAD51B	0	0	0	0	0	0	0	0
Trin_293_54938_1	0.434662	1	0.000294641	1			100	sp|O15315-2|RA51B_HUMAN_Isoform_3_of_DNA_repair_protein_RAD51_homolog_2_OS=Homo_sapiens_GN=RAD51B	89.43	1.5229	0.7305	-0.0824813	1	-0.282061	1	Trin_palecto_107804_1
Trin_293_144248_22	0.230987	1	-0.188258	1			100	sp|O15321-2|TM9S1_HUMAN_Isoform_2_of_Transmembrane_9_superfamily_member_1_OS=Homo_sapiens_GN=TM9SF1	96.73	0.87844	0.97942	0.144336	1	-0.548109	1	Trin_palecto_86517_6
Trin_293_244508_2	0.715901	1	1.16457	1			100	sp|O15327|INP4B_HUMAN_Type_II_inositol_3,4-bisphosphate_4-phosphatase_OS=Homo_sapiens_GN=INPP4B_PE=2_SV=4	93.41			-0.729598	1	-1.00341	1	Trin_palecto_71777_1
Trin_293_33087_1	0.312742	1	-0.980402	1			100	sp|O15342|VA0E1_HUMAN_V-type_proton_ATPase_subunit_e_1_OS=Homo_sapiens_GN=ATP6V0E1_PE=2_SV=2	95.06			0.38405	1	-0.0511589	1	Trin_palecto_28116_2
Trin_293_97565_8	0.189712	1	-0.42105	1			100	sp|O15344|TRI18_HUMAN_E3_ubiquitin-protein_ligase_Midline-1_OS=Homo_sapiens_GN=MID1_PE=1_SV=1	98.8			0.204167	1	0.436322	1	Trin_palecto_75337_1
Trin_293_33272_1	0.270205	1	-1.14077	1	1.1165	1.3968	100	sp|O15347|HMGB3_HUMAN_High_mobility_group_protein_B3_OS=Homo_sapiens_GN=HMGB3_PE=1_SV=4	0	0	0	0	0	0	0	0
Trin_293_107183_3	0.136779	1	-0.296115	1			100	sp|O15350-11|P73_HUMAN_Isoform_10_of_Tumor_protein_p73_OS=Homo_sapiens_GN=TP73	40.68			-0.368851	1	-0.827085	1	Trin_palecto_128080_1
Trin_293_107193_1	0.750311	1	0.262969	1			100	sp|O15350-2|P73_HUMAN_Isoform_Beta_of_Tumor_protein_p73_OS=Homo_sapiens_GN=TP73	28.81			-Inf	1	-1.09012	1	Trin_palecto_103434_4
Trin_293_107181_1	0.328711	1	-0.539569	1			100	sp|O15350-4|P73_HUMAN_Isoform_Delta_of_Tumor_protein_p73_OS=Homo_sapiens_GN=TP73	0	0	0	0	0	0	0	0
Trin_293_107186_2	0.349773	1	-0.0160072	1			100	sp|O15350-6|P73_HUMAN_Isoform_Zeta_of_Tumor_protein_p73_OS=Homo_sapiens_GN=TP73	0	0	0	0	0	0	0	0
Trin_293_107190_1	0.290272	1	-0.235973	1			100	sp|O15350-8|P73_HUMAN_Isoform_dN-Alpha_of_Tumor_protein_p73_OS=Homo_sapiens_GN=TP73	0	0	0	0	0	0	0	0
Trin_293_107186_1	0.0109709	1	-0.144591	1			100	sp|O15350-9|P73_HUMAN_Isoform_dN-Beta_of_Tumor_protein_p73_OS=Homo_sapiens_GN=TP73	0	0	0	0	0	0	0	0
Trin_293_107195_1	0.314645	1	-0.757939	1			100	sp|O15350|P73_HUMAN_Tumor_protein_p73_OS=Homo_sapiens_GN=TP73_PE=1_SV=1	43.1			-0.953814	1	0.0184055	1	Trin_palecto_71758_3
Trin_293_119618_2	0.0985975	1	0.333442	1			100	sp|O15354|GPR37_HUMAN_Probable_G-protein_coupled_receptor_37_OS=Homo_sapiens_GN=GPR37_PE=1_SV=2	34.38			-0.247997	1	-0.547801	1	Trin_palecto_79231_1
Trin_293_61023_5	0.228945	1	-1.00453	1	1.0123	0.53183	100	sp|O15355|PPM1G_HUMAN_Protein_phosphatase_1G_OS=Homo_sapiens_GN=PPM1G_PE=1_SV=1	94.69	0.98876	0.8748	0.165441	1	-0.118659	1	Trin_palecto_166488_5
Trin_293_95768_7	0.244612	1	0.827946	1	0.78615	0.68114	100	sp|O15357|SHIP2_HUMAN_Phosphatidylinositol_3,4,5-trisphosphate_5-phosphatase_2_OS=Homo_sapiens_GN=INPPL1_PE=1_SV=2	95.97	1.0071	0.90868	-0.0378497	1	-0.0491838	1	Trin_palecto_107003_6
Trin_293_202259_1	-0.0240087	1	-0.953423	1			100	sp|O15360-2|FANCA_HUMAN_Isoform_2_of_Fanconi_anemia_group_A_protein_OS=Homo_sapiens_GN=FANCA	0	0	0	0	0	0	0	0
Trin_293_189683_4	0.176797	1	0.428197	1			100	sp|O15370|SOX12_HUMAN_Transcription_factor_SOX-12_OS=Homo_sapiens_GN=SOX12_PE=2_SV=2	90.94			0.396198	1	-0.390545	1	Trin_palecto_151597_2
Trin_293_109693_1	0.0907505	1	-0.517155	1	1.0171	0.58823	100	sp|O15371|EIF3D_HUMAN_Eukaryotic_translation_initiation_factor_3_subunit_D_OS=Homo_sapiens_GN=EIF3D_PE=1_SV=1	99.09	1.0954	1.086	0.299215	1	0.111913	1	Trin_palecto_63994_2
Trin_293_211049_1	0.0210412	1	-0.626757	1	1.0342	0.53146	100	sp|O15372|EIF3H_HUMAN_Eukaryotic_translation_initiation_factor_3_subunit_H_OS=Homo_sapiens_GN=EIF3H_PE=1_SV=1	97.73	1.1302	1.1009	0.283217	1	0.281745	1	Trin_palecto_39781_2
Trin_293_97347_1	1.12738	1	1.49857	1			100	sp|O15374-2|MOT5_HUMAN_Isoform_2_of_Monocarboxylate_transporter_5_OS=Homo_sapiens_GN=SLC16A4	34			-0.138238	1	0.708968	1	Trin_palecto_159155_19
Trin_293_97343_1	1.42778	1	1.98399	1			100	sp|O15374-3|MOT5_HUMAN_Isoform_3_of_Monocarboxylate_transporter_5_OS=Homo_sapiens_GN=SLC16A4	77.5			-0.690779	1	0.757878	1	Trin_palecto_58097_2
Trin_293_97345_1	-0.0652647	1	0.608484	1			100	sp|O15374|MOT5_HUMAN_Monocarboxylate_transporter_5_OS=Homo_sapiens_GN=SLC16A4_PE=2_SV=1	42.86			-0.538776	1	-Inf	1	Trin_palecto_22809_2
Trin_293_143598_6	-0.749763	1	1.69181	1			100	sp|O15375|MOT6_HUMAN_Monocarboxylate_transporter_6_OS=Homo_sapiens_GN=SLC16A5_PE=2_SV=1	29.03			-0.0044397	1	0.846316	1	Trin_palecto_77878_1
Trin_293_34083_1	0.177751	1	-0.0779231	1	0.9562	0.88228	100	sp|O15379|HDAC3_HUMAN_Histone_deacetylase_3_OS=Homo_sapiens_GN=HDAC3_PE=1_SV=2	100	1.031	0.96945	0.00451263	1	-0.0760287	1	Trin_palecto_88430_4
Trin_293_34428_5	-0.158269	1	-1.43263	1	0.9515	0.92441	100	sp|O15381|NVL_HUMAN_Nuclear_valosin-containing_protein-like_OS=Homo_sapiens_GN=NVL_PE=1_SV=1	90.77	NaN	NaN	0.0241039	1	0.0737058	1	Trin_palecto_68594_1
Trin_293_137496_1	0.277296	1	-2.06432	0.898118	0.8974	1.0154	100	sp|O15391|TYY2_HUMAN_Transcription_factor_YY2_OS=Homo_sapiens_GN=YY2_PE=2_SV=1	44.79			0.0461864	1	0.079806	1	Trin_palecto_4111_1
Trin_293_71434_7	-0.0870911	1	-0.711933	1	0.74299	1.3435	100	sp|O15392-3|BIRC5_HUMAN_Isoform_3_of_Baculoviral_IAP_repeat-containing_protein_5_OS=Homo_sapiens_GN=BIRC5	0	0	0	0	0	0	0	0
Trin_293_71435_7	0.0249448	1	-0.282987	1	0.74299	1.3435	100	sp|O15392|BIRC5_HUMAN_Baculoviral_IAP_repeat-containing_protein_5_OS=Homo_sapiens_GN=BIRC5_PE=1_SV=3	90.14	0.78901	0.98211	0.188205	1	1.15281	0.662328	Trin_palecto_84727_2
Trin_293_361623_1	0.76481	1	-Inf	1			100	sp|O15394|NCAM2_HUMAN_Neural_cell_adhesion_molecule_2_OS=Homo_sapiens_GN=NCAM2_PE=1_SV=2	53.85			-0.860704	1	0.172915	1	Trin_palecto_165192_2
Trin_293_60479_1	0.179848	1	-0.963164	1			100	sp|O15397-2|IPO8_HUMAN_Isoform_2_of_Importin-8_OS=Homo_sapiens_GN=IPO8	36.67			1.53161	1	-Inf	1	Trin_palecto_97108_3
Trin_293_60480_2	0.233137	1	-1.12155	1	1.1933	0.66698	100	sp|O15397|IPO8_HUMAN_Importin-8_OS=Homo_sapiens_GN=IPO8_PE=1_SV=2	97.2	0.93816	0.9197	-0.280925	1	-0.688365	1	Trin_palecto_88114_1
Trin_293_127304_3	0.611005	1	1.307	1			100	sp|O15399|NMDE4_HUMAN_Glutamate_receptor_ionotropic,_NMDA_2D_OS=Homo_sapiens_GN=GRIN2D_PE=2_SV=2	100			2.85354	1	3.74277	1	Trin_palecto_77837_4
Trin_293_120088_1	0.154085	1	-0.0598314	1	0.88405	0.9447	100	sp|O15400-2|STX7_HUMAN_Isoform_2_of_Syntaxin-7_OS=Homo_sapiens_GN=STX7	0	0	0	0	0	0	0	0
Trin_293_131717_2	0.949235	1	-0.60097	1			100	sp|O15409-5|FOXP2_HUMAN_Isoform_5_of_Forkhead_box_protein_P2_OS=Homo_sapiens_GN=FOXP2	40			-Inf	1	2.07981	1	Trin_palecto_260173_2
Trin_293_115223_1	0.068717	1	-0.313273	1			100	sp|O15409-9|FOXP2_HUMAN_Isoform_9_of_Forkhead_box_protein_P2_OS=Homo_sapiens_GN=FOXP2	32.08			-0.117312	1	1.59438	1	Trin_palecto_89508_7
Trin_293_212432_3	-0.683427	1	-0.73548	1			100	sp|O15417-2|TNC18_HUMAN_Isoform_2_of_Trinucleotide_repeat-containing_gene_18_protein_OS=Homo_sapiens_GN=TNRC18	38.78			-0.953814	1	-Inf	1	Trin_palecto_42869_3
Trin_293_45482_1	-0.675762	1	0.0579934	1			100	sp|O15417-3|TNC18_HUMAN_Isoform_3_of_Trinucleotide_repeat-containing_gene_18_protein_OS=Homo_sapiens_GN=TNRC18	50			Inf	1	Inf	1	Trin_palecto_243702_1
Trin_293_91271_7	-0.0273274	1	-0.813589	1			100	sp|O15417|TNC18_HUMAN_Trinucleotide_repeat-containing_gene_18_protein_OS=Homo_sapiens_GN=TNRC18_PE=1_SV=3	86.94			-0.751276	1	-0.209799	1	Trin_palecto_133183_13
Trin_293_76731_1	-0.650227	1	-2.01601	1			100	sp|O15427|MOT4_HUMAN_Monocarboxylate_transporter_4_OS=Homo_sapiens_GN=SLC16A3_PE=1_SV=1	89.95			0.0461864	1	3.57166	0.00319558	Trin_palecto_156337_12
Trin_293_150780_17	0.156724	1	-0.865084	1			100	sp|O15431|COPT1_HUMAN_High_affinity_copper_uptake_protein_1_OS=Homo_sapiens_GN=SLC31A1_PE=1_SV=1	94.21	0.80845	0.83707	0.816206	1	0.542549	1	Trin_palecto_126636_7
Trin_293_150781_9	0.0565764	1	-0.704063	1			100	sp|O15432|COPT2_HUMAN_Probable_low_affinity_copper_uptake_protein_2_OS=Homo_sapiens_GN=SLC31A2_PE=1_SV=1	78.72			1.50623	0.903801	0.920005	1	Trin_palecto_60184_2
Trin_293_132489_2	-0.0974584	1	-1.05238	1	0.97717	1.1777	100	sp|O15439-3|MRP4_HUMAN_Isoform_3_of_Multidrug_resistance-associated_protein_4_OS=Homo_sapiens_GN=ABCC4	33.85			0.00771222	1	-0.895103	1	Trin_palecto_159759_3
Trin_293_132487_2	0.0946487	1	-0.802476	1	0.97717	1.1777	100	sp|O15439|MRP4_HUMAN_Multidrug_resistance-associated_protein_4_OS=Homo_sapiens_GN=ABCC4_PE=1_SV=3	88.6	0.95482	1.067	0.409768	1	0.528936	1	Trin_palecto_135817_1
Trin_293_122741_1	0.0897724	1	0.221492	1			100	sp|O15440-4|MRP5_HUMAN_Isoform_4_of_Multidrug_resistance-associated_protein_5_OS=Homo_sapiens_GN=ABCC5	93.53			-0.0913172	1	-0.0770628	1	Trin_palecto_97248_1
Trin_293_122742_1	0.0120681	1	-0.575747	1			100	sp|O15440|MRP5_HUMAN_Multidrug_resistance-associated_protein_5_OS=Homo_sapiens_GN=ABCC5_PE=1_SV=2	92.15			-0.166543	1	-0.192566	1	Trin_palecto_97253_1
Trin_293_47188_1	0.612807	1	1.1215	1			100	sp|O15442|MPPD1_HUMAN_Metallophosphoesterase_domain-containing_protein_1_OS=Homo_sapiens_GN=MPPED1_PE=2_SV=3	47.83			-Inf	1	-0.312511	1	Trin_palecto_178002_1
Trin_293_151919_3	-1.7657	1	-0.777847	1			100	sp|O15457|MSH4_HUMAN_MutS_protein_homolog_4_OS=Homo_sapiens_GN=MSH4_PE=1_SV=2	40.68			0.0289084	1	0.262397	1	Trin_palecto_114704_4
Trin_293_98795_2	0.336033	1	0.316367	1	0.90532	1.1479	100	sp|O15460-2|P4HA2_HUMAN_Isoform_IIa_of_Prolyl_4-hydroxylase_subunit_alpha-2_OS=Homo_sapiens_GN=P4HA2	94.56	0.96395	1.3755	0.156329	1	0.308908	1	Trin_palecto_73655_2
Trin_293_98794_3	-0.442632	1	0.153918	1	0.90532	1.1479	100	sp|O15460|P4HA2_HUMAN_Prolyl_4-hydroxylase_subunit_alpha-2_OS=Homo_sapiens_GN=P4HA2_PE=1_SV=1	94.21	0.96395	1.3755	0.189144	1	0.433443	1	Trin_palecto_73653_2
Trin_293_72551_1	-0.405115	1	0.514508	1			100	sp|O15466|SIA8E_HUMAN_Alpha-2,8-sialyltransferase_8E_OS=Homo_sapiens_GN=ST8SIA5_PE=2_SV=2	98.4			-0.0382882	1	0.358707	1	Trin_palecto_146694_6
Trin_293_104768_3	-0.197222	1	-0.735271	1			100	sp|O15484|CAN5_HUMAN_Calpain-5_OS=Homo_sapiens_GN=CAPN5_PE=1_SV=2	93.28	1.2692	1.1453	-0.0205397	1	-0.253944	1	Trin_palecto_143578_3
Trin_293_33505_3	-0.0528276	1	-1.56659	1	0.85654	0.54992	100	sp|O15498|YKT6_HUMAN_Synaptobrevin_homolog_YKT6_OS=Homo_sapiens_GN=YKT6_PE=1_SV=1	91.92	1.0414	1.0942	0.410789	1	0.468413	1	Trin_palecto_77498_3
Trin_293_95956_2	-0.200583	1	-1.01545	1	0.9539	0.89893	100	sp|O15504-3|NUPL2_HUMAN_Isoform_3_of_Nucleoporin-like_protein_2_OS=Homo_sapiens_GN=NUPL2	37.78			0.10277	1	-1.14901	1	Trin_palecto_162831_1
Trin_293_95954_2	-0.119495	1	-1.22548	1	0.9539	0.89893	100	sp|O15504|NUPL2_HUMAN_Nucleoporin-like_protein_2_OS=Homo_sapiens_GN=NUPL2_PE=1_SV=1	75.73			0.110001	1	-0.119413	1	Trin_palecto_117970_5
Trin_293_93619_1	0.152221	1	-1.05522	1	1.0291	0.69226	100	sp|O15511|ARPC5_HUMAN_Actin-related_protein_2/3_complex_subunit_5_OS=Homo_sapiens_GN=ARPC5_PE=1_SV=3	99.34	1.0023	0.96933	0.396251	1	-0.0625227	1	Trin_palecto_28052_1
Trin_293_100539_1	0.0769689	1	-0.930257	1	1.0184	0.95394	100	sp|O15514|RPB4_HUMAN_DNA-directed_RNA_polymerase_II_subunit_RPB4_OS=Homo_sapiens_GN=POLR2D_PE=1_SV=1	99.3	0.92521	0.83007	0.190841	1	-0.140983	1	Trin_palecto_69562_1
Trin_293_122729_3	-0.188154	1	-0.879627	1			100	sp|O15516|CLOCK_HUMAN_Circadian_locomoter_output_cycles_protein_kaput_OS=Homo_sapiens_GN=CLOCK_PE=1_SV=1	97.98			0.0618396	1	0.23076	1	Trin_palecto_86361_2
Trin_293_108507_1	0.51937	1	0.761109	1			100	sp|O15519-11|CFLAR_HUMAN_Isoform_11_of_CASP8_and_FADD-like_apoptosis_regulator_OS=Homo_sapiens_GN=CFLAR	35.71			1.04619	1	-Inf	1	Trin_palecto_115763_9
Trin_293_108510_1	0.816341	1	0.672953	1			100	sp|O15519-13|CFLAR_HUMAN_Isoform_13_of_CASP8_and_FADD-like_apoptosis_regulator_OS=Homo_sapiens_GN=CFLAR	82.76			0.808229	1	0.172915	1	Trin_palecto_109611_1
Trin_293_108508_1	0.169506	1	0.299495	1			100	sp|O15519-2|CFLAR_HUMAN_Isoform_2_of_CASP8_and_FADD-like_apoptosis_regulator_OS=Homo_sapiens_GN=CFLAR	0	0	0	0	0	0	0	0
Trin_293_108506_1	0.202568	1	0.469783	1			100	sp|O15519|CFLAR_HUMAN_CASP8_and_FADD-like_apoptosis_regulator_OS=Homo_sapiens_GN=CFLAR_PE=1_SV=1	78.42			0.808027	1	0.733276	1	Trin_palecto_109610_1
Trin_293_226074_3	0.902314	1	1.46942	1			100	sp|O15524|SOCS1_HUMAN_Suppressor_of_cytokine_signaling_1_OS=Homo_sapiens_GN=SOCS1_PE=1_SV=1	100			4.34997	0.0648345	2.74277	1	Trin_palecto_77135_1
Trin_293_112304_1	-0.170453	1	0.689962	1			100	sp|O15525|MAFG_HUMAN_Transcription_factor_MafG_OS=Homo_sapiens_GN=MAFG_PE=1_SV=1	98.77	1.1496	1.4041	0.571858	1	0.982309	1	Trin_palecto_140039_5
Trin_293_111594_3	0.20995	1	-0.489509	1			100	sp|O15527-2|OGG1_HUMAN_Isoform_1B_of_N-glycosylase/DNA_lyase_OS=Homo_sapiens_GN=OGG1	0	0	0	0	0	0	0	0
Trin_293_111593_4	0.260018	1	-0.730253	1			100	sp|O15527-3|OGG1_HUMAN_Isoform_1C_of_N-glycosylase/DNA_lyase_OS=Homo_sapiens_GN=OGG1	61.25			-0.375577	1	-0.264665	1	Trin_palecto_119596_9
Trin_293_111596_5	0.192141	1	-0.262906	1			100	sp|O15527-4|OGG1_HUMAN_Isoform_2A_of_N-glycosylase/DNA_lyase_OS=Homo_sapiens_GN=OGG1	37.21			0.0876063	1	0.589703	1	Trin_palecto_120621_5
Trin_293_111593_3	0.174267	1	-0.142045	1			100	sp|O15527|OGG1_HUMAN_N-glycosylase/DNA_lyase_OS=Homo_sapiens_GN=OGG1_PE=1_SV=2	86.53			0.157911	1	0.100886	1	Trin_palecto_119596_8
Trin_293_188483_13	-0.280278	1	-2.1733	0.868076			100	sp|O15528|CP27B_HUMAN_25-hydroxyvitamin_D-1_alpha_hydroxylase,_mitochondrial_OS=Homo_sapiens_GN=CYP27B1_PE=1_SV=1	86.76			0.326294	1	1.33134	1	Trin_palecto_109229_2
Trin_293_149154_9	-0.158228	1	-0.926608	1	1.0963	0.50278	100	sp|O15530-2|PDPK1_HUMAN_Isoform_2_of_3-phosphoinositide-dependent_protein_kinase_1_OS=Homo_sapiens_GN=PDPK1	36.84			0.0461864	1	-0.505156	1	Trin_palecto_270618_2
Trin_293_149166_8	0.00656803	1	-1.0825	1	1.0963	0.50278	100	sp|O15530-4|PDPK1_HUMAN_Isoform_4_of_3-phosphoinositide-dependent_protein_kinase_1_OS=Homo_sapiens_GN=PDPK1	40.48			NA	NA	NA	NA	Trin_palecto_131446_4
Trin_293_149155_12	-0.0779854	1	-0.949189	1	1.0963	0.50278	100	sp|O15530|PDPK1_HUMAN_3-phosphoinositide-dependent_protein_kinase_1_OS=Homo_sapiens_GN=PDPK1_PE=1_SV=1	93.73	0.89146	0.93572	0.0682386	1	0.00616526	1	Trin_palecto_143547_1
Trin_293_153056_5	0.461883	1	1.377	1			100	sp|O15533-3|TPSN_HUMAN_Isoform_3_of_Tapasin_OS=Homo_sapiens_GN=TAPBP	33.33			0.0461864	1	1.81677	1	Trin_palecto_202197_1
Trin_293_153038_7	2.03783	1	2.062	1			100	sp|O15533-4|TPSN_HUMAN_Isoform_4_of_Tapasin_OS=Homo_sapiens_GN=TAPBP	57.89			NA	NA	Inf	1	Trin_palecto_144553_3
Trin_293_153055_5	0.322028	1	1.23553	1			100	sp|O15533|TPSN_HUMAN_Tapasin_OS=Homo_sapiens_GN=TAPBP_PE=1_SV=1	80.51	1.0042	1.0744	0.561474	1	0.339138	1	Trin_palecto_99765_6
Trin_293_156815_7	-1.55712	1	0.0771022	1			100	sp|O15539-2|RGS5_HUMAN_Isoform_2_of_Regulator_of_G-protein_signaling_5_OS=Homo_sapiens_GN=RGS5	0	0	0	0	0	0	0	0
Trin_293_156811_7	-0.0487766	1	1.61786	1			100	sp|O15539|RGS5_HUMAN_Regulator_of_G-protein_signaling_5_OS=Homo_sapiens_GN=RGS5_PE=1_SV=1	0	0	0	0	0	0	0	0
Trin_293_33221_2	0.363237	1	0.0864565	1	1.1555	0.75187	100	sp|O15541|R113A_HUMAN_RING_finger_protein_113A_OS=Homo_sapiens_GN=RNF113A_PE=1_SV=1	90.49	1.0545	0.9116	0.544256	1	-0.0389036	1	Trin_palecto_166474_6
Trin_293_74004_4	-0.055115	1	-1.50703	1	1.0564	0.91053	100	sp|O43143|DHX15_HUMAN_Putative_pre-mRNA-splicing_factor_ATP-dependent_RNA_helicase_DHX15_OS=Homo_sapiens_GN=DHX15_PE=1_SV=2	99.87	1.0175	1.0079	0.20922	1	0.266519	1	Trin_palecto_166478_2
Trin_293_145203_4	0.76481	1	1.33763	1			100	sp|O43147-3|SGSM2_HUMAN_Isoform_3_of_Small_G_protein_signaling_modulator_2_OS=Homo_sapiens_GN=SGSM2	80.28			1.04619	1	-Inf	1	Trin_palecto_122949_3
Trin_293_100444_1	0.177918	1	-0.621169	1	0.97296	0.71084	100	sp|O43148|MCES_HUMAN_mRNA_cap_guanine-N7_methyltransferase_OS=Homo_sapiens_GN=RNMT_PE=1_SV=1	87.45	0.9129	0.84658	0.14915	1	-0.348265	1	Trin_palecto_56078_1
Trin_293_98810_8	0.535448	1	0.369174	1			100	sp|O43150-2|ASAP2_HUMAN_Isoform_2_of_Arf-GAP_with_SH3_domain,_ANK_repeat_and_PH_domain-containing_protein_2_OS=Homo_sapiens_GN=ASAP2	93.78	NaN	NaN	0.00437731	1	0.246254	1	Trin_palecto_122366_4
Trin_293_98809_8	0.444745	1	0.501545	1			100	sp|O43150|ASAP2_HUMAN_Arf-GAP_with_SH3_domain,_ANK_repeat_and_PH_domain-containing_protein_2_OS=Homo_sapiens_GN=ASAP2_PE=1_SV=3	93.76	NaN	NaN	0.00509288	1	0.19413	1	Trin_palecto_122365_4
Trin_293_141382_5	-0.084588	1	-1.03814	1			100	sp|O43151|TET3_HUMAN_Methylcytosine_dioxygenase_TET3_OS=Homo_sapiens_GN=TET3_PE=1_SV=3	92.9			-0.142017	1	0.595071	1	Trin_palecto_159536_5
Trin_293_59077_8	0.0622737	1	-1.05384	1			100	sp|O43156|TTI1_HUMAN_TELO2-interacting_protein_1_homolog_OS=Homo_sapiens_GN=TTI1_PE=1_SV=3	89.57	0.92312	0.92939	-0.0360687	1	-0.0622303	1	Trin_palecto_115707_2
Trin_293_162034_10	0.169652	1	1.16815	1			100	sp|O43157-2|PLXB1_HUMAN_Isoform_2_of_Plexin-B1_OS=Homo_sapiens_GN=PLXNB1	96.59			-0.413245	1	-0.602018	1	Trin_palecto_145631_4
Trin_293_162027_3	-0.990077	1	0.872962	1			100	sp|O43157-3|PLXB1_HUMAN_Isoform_3_of_Plexin-B1_OS=Homo_sapiens_GN=PLXNB1	28.79			0.139296	1	1.11151	1	Trin_palecto_124097_1
Trin_293_162059_6	0.229651	1	1.1455	1			100	sp|O43157|PLXB1_HUMAN_Plexin-B1_OS=Homo_sapiens_GN=PLXNB1_PE=1_SV=3	88.99			-0.365746	1	-0.46444	1	Trin_palecto_145634_14
Trin_293_129517_6	-0.031952	1	-0.82256	1	0.97929	1.158	100	sp|O43159|RRP8_HUMAN_Ribosomal_RNA-processing_protein_8_OS=Homo_sapiens_GN=RRP8_PE=1_SV=2	80.92	1.0022	0.96512	0.274101	1	-0.0780663	1	Trin_palecto_120302_2
Trin_293_99140_4	-0.195715	1	-1.43661	1			100	sp|O43167|ZBT24_HUMAN_Zinc_finger_and_BTB_domain-containing_protein_24_OS=Homo_sapiens_GN=ZBTB24_PE=1_SV=2	92.26			0.05304	1	0.487957	1	Trin_palecto_93530_2
Trin_293_91547_7	0.0492124	1	-1.98677	0.908354	0.99603	0.85311	100	sp|O43172-2|PRP4_HUMAN_Isoform_2_of_U4/U6_small_nuclear_ribonucleoprotein_Prp4_OS=Homo_sapiens_GN=PRPF4	99.23	1.2474	1.1339	1.24056	1	0.0699582	1	Trin_palecto_115437_2
Trin_293_53478_2	1.30124	1	1.10032	1			100	sp|O43174-2|CP26A_HUMAN_Isoform_2_of_Cytochrome_P450_26A1_OS=Homo_sapiens_GN=CYP26A1	47.62			0.169148	1	0.574736	1	Trin_palecto_133752_2
Trin_293_53479_2	1.26284	1	1.09752	1			100	sp|O43174|CP26A_HUMAN_Cytochrome_P450_26A1_OS=Homo_sapiens_GN=CYP26A1_PE=1_SV=2	41.46			0.631149	1	-Inf	1	Trin_palecto_192953_4
Trin_293_210963_6	0.135403	1	0.0393237	1	0.87294	0.41922	100	sp|O43175|SERA_HUMAN_D-3-phosphoglycerate_dehydrogenase_OS=Homo_sapiens_GN=PHGDH_PE=1_SV=4	94.18	0.71212	0.61299	0.173612	1	0.974256	1	Trin_palecto_63954_3
Trin_293_62672_1	0.0359384	1	-0.774219	1	1.0196	1.7567	100	sp|O43181|NDUS4_HUMAN_NADH_dehydrogenase_[ubiquinone]_iron-sulfur_protein_4,_mitochondrial_OS=Homo_sapiens_GN=NDUFS4_PE=1_SV=1	93.71	1.0566	1.1305	0.11993	1	-0.0226015	1	Trin_palecto_166501_1
Trin_293_118869_8	1.0064	1	0.144985	1			100	sp|O43194|GPR39_HUMAN_G-protein_coupled_receptor_39_OS=Homo_sapiens_GN=GPR39_PE=1_SV=1	81.94	0.84922	0.97917	-0.188805	1	-0.310622	1	Trin_palecto_111314_6
Trin_293_194928_1	-0.758752	1	1.53368	1			100	sp|O43196|MSH5_HUMAN_MutS_protein_homolog_5_OS=Homo_sapiens_GN=MSH5_PE=1_SV=1	91.37			0.805178	1	1.11633	1	Trin_palecto_118715_6
Trin_293_194817_4	0.151833	1	0.222153	1			100	sp|O43236-2|SEPT4_HUMAN_Isoform_2_of_Septin-4_OS=Homo_sapiens_GN=SEPT4	60			-1.15545	1	-1.44376	1	Trin_palecto_104055_6
Trin_293_194824_4	1.00044	1	0.837151	1			100	sp|O43236-4|SEPT4_HUMAN_Isoform_4_of_Septin-4_OS=Homo_sapiens_GN=SEPT4	0	0	0	0	0	0	0	0
Trin_293_194826_5	-0.347664	1	-0.16801	1			100	sp|O43236-5|SEPT4_HUMAN_Isoform_5_of_Septin-4_OS=Homo_sapiens_GN=SEPT4	94.61			-1.8607	1	-1.32458	1	Trin_palecto_78132_2
Trin_293_194802_4	0.612807	1	0.164565	1			100	sp|O43236-6|SEPT4_HUMAN_Isoform_ARTS_of_Septin-4_OS=Homo_sapiens_GN=SEPT4	36.59			-1.76117	1	-2.31251	1	Trin_palecto_56494_2
Trin_293_58884_3	-0.158521	1	-1.1275	1	0.86718	0.41	100	sp|O43237|DC1L2_HUMAN_Cytoplasmic_dynein_1_light_intermediate_chain_2_OS=Homo_sapiens_GN=DYNC1LI2_PE=1_SV=1	97.36	0.9203	0.69502	0.270872	1	0.372691	1	Trin_palecto_99569_1
Trin_293_61136_1	0.179181	1	-0.728104	1	1.0711	0.59773	100	sp|O43242|PSMD3_HUMAN_26S_proteasome_non-ATPase_regulatory_subunit_3_OS=Homo_sapiens_GN=PSMD3_PE=1_SV=2	98.5	1.0121	1.0765	0.241545	1	0.0636831	1	Trin_palecto_42324_1
Trin_293_193140_8	0.269115	1	0.866809	1			100	sp|O43248|HXC11_HUMAN_Homeobox_protein_Hox-C11_OS=Homo_sapiens_GN=HOXC11_PE=2_SV=1	35.29			-0.984841	1	0.11018	1	Trin_palecto_154466_1
Trin_293_113752_5	-0.220763	1	-0.683005	1			100	sp|O43251-9|RFOX2_HUMAN_Isoform_9_of_RNA_binding_protein_fox-1_homolog_2_OS=Homo_sapiens_GN=RBFOX2	39.29			-0.176206	1	1.38793	1	Trin_palecto_123582_4
Trin_293_35650_5	0.10056	1	-0.930268	1	0.99278	0.51582	100	sp|O43252|PAPS1_HUMAN_Bifunctional_3'-phosphoadenosine_5'-phosphosulfate_synthase_1_OS=Homo_sapiens_GN=PAPSS1_PE=1_SV=2	98.56	0.94784	0.9584	0.119378	1	-0.503787	1	Trin_palecto_72785_1
Trin_293_47091_1	0.187414	1	-0.462965	1	0.60734	0.39459	100	sp|O43255|SIAH2_HUMAN_E3_ubiquitin-protein_ligase_SIAH2_OS=Homo_sapiens_GN=SIAH2_PE=1_SV=1	100			0.506403	1	1.13905	0.833991	Trin_palecto_142985_5
Trin_293_95157_4	0.218702	1	-0.300611	1			100	sp|O43257|ZNHI1_HUMAN_Zinc_finger_HIT_domain-containing_protein_1_OS=Homo_sapiens_GN=ZNHIT1_PE=1_SV=1	99.32			0.492343	1	0.277504	1	Trin_palecto_100286_2
Trin_293_33618_2	-0.0298708	1	-0.840436	1			100	sp|O43261|LEU1_HUMAN_Leukemia-associated_protein_1_OS=Homo_sapiens_GN=DLEU1_PE=1_SV=2	0	0	0	0	0	0	0	0
Trin_293_212013_1	0.0633634	1	-1.85958	1	1.0714	0.85524	100	sp|O43264|ZW10_HUMAN_Centromere/kinetochore_protein_zw10_homolog_OS=Homo_sapiens_GN=ZW10_PE=1_SV=3	91.66	1.0145	0.91425	0.0838568	1	-0.567191	1	Trin_palecto_76142_1
Trin_293_190476_1	1.08674	1	2.136	1			100	sp|O43272|PROD_HUMAN_Proline_dehydrogenase_1,_mitochondrial_OS=Homo_sapiens_GN=PRODH_PE=1_SV=3	34.25			-0.874742	1	-1.26259	1	Trin_palecto_156161_7
Trin_293_114781_6	-0.0316563	1	0.161991	1			100	sp|O43278-2|SPIT1_HUMAN_Isoform_2_of_Kunitz-type_protease_inhibitor_1_OS=Homo_sapiens_GN=SPINT1	82.14			0.268579	1	1.36931	1	Trin_palecto_179916_1
Trin_293_114785_6	0.124706	1	0.503367	1			100	sp|O43278|SPIT1_HUMAN_Kunitz-type_protease_inhibitor_1_OS=Homo_sapiens_GN=SPINT1_PE=1_SV=2	54.84			-0.690779	1	-0.242122	1	Trin_palecto_66514_1
Trin_293_93296_1	0.456688	1	0.505946	1			100	sp|O43283|M3K13_HUMAN_Mitogen-activated_protein_kinase_kinase_kinase_13_OS=Homo_sapiens_GN=MAP3K13_PE=1_SV=1	94.32			-0.433423	1	0.373282	1	Trin_palecto_58780_2
Trin_293_57895_2	0.144586	1	0.286111	1			100	sp|O43286|B4GT5_HUMAN_Beta-1,4-galactosyltransferase_5_OS=Homo_sapiens_GN=B4GALT5_PE=2_SV=1	96.94			0.351239	1	0.382288	1	Trin_palecto_88816_8
Trin_293_111405_8	0.320074	1	0.372329	1	1.0755	1.249	100	sp|O43292-2|GPAA1_HUMAN_Isoform_2_of_Glycosylphosphatidylinositol_anchor_attachment_1_protein_OS=Homo_sapiens_GN=GPAA1	92.79	1.0047	0.8961	0.393804	1	0.233736	1	Trin_palecto_154240_9
Trin_293_111403_8	0.269947	1	0.359422	1	1.0755	1.249	100	sp|O43292|GPAA1_HUMAN_Glycosylphosphatidylinositol_anchor_attachment_1_protein_OS=Homo_sapiens_GN=GPAA1_PE=1_SV=3	93.4	1.0047	0.8961	0.323296	1	0.17578	1	Trin_palecto_154247_8
Trin_293_104239_1	0.0471629	1	-0.672739	1	1.118	0.76234	100	sp|O43293-2|DAPK3_HUMAN_Isoform_2_of_Death-associated_protein_kinase_3_OS=Homo_sapiens_GN=DAPK3	46.67			-0.368851	1	-Inf	1	Trin_palecto_68408_3
Trin_293_104240_1	-0.117353	1	-0.852608	1	1.118	0.76234	100	sp|O43293|DAPK3_HUMAN_Death-associated_protein_kinase_3_OS=Homo_sapiens_GN=DAPK3_PE=1_SV=1	94.05	1.0112	0.95561	0.415191	1	0.811616	1	Trin_palecto_142581_11
Trin_293_124835_5	0.645511	1	1.16322	1			100	sp|O43294|TGFI1_HUMAN_Transforming_growth_factor_beta-1-induced_transcript_1_protein_OS=Homo_sapiens_GN=TGFB1I1_PE=1_SV=2	93.93	1.0698	0.70559	0.0433153	1	-0.424289	1	Trin_palecto_37946_8
Trin_293_102624_2	-0.921081	1	0.713139	1			100	sp|O43295-3|SRGP3_HUMAN_Isoform_3_of_SLIT-ROBO_Rho_GTPase-activating_protein_3_OS=Homo_sapiens_GN=SRGAP3	99			1.36811	1	0.717236	1	Trin_palecto_181411_2
Trin_293_102623_9	-0.533531	1	0.292115	1			100	sp|O43295|SRGP3_HUMAN_SLIT-ROBO_Rho_GTPase-activating_protein_3_OS=Homo_sapiens_GN=SRGAP3_PE=1_SV=3	23.86			0.247186	1	0.257804	1	Trin_palecto_64758_3
Trin_293_71916_2	-0.286625	1	0.0870863	1			100	sp|O43298|ZBT43_HUMAN_Zinc_finger_and_BTB_domain-containing_protein_43_OS=Homo_sapiens_GN=ZBTB43_PE=1_SV=1	98.5			0.196116	1	0.859139	1	Trin_palecto_110657_2
Trin_293_153092_6	0.36042	1	-1.00536	1			100	sp|O43299-3|AP5Z1_HUMAN_Isoform_3_of_AP-5_complex_subunit_zeta-1_OS=Homo_sapiens_GN=AP5Z1	80.3	1.207	1.1685	0.420582	1	-1.09012	1	Trin_palecto_103003_8
Trin_293_153106_6	0.266905	1	-0.469125	1			100	sp|O43299|AP5Z1_HUMAN_AP-5_complex_subunit_zeta-1_OS=Homo_sapiens_GN=AP5Z1_PE=1_SV=2	78.34	1.207	1.1685	0.220865	1	-0.462928	1	Trin_palecto_103024_6
Trin_293_19356_2	-1.23519	1	1.39903	1			100	sp|O43300|LRRT2_HUMAN_Leucine-rich_repeat_transmembrane_neuronal_protein_2_OS=Homo_sapiens_GN=LRRTM2_PE=2_SV=3	36.59			0.0461864	1	-0.827085	1	Trin_palecto_44789_2
Trin_293_97037_1	0.066466	1	-0.0730381	1	1.099	0.70772	100	sp|O43301|HS12A_HUMAN_Heat_shock_70_kDa_protein_12A_OS=Homo_sapiens_GN=HSPA12A_PE=1_SV=2	97.49	0.86037	0.78681	-0.305746	1	-0.65257	1	Trin_palecto_88088_5
Trin_293_84647_3	0.272233	1	0.389189	1			100	sp|O43306|ADCY6_HUMAN_Adenylate_cyclase_type_6_OS=Homo_sapiens_GN=ADCY6_PE=1_SV=2	97.55			-0.331223	1	-0.457717	1	Trin_palecto_98219_9
Trin_293_106553_4	0.221449	1	0.253832	1			100	sp|O43307-3|ARHG9_HUMAN_Isoform_3_of_Rho_guanine_nucleotide_exchange_factor_9_OS=Homo_sapiens_GN=ARHGEF9	0	0	0	0	0	0	0	0
Trin_293_106547_4	0.255235	1	0.519441	1			100	sp|O43307|ARHG9_HUMAN_Rho_guanine_nucleotide_exchange_factor_9_OS=Homo_sapiens_GN=ARHGEF9_PE=1_SV=3	98.99			0.407453	1	0.0280624	1	Trin_palecto_38134_1
Trin_293_113083_3	-0.199741	1	0.818547	1			100	sp|O43310-2|CTIF_HUMAN_Isoform_2_of_CBP80/20-dependent_translation_initiation_factor_OS=Homo_sapiens_GN=CTIF	0	0	0	0	0	0	0	0
Trin_293_113088_3	0.303676	1	1.37386	1			100	sp|O43310|CTIF_HUMAN_CBP80/20-dependent_translation_initiation_factor_OS=Homo_sapiens_GN=CTIF_PE=1_SV=1	95			-0.046923	1	0.383587	1	Trin_palecto_165461_19
Trin_293_106532_3	0.595834	1	0.812168	1			100	sp|O43312|MTSS1_HUMAN_Metastasis_suppressor_protein_1_OS=Homo_sapiens_GN=MTSS1_PE=1_SV=2	96.95			0.305573	1	1.64027	0.198552	Trin_palecto_105066_3
Trin_293_211737_4	0.0236741	1	-1.1316	1			100	sp|O43313|ATMIN_HUMAN_ATM_interactor_OS=Homo_sapiens_GN=ATMIN_PE=1_SV=2	89.52			-0.22887	1	-0.7553	1	Trin_palecto_98779_4
Trin_293_186526_5	0.0326367	1	-0.839199	1			100	sp|O43318-2|M3K7_HUMAN_Isoform_1A_of_Mitogen-activated_protein_kinase_kinase_kinase_7_OS=Homo_sapiens_GN=MAP3K7	98.79	0.98795	0.96804	0.171358	1	0.396744	1	Trin_palecto_99067_3
Trin_293_186525_4	0.129272	1	-0.957871	1			100	sp|O43318-4|M3K7_HUMAN_Isoform_1D_of_Mitogen-activated_protein_kinase_kinase_kinase_7_OS=Homo_sapiens_GN=MAP3K7	95.56	0.98795	0.96804	0.170849	1	0.220305	1	Trin_palecto_99064_2
Trin_293_186547_4	-0.0258534	1	-0.882316	1			100	sp|O43318|M3K7_HUMAN_Mitogen-activated_protein_kinase_kinase_kinase_7_OS=Homo_sapiens_GN=MAP3K7_PE=1_SV=1	98.68	0.98795	0.96804	-0.0601131	1	0.199096	1	Trin_palecto_99066_4
Trin_293_169276_1	-0.112454	1	-1.63322	1	1.0264	0.65057	100	sp|O43324|MCA3_HUMAN_Eukaryotic_translation_elongation_factor_1_epsilon-1_OS=Homo_sapiens_GN=EEF1E1_PE=1_SV=1	94.89	1.0729	1.0715	0.338908	1	0.0964282	1	Trin_palecto_96281_1
Trin_293_101780_2	0.312298	1	0.161297	1			100	sp|O43325|LYRM1_HUMAN_LYR_motif-containing_protein_1_OS=Homo_sapiens_GN=LYRM1_PE=2_SV=1	92.5	1.0254	1.1146	1.26618	1	1.18058	0.921505	Trin_palecto_131441_2
Trin_293_170046_1	0.0747846	1	0.832724	1	0.82809	0.76229	100	sp|O43347|MSI1H_HUMAN_RNA-binding_protein_Musashi_homolog_1_OS=Homo_sapiens_GN=MSI1_PE=1_SV=1	100	0.90459	0.82175	-0.402274	1	0.133846	1	Trin_palecto_61459_1
Trin_293_120421_3	-0.18232	1	-0.573678	1			100	sp|O43353-2|RIPK2_HUMAN_Isoform_2_of_Receptor-interacting_serine/threonine-protein_kinase_2_OS=Homo_sapiens_GN=RIPK2	78.06			0.652365	1	0.945505	1	Trin_palecto_99616_3
Trin_293_120420_3	-0.00234638	1	-0.500608	1			100	sp|O43353|RIPK2_HUMAN_Receptor-interacting_serine/threonine-protein_kinase_2_OS=Homo_sapiens_GN=RIPK2_PE=1_SV=2	81.29			0.88757	1	1.13352	0.935567	Trin_palecto_99617_3
Trin_293_158950_1	0.0206492	1	0.140296	1			100	sp|O43364|HXA2_HUMAN_Homeobox_protein_Hox-A2_OS=Homo_sapiens_GN=HOXA2_PE=1_SV=1	96.69			-0.744867	1	-1.60202	0.97543	Trin_palecto_129452_4
Trin_293_117650_9	-0.0368227	1	-0.477177	1	1.0329	0.49673	100	sp|O43379-4|WDR62_HUMAN_Isoform_4_of_WD_repeat-containing_protein_62_OS=Homo_sapiens_GN=WDR62	80.96			-0.282271	1	0.145412	1	Trin_palecto_103729_11
Trin_293_117638_9	0.103914	1	-0.381048	1	1.0329	0.49673	100	sp|O43379|WDR62_HUMAN_WD_repeat-containing_protein_62_OS=Homo_sapiens_GN=WDR62_PE=1_SV=4	92.89			-0.276706	1	0.112856	1	Trin_palecto_103721_10
Trin_293_110989_3	-0.0935828	1	-2.14612	0.693491	1.0708	1.1642	100	sp|O43390|HNRPR_HUMAN_Heterogeneous_nuclear_ribonucleoprotein_R_OS=Homo_sapiens_GN=HNRNPR_PE=1_SV=1	99.68	0.98377	0.92286	-0.115093	1	-0.79958	1	Trin_palecto_70841_4
Trin_293_133585_7	-0.0385136	1	-1.20339	1	1.0405	0.94627	100	sp|O43395|PRPF3_HUMAN_U4/U6_small_nuclear_ribonucleoprotein_Prp3_OS=Homo_sapiens_GN=PRPF3_PE=1_SV=2	99.41	0.95122	0.85534	-0.0346491	1	-0.0671585	1	Trin_palecto_27967_2
Trin_293_35591_6	-0.139652	1	-1.39815	1	0.96763	0.60007	100	sp|O43396|TXNL1_HUMAN_Thioredoxin-like_protein_1_OS=Homo_sapiens_GN=TXNL1_PE=1_SV=3	99.31	0.95857	0.97384	0.173084	1	0.274452	1	Trin_palecto_42133_1
Trin_293_74312_2	0.124888	1	-0.745212	1	1.0014	0.6293	100	sp|O43399-2|TPD54_HUMAN_Isoform_2_of_Tumor_protein_D54_OS=Homo_sapiens_GN=TPD52L2	0	0	0	0	0	0	0	0
Trin_293_83969_4	-0.0425446	1	0.679138	1			100	sp|O43399-5|TPD54_HUMAN_Isoform_5_of_Tumor_protein_D54_OS=Homo_sapiens_GN=TPD52L2	0	0	0	0	0	0	0	0
Trin_293_74311_2	0.0255329	1	-1.25314	1	0.90959	0.6446	100	sp|O43399|TPD54_HUMAN_Tumor_protein_D54_OS=Homo_sapiens_GN=TPD52L2_PE=1_SV=2	87.38	1.0694	1.0437	0.453706	1	0.307758	1	Trin_palecto_141152_1
Trin_293_33399_6	0.0460466	1	-1.37833	1	1.0388	1.5365	100	sp|O43402|EMC8_HUMAN_ER_membrane_protein_complex_subunit_8_OS=Homo_sapiens_GN=EMC8_PE=1_SV=1	96.67	1.0214	0.99566	0.336237	1	0.202785	1	Trin_palecto_64929_6
Trin_293_95803_2	0.191026	1	-0.641731	1	1.1529	0.84428	100	sp|O43414|ERI3_HUMAN_ERI1_exoribonuclease_3_OS=Homo_sapiens_GN=ERI3_PE=1_SV=2	98.22	0.87338	0.92119	0.166695	1	-0.154371	1	Trin_palecto_52834_2
Trin_293_33356_3	0.19109	1	-1.17492	1			100	sp|O43422|P52K_HUMAN_52_kDa_repressor_of_the_inhibitor_of_the_protein_kinase_OS=Homo_sapiens_GN=PRKRIR_PE=1_SV=2	95.8			0.334103	1	0.26922	1	Trin_palecto_85346_2
Trin_293_251987_1	-0.302304	1	-0.305514	1			100	sp|O43424|GRID2_HUMAN_Glutamate_receptor_ionotropic,_delta-2_OS=Homo_sapiens_GN=GRID2_PE=2_SV=2	35.71			-0.538776	1	0.909881	1	Trin_palecto_239353_1
Trin_293_73230_2	0.458751	1	0.109256	1	1.2624	1.0744	100	sp|O43427-2|FIBP_HUMAN_Isoform_Short_of_Acidic_fibroblast_growth_factor_intracellular-binding_protein_OS=Homo_sapiens_GN=FIBP	98.6	1.2804	0.7954	0.0279788	1	-0.333434	1	Trin_palecto_41585_1
Trin_293_73234_2	0.596029	1	0.41903	1	1.2624	1.0744	100	sp|O43427|FIBP_HUMAN_Acidic_fibroblast_growth_factor_intracellular-binding_protein_OS=Homo_sapiens_GN=FIBP_PE=1_SV=3	98.63	1.2804	0.7954	0.0257087	1	-0.299701	1	Trin_palecto_41584_1
Trin_293_95658_7	0.322205	1	0.318307	1			100	sp|O43435-3|TBX1_HUMAN_Isoform_C_of_T-box_transcription_factor_TBX1_OS=Homo_sapiens_GN=TBX1	0	0	0	0	0	0	0	0
Trin_293_61698_1	2.08674	1	3.92259	1			100	sp|O43439-3|MTG8R_HUMAN_Isoform_3_of_Protein_CBFA2T2_OS=Homo_sapiens_GN=CBFA2T2	0	0	0	0	0	0	0	0
Trin_293_33239_2	0.148793	1	-1.14156	1	0.92752	0.81129	100	sp|O43447|PPIH_HUMAN_Peptidyl-prolyl_cis-trans_isomerase_H_OS=Homo_sapiens_GN=PPIH_PE=1_SV=1	100	0.87094	0.84276	0.377471	1	-0.00495439	1	Trin_palecto_28023_2
Trin_293_60225_4	0.541853	1	0.271651	1			100	sp|O43462|MBTP2_HUMAN_Membrane-bound_transcription_factor_site-2_protease_OS=Homo_sapiens_GN=MBTPS2_PE=1_SV=1	92.87			0.283037	1	-0.329477	1	Trin_palecto_98310_3
Trin_293_211973_3	0.0249745	1	-0.979072	1			100	sp|O43463|SUV91_HUMAN_Histone-lysine_N-methyltransferase_SUV39H1_OS=Homo_sapiens_GN=SUV39H1_PE=1_SV=1	98.79			0.172503	1	0.0292697	1	Trin_palecto_57264_6
Trin_293_130885_17	0.160265	1	0.347377	1	1.463	1.4474	100	sp|O43464|HTRA2_HUMAN_Serine_protease_HTRA2,_mitochondrial_OS=Homo_sapiens_GN=HTRA2_PE=1_SV=2	88.21	0.59573	0.61834	-0.229448	1	0.0807148	1	Trin_palecto_92030_2
Trin_293_50281_3	0.206815	1	-0.438119	1			100	sp|O43474-1|KLF4_HUMAN_Isoform_2_of_Krueppel-like_factor_4_OS=Homo_sapiens_GN=KLF4	93.63			0.660533	1	3.79885	7.59e-09	Trin_palecto_63054_4
Trin_293_177580_7	0.149714	1	-0.746485	1			100	sp|O43482|MS18B_HUMAN_Protein_Mis18-beta_OS=Homo_sapiens_GN=OIP5_PE=1_SV=2	80.35	0.785	0.95978	0.138868	1	0.331561	1	Trin_palecto_120701_9
Trin_293_211461_2	0.283363	1	-0.380456	1	0.99464	0.62271	100	sp|O43488|ARK72_HUMAN_Aflatoxin_B1_aldehyde_reductase_member_2_OS=Homo_sapiens_GN=AKR7A2_PE=1_SV=3	32.69			NA	NA	NA	NA	Trin_palecto_83313_7
Trin_293_89572_4	0.228597	1	-0.763317	1			100	sp|O43493-4|TGON2_HUMAN_Isoform_4_of_Trans-Golgi_network_integral_membrane_protein_2_OS=Homo_sapiens_GN=TGOLN2	39.13			-1.40448	1	-0.614781	1	Trin_palecto_100201_4
Trin_293_82237_1	0.934735	1	1.92259	1			100	sp|O43497-12|CAC1G_HUMAN_Isoform_12_of_Voltage-dependent_T-type_calcium_channel_subunit_alpha-1G_OS=Homo_sapiens_GN=CACNA1G	39.06			-0.43494	1	-0.178928	1	Trin_palecto_162510_9
Trin_293_253511_4	1.01274	1	2.46512	1			100	sp|O43497-22|CAC1G_HUMAN_Isoform_21_of_Voltage-dependent_T-type_calcium_channel_subunit_alpha-1G_OS=Homo_sapiens_GN=CACNA1G	33.33			NA	NA	NA	NA	Trin_palecto_125140_4
Trin_293_40406_1	1.57217	1	3.30592	1			100	sp|O43497-25|CAC1G_HUMAN_Isoform_24_of_Voltage-dependent_T-type_calcium_channel_subunit_alpha-1G_OS=Homo_sapiens_GN=CACNA1G	42.31			-1.04128	1	-1.59262	1	Trin_palecto_78214_1
Trin_293_10801_5	1.57217	1	2.79135	1			100	sp|O43497-27|CAC1G_HUMAN_Isoform_26_of_Voltage-dependent_T-type_calcium_channel_subunit_alpha-1G_OS=Homo_sapiens_GN=CACNA1G	96.59			-2.36885	1	-1.92019	1	Trin_palecto_107113_4
Trin_293_312981_1	0.349773	1	-0.0160072	1			100	sp|O43497-29|CAC1G_HUMAN_Isoform_28_of_Voltage-dependent_T-type_calcium_channel_subunit_alpha-1G_OS=Homo_sapiens_GN=CACNA1G	96.56			-1.78233	1	-1.60669	1	Trin_palecto_107109_4
Trin_293_233510_1	0.572165	1	1.39903	1			100	sp|O43497-5|CAC1G_HUMAN_Isoform_4_of_Voltage-dependent_T-type_calcium_channel_subunit_alpha-1G_OS=Homo_sapiens_GN=CACNA1G	44.12			NA	NA	Inf	1	Trin_palecto_68213_2
Trin_293_82239_1	NA	NA	Inf	1			100	sp|O43497|CAC1G_HUMAN_Voltage-dependent_T-type_calcium_channel_subunit_alpha-1G_OS=Homo_sapiens_GN=CACNA1G_PE=2_SV=3	0	0	0	0	0	0	0	0
Trin_293_63234_2	0.102778	1	-1.20397	1	1.0301	0.61314	100	sp|O43502-2|RA51C_HUMAN_Isoform_2_of_DNA_repair_protein_RAD51_homolog_3_OS=Homo_sapiens_GN=RAD51C	32.14			0.0700331	1	-0.282764	1	Trin_palecto_157010_2
Trin_293_63232_3	0.218784	1	-1.38121	1	1.0301	0.61314	100	sp|O43502|RA51C_HUMAN_DNA_repair_protein_RAD51_homolog_3_OS=Homo_sapiens_GN=RAD51C_PE=1_SV=1	91.26	0.87209	0.7438	-0.0603996	1	-0.518057	1	Trin_palecto_119785_6
Trin_293_211026_2	0.1182	1	-1.21679	1	1.0693	1.2221	100	sp|O43504|LTOR5_HUMAN_Ragulator_complex_protein_LAMTOR5_OS=Homo_sapiens_GN=LAMTOR5_PE=1_SV=1	100	0.92914	0.88255	0.0319374	1	-0.189148	1	Trin_palecto_28004_1
Trin_293_211247_2	0.531933	1	0.376685	1	1.0498	1.4532	100	sp|O43505|B3GN1_HUMAN_N-acetyllactosaminide_beta-1,3-N-acetylglucosaminyltransferase_OS=Homo_sapiens_GN=B3GNT1_PE=1_SV=1	97.59	0.90003	0.92725	0.0370092	1	-0.284533	1	Trin_palecto_105630_4
Trin_293_30699_1	-0.278258	1	0.144458	1			100	sp|O43508|TNF12_HUMAN_Tumor_necrosis_factor_ligand_superfamily_member_12_OS=Homo_sapiens_GN=TNFSF12_PE=1_SV=1	88.76			0.155121	1	-1.00766	1	Trin_palecto_69107_1
Trin_293_22174_1	-0.23519	1	-0.408325	1			100	sp|O43511|S26A4_HUMAN_Pendrin_OS=Homo_sapiens_GN=SLC26A4_PE=1_SV=1	41.38			NA	NA	Inf	1	Trin_palecto_74713_1
Trin_293_72315_2	0.0124033	1	0.459702	1			100	sp|O43513|MED7_HUMAN_Mediator_of_RNA_polymerase_II_transcription_subunit_7_OS=Homo_sapiens_GN=MED7_PE=1_SV=1	97.85			0.106254	1	-0.396468	1	Trin_palecto_94597_4
Trin_293_6794_1	1.41689	1	1.39903	1			100	sp|O43520|AT8B1_HUMAN_Probable_phospholipid-transporting_ATPase_IC_OS=Homo_sapiens_GN=ATP8B1_PE=1_SV=3	94.24			1.43171	1	2.05246	0.0224173	Trin_palecto_145807_10
Trin_293_119556_3	0.0231223	1	-0.688433	1	1.0043	1.7514	100	sp|O43521-2|B2L11_HUMAN_Isoform_BimL_of_Bcl-2-like_protein_11_OS=Homo_sapiens_GN=BCL2L11	80.71			-0.176206	1	-0.546977	1	Trin_palecto_73855_1
Trin_293_119547_3	-0.457582	1	-0.872272	1	1.0043	1.7514	100	sp|O43521-3|B2L11_HUMAN_Isoform_BimS_of_Bcl-2-like_protein_11_OS=Homo_sapiens_GN=BCL2L11	76.36			0.631149	1	-0.505156	1	Trin_palecto_156101_1
Trin_293_119551_2	0.295325	1	-0.787383	1	1.0043	1.7514	100	sp|O43521-4|B2L11_HUMAN_Isoform_Bim-alpha1_of_Bcl-2-like_protein_11_OS=Homo_sapiens_GN=BCL2L11	0	0	0	0	0	0	0	0
Trin_293_109240_5	0.971261	1	1.02052	1			100	sp|O43521-5|B2L11_HUMAN_Isoform_Bim-alpha2_of_Bcl-2-like_protein_11_OS=Homo_sapiens_GN=BCL2L11	0	0	0	0	0	0	0	0
Trin_293_119550_3	3.08674	1	1.56896	1	1.0043	1.7514	100	sp|O43521-6|B2L11_HUMAN_Isoform_Bim-alpha3_of_Bcl-2-like_protein_11_OS=Homo_sapiens_GN=BCL2L11	0	0	0	0	0	0	0	0
Trin_293_119548_2	-0.0539494	1	-0.744164	1	1.0043	1.7514	100	sp|O43521|B2L11_HUMAN_Bcl-2-like_protein_11_OS=Homo_sapiens_GN=BCL2L11_PE=1_SV=1	82			-0.0799907	1	-0.81294	1	Trin_palecto_73854_1
Trin_293_201181_6	0.0719728	1	-0.275443	1			100	sp|O43524|FOXO3_HUMAN_Forkhead_box_protein_O3_OS=Homo_sapiens_GN=FOXO3_PE=1_SV=1	94.8	NaN	NaN	0.326628	1	0.00865917	1	Trin_palecto_115920_6
Trin_293_211601_4	0.120844	1	0.583877	1			100	sp|O43526-6|KCNQ2_HUMAN_Isoform_6_of_Potassium_voltage-gated_channel_subfamily_KQT_member_2_OS=Homo_sapiens_GN=KCNQ2	98.06			-0.0958326	1	-0.295703	1	Trin_palecto_93583_1
Trin_293_84778_1	0.300888	1	-1.05146	1			100	sp|O43529|CHSTA_HUMAN_Carbohydrate_sulfotransferase_10_OS=Homo_sapiens_GN=CHST10_PE=1_SV=1	95.47			-0.399878	1	-1.08247	1	Trin_palecto_99525_2
Trin_293_86266_14	0.243273	1	-0.256524	1			100	sp|O43541|SMAD6_HUMAN_Mothers_against_decapentaplegic_homolog_6_OS=Homo_sapiens_GN=SMAD6_PE=1_SV=2	97.04			-0.270671	1	-1.23088	0.669162	Trin_palecto_86749_1
Trin_293_112755_6	0.043873	1	-0.386777	1	1.0796	0.7326	100	sp|O43542|XRCC3_HUMAN_DNA_repair_protein_XRCC3_OS=Homo_sapiens_GN=XRCC3_PE=1_SV=1	76.29			0.0461864	1	-0.20148	1	Trin_palecto_163821_3
Trin_293_65270_2	0.258721	1	0.00588543	1			100	sp|O43556|SGCE_HUMAN_Epsilon-sarcoglycan_OS=Homo_sapiens_GN=SGCE_PE=1_SV=6	96.34			-0.0859172	1	-0.194816	1	Trin_palecto_35442_2
Trin_293_97715_5	0.190116	1	1.18463	1			100	sp|O43559|FRS3_HUMAN_Fibroblast_growth_factor_receptor_substrate_3_OS=Homo_sapiens_GN=FRS3_PE=1_SV=3	91.72			0.136641	1	0.0627325	1	Trin_palecto_98679_3
Trin_293_120076_2	0.590132	1	0.0579934	1			100	sp|O43561-2|LAT_HUMAN_Isoform_Short_of_Linker_for_activation_of_T-cells_family_member_1_OS=Homo_sapiens_GN=LAT	71.56			-0.67628	1	-1.09012	1	Trin_palecto_46948_2
Trin_293_97265_1	-2.36447	1	0.498566	1			100	sp|O43566-4|RGS14_HUMAN_Isoform_2_of_Regulator_of_G-protein_signaling_14_OS=Homo_sapiens_GN=RGS14	31.15			-0.138238	1	-0.149013	1	Trin_palecto_102091_4
Trin_293_97270_2	-0.524696	1	1.29074	1			100	sp|O43566-5|RGS14_HUMAN_Isoform_3_of_Regulator_of_G-protein_signaling_14_OS=Homo_sapiens_GN=RGS14	0	0	0	0	0	0	0	0
Trin_293_97272_3	0.305379	1	1.68779	1			100	sp|O43566-6|RGS14_HUMAN_Isoform_4_of_Regulator_of_G-protein_signaling_14_OS=Homo_sapiens_GN=RGS14	35.29			0.268579	1	-0.867727	1	Trin_palecto_131212_3
Trin_293_91048_6	0.336509	1	0.394453	1			100	sp|O43567|RNF13_HUMAN_E3_ubiquitin-protein_ligase_RNF13_OS=Homo_sapiens_GN=RNF13_PE=1_SV=1	95.54			0.100495	1	0.335958	1	Trin_palecto_75811_2
Trin_293_77993_2	0.186451	1	0.114662	1			100	sp|O43570-2|CAH12_HUMAN_Isoform_2_of_Carbonic_anhydrase_12_OS=Homo_sapiens_GN=CA12	85.22			0.493645	1	1.49484	1	Trin_palecto_45369_1
Trin_293_77991_2	-0.129256	1	-0.105762	1			100	sp|O43570|CAH12_HUMAN_Carbonic_anhydrase_12_OS=Homo_sapiens_GN=CA12_PE=1_SV=1	84.27			2.04619	1	2.07981	1	Trin_palecto_45368_1
Trin_293_99172_6	0.201029	1	-0.485916	1			100	sp|O43572|AKA10_HUMAN_A-kinase_anchor_protein_10,_mitochondrial_OS=Homo_sapiens_GN=AKAP10_PE=1_SV=2	95.47			0.174599	1	0.237888	1	Trin_palecto_135347_6
Trin_293_112440_2	0.547219	1	0.181439	1			100	sp|O43581|SYT7_HUMAN_Synaptotagmin-7_OS=Homo_sapiens_GN=SYT7_PE=1_SV=3	99.19			-0.146459	1	1.07981	1	Trin_palecto_189644_1
Trin_293_51233_3	-0.100269	1	-1.70999	1	0.88978	0.58548	100	sp|O43583|DENR_HUMAN_Density-regulated_protein_OS=Homo_sapiens_GN=DENR_PE=1_SV=2	97.47	0.89941	0.7813	0.257262	1	-0.1685	1	Trin_palecto_134101_2
Trin_293_88746_8	0.0531372	1	-0.2132	1	0.89908	0.50175	100	sp|O43592|XPOT_HUMAN_Exportin-T_OS=Homo_sapiens_GN=XPOT_PE=1_SV=2	98.65	1.012	1.06	0.124628	1	0.32064	1	Trin_palecto_86437_4
Trin_293_56955_2	2.08674	1	2.98399	1			100	sp|O43593|HAIR_HUMAN_Protein_hairless_OS=Homo_sapiens_GN=HR_PE=1_SV=5	82.61			-1.80942	1	-2.29365	1	Trin_palecto_87371_2
Trin_293_45601_2	0.102103	1	-0.336391	1			100	sp|O43597|SPY2_HUMAN_Protein_sprouty_homolog_2_OS=Homo_sapiens_GN=SPRY2_PE=1_SV=1	98.41			-0.360698	1	-0.128533	1	Trin_palecto_81974_2
Trin_293_33127_3	0.437544	1	0.321838	1	0.99771	0.60291	100	sp|O43598-2|DNPH1_HUMAN_Isoform_2_of_2'-deoxynucleoside_5'-phosphate_N-hydrolase_1_OS=Homo_sapiens_GN=DNPH1	40.91			-1.53878	1	-2.09012	1	Trin_palecto_164257_2
Trin_293_33126_3	0.469517	1	0.307296	1	0.99771	0.60291	100	sp|O43598|DNPH1_HUMAN_2'-deoxynucleoside_5'-phosphate_N-hydrolase_1_OS=Homo_sapiens_GN=DNPH1_PE=1_SV=1	87.95	0.8505	0.83856	0.776504	1	0.267837	1	Trin_palecto_154835_7
Trin_293_105995_3	-0.820152	1	-0.944924	1			100	sp|O43603|GALR2_HUMAN_Galanin_receptor_type_2_OS=Homo_sapiens_GN=GALR2_PE=2_SV=1	83.68			0.680058	1	-0.11521	1	Trin_palecto_35264_5
Trin_293_108006_2	0.519698	1	0.39903	1			100	sp|O43610|SPY3_HUMAN_Protein_sprouty_homolog_3_OS=Homo_sapiens_GN=SPRY3_PE=1_SV=2	95.37			-0.368851	1	0.302198	1	Trin_palecto_48022_3
Trin_293_8059_2	0.715901	1	-1.04843	1			100	sp|O43617|TPPC3_HUMAN_Trafficking_protein_particle_complex_subunit_3_OS=Homo_sapiens_GN=TRAPPC3_PE=1_SV=1	99.44	0.98901	0.89987	0.0310414	1	-0.133242	1	Trin_palecto_166557_2
Trin_293_192880_1	-1.56348	1	-1.9638	0.971939			100	sp|O43623|SNAI2_HUMAN_Zinc_finger_protein_SNAI2_OS=Homo_sapiens_GN=SNAI2_PE=1_SV=1	97.39			-0.049497	1	-1.73012	0.521717	Trin_palecto_46883_2
Trin_293_81764_10	0.508013	1	-0.127782	1	1.0516	0.60052	100	sp|O43633|CHM2A_HUMAN_Charged_multivesicular_body_protein_2a_OS=Homo_sapiens_GN=CHMP2A_PE=1_SV=1	95.09	0.84567	0.69456	0.127774	1	0.290006	1	Trin_palecto_79258_5
Trin_293_83797_4	0.138521	1	-0.696318	1	NaN	NaN	100	sp|O43639|NCK2_HUMAN_Cytoplasmic_protein_NCK2_OS=Homo_sapiens_GN=NCK2_PE=1_SV=2	97.63			0.0893874	1	0.0375889	1	Trin_palecto_63662_2
Trin_293_79827_3	Inf	1	Inf	1			100	sp|O43653|PSCA_HUMAN_Prostate_stem_cell_antigen_OS=Homo_sapiens_GN=PSCA_PE=1_SV=1	0	0	0	0	0	0	0	0
Trin_293_94528_5	0.052435	1	-0.842769	1	1.031	1.1396	100	sp|O43660|PLRG1_HUMAN_Pleiotropic_regulator_1_OS=Homo_sapiens_GN=PLRG1_PE=1_SV=1	95.73	1.0479	0.86716	0.0692539	1	-0.503136	1	Trin_palecto_70716_1
Trin_293_134976_3	0.235479	1	0.376927	1	0.99995	0.63074	100	sp|O43665-3|RGS10_HUMAN_Isoform_3_of_Regulator_of_G-protein_signaling_10_OS=Homo_sapiens_GN=RGS10	95.58	1.0041	0.83441	0.219251	1	0.601152	1	Trin_palecto_126029_10
Trin_293_62143_2	0.0942754	1	-1.82008	1	0.96426	0.78555	100	sp|O43670-2|ZN207_HUMAN_Isoform_2_of_Zinc_finger_protein_207_OS=Homo_sapiens_GN=ZNF207	99.35	0.86029	0.64991	0.223876	1	0.454039	1	Trin_palecto_138932_2
Trin_293_62142_2	0.0769908	1	-1.57224	1	0.96426	0.78555	100	sp|O43670-4|ZN207_HUMAN_Isoform_4_of_Zinc_finger_protein_207_OS=Homo_sapiens_GN=ZNF207	99.39	0.86029	0.64991	0.218003	1	0.470139	1	Trin_palecto_138922_2
Trin_293_62141_2	0.104096	1	-1.58742	1	0.96426	0.78555	100	sp|O43670|ZN207_HUMAN_Zinc_finger_protein_207_OS=Homo_sapiens_GN=ZNF207_PE=1_SV=1	99.37	0.86029	0.64991	0.14617	1	0.402779	1	Trin_palecto_138923_2
Trin_293_33420_1	0.381737	1	-0.0749825	1	1.0184	1.3874	100	sp|O43674-2|NDUB5_HUMAN_Isoform_2_of_NADH_dehydrogenase_[ubiquinone]_1_beta_subcomplex_subunit_5,_mitochondrial_OS=Homo_sapiens_GN=NDUFB5	0	0	0	0	0	0	0	0
Trin_293_33421_3	0.403771	1	-0.284835	1	1.0184	1.3874	100	sp|O43674|NDUB5_HUMAN_NADH_dehydrogenase_[ubiquinone]_1_beta_subcomplex_subunit_5,_mitochondrial_OS=Homo_sapiens_GN=NDUFB5_PE=1_SV=1	84.13	0.96181	1.0762	0.141783	1	-0.228667	1	Trin_palecto_70730_1
Trin_293_211166_1	0.16574	1	-0.690153	1	0.87883	1.29	100	sp|O43676|NDUB3_HUMAN_NADH_dehydrogenase_[ubiquinone]_1_beta_subcomplex_subunit_3_OS=Homo_sapiens_GN=NDUFB3_PE=1_SV=3	84.88	0.90337	0.91749	0.279873	1	-0.201711	1	Trin_palecto_134303_1
Trin_293_211115_2	0.114894	1	-0.68874	1			100	sp|O43677|NDUC1_HUMAN_NADH_dehydrogenase_[ubiquinone]_1_subunit_C1,_mitochondrial_OS=Homo_sapiens_GN=NDUFC1_PE=2_SV=1	86.84			0.444678	1	0.0937993	1	Trin_palecto_64123_2
Trin_293_56240_4	0.159814	1	-0.256894	1	0.81138	1.2841	100	sp|O43678|NDUA2_HUMAN_NADH_dehydrogenase_[ubiquinone]_1_alpha_subcomplex_subunit_2_OS=Homo_sapiens_GN=NDUFA2_PE=1_SV=3	92.93	1.0202	1.0226	0.308549	1	-0.185878	1	Trin_palecto_107935_7
Trin_293_211380_1	0.339925	1	-0.231725	1	0.97517	0.75142	100	sp|O43681|ASNA_HUMAN_ATPase_ASNA1_OS=Homo_sapiens_GN=ASNA1_PE=1_SV=2	100	0.83918	0.81412	0.107209	1	-0.195822	1	Trin_palecto_27996_4
Trin_293_33782_8	-0.00314213	1	-0.503175	1			100	sp|O43683|BUB1_HUMAN_Mitotic_checkpoint_serine/threonine-protein_kinase_BUB1_OS=Homo_sapiens_GN=BUB1_PE=1_SV=1	75.6	0.85358	1.9945	-0.0380437	1	0.261721	1	Trin_palecto_117981_2
Trin_293_61936_4	0.072907	1	-0.351991	1	0.98808	0.77934	100	sp|O43684-2|BUB3_HUMAN_Isoform_2_of_Mitotic_checkpoint_protein_BUB3_OS=Homo_sapiens_GN=BUB3	100	0.90124	0.77054	0.0700444	1	-0.125104	1	Trin_palecto_54854_1
Trin_293_61935_7	0.0717935	1	-0.347984	1	0.98808	0.77934	100	sp|O43684|BUB3_HUMAN_Mitotic_checkpoint_protein_BUB3_OS=Homo_sapiens_GN=BUB3_PE=1_SV=1	0	0	0	0	0	0	0	0
Trin_293_143623_2	-1.33473	1	0.918404	1			100	sp|O43692|PI15_HUMAN_Peptidase_inhibitor_15_OS=Homo_sapiens_GN=PI15_PE=1_SV=1	38.89			0.0658822	1	0.613749	1	Trin_palecto_129384_5
Trin_293_110486_4	0.0261577	1	-0.9986	1	1.0758	0.63323	100	sp|O43707|ACTN4_HUMAN_Alpha-actinin-4_OS=Homo_sapiens_GN=ACTN4_PE=1_SV=2	99.01	0.99419	0.99856	0.189251	1	0.0830897	1	Trin_palecto_109116_5
Trin_293_211149_1	0.348131	1	-0.720845	1	1.0193	1.1393	100	sp|O43709|WBS22_HUMAN_Uncharacterized_methyltransferase_WBSCR22_OS=Homo_sapiens_GN=WBSCR22_PE=1_SV=2	83.27	1.0369	0.78252	0.0130316	1	-0.253821	1	Trin_palecto_38753_2
Trin_293_83850_5	0.00836732	1	0.115958	1			100	sp|O43711|TLX3_HUMAN_T-cell_leukemia_homeobox_protein_3_OS=Homo_sapiens_GN=TLX3_PE=1_SV=3	99.1			-0.953814	1	0.494844	1	Trin_palecto_41265_1
Trin_293_89522_3	0.029553	1	-0.802433	1			100	sp|O43715|TRIA1_HUMAN_TP53-regulated_inhibitor_of_apoptosis_1_OS=Homo_sapiens_GN=TRIAP1_PE=1_SV=1	97.37			0.117365	1	-0.555783	1	Trin_palecto_96269_5
Trin_293_89522_7	0.0503789	1	-0.845522	1			100	sp|O43716|GATC_HUMAN_Glutamyl-tRNA(Gln)_amidotransferase_subunit_C,_mitochondrial_OS=Homo_sapiens_GN=GATC_PE=2_SV=1	84.5			0.27101	1	0.0411784	1	Trin_palecto_96269_2
Trin_293_54106_3	0.0336414	1	-1.79549	1	1.0299	0.72969	100	sp|O43719|HTSF1_HUMAN_HIV_Tat-specific_factor_1_OS=Homo_sapiens_GN=HTATSF1_PE=1_SV=1	79.35	0.92599	0.79451	-0.112606	1	-0.749026	1	Trin_palecto_138101_10
Trin_293_211837_3	0.16499	1	0.334026	1	1.0287	1.4168	100	sp|O43731|ERD23_HUMAN_ER_lumen_protein_retaining_receptor_3_OS=Homo_sapiens_GN=KDELR3_PE=2_SV=1	98.13	0.91514	0.75353	0.543386	1	0.897234	1	Trin_palecto_78036_10
Trin_293_249090_1	2.34977	1	2.85846	1			100	sp|O43736|ITM2A_HUMAN_Integral_membrane_protein_2A_OS=Homo_sapiens_GN=ITM2A_PE=1_SV=2	94.68			-1.27574	1	-0.711607	1	Trin_palecto_22809_1
Trin_293_34016_2	0.00383257	1	-0.017993	1			100	sp|O43739|CYH3_HUMAN_Cytohesin-3_OS=Homo_sapiens_GN=CYTH3_PE=2_SV=2	0	0	0	0	0	0	0	0
Trin_293_94784_1	0.068591	1	0.830876	1	0.81016	1.0089	100	sp|O43741|AAKB2_HUMAN_5'-AMP-activated_protein_kinase_subunit_beta-2_OS=Homo_sapiens_GN=PRKAB2_PE=1_SV=1	91.54	NaN	NaN	0.0335125	1	0.494844	1	Trin_palecto_147057_1
Trin_293_56454_1	0.0423443	1	0.969346	1			100	sp|O43749|OR1F1_HUMAN_Olfactory_receptor_1F1_OS=Homo_sapiens_GN=OR1F1_PE=2_SV=1	31.58			-2.53878	1	-0.505156	1	Trin_palecto_73543_3
Trin_293_106416_6	0.0509461	1	-0.458425	1	0.87371	0.82277	100	sp|O43752|STX6_HUMAN_Syntaxin-6_OS=Homo_sapiens_GN=STX6_PE=1_SV=1	96.23	0.91837	0.86313	0.209967	1	0.0980848	1	Trin_palecto_98443_1
Trin_293_73763_2	0.0832993	1	0.843552	1	0.89999	1.1169	100	sp|O43759-2|SNG1_HUMAN_Isoform_1B_of_Synaptogyrin-1_OS=Homo_sapiens_GN=SYNGR1	93.9	0.69737	0.46234	0.148946	1	-0.0949684	1	Trin_palecto_122111_5
Trin_293_73761_2	0.119185	1	1.29646	1	0.89999	1.1169	100	sp|O43759|SNG1_HUMAN_Synaptogyrin-1_OS=Homo_sapiens_GN=SYNGR1_PE=1_SV=2	45.16			-0.690779	1	0.172915	1	Trin_palecto_122191_1
Trin_293_74000_5	0.622374	1	0.297024	1	1.0384	1.3147	100	sp|O43760|SNG2_HUMAN_Synaptogyrin-2_OS=Homo_sapiens_GN=SYNGR2_PE=1_SV=1	35			Inf	1	Inf	1	Trin_palecto_269713_1
Trin_293_82610_2	0.204342	1	2.3916	0.75315			100	sp|O43761|SNG3_HUMAN_Synaptogyrin-3_OS=Homo_sapiens_GN=SYNGR3_PE=1_SV=2	93.18			-0.0793445	1	-0.090119	1	Trin_palecto_106072_3
Trin_293_211298_4	0.0640635	1	-1.11233	1	0.899	0.43685	100	sp|O43765|SGTA_HUMAN_Small_glutamine-rich_tetratricopeptide_repeat-containing_protein_alpha_OS=Homo_sapiens_GN=SGTA_PE=1_SV=1	95.21	0.92809	0.96046	0.315707	1	0.36531	1	Trin_palecto_146276_6
Trin_293_125795_1	-0.360721	1	-0.185932	1			100	sp|O43766-2|LIAS_HUMAN_Isoform_2_of_Lipoyl_synthase,_mitochondrial_OS=Homo_sapiens_GN=LIAS	27.91			-0.316384	1	1.57285	1	Trin_palecto_66826_4
Trin_293_125791_1	-0.0313945	1	0.0070238	1			100	sp|O43766|LIAS_HUMAN_Lipoyl_synthase,_mitochondrial_OS=Homo_sapiens_GN=LIAS_PE=1_SV=3	87.99	1.0894	0.71301	0.0176172	1	-0.0657598	1	Trin_palecto_28288_1
Trin_293_91619_4	0.231356	1	-0.895031	1			100	sp|O43768-3|ENSA_HUMAN_Isoform_3_of_Alpha-endosulfine_OS=Homo_sapiens_GN=ENSA	0	0	0	0	0	0	0	0
Trin_293_91621_4	0.120483	1	-0.749506	1			100	sp|O43768|ENSA_HUMAN_Alpha-endosulfine_OS=Homo_sapiens_GN=ENSA_PE=1_SV=1	99.17			0.205665	1	0.091555	1	Trin_palecto_113719_1
Trin_293_212119_1	-0.00722807	1	-1.0634	1	1.0087	1.5632	100	sp|O43772|MCAT_HUMAN_Mitochondrial_carnitine/acylcarnitine_carrier_protein_OS=Homo_sapiens_GN=SLC25A20_PE=1_SV=1	96.01	0.88216	0.72905	-0.0482615	1	-0.752666	1	Trin_palecto_79871_5
Trin_293_37089_3	-0.217083	1	-0.358808	1			100	sp|O43781|DYRK3_HUMAN_Dual_specificity_tyrosine-phosphorylation-regulated_kinase_3_OS=Homo_sapiens_GN=DYRK3_PE=2_SV=3	95.58			0.575617	1	0.0722723	1	Trin_palecto_92058_3
Trin_293_145645_1	0.000764242	1	-1.20514	1			100	sp|O43791|SPOP_HUMAN_Speckle-type_POZ_protein_OS=Homo_sapiens_GN=SPOP_PE=1_SV=1	100			0.213334	1	0.490002	1	Trin_palecto_50269_1
Trin_293_74121_2	0.0209509	1	-1.15626	1	1.0294	0.72787	100	sp|O43795-2|MYO1B_HUMAN_Isoform_2_of_Unconventional_myosin-Ib_OS=Homo_sapiens_GN=MYO1B	60			1.46122	1	0.494844	1	Trin_palecto_39675_1
Trin_293_74120_2	-0.0229013	1	-1.08525	1	1.0294	0.72787	100	sp|O43795|MYO1B_HUMAN_Unconventional_myosin-Ib_OS=Homo_sapiens_GN=MYO1B_PE=1_SV=3	98.68	1.1197	1.2063	0.358254	1	-0.0428853	1	Trin_palecto_93178_7
Trin_293_159073_13	0.151833	1	-0.0110466	1			100	sp|O43805|SSNA1_HUMAN_Sjoegren_syndrome_nuclear_autoantigen_1_OS=Homo_sapiens_GN=SSNA1_PE=1_SV=2	96.64	1.0614	0.81448	0.281403	1	0.0452578	1	Trin_palecto_64387_1
Trin_293_33529_1	-0.0184754	1	-1.24822	1	1.0868	1.3742	100	sp|O43808|PM34_HUMAN_Peroxisomal_membrane_protein_PMP34_OS=Homo_sapiens_GN=SLC25A17_PE=1_SV=1	94.79			0.444705	1	0.160656	1	Trin_palecto_91044_2
Trin_293_95535_5	0.0286541	1	-0.99086	1	1.0491	1.2106	100	sp|O43809|CPSF5_HUMAN_Cleavage_and_polyadenylation_specificity_factor_subunit_5_OS=Homo_sapiens_GN=NUDT21_PE=1_SV=1	99.56	1.0174	1.0623	0.236215	1	0.0254006	1	Trin_palecto_123465_1
Trin_293_119666_2	0.149042	1	-0.236895	1	1.0365	0.5545	100	sp|O43813|LANC1_HUMAN_LanC-like_protein_1_OS=Homo_sapiens_GN=LANCL1_PE=1_SV=1	92.73	0.83638	0.76305	-0.0367751	1	-0.668995	1	Trin_palecto_67262_2
Trin_293_66446_1	0.0781579	1	-0.395902	1	1.0959	0.92239	100	sp|O43815|STRN_HUMAN_Striatin_OS=Homo_sapiens_GN=STRN_PE=1_SV=4	97.49	0.98163	0.95538	0.121319	1	-0.293009	1	Trin_palecto_64264_1
Trin_293_211397_4	0.0845023	1	-2.26612	0.567125	1.1426	1.2595	100	sp|O43818|U3IP2_HUMAN_U3_small_nucleolar_RNA-interacting_protein_2_OS=Homo_sapiens_GN=RRP9_PE=1_SV=1	93.89	1.0711	1.0359	0.325165	1	-0.176544	1	Trin_palecto_79364_1
Trin_293_141738_10	0.00285597	1	-1.30054	1	0.8984	1.2115	100	sp|O43819|SCO2_HUMAN_Protein_SCO2_homolog,_mitochondrial_OS=Homo_sapiens_GN=SCO2_PE=1_SV=3	85.66			-0.0677558	1	-0.657273	1	Trin_palecto_73549_2
Trin_293_103602_10	0.141968	1	-0.109899	1			100	sp|O43820|HYAL3_HUMAN_Hyaluronidase-3_OS=Homo_sapiens_GN=HYAL3_PE=2_SV=1	84.5			0.0782476	1	0.106573	1	Trin_palecto_155113_14
Trin_293_189382_2	0.0897724	1	0.487386	1			100	sp|O43822|CU002_HUMAN_Protein_C21orf2_OS=Homo_sapiens_GN=C21orf2_PE=1_SV=1	87.6			0.276799	1	-0.149013	1	Trin_palecto_117215_1
Trin_293_83750_7	-0.0456044	1	-0.856339	1	0.98145	0.96801	100	sp|O43823|AKAP8_HUMAN_A-kinase_anchor_protein_8_OS=Homo_sapiens_GN=AKAP8_PE=1_SV=1	83.76	1.067	0.96386	-0.0429723	1	-0.0291361	1	Trin_palecto_73613_7
Trin_293_110379_5	0.313913	1	1.00431	1			100	sp|O43826|G6PT1_HUMAN_Glucose-6-phosphate_translocase_OS=Homo_sapiens_GN=SLC37A4_PE=1_SV=1	94.83			0.10352	1	-0.0707537	1	Trin_palecto_94982_1
Trin_293_107596_1	0.19498	1	-1.16605	1			100	sp|O43829|ZBT14_HUMAN_Zinc_finger_and_BTB_domain-containing_protein_14_OS=Homo_sapiens_GN=ZBTB14_PE=1_SV=2	100			0.076667	1	-0.617215	1	Trin_palecto_70885_3
Trin_293_89273_3	-0.00711514	1	-0.945997	1	1.0212	1.2424	100	sp|O43837-3|IDH3B_HUMAN_Isoform_C_of_Isocitrate_dehydrogenase_[NAD]_subunit_beta,_mitochondrial_OS=Homo_sapiens_GN=IDH3B	29.79			-0.871351	1	-Inf	1	Trin_palecto_69975_5
Trin_293_89258_2	0.0726173	1	-0.850948	1	1.0212	1.2424	100	sp|O43837|IDH3B_HUMAN_Isocitrate_dehydrogenase_[NAD]_subunit_beta,_mitochondrial_OS=Homo_sapiens_GN=IDH3B_PE=1_SV=2	93.8	1.0289	0.98771	-0.103959	1	-0.230739	1	Trin_palecto_28468_2
Trin_293_72582_5	0.805767	1	1.41779	1			100	sp|O43854-2|EDIL3_HUMAN_Isoform_2_of_EGF-like_repeat_and_discoidin_I-like_domain-containing_protein_3_OS=Homo_sapiens_GN=EDIL3	98.58			-0.176206	1	-Inf	1	Trin_palecto_210966_1
Trin_293_108414_1	0.713095	1	0.0306429	1			100	sp|O43861|ATP9B_HUMAN_Probable_phospholipid-transporting_ATPase_IIB_OS=Homo_sapiens_GN=ATP9B_PE=2_SV=4	38.46			-0.43924	1	-2.31251	1	Trin_palecto_108615_8
Trin_293_86653_4	0.0356479	1	-0.307856	1	1.001	0.84268	100	sp|O43865|SAHH2_HUMAN_Putative_adenosylhomocysteinase_2_OS=Homo_sapiens_GN=AHCYL1_PE=1_SV=2	99.81	1.1644	1.1871	0.126905	1	0.209777	1	Trin_palecto_98041_2
Trin_293_155073_26	0.25079	1	-0.562234	1			100	sp|O43889-2|CREB3_HUMAN_Isoform_2_of_Cyclic_AMP-responsive_element-binding_protein_3_OS=Homo_sapiens_GN=CREB3	72.04			0.291073	1	0.184888	1	Trin_palecto_137403_7
Trin_293_123197_15	0.401944	1	-0.738943	1			100	sp|O43896|KIF1C_HUMAN_Kinesin-like_protein_KIF1C_OS=Homo_sapiens_GN=KIF1C_PE=1_SV=3	95.1	0.92624	0.95734	0.0148283	1	-0.478901	1	Trin_palecto_137225_10
Trin_293_90282_10	0.377149	1	0.458587	1			100	sp|O43900|PRIC3_HUMAN_Prickle-like_protein_3_OS=Homo_sapiens_GN=PRICKLE3_PE=1_SV=2	37.5			-Inf	1	0.909881	1	Trin_palecto_250853_1
Trin_293_52024_1	1.37362	1	3.57695	0.159195			100	sp|O43903|GAS2_HUMAN_Growth_arrest-specific_protein_2_OS=Homo_sapiens_GN=GAS2_PE=1_SV=1	0	0	0	0	0	0	0	0
Trin_293_68795_5	0.32339	1	-0.0716099	1			100	sp|O43909|EXTL3_HUMAN_Exostosin-like_3_OS=Homo_sapiens_GN=EXTL3_PE=1_SV=1	98.37			-0.123811	1	-0.695562	1	Trin_palecto_132908_5
Trin_293_211708_2	0.143045	1	-0.886484	1	1.1096	1.129	100	sp|O43913|ORC5_HUMAN_Origin_recognition_complex_subunit_5_OS=Homo_sapiens_GN=ORC5_PE=1_SV=1	94.94	1.0356	0.99199	0.569406	1	0.649547	1	Trin_palecto_62755_3
Trin_293_326467_1	0.76481	1	1.85846	1			100	sp|O43915|VEGFD_HUMAN_Vascular_endothelial_growth_factor_D_OS=Homo_sapiens_GN=FIGF_PE=1_SV=1	0	0	0	0	0	0	0	0
Trin_293_39573_8	0.288372	1	1.70281	1			100	sp|O43916|CHST1_HUMAN_Carbohydrate_sulfotransferase_1_OS=Homo_sapiens_GN=CHST1_PE=1_SV=1	34.09			-0.246595	1	-0.0113419	1	Trin_palecto_58722_7
Trin_293_61811_1	0.235134	1	-0.867862	1	0.84277	1.1456	100	sp|O43920|NDUS5_HUMAN_NADH_dehydrogenase_[ubiquinone]_iron-sulfur_protein_5_OS=Homo_sapiens_GN=NDUFS5_PE=1_SV=3	76.19	1.0463	1.2181	0.294842	1	-0.0321815	1	Trin_palecto_54302_3
Trin_293_91330_1	0.925275	1	2.16955	1			100	sp|O43921|EFNA2_HUMAN_Ephrin-A2_OS=Homo_sapiens_GN=EFNA2_PE=1_SV=1	96.88			0.185911	1	0.513067	1	Trin_palecto_163888_5
Trin_293_211810_2	0.187701	1	-0.477277	1	1.1032	3.6081	100	sp|O43924|PDE6D_HUMAN_Retinal_rod_rhodopsin-sensitive_cGMP_3',5'-cyclic_phosphodiesterase_subunit_delta_OS=Homo_sapiens_GN=PDE6D_PE=1_SV=1	98.67	0.91616	1.0027	0.066324	1	-0.00777753	1	Trin_palecto_60634_1
Trin_293_198292_1	0.0949678	1	-0.728252	1	1.0842	0.80483	100	sp|O43929|ORC4_HUMAN_Origin_recognition_complex_subunit_4_OS=Homo_sapiens_GN=ORC4_PE=1_SV=2	94.72			0.22518	1	0.290454	1	Trin_palecto_110075_2
Trin_293_118754_2	0.0230636	1	-0.289821	1	NaN	NaN	100	sp|O43933|PEX1_HUMAN_Peroxisome_biogenesis_factor_1_OS=Homo_sapiens_GN=PEX1_PE=1_SV=1	91.59			0.0321043	1	-0.598499	1	Trin_palecto_106320_4
Trin_293_146734_5	0.0439909	1	-0.776727	1			100	sp|O43934|MFS11_HUMAN_UNC93-like_protein_MFSD11_OS=Homo_sapiens_GN=MFSD11_PE=2_SV=2	94.65			-0.101501	1	-0.26571	1	Trin_palecto_97439_1
Trin_293_211205_2	0.0922095	1	-0.741657	1	0.98909	1.1826	100	sp|O60216|RAD21_HUMAN_Double-strand-break_repair_protein_rad21_homolog_OS=Homo_sapiens_GN=RAD21_PE=1_SV=2	98.1	0.93014	0.90416	-0.251715	1	0.00346716	1	Trin_palecto_64527_2
Trin_293_87173_1	-0.0727749	1	-1.41367	1	1.0013	1.3463	100	sp|O60220|TIM8A_HUMAN_Mitochondrial_import_inner_membrane_translocase_subunit_Tim8_A_OS=Homo_sapiens_GN=TIMM8A_PE=1_SV=1	98.97	1.0817	1.0077	0.46899	1	-0.400063	1	Trin_palecto_166571_1
Trin_293_62366_1	0.572165	1	1.64696	1			100	sp|O60229-2|KALRN_HUMAN_Isoform_2_of_Kalirin_OS=Homo_sapiens_GN=KALRN	0	0	0	0	0	0	0	0
Trin_293_250385_2	0.349773	1	1.48649	1			100	sp|O60229-4|KALRN_HUMAN_Isoform_4_of_Kalirin_OS=Homo_sapiens_GN=KALRN	45.95			0.631149	1	-0.505156	1	Trin_palecto_215289_2
Trin_293_82257_5	0.0387963	1	-1.21772	1	0.98428	0.82831	100	sp|O60231|DHX16_HUMAN_Putative_pre-mRNA-splicing_factor_ATP-dependent_RNA_helicase_DHX16_OS=Homo_sapiens_GN=DHX16_PE=1_SV=2	96.93	0.92277	0.97337	0.0295192	1	0.0318447	1	Trin_palecto_93813_4
Trin_293_96459_10	0.106938	1	-0.348839	1	1.0279	0.78311	100	sp|O60232|SSA27_HUMAN_Sjoegren_syndrome/scleroderma_autoantigen_1_OS=Homo_sapiens_GN=SSSCA1_PE=1_SV=1	94.97	0.98529	1.027	0.383756	1	-0.00558547	1	Trin_palecto_83513_3
Trin_293_245714_1	0.349773	1	1.20639	1	1.0332	0.55074	100	sp|O60234|GMFG_HUMAN_Glia_maturation_factor_gamma_OS=Homo_sapiens_GN=GMFG_PE=1_SV=1	97.89	0.89198	0.86113	1.85354	1	0.079806	1	Trin_palecto_196312_1
Trin_293_103073_1	-0.0287388	1	0.283553	1			100	sp|O60237-2|MYPT2_HUMAN_Isoform_2_of_Protein_phosphatase_1_regulatory_subunit_12B_OS=Homo_sapiens_GN=PPP1R12B	86.49			-0.394386	1	-0.109228	1	Trin_palecto_140071_1
Trin_293_103084_3	-2.04254	1	-0.60097	1			100	sp|O60237-3|MYPT2_HUMAN_Isoform_3_of_Protein_phosphatase_1_regulatory_subunit_12B_OS=Homo_sapiens_GN=PPP1R12B	61.7			0.631149	1	-Inf	1	Trin_palecto_140071_3
Trin_293_116787_6	0.469781	1	1.27739	1			100	sp|O60238|BNI3L_HUMAN_BCL2/adenovirus_E1B_19_kDa_protein-interacting_protein_3-like_OS=Homo_sapiens_GN=BNIP3L_PE=1_SV=1	96.35			0.207834	1	0.285815	1	Trin_palecto_133787_2
Trin_293_157932_2	0.247592	1	-0.736625	1			100	sp|O60239-2|3BP5_HUMAN_Isoform_2_of_SH3_domain-binding_protein_5_OS=Homo_sapiens_GN=SH3BP5	0	0	0	0	0	0	0	0
Trin_293_157919_2	-0.0370448	1	-0.878504	1			100	sp|O60239|3BP5_HUMAN_SH3_domain-binding_protein_5_OS=Homo_sapiens_GN=SH3BP5_PE=1_SV=2	93.63			0.48838	1	0.589689	1	Trin_palecto_72476_2
Trin_293_180137_4	-0.0308312	1	1.5408	1			100	sp|O60241-3|BAI2_HUMAN_Isoform_3_of_Brain-specific_angiogenesis_inhibitor_2_OS=Homo_sapiens_GN=BAI2	91.74			-0.466264	1	-0.678805	1	Trin_palecto_113197_13
Trin_293_149599_5	0.347481	1	-0.931511	1			100	sp|O60243-2|H6ST1_HUMAN_Isoform_2_of_Heparan-sulfate_6-O-sulfotransferase_1_OS=Homo_sapiens_GN=HS6ST1	37.84			-1.36885	1	-2.50516	1	Trin_palecto_58437_4
Trin_293_94293_3	0.0292112	1	-1.16153	1			100	sp|O60244|MED14_HUMAN_Mediator_of_RNA_polymerase_II_transcription_subunit_14_OS=Homo_sapiens_GN=MED14_PE=1_SV=2	97.94	0.99904	0.92439	-0.0397869	1	-0.305625	1	Trin_palecto_70433_5
Trin_293_73668_2	0.163969	1	-0.420265	1	0.95494	0.52623	100	sp|O60256|KPRB_HUMAN_Phosphoribosyl_pyrophosphate_synthase-associated_protein_2_OS=Homo_sapiens_GN=PRPSAP2_PE=1_SV=1	99.19	0.83584	0.83675	0.024513	1	-0.368435	1	Trin_palecto_53573_3
Trin_293_80240_2	-Inf	1	-0.60097	1			100	sp|O60259-2|KLK8_HUMAN_Isoform_2_of_Kallikrein-8_OS=Homo_sapiens_GN=KLK8	0	0	0	0	0	0	0	0
Trin_293_80241_2	-0.694621	1	-0.153511	1			100	sp|O60259-3|KLK8_HUMAN_Isoform_3_of_Kallikrein-8_OS=Homo_sapiens_GN=KLK8	0	0	0	0	0	0	0	0
Trin_293_80242_2	-1.82015	1	-0.485492	1			100	sp|O60259|KLK8_HUMAN_Kallikrein-8_OS=Homo_sapiens_GN=KLK8_PE=1_SV=1	0	0	0	0	0	0	0	0
Trin_293_54962_6	1.0349	1	0.281194	1			100	sp|O60260|PRKN2_HUMAN_E3_ubiquitin-protein_ligase_parkin_OS=Homo_sapiens_GN=PARK2_PE=1_SV=2	27.5			-1.32305	1	-1.652	1	Trin_palecto_97285_1
Trin_293_80239_1	-0.174648	1	-0.029813	1	NaN	NaN	100	sp|O60262|GBG7_HUMAN_Guanine_nucleotide-binding_protein_G(I)/G(S)/G(O)_subunit_gamma-7_OS=Homo_sapiens_GN=GNG7_PE=1_SV=1	95.59	0.52321	0.47435	-0.219888	1	0.300027	1	Trin_palecto_94585_5
Trin_293_211212_6	-0.144518	1	-1.68307	1	1.0756	1.238	100	sp|O60264|SMCA5_HUMAN_SWI/SNF-related_matrix-associated_actin-dependent_regulator_of_chromatin_subfamily_A_member_5_OS=Homo_sapiens_GN=SMARCA5_PE=1_SV=1	98.55	1.0355	1.071	0.0157319	1	-0.0378263	1	Trin_palecto_70144_7
Trin_293_97794_4	-0.262846	1	-1.02211	1			100	sp|O60268-2|K0513_HUMAN_Isoform_2_of_Uncharacterized_protein_KIAA0513_OS=Homo_sapiens_GN=KIAA0513	0	0	0	0	0	0	0	0
Trin_293_117510_5	0.00475725	1	0.26535	1			100	sp|O60281|ZN292_HUMAN_Zinc_finger_protein_292_OS=Homo_sapiens_GN=ZNF292_PE=1_SV=3	91.94	1.2751	0.90775	-0.12044	1	-0.108383	1	Trin_palecto_110584_13
Trin_293_34020_2	0.0755932	1	-0.827347	1	0.98358	0.49806	100	sp|O60282|KIF5C_HUMAN_Kinesin_heavy_chain_isoform_5C_OS=Homo_sapiens_GN=KIF5C_PE=1_SV=1	99.27			-0.438428	1	-0.983155	1	Trin_palecto_85233_9
Trin_293_32804_7	-0.147034	1	-0.48614	1			100	sp|O60285|NUAK1_HUMAN_NUAK_family_SNF1-like_kinase_1_OS=Homo_sapiens_GN=NUAK1_PE=1_SV=1	95.32			-0.0208223	1	0.200104	1	Trin_palecto_123769_2
Trin_293_170472_3	0.154222	1	0.525408	1			100	sp|O60290|ZN862_HUMAN_Zinc_finger_protein_862_OS=Homo_sapiens_GN=ZNF862_PE=2_SV=2	79.81			-0.231887	1	-0.0584101	1	Trin_palecto_158237_11
Trin_293_119865_3	-0.040908	1	-0.475575	1	0.84961	0.52811	100	sp|O60291-2|MGRN1_HUMAN_Isoform_2_of_E3_ubiquitin-protein_ligase_MGRN1_OS=Homo_sapiens_GN=MGRN1	90.31	1.0861	0.62616	0.0786847	1	-0.021708	1	Trin_palecto_92385_2
Trin_293_119864_3	0.0438036	1	-0.677132	1	0.84961	0.52811	100	sp|O60291-3|MGRN1_HUMAN_Isoform_3_of_E3_ubiquitin-protein_ligase_MGRN1_OS=Homo_sapiens_GN=MGRN1	42.31			0.538039	1	-0.0991641	1	Trin_palecto_94075_3
Trin_293_119859_2	-0.0458473	1	-0.652916	1	0.84961	0.52811	100	sp|O60291-4|MGRN1_HUMAN_Isoform_4_of_E3_ubiquitin-protein_ligase_MGRN1_OS=Homo_sapiens_GN=MGRN1	28.81			0.124189	1	-0.675081	1	Trin_palecto_135653_3
Trin_293_119856_2	0.156546	1	-0.47733	1	0.84961	0.52811	100	sp|O60291|MGRN1_HUMAN_E3_ubiquitin-protein_ligase_MGRN1_OS=Homo_sapiens_GN=MGRN1_PE=1_SV=2	90.58	1.0861	0.62616	0.0106939	1	-0.12651	1	Trin_palecto_92387_2
Trin_293_56695_2	0.0908855	1	-0.687568	1			100	sp|O60294|LCMT2_HUMAN_Leucine_carboxyl_methyltransferase_2_OS=Homo_sapiens_GN=LCMT2_PE=1_SV=3	83.36			0.227949	1	-0.769927	1	Trin_palecto_150725_1
Trin_293_81974_4	-0.280342	1	1.25352	1			100	sp|O60299|LZTS3_HUMAN_Leucine_zipper_putative_tumor_suppressor_3_OS=Homo_sapiens_GN=LZTS3_PE=2_SV=1	95.28			0.844553	1	1.05874	1	Trin_palecto_145455_3
Trin_293_34851_7	-0.0984866	1	-1.39857	1	1.0685	1.0852	100	sp|O60306|AQR_HUMAN_Intron-binding_protein_aquarius_OS=Homo_sapiens_GN=AQR_PE=1_SV=4	96.7	1.0513	0.96803	-0.102777	1	-0.228509	1	Trin_palecto_94081_2
Trin_293_157282_9	0.191964	1	-0.697095	1	1.0675	1.1832	100	sp|O60313-2|OPA1_HUMAN_Isoform_2_of_Dynamin-like_120_kDa_protein,_mitochondrial_OS=Homo_sapiens_GN=OPA1	98.19	0.94252	0.90239	-0.0470919	1	-0.146061	1	Trin_palecto_109642_2
Trin_293_157280_8	0.176272	1	-0.721057	1	1.0675	1.1832	100	sp|O60313|OPA1_HUMAN_Dynamin-like_120_kDa_protein,_mitochondrial_OS=Homo_sapiens_GN=OPA1_PE=1_SV=3	98.12	0.94252	0.90239	-0.00504923	1	-0.308465	1	Trin_palecto_109643_2
Trin_293_107901_10	-0.27159	1	-0.940156	1			100	sp|O60315-2|ZEB2_HUMAN_Isoform_2_of_Zinc_finger_E-box-binding_homeobox_2_OS=Homo_sapiens_GN=ZEB2	50			-0.245994	1	0.632347	1	Trin_palecto_156958_4
Trin_293_107899_10	-0.23794	1	-1.17158	1			100	sp|O60315|ZEB2_HUMAN_Zinc_finger_E-box-binding_homeobox_2_OS=Homo_sapiens_GN=ZEB2_PE=1_SV=1	98.43	1.2028	0.82353	0.66689	1	1.00046	1	Trin_palecto_105354_3
Trin_293_184115_18	-0.0302406	1	-1.14997	1	NaN	NaN	100	sp|O60318|MCM3A_HUMAN_80_kDa_MCM3-associated_protein_OS=Homo_sapiens_GN=MCM3AP_PE=1_SV=2	79.43	0.87197	0.65146	-0.0628008	1	-0.0450725	1	Trin_palecto_150845_3
Trin_293_79466_1	-0.124766	1	-0.844464	1			100	sp|O60331-4|PI51C_HUMAN_Isoform_4_of_Phosphatidylinositol_4-phosphate_5-kinase_type-1_gamma_OS=Homo_sapiens_GN=PIP5K1C	70.59			Inf	1	Inf	1	Trin_palecto_174539_6
Trin_293_79463_1	0.355797	1	-0.479469	1			100	sp|O60331|PI51C_HUMAN_Phosphatidylinositol_4-phosphate_5-kinase_type-1_gamma_OS=Homo_sapiens_GN=PIP5K1C_PE=1_SV=2	92.97			-0.0598195	1	0.458924	1	Trin_palecto_123619_1
Trin_293_110121_5	-0.0804889	1	-0.268281	1			100	sp|O60333-2|KIF1B_HUMAN_Isoform_2_of_Kinesin-like_protein_KIF1B_OS=Homo_sapiens_GN=KIF1B	95.1	1.2686	1.0256	0.0657832	1	-0.134193	1	Trin_palecto_143295_6
Trin_293_110118_2	-0.0830253	1	-1.27405	1			100	sp|O60333-3|KIF1B_HUMAN_Isoform_3_of_Kinesin-like_protein_KIF1B_OS=Homo_sapiens_GN=KIF1B	96.01	1.0983	1.195	0.00594452	1	0.0523103	1	Trin_palecto_143293_2
Trin_293_110122_5	-0.144895	1	0.405442	1			100	sp|O60333-4|KIF1B_HUMAN_Isoform_4_of_Kinesin-like_protein_KIF1B_OS=Homo_sapiens_GN=KIF1B	46.15			-Inf	1	0.494844	1	Trin_palecto_250167_1
Trin_293_187448_4	1.22424	1	1.70281	1			100	sp|O60336-2|MABP1_HUMAN_Isoform_2_of_Mitogen-activated_protein_kinase-binding_protein_1_OS=Homo_sapiens_GN=MAPKBP1	39.02			0.0461864	1	-Inf	1	Trin_palecto_224681_2
Trin_293_187444_4	-0.483117	1	-0.120977	1			100	sp|O60336-4|MABP1_HUMAN_Isoform_4_of_Mitogen-activated_protein_kinase-binding_protein_1_OS=Homo_sapiens_GN=MAPKBP1	36.67			0.104218	1	-0.295121	1	Trin_palecto_166644_3
Trin_293_187452_2	-0.346221	1	-0.401661	1			100	sp|O60336-5|MABP1_HUMAN_Isoform_5_of_Mitogen-activated_protein_kinase-binding_protein_1_OS=Homo_sapiens_GN=MAPKBP1	31.08			0.385673	1	0.946223	1	Trin_palecto_149062_10
Trin_293_187442_6	-0.0713649	1	-0.129963	1			100	sp|O60336|MABP1_HUMAN_Mitogen-activated_protein_kinase-binding_protein_1_OS=Homo_sapiens_GN=MAPKBP1_PE=2_SV=4	37.93			-0.185139	1	-0.800612	1	Trin_palecto_111737_9
Trin_293_62639_6	0.207595	1	0.058887	1			100	sp|O60337|MARH6_HUMAN_E3_ubiquitin-protein_ligase_MARCH6_OS=Homo_sapiens_GN=MARCH6_PE=1_SV=2	97.78			-0.166896	1	-0.237718	1	Trin_palecto_102967_8
Trin_293_119815_11	-0.0158308	1	-1.02217	1	1.0404	1.0009	100	sp|O60341|KDM1A_HUMAN_Lysine-specific_histone_demethylase_1A_OS=Homo_sapiens_GN=KDM1A_PE=1_SV=2	98.36	0.88457	0.87104	-0.00897901	1	-0.0165007	1	Trin_palecto_110196_1
Trin_293_102986_2	0.018693	1	-0.851547	1			100	sp|O60346|PHLP1_HUMAN_PH_domain_leucine-rich_repeat-containing_protein_phosphatase_1_OS=Homo_sapiens_GN=PHLPP1_PE=1_SV=3	88.14			-0.0775922	1	0.371065	1	Trin_palecto_155946_7
Trin_293_132687_1	0.174777	1	-0.81533	1			100	sp|O60353|FZD6_HUMAN_Frizzled-6_OS=Homo_sapiens_GN=FZD6_PE=1_SV=2	91.01	1.02	0.63581	-0.479918	1	-0.746916	1	Trin_palecto_89140_1
Trin_293_218100_1	-0.457582	1	0.39903	1			100	sp|O60356|NUPR1_HUMAN_Nuclear_protein_1_OS=Homo_sapiens_GN=NUPR1_PE=1_SV=1	0	0	0	0	0	0	0	0
Trin_293_148094_6	0.515057	1	1.27274	1			100	sp|O60381-3|HBP1_HUMAN_Isoform_3_of_HMG_box-containing_protein_1_OS=Homo_sapiens_GN=HBP1	27.55			-0.204775	1	-0.746532	1	Trin_palecto_113537_5
Trin_293_148082_6	0.311092	1	1.32262	1			100	sp|O60381|HBP1_HUMAN_HMG_box-containing_protein_1_OS=Homo_sapiens_GN=HBP1_PE=1_SV=2	98.05			0.214443	1	0.674301	1	Trin_palecto_81682_4
Trin_293_61616_7	-0.588827	1	0.794332	1			100	sp|O60383|GDF9_HUMAN_Growth/differentiation_factor_9_OS=Homo_sapiens_GN=GDF9_PE=1_SV=1	75.93			0.0461864	1	1.90988	1	Trin_palecto_191818_1
Trin_293_145091_2	0.957455	1	3.11524	1			100	sp|O60423-1|AT8B3_HUMAN_Isoform_2_of_Probable_phospholipid-transporting_ATPase_IK_OS=Homo_sapiens_GN=ATP8B3	38.78			0.14655	1	0.713519	1	Trin_palecto_54341_10
Trin_293_8142_1	1.76481	1	3.52831	1			100	sp|O60423-3|AT8B3_HUMAN_Isoform_3_of_Probable_phospholipid-transporting_ATPase_IK_OS=Homo_sapiens_GN=ATP8B3	41.18			0.853541	1	0.494844	1	Trin_palecto_94763_3
Trin_293_145094_1	Inf	1	Inf	1			100	sp|O60423|AT8B3_HUMAN_Probable_phospholipid-transporting_ATPase_IK_OS=Homo_sapiens_GN=ATP8B3_PE=2_SV=4	38.64			0.134162	1	-0.00460718	1	Trin_palecto_85846_19
Trin_293_113572_2	0.457157	1	0.503744	1	NaN	NaN	100	sp|O60427|FADS1_HUMAN_Fatty_acid_desaturase_1_OS=Homo_sapiens_GN=FADS1_PE=1_SV=2	93.15	1.0207	1.0491	0.256002	1	0.706441	1	Trin_palecto_64864_3
Trin_293_48687_5	1.59489	1	2.1833	1			100	sp|O60437|PEPL_HUMAN_Periplakin_OS=Homo_sapiens_GN=PPL_PE=1_SV=4	94.65			-2.83646	0.38781	-2.06587	0.804757	Trin_palecto_82093_1
Trin_293_121173_4	1.45669	1	1.42651	1			100	sp|O60443-3|DFNA5_HUMAN_Isoform_3_of_Non-syndromic_hearing_impairment_protein_5_OS=Homo_sapiens_GN=DFNA5	39.39			0.384355	1	-1.06315	1	Trin_palecto_113144_1
Trin_293_121176_5	0.871725	1	0.675871	1			100	sp|O60443|DFNA5_HUMAN_Non-syndromic_hearing_impairment_protein_5_OS=Homo_sapiens_GN=DFNA5_PE=1_SV=2	77.62	1.0815	1.4363	0.788194	1	1.13925	0.743628	Trin_palecto_160537_1
Trin_293_225084_1	0.612807	1	0.983993	1			100	sp|O60462-5|NRP2_HUMAN_Isoform_B5_of_Neuropilin-2_OS=Homo_sapiens_GN=NRP2	27.27			-0.0278142	1	1.49484	1	Trin_palecto_103374_1
Trin_293_157075_3	0.0339812	1	-0.836955	1	NaN	NaN	100	sp|O60476|MA1A2_HUMAN_Mannosyl-oligosaccharide_1,2-alpha-mannosidase_IB_OS=Homo_sapiens_GN=MAN1A2_PE=2_SV=1	95.79			-0.119223	1	-0.0654002	1	Trin_palecto_95568_2
Trin_293_104435_2	0.524547	1	0.565308	1			100	sp|O60478|G137B_HUMAN_Integral_membrane_protein_GPR137B_OS=Homo_sapiens_GN=GPR137B_PE=2_SV=1	90.39			0.510693	1	0.629973	1	Trin_palecto_138173_3
Trin_293_37182_1	0.295325	1	0.551033	1			100	sp|O60479|DLX3_HUMAN_Homeobox_protein_DLX-3_OS=Homo_sapiens_GN=DLX3_PE=2_SV=1	30.23			0.368114	1	0.079806	1	Trin_palecto_109072_3
Trin_293_139647_2	0.625407	1	0.122646	1			100	sp|O60481|ZIC3_HUMAN_Zinc_finger_protein_ZIC_3_OS=Homo_sapiens_GN=ZIC3_PE=1_SV=1	36.36			-Inf	1	0.172915	1	Trin_palecto_2935_4
Trin_293_118588_1	0.0705491	1	-0.546293	1	1.0345	1.0506	100	sp|O60488|ACSL4_HUMAN_Long-chain-fatty-acid--CoA_ligase_4_OS=Homo_sapiens_GN=ACSL4_PE=1_SV=2	37.21			-2.0242	1	-0.197034	1	Trin_palecto_67416_1
Trin_293_211158_2	0.171993	1	-0.787853	1	1.0993	0.61741	100	sp|O60493|SNX3_HUMAN_Sorting_nexin-3_OS=Homo_sapiens_GN=SNX3_PE=1_SV=3	100	0.97207	0.81976	0.0855958	1	-0.011386	1	Trin_palecto_64124_1
Trin_293_78306_16	-0.0164918	1	0.189952	1	0.94675	0.91478	100	sp|O60499|STX10_HUMAN_Syntaxin-10_OS=Homo_sapiens_GN=STX10_PE=1_SV=1	90.71	0.88424	0.75981	0.170774	1	-0.309685	1	Trin_palecto_79148_3
Trin_293_188911_3	0.116721	1	-0.293541	1	0.90403	0.44765	100	sp|O60502-2|NCOAT_HUMAN_Isoform_2_of_Bifunctional_protein_NCOAT_OS=Homo_sapiens_GN=MGEA5	100	0.85081	0.7851	0.00554439	1	0.935943	1	Trin_palecto_113544_1
Trin_293_188926_6	0.195251	1	-0.375901	1	0.90403	0.44765	100	sp|O60502|NCOAT_HUMAN_Bifunctional_protein_NCOAT_OS=Homo_sapiens_GN=MGEA5_PE=1_SV=2	98.91	0.85081	0.7851	-0.230167	1	0.745641	1	Trin_palecto_113554_1
Trin_293_186021_3	0.177089	1	-0.167635	1			100	sp|O60503|ADCY9_HUMAN_Adenylate_cyclase_type_9_OS=Homo_sapiens_GN=ADCY9_PE=1_SV=4	93.42			-0.0560473	1	-0.90767	1	Trin_palecto_92336_7
Trin_293_205788_6	-0.081484	1	-1.70247	1	1.0846	0.97533	100	sp|O60506|HNRPQ_HUMAN_Heterogeneous_nuclear_ribonucleoprotein_Q_OS=Homo_sapiens_GN=SYNCRIP_PE=1_SV=2	100	1.0613	1.0718	0.21448	1	0.374778	1	Trin_palecto_94681_8
Trin_293_105999_5	0.103197	1	-0.324207	1			100	sp|O60507|TPST1_HUMAN_Protein-tyrosine_sulfotransferase_1_OS=Homo_sapiens_GN=TPST1_PE=2_SV=1	97.3			0.372307	1	0.162379	1	Trin_palecto_27925_5
Trin_293_72406_3	-0.0787127	1	-0.846191	1	1.0669	1.0236	100	sp|O60508|PRP17_HUMAN_Pre-mRNA-processing_factor_17_OS=Homo_sapiens_GN=CDC40_PE=1_SV=1	97.41	1.1016	1.0405	0.0857325	1	0.0141413	1	Trin_palecto_140045_2
Trin_293_73114_1	0.184214	1	-0.141402	1			100	sp|O60512|B4GT3_HUMAN_Beta-1,4-galactosyltransferase_3_OS=Homo_sapiens_GN=B4GALT3_PE=1_SV=2	93.92			0.22824	1	0.456204	1	Trin_palecto_92045_1
Trin_293_83820_1	0.486203	1	-0.17986	1			100	sp|O60513|B4GT4_HUMAN_Beta-1,4-galactosyltransferase_4_OS=Homo_sapiens_GN=B4GALT4_PE=1_SV=1	87.98			0.178262	1	0.104703	1	Trin_palecto_37465_4
Trin_293_71398_1	-0.0187085	1	0.625473	1	0.83165	0.49001	100	sp|O60518|RNBP6_HUMAN_Ran-binding_protein_6_OS=Homo_sapiens_GN=RANBP6_PE=1_SV=2	97.96			0.227299	1	-0.701745	1	Trin_palecto_66288_2
Trin_293_94657_5	0.0505323	1	-0.38155	1			100	sp|O60519|CRBL2_HUMAN_cAMP-responsive_element-binding_protein-like_2_OS=Homo_sapiens_GN=CREBL2_PE=1_SV=1	99.17			-0.0275117	1	-0.575833	1	Trin_palecto_87940_3
Trin_293_6438_2	-0.0831866	1	0.983993	1			100	sp|O60522-2|TDRD6_HUMAN_Isoform_2_of_Tudor_domain-containing_protein_6_OS=Homo_sapiens_GN=TDRD6	80.25			-0.334237	1	-0.0431215	1	Trin_palecto_145613_1
Trin_293_397094_1	NA	NA	Inf	1			100	sp|O60522|TDRD6_HUMAN_Tudor_domain-containing_protein_6_OS=Homo_sapiens_GN=TDRD6_PE=2_SV=2	80.4			-0.114278	1	0.280339	1	Trin_palecto_145616_1
Trin_293_72363_5	0.420087	1	-0.273226	1	0.88912	0.49011	100	sp|O60547|GMDS_HUMAN_GDP-mannose_4,6_dehydratase_OS=Homo_sapiens_GN=GMDS_PE=1_SV=1	98.12	0.89131	0.91977	0.263869	1	0.45874	1	Trin_palecto_28374_4
Trin_293_179474_2	0.612807	1	-0.752973	1			100	sp|O60548|FOXD2_HUMAN_Forkhead_box_protein_D2_OS=Homo_sapiens_GN=FOXD2_PE=2_SV=2	89.39			0.0461864	1	0.00941669	1	Trin_palecto_35639_1
Trin_293_72537_2	0.1459	1	-0.276169	1	0.91478	0.6151	100	sp|O60551|NMT2_HUMAN_Glycylpeptide_N-tetradecanoyltransferase_2_OS=Homo_sapiens_GN=NMT2_PE=1_SV=1	80.22			0.890067	1	0.881867	1	Trin_palecto_121003_3
Trin_293_71562_3	0.00264666	1	-0.535547	1	1.0609	0.70487	100	sp|O60563|CCNT1_HUMAN_Cyclin-T1_OS=Homo_sapiens_GN=CCNT1_PE=1_SV=1	91.38	1.0806	0.8053	-0.0158281	1	0.0994348	1	Trin_palecto_75416_2
Trin_293_169113_4	-0.0293993	1	-0.701803	1	0.94078	0.73784	100	sp|O60573|IF4E2_HUMAN_Eukaryotic_translation_initiation_factor_4E_type_2_OS=Homo_sapiens_GN=EIF4E2_PE=1_SV=1	98.37	1.0075	1.1096	0.236268	1	0.205621	1	Trin_palecto_99278_3
Trin_293_145902_6	-0.0222722	1	-0.211433	1			100	sp|O60583-2|CCNT2_HUMAN_Isoform_2_of_Cyclin-T2_OS=Homo_sapiens_GN=CCNT2	94.74	1.0806	0.8053	0.106151	1	0.116332	1	Trin_palecto_84570_4
Trin_293_145918_6	-0.197537	1	-0.332743	1			100	sp|O60583|CCNT2_HUMAN_Cyclin-T2_OS=Homo_sapiens_GN=CCNT2_PE=1_SV=2	94.95	1.0806	0.8053	-0.261323	1	0.151013	1	Trin_palecto_84547_4
Trin_293_32563_7	0.442285	1	0.559369	1			100	sp|O60609|GFRA3_HUMAN_GDNF_family_receptor_alpha-3_OS=Homo_sapiens_GN=GFRA3_PE=1_SV=2	82.78			0.0678814	1	0.74507	1	Trin_palecto_97639_3
Trin_293_125258_12	0.150964	1	-0.721123	1	0.97937	0.51627	100	sp|O60610|DIAP1_HUMAN_Protein_diaphanous_homolog_1_OS=Homo_sapiens_GN=DIAPH1_PE=1_SV=2	95.54	1.0365	1.128	-0.0134898	1	0.219726	1	Trin_palecto_91361_1
Trin_293_72090_1	0.254604	1	0.139014	1			100	sp|O60613|SEP15_HUMAN_15_kDa_selenoprotein_OS=Homo_sapiens_GN=SEP15_PE=1_SV=3	91.3			-0.801811	1	-2.67508	1	Trin_palecto_102122_13
Trin_293_151857_2	0.577725	1	1.34945	1			100	sp|O60636-2|TSN2_HUMAN_Isoform_2_of_Tetraspanin-2_OS=Homo_sapiens_GN=TSPAN2	0	0	0	0	0	0	0	0
Trin_293_210921_2	0.399979	1	-0.504591	1			100	sp|O60637|TSN3_HUMAN_Tetraspanin-3_OS=Homo_sapiens_GN=TSPAN3_PE=2_SV=1	97.63			0.0596942	1	-0.484602	1	Trin_palecto_166525_3
Trin_293_95132_1	0.76481	1	3.09947	1			100	sp|O60641-3|AP180_HUMAN_Isoform_3_of_Clathrin_coat_assembly_protein_AP180_OS=Homo_sapiens_GN=SNAP91	97.94			-0.623665	1	0.120448	1	Trin_palecto_83130_4
Trin_293_95127_1	1.69081	1	1.93508	1			100	sp|O60641-4|AP180_HUMAN_Isoform_4_of_Clathrin_coat_assembly_protein_AP180_OS=Homo_sapiens_GN=SNAP91	30			-Inf	1	-0.090119	1	Trin_palecto_267274_1
Trin_293_140821_5	0.0805862	1	0.0293168	1			100	sp|O60645-2|EXOC3_HUMAN_Isoform_2_of_Exocyst_complex_component_3_OS=Homo_sapiens_GN=EXOC3	91.83	0.95937	0.89985	0.146206	1	0.341629	1	Trin_palecto_111720_13
Trin_293_140822_7	0.0182798	1	-0.19294	1			100	sp|O60645-3|EXOC3_HUMAN_Isoform_3_of_Exocyst_complex_component_3_OS=Homo_sapiens_GN=EXOC3	88.89	0.95937	0.89985	0.124462	1	0.396882	1	Trin_palecto_111717_11
Trin_293_71420_9	0.0823287	1	0.115301	1			100	sp|O60658-6|PDE8A_HUMAN_Isoform_6_of_High_affinity_cAMP-specific_and_IBMX-insensitive_3',5'-cyclic_phosphodiesterase_8A_OS=Homo_sapiens_GN=PDE8A	40.54			-1.21685	1	-1.09012	1	Trin_palecto_53951_1
Trin_293_71419_7	0.101567	1	0.0322229	1			100	sp|O60658|PDE8A_HUMAN_High_affinity_cAMP-specific_and_IBMX-insensitive_3',5'-cyclic_phosphodiesterase_8A_OS=Homo_sapiens_GN=PDE8A_PE=1_SV=2	85.29			0.0233744	1	0.813716	1	Trin_palecto_99764_8
Trin_293_65776_2	0.115173	1	1.33257	1			100	sp|O60662|KLH41_HUMAN_Kelch-like_protein_41_OS=Homo_sapiens_GN=KLHL41_PE=1_SV=2	97.03			2.46122	1	3.49484	1	Trin_palecto_68875_1
Trin_293_82696_6	-0.0701305	1	-0.0160072	1			100	sp|O60663-2|LMX1B_HUMAN_Isoform_2_of_LIM_homeobox_transcription_factor_1-beta_OS=Homo_sapiens_GN=LMX1B	0	0	0	0	0	0	0	0
Trin_293_82694_6	0.368583	1	-0.223332	1			100	sp|O60663|LMX1B_HUMAN_LIM_homeobox_transcription_factor_1-beta_OS=Homo_sapiens_GN=LMX1B_PE=1_SV=3	36.11			-0.953814	1	-Inf	1	Trin_palecto_85292_12
Trin_293_127632_2	0.010854	1	0.407945	1			100	sp|O60669|MOT2_HUMAN_Monocarboxylate_transporter_2_OS=Homo_sapiens_GN=SLC16A7_PE=2_SV=2	20.74			-1.17621	1	-0.492061	1	Trin_palecto_104155_2
Trin_293_33152_5	0.29635	1	-0.67483	1	NaN	NaN	100	sp|O60671-2|RAD1_HUMAN_Isoform_2_of_Cell_cycle_checkpoint_protein_RAD1_OS=Homo_sapiens_GN=RAD1	33.93			-0.0160248	1	0.245906	1	Trin_palecto_99641_4
Trin_293_33152_4	0.216879	1	-0.386845	1			100	sp|O60671-3|RAD1_HUMAN_Isoform_3_of_Cell_cycle_checkpoint_protein_RAD1_OS=Homo_sapiens_GN=RAD1	0	0	0	0	0	0	0	0
Trin_293_33153_4	0.321466	1	-0.654368	1	NaN	NaN	100	sp|O60671|RAD1_HUMAN_Cell_cycle_checkpoint_protein_RAD1_OS=Homo_sapiens_GN=RAD1_PE=1_SV=1	97.87	1.0097	0.95406	0.181956	1	0.024582	1	Trin_palecto_98524_4
Trin_293_113305_7	-0.236787	1	-0.796469	1			100	sp|O60673-2|DPOLZ_HUMAN_Isoform_2_of_DNA_polymerase_zeta_catalytic_subunit_OS=Homo_sapiens_GN=REV3L	91.22			-0.0296756	1	-0.0773234	1	Trin_palecto_96441_3
Trin_293_113304_5	-0.243998	1	-1.03199	1			100	sp|O60673|DPOLZ_HUMAN_DNA_polymerase_zeta_catalytic_subunit_OS=Homo_sapiens_GN=REV3L_PE=1_SV=2	91.35			-0.0304966	1	-0.0665505	1	Trin_palecto_96444_3
Trin_293_94167_1	0.406356	1	-1.12381	1			100	sp|O60674|JAK2_HUMAN_Tyrosine-protein_kinase_JAK2_OS=Homo_sapiens_GN=JAK2_PE=1_SV=2	94.52			0.245045	1	-0.240131	1	Trin_palecto_94437_1
Trin_293_221219_1	-0.000724459	1	0.066455	1			100	sp|O60682|MUSC_HUMAN_Musculin_OS=Homo_sapiens_GN=MSC_PE=1_SV=2	97.7			1.58224	1	1.75788	1	Trin_palecto_76392_1
Trin_293_148778_1	0.343716	1	-0.51671	1	NaN	NaN	100	sp|O60683|PEX10_HUMAN_Peroxisome_biogenesis_factor_10_OS=Homo_sapiens_GN=PEX10_PE=1_SV=1	80.67			0.427865	1	-0.327011	1	Trin_palecto_157198_1
Trin_293_129089_1	0.0653162	1	-0.36608	1	0.98004	0.54801	100	sp|O60684|IMA7_HUMAN_Importin_subunit_alpha-7_OS=Homo_sapiens_GN=KPNA6_PE=1_SV=1	99.59	0.99271	1.0323	-0.100279	1	-0.086726	1	Trin_palecto_122207_2
Trin_293_346127_1	-Inf	1	-2.60097	1			100	sp|O60687|SRPX2_HUMAN_Sushi_repeat-containing_protein_SRPX2_OS=Homo_sapiens_GN=SRPX2_PE=1_SV=1	42.11			0.0461864	1	0.280719	1	Trin_palecto_77960_5
Trin_293_68102_1	1.76481	1	2.67205	1			100	sp|O60688|YPEL1_HUMAN_Protein_yippee-like_1_OS=Homo_sapiens_GN=YPEL1_PE=2_SV=1	0	0	0	0	0	0	0	0
Trin_293_212364_3	0.000682819	1	-0.933024	1	1.0713	0.64494	100	sp|O60701|UGDH_HUMAN_UDP-glucose_6-dehydrogenase_OS=Homo_sapiens_GN=UGDH_PE=1_SV=1	97.98	0.91974	0.94855	0.123132	1	-0.517325	1	Trin_palecto_62691_1
Trin_293_211882_5	0.0865403	1	-0.100626	1			100	sp|O60704|TPST2_HUMAN_Protein-tyrosine_sulfotransferase_2_OS=Homo_sapiens_GN=TPST2_PE=1_SV=1	96.29			0.36327	1	1.13859	0.880654	Trin_palecto_82590_1
Trin_293_267959_1	2.08674	1	2.79135	1			100	sp|O60706-2|ABCC9_HUMAN_Isoform_SUR2B_of_ATP-binding_cassette_sub-family_C_member_9_OS=Homo_sapiens_GN=ABCC9	98.33			2.36811	1	1.07981	1	Trin_palecto_20136_3
Trin_293_147744_2	-0.650227	1	0.176638	1			100	sp|O60711-2|LPXN_HUMAN_Isoform_2_of_Leupaxin_OS=Homo_sapiens_GN=LPXN	83.14			0.662858	1	0.945505	1	Trin_palecto_99079_4
Trin_293_63094_2	-0.0291917	1	-1.14812	1	1.061	0.81648	100	sp|O60716-5|CTND1_HUMAN_Isoform_1A_of_Catenin_delta-1_OS=Homo_sapiens_GN=CTNND1	0	0	0	0	0	0	0	0
Trin_293_89580_3	0.446363	1	-0.294457	1			100	sp|O60721-2|NCKX1_HUMAN_Isoform_2_of_Sodium/potassium/calcium_exchanger_1_OS=Homo_sapiens_GN=SLC24A1	0	0	0	0	0	0	0	0
Trin_293_33060_1	0.189518	1	-1.45124	1			100	sp|O60725|ICMT_HUMAN_Protein-S-isoprenylcysteine_O-methyltransferase_OS=Homo_sapiens_GN=ICMT_PE=1_SV=1	96.48	0.96751	1.0674	0.245973	1	-0.31659	1	Trin_palecto_98767_1
Trin_293_115680_2	0.133612	1	-0.900324	1			100	sp|O60729-2|CC14B_HUMAN_Isoform_1_of_Dual_specificity_protein_phosphatase_CDC14B_OS=Homo_sapiens_GN=CDC14B	70			0.40233	1	0.310419	1	Trin_palecto_124585_9
Trin_293_115681_4	-0.120442	1	-0.943904	1			100	sp|O60729-4|CC14B_HUMAN_Isoform_4_of_Dual_specificity_protein_phosphatase_CDC14B_OS=Homo_sapiens_GN=CDC14B	90.52			0.216111	1	0.610321	1	Trin_palecto_108163_1
Trin_293_115682_2	0.2281	1	-1.07873	1			100	sp|O60729|CC14B_HUMAN_Dual_specificity_protein_phosphatase_CDC14B_OS=Homo_sapiens_GN=CDC14B_PE=1_SV=1	90.56			-1.5753	1	0.21731	1	Trin_palecto_108164_1
Trin_293_169874_1	0.189308	1	2.06399	1			100	sp|O60733-2|PLPL9_HUMAN_Isoform_SH-iPLA2_of_85/88_kDa_calcium-independent_phospholipase_A2_OS=Homo_sapiens_GN=PLA2G6	91.62			0.25959	1	0.452408	1	Trin_palecto_79059_1
Trin_293_169843_1	-0.344814	1	1.96629	1			100	sp|O60733-3|PLPL9_HUMAN_Isoform_Ankyrin-iPLA2-1_of_85/88_kDa_calcium-independent_phospholipase_A2_OS=Homo_sapiens_GN=PLA2G6	82.26			0.711767	1	1.70295	1	Trin_palecto_79061_1
Trin_293_169883_2	0.349773	1	2.24338	1			100	sp|O60733-4|PLPL9_HUMAN_Isoform_Ankyrin-iPLA2-2_of_85/88_kDa_calcium-independent_phospholipase_A2_OS=Homo_sapiens_GN=PLA2G6	30.65			NA	NA	Inf	1	Trin_palecto_86645_6
Trin_293_169854_1	0.864346	1	2.39387	1			100	sp|O60733|PLPL9_HUMAN_85/88_kDa_calcium-independent_phospholipase_A2_OS=Homo_sapiens_GN=PLA2G6_PE=1_SV=2	0	0	0	0	0	0	0	0
Trin_293_125456_4	-0.0961044	1	-1.33149	1	0.96216	0.44831	100	sp|O60749|SNX2_HUMAN_Sorting_nexin-2_OS=Homo_sapiens_GN=SNX2_PE=1_SV=2	97.69	0.954	0.90008	-0.118566	1	-0.10482	1	Trin_palecto_165455_5
Trin_293_72618_1	-1.55712	1	-1.33794	1			100	sp|O60755|GALR3_HUMAN_Galanin_receptor_type_3_OS=Homo_sapiens_GN=GALR3_PE=2_SV=1	32.84			-0.783889	1	-0.505156	1	Trin_palecto_67753_2
Trin_293_63089_1	-0.0290451	1	-0.767526	1	0.9598	1.3045	100	sp|O60762|DPM1_HUMAN_Dolichol-phosphate_mannosyltransferase_OS=Homo_sapiens_GN=DPM1_PE=1_SV=1	93.08	1.0025	1.1263	0.293697	1	0.0698163	1	Trin_palecto_130603_6
Trin_293_95670_9	0.197051	1	-0.619403	1	0.99448	0.75082	100	sp|O60763|USO1_HUMAN_General_vesicular_transport_factor_p115_OS=Homo_sapiens_GN=USO1_PE=1_SV=2	94.39	0.98353	0.99919	0.317144	1	0.494167	1	Trin_palecto_39867_6
Trin_293_35897_1	0.115804	1	0.224352	1			100	sp|O60779|S19A2_HUMAN_Thiamine_transporter_1_OS=Homo_sapiens_GN=SLC19A2_PE=1_SV=2	89.13			0.328344	1	0.627982	1	Trin_palecto_97673_2
Trin_293_63968_2	0.167499	1	-0.789872	1	0.98243	1.3428	100	sp|O60783|RT14_HUMAN_28S_ribosomal_protein_S14,_mitochondrial_OS=Homo_sapiens_GN=MRPS14_PE=1_SV=1	88.28	1.1222	1.2094	0.187407	1	-0.311847	1	Trin_palecto_72970_1
Trin_293_33666_6	0.133455	1	0.141009	1	1.025	0.75699	100	sp|O60784|TOM1_HUMAN_Target_of_Myb_protein_1_OS=Homo_sapiens_GN=TOM1_PE=1_SV=2	93.9			-0.00193083	1	0.339381	1	Trin_palecto_109759_1
Trin_293_53912_1	0.134044	1	1.02352	1			100	sp|O60806|TBX19_HUMAN_T-box_transcription_factor_TBX19_OS=Homo_sapiens_GN=TBX19_PE=1_SV=3	40			0.153763	1	0.438852	1	Trin_palecto_137426_6
Trin_293_179274_1	0.370751	1	-0.511587	1	1.1487	1.6249	100	sp|O60814|H2B1K_HUMAN_Histone_H2B_type_1-K_OS=Homo_sapiens_GN=HIST1H2BK_PE=1_SV=3	100	0.96527	1.0856	-0.616779	1	-0.49005	1	Trin_palecto_107299_1
Trin_293_189656_1	-0.336955	1	-0.946485	1	0.80331	0.44179	100	sp|O60825-2|F262_HUMAN_Isoform_2_of_6-phosphofructo-2-kinase/fructose-2,6-bisphosphatase_2_OS=Homo_sapiens_GN=PFKFB2	94.67	1.0409	0.92972	0.00697402	1	-0.209869	1	Trin_palecto_68997_5
Trin_293_70875_8	-0.00613561	1	-1.46905	1	0.87501	0.98423	100	sp|O60828-4|PQBP1_HUMAN_Isoform_4_of_Polyglutamine-binding_protein_1_OS=Homo_sapiens_GN=PQBP1	47.83			0.461224	1	0.494844	1	Trin_palecto_187710_1
Trin_293_70876_9	0.0402336	1	-0.719181	1	0.87501	0.98423	100	sp|O60828|PQBP1_HUMAN_Polyglutamine-binding_protein_1_OS=Homo_sapiens_GN=PQBP1_PE=1_SV=1	93.58	0.76617	0.85305	0.152694	1	0.0750395	1	Trin_palecto_28243_9
Trin_293_315439_1	NA	NA	Inf	1			100	sp|O60829|PAGE4_HUMAN_P_antigen_family_member_4_OS=Homo_sapiens_GN=PAGE4_PE=2_SV=1	30.77			1.04619	1	1.49484	1	Trin_palecto_72327_4
Trin_293_70877_4	0.34119	1	0.079667	1	0.85047	1.3006	100	sp|O60830-2|TI17B_HUMAN_Isoform_2_of_Mitochondrial_import_inner_membrane_translocase_subunit_Tim17-B_OS=Homo_sapiens_GN=TIMM17B	29.49			-0.305286	1	-0.907255	1	Trin_palecto_92532_2
Trin_293_70875_4	0.301828	1	-0.0895683	1	0.85047	1.3006	100	sp|O60830|TI17B_HUMAN_Mitochondrial_import_inner_membrane_translocase_subunit_Tim17-B_OS=Homo_sapiens_GN=TIMM17B_PE=1_SV=1	97.09	NaN	NaN	0.316324	1	-0.180846	1	Trin_palecto_28243_2
Trin_293_114184_4	0.315731	1	0.0133766	1	1.1434	1.3356	100	sp|O60831|PRAF2_HUMAN_PRA1_family_protein_2_OS=Homo_sapiens_GN=PRAF2_PE=1_SV=1	93.82	0.94282	0.87558	0.148889	1	-0.0820366	1	Trin_palecto_92293_1
Trin_293_211010_4	-0.124912	1	-2.09355	0.75315	0.90115	1.0018	100	sp|O60832|DKC1_HUMAN_H/ACA_ribonucleoprotein_complex_subunit_4_OS=Homo_sapiens_GN=DKC1_PE=1_SV=3	90.54	0.928	0.9742	0.358777	1	-0.00722597	1	Trin_palecto_86215_5
Trin_293_107880_1	-0.0150697	1	-1.8748	1	0.87989	0.55238	100	sp|O60841|IF2P_HUMAN_Eukaryotic_translation_initiation_factor_5B_OS=Homo_sapiens_GN=EIF5B_PE=1_SV=4	90.57	0.89222	0.91474	0.0410667	1	0.0244989	1	Trin_palecto_99391_3
Trin_293_176874_1	0.0622782	1	-0.431509	1			100	sp|O60858-3|TRI13_HUMAN_Isoform_3_of_E3_ubiquitin-protein_ligase_TRIM13_OS=Homo_sapiens_GN=TRIM13	92.14			-0.236327	1	-0.932868	1	Trin_palecto_142758_1
Trin_293_36732_6	0.873335	1	-0.141538	1			100	sp|O60861|GAS7_HUMAN_Growth_arrest-specific_protein_7_OS=Homo_sapiens_GN=GAS7_PE=1_SV=3	32.43			Inf	1	Inf	1	Trin_palecto_155109_14
Trin_293_68370_1	0.226074	1	-0.91372	1	0.98525	0.77653	100	sp|O60869|EDF1_HUMAN_Endothelial_differentiation-related_factor_1_OS=Homo_sapiens_GN=EDF1_PE=1_SV=1	100			-0.160265	1	-Inf	1	Trin_palecto_91793_2
Trin_293_46649_1	-0.130114	1	-1.21421	1	1.0952	0.86238	100	sp|O60870|KIN17_HUMAN_DNA/RNA-binding_protein_KIN17_OS=Homo_sapiens_GN=KIN_PE=1_SV=2	94.66	1.0209	0.79602	0.0159793	1	-0.0216628	1	Trin_palecto_87978_2
Trin_293_101792_5	0.0378288	1	-0.119843	1			100	sp|O60879-3|DIAP2_HUMAN_Isoform_3_of_Protein_diaphanous_homolog_2_OS=Homo_sapiens_GN=DIAPH2	0	0	0	0	0	0	0	0
Trin_293_211390_2	0.0558591	1	-1.19055	1	0.96657	0.67391	100	sp|O60884|DNJA2_HUMAN_DnaJ_homolog_subfamily_A_member_2_OS=Homo_sapiens_GN=DNAJA2_PE=1_SV=1	99.51	0.95308	1.0221	0.23807	1	0.385015	1	Trin_palecto_113456_13
Trin_293_100208_5	0.0872632	1	-0.584442	1			100	sp|O60885-2|BRD4_HUMAN_Isoform_C_of_Bromodomain-containing_protein_4_OS=Homo_sapiens_GN=BRD4	97.09	0.88085	0.83688	-0.0368182	1	0.341303	1	Trin_palecto_130050_2
Trin_293_68851_3	0.083584	1	-0.258039	1	1.0109	1.2082	100	sp|O60885|BRD4_HUMAN_Bromodomain-containing_protein_4_OS=Homo_sapiens_GN=BRD4_PE=1_SV=2	97.14	0.88085	0.83688	0.0501139	1	0.413961	1	Trin_palecto_130052_2
Trin_293_189796_2	-0.342105	1	0.176638	1			100	sp|O60888-2|CUTA_HUMAN_Isoform_A_of_Protein_CutA_OS=Homo_sapiens_GN=CUTA	29.79			0.18369	1	-1.24212	1	Trin_palecto_89786_2
Trin_293_72303_1	0.552968	1	0.597794	1	0.91663	0.61503	100	sp|O60888-3|CUTA_HUMAN_Isoform_C_of_Protein_CutA_OS=Homo_sapiens_GN=CUTA	90	0.89056	0.94785	0.164163	1	-0.208673	1	Trin_palecto_61384_1
Trin_293_72306_1	0.386739	1	0.407814	1	0.91663	0.61503	100	sp|O60888|CUTA_HUMAN_Protein_CutA_OS=Homo_sapiens_GN=CUTA_PE=1_SV=2	86.13			0.113301	1	0.311979	1	Trin_palecto_138205_5
Trin_293_169462_3	0.473762	1	-0.0160072	1			100	sp|O60890|OPHN1_HUMAN_Oligophrenin-1_OS=Homo_sapiens_GN=OPHN1_PE=1_SV=1	91.64			-0.115648	1	-0.710101	1	Trin_palecto_47308_1
Trin_293_33028_3	0.334697	1	0.521183	1			100	sp|O60894|RAMP1_HUMAN_Receptor_activity-modifying_protein_1_OS=Homo_sapiens_GN=RAMP1_PE=1_SV=1	0	0	0	0	0	0	0	0
Trin_293_146621_2	0.59816	1	0.99271	1			100	sp|O60895|RAMP2_HUMAN_Receptor_activity-modifying_protein_2_OS=Homo_sapiens_GN=RAMP2_PE=1_SV=2	73.86			-0.456314	1	-0.505156	1	Trin_palecto_36774_2
Trin_293_51916_1	0.315503	1	1.03064	1			100	sp|O60902-2|SHOX2_HUMAN_Isoform_2_of_Short_stature_homeobox_protein_2_OS=Homo_sapiens_GN=SHOX2	44.44			0.250804	1	-0.86185	1	Trin_palecto_36751_4
Trin_293_51917_1	0.349773	1	1.27138	1			100	sp|O60902|SHOX2_HUMAN_Short_stature_homeobox_protein_2_OS=Homo_sapiens_GN=SHOX2_PE=2_SV=4	0	0	0	0	0	0	0	0
Trin_293_204246_7	0.120954	1	-0.418855	1			100	sp|O60906|NSMA_HUMAN_Sphingomyelin_phosphodiesterase_2_OS=Homo_sapiens_GN=SMPD2_PE=1_SV=2	84.16			0.160746	1	-0.675827	1	Trin_palecto_93686_3
Trin_293_144145_9	0.237542	1	0.0712038	1	1.0633	0.7907	100	sp|O60907-2|TBL1X_HUMAN_Isoform_2_of_F-box-like/WD_repeat-containing_protein_TBL1X_OS=Homo_sapiens_GN=TBL1X	36.96			-0.316384	1	-0.090119	1	Trin_palecto_89825_5
Trin_293_144148_9	0.0545346	1	-0.0397475	1	1.0633	0.7907	100	sp|O60907|TBL1X_HUMAN_F-box-like/WD_repeat-containing_protein_TBL1X_OS=Homo_sapiens_GN=TBL1X_PE=1_SV=3	94.68	0.89614	1.1005	0.470387	1	1.20032	0.575053	Trin_palecto_125633_12
Trin_293_162205_3	0.178929	1	-0.080605	1			100	sp|O60909|B4GT2_HUMAN_Beta-1,4-galactosyltransferase_2_OS=Homo_sapiens_GN=B4GALT2_PE=1_SV=1	95.16			0.347985	1	0.447896	1	Trin_palecto_85167_1
Trin_293_120789_7	0.154125	1	-0.801779	1			100	sp|O60911|CATL2_HUMAN_Cathepsin_L2_OS=Homo_sapiens_GN=CTSV_PE=1_SV=2	79.4	0.79584	0.77307	-0.255194	1	-0.0138291	1	Trin_palecto_113142_9
Trin_293_70339_1	-0.0528525	1	-1.23332	1	0.87719	0.62704	100	sp|O60921|HUS1_HUMAN_Checkpoint_protein_HUS1_OS=Homo_sapiens_GN=HUS1_PE=1_SV=1	85.71	0.89688	0.91345	0.248698	1	0.143103	1	Trin_palecto_88488_1
Trin_293_211295_1	0.0846058	1	-1.25495	1	0.90777	0.50275	100	sp|O60925|PFD1_HUMAN_Prefoldin_subunit_1_OS=Homo_sapiens_GN=PFDN1_PE=1_SV=2	98.36	1.0647	0.81292	0.422151	1	0.495352	1	Trin_palecto_54616_2
Trin_293_90337_6	0.31622	1	-0.410191	1	1.1986	0.7651	100	sp|O60927|PP1RB_HUMAN_Protein_phosphatase_1_regulatory_subunit_11_OS=Homo_sapiens_GN=PPP1R11_PE=1_SV=1	97.62	1.0768	1.0101	0.0772133	1	-0.371347	1	Trin_palecto_63405_1
Trin_293_307742_1	2.57217	1	0.39903	1			100	sp|O60928|IRK13_HUMAN_Inward_rectifier_potassium_channel_13_OS=Homo_sapiens_GN=KCNJ13_PE=1_SV=1	0	0	0	0	0	0	0	0
Trin_293_211567_5	-0.0122996	1	-1.24279	1	0.8452	0.70818	100	sp|O60930|RNH1_HUMAN_Ribonuclease_H1_OS=Homo_sapiens_GN=RNASEH1_PE=1_SV=2	75.44			0.00391689	1	-0.0998717	1	Trin_palecto_98863_6
Trin_293_177965_1	0.039838	1	-1.87903	1	1.0723	0.82172	100	sp|O60934|NBN_HUMAN_Nibrin_OS=Homo_sapiens_GN=NBN_PE=1_SV=1	73.35	0.982	0.91045	0.278965	1	0.176437	1	Trin_palecto_93917_5
Trin_293_121216_2	-0.0425446	1	1.63607	1			100	sp|O60936-2|NOL3_HUMAN_Isoform_2_of_Nucleolar_protein_3_OS=Homo_sapiens_GN=NOL3	0	0	0	0	0	0	0	0
Trin_293_41951_6	0.828941	1	-0.359962	1			100	sp|O60939|SCN2B_HUMAN_Sodium_channel_subunit_beta-2_OS=Homo_sapiens_GN=SCN2B_PE=1_SV=1	0	0	0	0	0	0	0	0
Trin_293_110138_1	0.266004	1	0.222153	1			100	sp|O60941-2|DTNB_HUMAN_Isoform_2_of_Dystrobrevin_beta_OS=Homo_sapiens_GN=DTNB	0	0	0	0	0	0	0	0
Trin_293_110133_2	0.455482	1	0.485004	1	0.97521	0.75038	100	sp|O60941-6|DTNB_HUMAN_Isoform_6_of_Dystrobrevin_beta_OS=Homo_sapiens_GN=DTNB	96.77			-0.416786	1	-0.422694	1	Trin_palecto_151846_4
Trin_293_92176_3	0.16302	1	-1.48928	1			100	sp|O60942-2|MCE1_HUMAN_Isoform_2_of_mRNA-capping_enzyme_OS=Homo_sapiens_GN=RNGTT	0	0	0	0	0	0	0	0
Trin_293_92177_3	-0.0631719	1	-1.36477	1			100	sp|O60942|MCE1_HUMAN_mRNA-capping_enzyme_OS=Homo_sapiens_GN=RNGTT_PE=1_SV=1	97.26	0.9391	0.90111	0.0229096	1	-0.277034	1	Trin_palecto_83028_4
Trin_293_59946_1	-0.0270241	1	-0.309716	1	1.0218	1.1951	100	sp|O75027|ABCB7_HUMAN_ATP-binding_cassette_sub-family_B_member_7,_mitochondrial_OS=Homo_sapiens_GN=ABCB7_PE=1_SV=2	90.43	1.0724	1.1175	0.0540157	1	-0.195966	1	Trin_palecto_27977_3
Trin_293_81698_4	0.390415	1	-0.730253	1			100	sp|O75030-2|MITF_HUMAN_Isoform_A2_of_Microphthalmia-associated_transcription_factor_OS=Homo_sapiens_GN=MITF	98.46			0.0204233	1	-0.0965168	1	Trin_palecto_100905_1
Trin_293_81699_4	0.289231	1	-0.51467	1			100	sp|O75030|MITF_HUMAN_Microphthalmia-associated_transcription_factor_OS=Homo_sapiens_GN=MITF_PE=1_SV=2	98.48			0.584151	1	-0.2514	1	Trin_palecto_100906_1
Trin_293_211250_18	-0.114895	1	-1.17552	1			100	sp|O75031|HSF2B_HUMAN_Heat_shock_factor_2-binding_protein_OS=Homo_sapiens_GN=HSF2BP_PE=1_SV=1	88.44			0.216111	1	0.079806	1	Trin_palecto_80243_4
Trin_293_140440_3	-0.0597477	1	0.275759	1			100	sp|O75037-3|KI21B_HUMAN_Isoform_3_of_Kinesin-like_protein_KIF21B_OS=Homo_sapiens_GN=KIF21B	92.26			0.383221	1	1.59269	0.179832	Trin_palecto_154286_17
Trin_293_140441_2	0.0221981	1	0.470493	1			100	sp|O75037-4|KI21B_HUMAN_Isoform_4_of_Kinesin-like_protein_KIF21B_OS=Homo_sapiens_GN=KIF21B	92.13			0.532096	1	1.81745	0.0328969	Trin_palecto_154264_16
Trin_293_215574_2	0.4976	1	0.24749	1			100	sp|O75051|PLXA2_HUMAN_Plexin-A2_OS=Homo_sapiens_GN=PLXNA2_PE=1_SV=4	97.04			0.350571	1	0.975798	1	Trin_palecto_140755_4
Trin_293_85532_5	0.0438954	1	0.434594	1			100	sp|O75054|IGSF3_HUMAN_Immunoglobulin_superfamily_member_3_OS=Homo_sapiens_GN=IGSF3_PE=2_SV=3	92.35			-0.291751	1	-0.0925705	1	Trin_palecto_131784_6
Trin_293_91491_5	0.187682	1	-0.404986	1			100	sp|O75063|XYLK_HUMAN_Glycosaminoglycan_xylosylkinase_OS=Homo_sapiens_GN=FAM20B_PE=1_SV=1	96.58			0.238636	1	0.21044	1	Trin_palecto_146712_1
Trin_293_166244_2	-0.241139	1	-0.818423	1			100	sp|O75069-2|TMCC2_HUMAN_Isoform_2_of_Transmembrane_and_coiled-coil_domains_protein_2_OS=Homo_sapiens_GN=TMCC2	94.92			-0.0862639	1	-0.992272	1	Trin_palecto_132611_2
Trin_293_166248_4	-0.0300753	1	-0.595969	1			100	sp|O75069|TMCC2_HUMAN_Transmembrane_and_coiled-coil_domains_protein_2_OS=Homo_sapiens_GN=TMCC2_PE=1_SV=3	94.32			0.287194	1	-0.964588	1	Trin_palecto_132594_1
Trin_293_72451_4	0.220875	1	-0.458909	1			100	sp|O75071|EFC14_HUMAN_EF-hand_calcium-binding_domain-containing_protein_14_OS=Homo_sapiens_GN=EFCAB14_PE=2_SV=1	74.34			0.25616	1	-0.0973505	1	Trin_palecto_99380_2
Trin_293_126124_1	0.210221	1	-0.230746	1			100	sp|O75072-2|FKTN_HUMAN_Isoform_2_of_Fukutin_OS=Homo_sapiens_GN=FKTN	92.24			-0.017944	1	-0.146075	1	Trin_palecto_120500_1
Trin_293_126130_1	0.0997107	1	-0.480489	1			100	sp|O75072|FKTN_HUMAN_Fukutin_OS=Homo_sapiens_GN=FKTN_PE=1_SV=2	93.49			0.189311	1	0.053006	1	Trin_palecto_120502_1
Trin_293_90712_13	0.407693	1	0.15739	1			100	sp|O75077-3|ADA23_HUMAN_Isoform_Gamma_of_Disintegrin_and_metalloproteinase_domain-containing_protein_23_OS=Homo_sapiens_GN=ADAM23	28.57			1.85354	1	-0.827085	1	Trin_palecto_77753_4
Trin_293_90711_13	0.306552	1	0.441602	1			100	sp|O75077|ADA23_HUMAN_Disintegrin_and_metalloproteinase_domain-containing_protein_23_OS=Homo_sapiens_GN=ADAM23_PE=1_SV=1	30			-Inf	1	-3.09012	1	Trin_palecto_6030_1
Trin_293_174393_9	-0.156861	1	0.405209	1			100	sp|O75078|ADA11_HUMAN_Disintegrin_and_metalloproteinase_domain-containing_protein_11_OS=Homo_sapiens_GN=ADAM11_PE=2_SV=3	97.85			-0.391935	1	-0.85308	1	Trin_palecto_103706_2
Trin_293_110491_9	1.57217	1	1.35839	1			100	sp|O75081-2|MTG16_HUMAN_Isoform_2_of_Protein_CBFA2T3_OS=Homo_sapiens_GN=CBFA2T3	50			0.698263	1	1.38793	1	Trin_palecto_118825_11
Trin_293_110489_5	Inf	1	Inf	1			100	sp|O75081-5|MTG16_HUMAN_Isoform_4_of_Protein_CBFA2T3_OS=Homo_sapiens_GN=CBFA2T3	0	0	0	0	0	0	0	0
Trin_293_110490_11	0.5374	1	1.52831	1			100	sp|O75081|MTG16_HUMAN_Protein_CBFA2T3_OS=Homo_sapiens_GN=CBFA2T3_PE=1_SV=2	0	0	0	0	0	0	0	0
Trin_293_176521_2	-0.0103163	1	0.0881212	1			100	sp|O75084|FZD7_HUMAN_Frizzled-7_OS=Homo_sapiens_GN=FZD7_PE=2_SV=2	100			0.593674	1	0.76403	1	Trin_palecto_163681_2
Trin_293_137768_5	1.29374	1	2.52949	0.583812			100	sp|O75093|SLIT1_HUMAN_Slit_homolog_1_protein_OS=Homo_sapiens_GN=SLIT1_PE=2_SV=4	95.46			-2.53878	1	1.28839	1	Trin_palecto_131453_12
Trin_293_104068_3	0.349773	1	1.32503	1			100	sp|O75094-2|SLIT3_HUMAN_Isoform_2_of_Slit_homolog_3_protein_OS=Homo_sapiens_GN=SLIT3	86.69			0.0461864	1	0.930943	1	Trin_palecto_131450_3
Trin_293_70744_5	-0.180663	1	0.132144	1			100	sp|O75106|AOC2_HUMAN_Retina-specific_copper_amine_oxidase_OS=Homo_sapiens_GN=AOC2_PE=1_SV=2	88			0.157218	1	0.551427	1	Trin_palecto_56962_5
Trin_293_92778_2	0.827879	1	0.630464	1			100	sp|O75110|ATP9A_HUMAN_Probable_phospholipid-transporting_ATPase_IIA_OS=Homo_sapiens_GN=ATP9A_PE=1_SV=3	98.14			0.129176	1	0.382527	1	Trin_palecto_143703_3
Trin_293_272705_1	NA	NA	NA	NA			100	sp|O75112-7|LDB3_HUMAN_Isoform_7_of_LIM_domain-binding_protein_3_OS=Homo_sapiens_GN=LDB3	58.33			-0.60589	1	-0.64266	1	Trin_palecto_71597_1
Trin_293_117162_3	-0.0734997	1	-0.80873	1			100	sp|O75113|N4BP1_HUMAN_NEDD4-binding_protein_1_OS=Homo_sapiens_GN=N4BP1_PE=1_SV=4	86.19			0.0197023	1	0.437056	1	Trin_palecto_156702_9
Trin_293_87156_1	0.038134	1	-0.0609546	1			100	sp|O75121-2|MFA3L_HUMAN_Isoform_2_of_Microfibrillar-associated_protein_3-like_OS=Homo_sapiens_GN=MFAP3L	0	0	0	0	0	0	0	0
Trin_293_87151_3	0.15967	1	0.551033	1			100	sp|O75121|MFA3L_HUMAN_Microfibrillar-associated_protein_3-like_OS=Homo_sapiens_GN=MFAP3L_PE=2_SV=3	95			-0.33305	1	-1.38689	1	Trin_palecto_129900_3
Trin_293_83474_1	0.019935	1	-1.10578	1	0.64053	0.79076	100	sp|O75127|PTCD1_HUMAN_Pentatricopeptide_repeat-containing_protein_1,_mitochondrial_OS=Homo_sapiens_GN=PTCD1_PE=1_SV=2	77.42			-0.0119386	1	-0.256638	1	Trin_palecto_102564_3
Trin_293_74999_1	0.501776	1	0.39903	1			100	sp|O75128-4|COBL_HUMAN_Isoform_4_of_Protein_cordon-bleu_OS=Homo_sapiens_GN=COBL	0	0	0	0	0	0	0	0
Trin_293_17445_3	1.08674	1	-Inf	1			100	sp|O75129-2|ASTN2_HUMAN_Isoform_2_of_Astrotactin-2_OS=Homo_sapiens_GN=ASTN2	32.26			-0.163267	1	0.372853	1	Trin_palecto_120452_9
Trin_293_104106_6	0.998009	1	1.04187	1			100	sp|O75129-4|ASTN2_HUMAN_Isoform_4_of_Astrotactin-2_OS=Homo_sapiens_GN=ASTN2	34.38			0.0461864	1	-0.090119	1	Trin_palecto_208851_1
Trin_293_104105_4	0.333094	1	-0.230132	1			100	sp|O75129-6|ASTN2_HUMAN_Isoform_6_of_Astrotactin-2_OS=Homo_sapiens_GN=ASTN2	100			Inf	1	Inf	1	Trin_palecto_211526_1
Trin_293_87242_3	0.29798	1	-0.934658	1	1.426	1.482	100	sp|O75131|CPNE3_HUMAN_Copine-3_OS=Homo_sapiens_GN=CPNE3_PE=1_SV=1	95.46	0.85681	0.8775	0.128243	1	0.236178	1	Trin_palecto_136779_1
Trin_293_154303_2	-0.156621	1	-1.0746	1			100	sp|O75140-1|DEPD5_HUMAN_Isoform_1_of_DEP_domain-containing_protein_5_OS=Homo_sapiens_GN=DEPDC5	95.06			0.117888	1	-0.941796	1	Trin_palecto_106264_4
Trin_293_154297_1	-0.0533514	1	-0.994634	1			100	sp|O75140-2|DEPD5_HUMAN_Isoform_2_of_DEP_domain-containing_protein_5_OS=Homo_sapiens_GN=DEPDC5	47.62			0.724258	1	0.98027	1	Trin_palecto_170994_1
Trin_293_154299_2	-0.288006	1	-1.34266	1			100	sp|O75140-4|DEPD5_HUMAN_Isoform_4_of_DEP_domain-containing_protein_5_OS=Homo_sapiens_GN=DEPDC5	94.87			0.110317	1	-0.934841	1	Trin_palecto_106280_2
Trin_293_154307_2	-0.284471	1	-1.27474	1			100	sp|O75140-8|DEPD5_HUMAN_Isoform_8_of_DEP_domain-containing_protein_5_OS=Homo_sapiens_GN=DEPDC5	41.18			1.30922	1	0.494844	1	Trin_palecto_37973_1
Trin_293_154298_1	-0.136505	1	-1.2714	1			100	sp|O75140-9|DEPD5_HUMAN_Isoform_9_of_DEP_domain-containing_protein_5_OS=Homo_sapiens_GN=DEPDC5	95.18			0.101048	1	-0.47199	1	Trin_palecto_106258_4
Trin_293_154314_1	0.150869	1	-1.0604	1			100	sp|O75140|DEPD5_HUMAN_DEP_domain-containing_protein_5_OS=Homo_sapiens_GN=DEPDC5_PE=1_SV=2	0	0	0	0	0	0	0	0
Trin_293_85706_2	0.151134	1	-0.056458	1			100	sp|O75143-2|ATG13_HUMAN_Isoform_2_of_Autophagy-related_protein_13_OS=Homo_sapiens_GN=ATG13	97.92			0.138991	1	0.329784	1	Trin_palecto_96753_7
Trin_293_142919_5	0.486094	1	1.52497	1	0.97976	0.71358	100	sp|O75145-2|LIPA3_HUMAN_Isoform_2_of_Liprin-alpha-3_OS=Homo_sapiens_GN=PPFIA3	95.12	0.94405	0.84095	0.326294	1	0.654921	1	Trin_palecto_136871_11
Trin_293_173340_4	-0.155652	1	-0.0945471	1	0.85389	0.87269	100	sp|O75152|ZC11A_HUMAN_Zinc_finger_CCCH_domain-containing_protein_11A_OS=Homo_sapiens_GN=ZC3H11A_PE=1_SV=3	85.81	0.97338	0.95442	0.0524846	1	0.247582	1	Trin_palecto_129097_1
Trin_293_95613_6	-0.019579	1	-1.17979	1	1.0498	0.53848	100	sp|O75153|CLU_HUMAN_Clustered_mitochondria_protein_homolog_OS=Homo_sapiens_GN=CLUH_PE=1_SV=2	95.19	1.1225	1.1131	0.376565	1	0.154079	1	Trin_palecto_72218_4
Trin_293_85347_2	0.0616165	1	-0.814793	1			100	sp|O75154-3|RFIP3_HUMAN_Isoform_3_of_Rab11_family-interacting_protein_3_OS=Homo_sapiens_GN=RAB11FIP3	83.79			-0.188279	1	-0.269089	1	Trin_palecto_91467_9
Trin_293_85344_2	-0.0600611	1	-0.745823	1			100	sp|O75154|RFIP3_HUMAN_Rab11_family-interacting_protein_3_OS=Homo_sapiens_GN=RAB11FIP3_PE=1_SV=1	83.31			-0.0500742	1	-0.22474	1	Trin_palecto_91466_9
Trin_293_116837_7	-0.247681	1	-0.910954	1			100	sp|O75157-2|T22D2_HUMAN_Isoform_2_of_TSC22_domain_family_protein_2_OS=Homo_sapiens_GN=TSC22D2	86.37	0.99501	0.94596	0.275632	1	0.34229	1	Trin_palecto_101039_8
Trin_293_116842_7	-0.0285686	1	-0.900726	1			100	sp|O75157|T22D2_HUMAN_TSC22_domain_family_protein_2_OS=Homo_sapiens_GN=TSC22D2_PE=1_SV=3	86.28	0.99501	0.94596	0.593573	1	0.888622	1	Trin_palecto_101046_8
Trin_293_151144_2	0.0987428	1	-0.0138714	1			100	sp|O75159|SOCS5_HUMAN_Suppressor_of_cytokine_signaling_5_OS=Homo_sapiens_GN=SOCS5_PE=1_SV=1	96.83			0.0193626	1	-0.434767	1	Trin_palecto_81656_2
Trin_293_177271_8	-0.197191	1	-1.09833	1			100	sp|O75164|KDM4A_HUMAN_Lysine-specific_demethylase_4A_OS=Homo_sapiens_GN=KDM4A_PE=1_SV=2	96.37			-0.167485	1	0.0660275	1	Trin_palecto_86562_3
Trin_293_34540_3	-0.0741472	1	-1.20886	1	0.87718	0.80849	100	sp|O75165|DJC13_HUMAN_DnaJ_homolog_subfamily_C_member_13_OS=Homo_sapiens_GN=DNAJC13_PE=1_SV=5	98.65	0.96374	0.97214	-0.247545	1	-0.24617	1	Trin_palecto_71229_1
Trin_293_71508_2	0.108112	1	0.0292132	1			100	sp|O75167-2|PHAR2_HUMAN_Isoform_2_of_Phosphatase_and_actin_regulator_2_OS=Homo_sapiens_GN=PHACTR2	85.54			-0.942673	1	-0.287565	1	Trin_palecto_144782_8
Trin_293_94788_9	0.106481	1	0.403541	1			100	sp|O75170|PP6R2_HUMAN_Serine/threonine-protein_phosphatase_6_regulatory_subunit_2_OS=Homo_sapiens_GN=PPP6R2_PE=1_SV=2	82.43			0.0410061	1	0.178077	1	Trin_palecto_88604_11
Trin_293_82454_13	-0.145956	1	-0.896001	1	0.91752	0.72703	100	sp|O75175|CNOT3_HUMAN_CCR4-NOT_transcription_complex_subunit_3_OS=Homo_sapiens_GN=CNOT3_PE=1_SV=1	95.75	1.2114	0.72636	-0.0121456	1	-0.11734	1	Trin_palecto_83941_3
Trin_293_102414_1	-0.846919	1	-0.478979	1			100	sp|O75177-2|CREST_HUMAN_Isoform_2_of_Calcium-responsive_transactivator_OS=Homo_sapiens_GN=SS18L1	40			-1.21685	1	0.079806	1	Trin_palecto_146367_8
Trin_293_102417_1	-0.45975	1	-0.575207	1			100	sp|O75177|CREST_HUMAN_Calcium-responsive_transactivator_OS=Homo_sapiens_GN=SS18L1_PE=1_SV=2	86.03			-0.0362758	1	-0.305848	1	Trin_palecto_139380_2
Trin_293_143355_5	-0.0226451	1	-1.16468	1	0.8903	0.45809	100	sp|O75179-2|ANR17_HUMAN_Isoform_2_of_Ankyrin_repeat_domain-containing_protein_17_OS=Homo_sapiens_GN=ANKRD17	97.53	1.029	0.96151	-0.131441	1	0.160296	1	Trin_palecto_72216_4
Trin_293_143277_5	-0.115235	1	-1.08019	1	0.8903	0.45809	100	sp|O75179-6|ANR17_HUMAN_Isoform_6_of_Ankyrin_repeat_domain-containing_protein_17_OS=Homo_sapiens_GN=ANKRD17	97.31	1.029	0.96151	-0.119578	1	0.201019	1	Trin_palecto_72217_4
Trin_293_104784_11	0.0379285	1	-0.568099	1			100	sp|O75182-2|SIN3B_HUMAN_Isoform_2_of_Paired_amphipathic_helix_protein_Sin3b_OS=Homo_sapiens_GN=SIN3B	95.14	1.1442	1.0308	-0.102489	1	0.0205599	1	Trin_palecto_100191_6
Trin_293_104786_3	-0.064029	1	-1.19897	1			100	sp|O75182-3|SIN3B_HUMAN_Isoform_3_of_Paired_amphipathic_helix_protein_Sin3b_OS=Homo_sapiens_GN=SIN3B	36.11			-0.176206	1	1.14692	1	Trin_palecto_90248_3
Trin_293_104783_12	0.0321178	1	-0.483889	1			100	sp|O75182|SIN3B_HUMAN_Paired_amphipathic_helix_protein_Sin3b_OS=Homo_sapiens_GN=SIN3B_PE=1_SV=2	28			-0.0318161	1	0.117281	1	Trin_palecto_155510_3
Trin_293_204481_2	0.0859687	1	-0.944702	1	1.0443	0.86811	100	sp|O75190-2|DNJB6_HUMAN_Isoform_B_of_DnaJ_homolog_subfamily_B_member_6_OS=Homo_sapiens_GN=DNAJB6	89.63	1.3035	1.1034	0.0893938	1	0.458547	1	Trin_palecto_86632_3
Trin_293_204480_2	0.16919	1	-0.687518	1	1.0443	0.86811	100	sp|O75190|DNJB6_HUMAN_DnaJ_homolog_subfamily_B_member_6_OS=Homo_sapiens_GN=DNAJB6_PE=1_SV=2	80	1.3035	1.1034	0.23075	1	0.613133	1	Trin_palecto_86633_3
Trin_293_110155_4	0.133054	1	-0.656599	1			100	sp|O75191|XYLB_HUMAN_Xylulose_kinase_OS=Homo_sapiens_GN=XYLB_PE=1_SV=3	88.56			0.131303	1	-0.766598	1	Trin_palecto_98073_5
Trin_293_67679_1	0.150464	1	-0.161132	1	NaN	NaN	100	sp|O75192|PX11A_HUMAN_Peroxisomal_membrane_protein_11A_OS=Homo_sapiens_GN=PEX11A_PE=1_SV=1	85.37			0.357476	1	0.359105	1	Trin_palecto_162331_9
Trin_293_139392_4	0.560127	1	0.960817	1			100	sp|O75197|LRP5_HUMAN_Low-density_lipoprotein_receptor-related_protein_5_OS=Homo_sapiens_GN=LRP5_PE=1_SV=2	96.75			0.270421	1	-0.0116411	1	Trin_palecto_85295_6
Trin_293_95957_4	0.266263	1	-0.757598	1			100	sp|O75204|TM127_HUMAN_Transmembrane_protein_127_OS=Homo_sapiens_GN=TMEM127_PE=1_SV=1	98.74			0.146927	1	0.269434	1	Trin_palecto_57563_1
Trin_293_201417_14	0.194382	1	-0.566008	1	1.0251	1.5249	100	sp|O75208|COQ9_HUMAN_Ubiquinone_biosynthesis_protein_COQ9,_mitochondrial_OS=Homo_sapiens_GN=COQ9_PE=1_SV=1	92.11	0.93606	0.71338	0.0617103	1	-0.194948	1	Trin_palecto_64586_1
Trin_293_88191_2	0.159188	1	-1.15048	1	0.92875	0.53578	100	sp|O75223|GGCT_HUMAN_Gamma-glutamylcyclotransferase_OS=Homo_sapiens_GN=GGCT_PE=1_SV=1	82.89	0.87325	0.76603	-0.11593	1	-0.357074	1	Trin_palecto_122273_1
Trin_293_231464_2	1.63928	1	1.72096	1			100	sp|O75264|CS077_HUMAN_Transmembrane_protein_C19orf77_OS=Homo_sapiens_GN=C19orf77_PE=2_SV=2	0	0	0	0	0	0	0	0
Trin_293_152614_2	-0.162433	1	-1.16127	1			100	sp|O75293|GA45B_HUMAN_Growth_arrest_and_DNA_damage-inducible_protein_GADD45_beta_OS=Homo_sapiens_GN=GADD45B_PE=1_SV=1	95.62			0.330048	1	-0.203903	1	Trin_palecto_37581_1
Trin_293_101646_6	0.186274	1	1.42667	1	1.0047	1.012	100	sp|O75298-2|RTN2_HUMAN_Isoform_RTN2-B_of_Reticulon-2_OS=Homo_sapiens_GN=RTN2	84.99			0.133649	1	0.948301	1	Trin_palecto_111957_5
Trin_293_101642_7	0.208645	1	1.62308	1	1.0047	1.012	100	sp|O75298|RTN2_HUMAN_Reticulon-2_OS=Homo_sapiens_GN=RTN2_PE=1_SV=1	0	0	0	0	0	0	0	0
Trin_293_74289_1	0.230924	1	-0.489827	1	0.96686	1.1916	100	sp|O75306-2|NDUS2_HUMAN_Isoform_2_of_NADH_dehydrogenase_[ubiquinone]_iron-sulfur_protein_2,_mitochondrial_OS=Homo_sapiens_GN=NDUFS2	60			1.04619	1	-Inf	1	Trin_palecto_161791_5
Trin_293_74290_1	0.159014	1	-0.663641	1	0.96686	1.1916	100	sp|O75306|NDUS2_HUMAN_NADH_dehydrogenase_[ubiquinone]_iron-sulfur_protein_2,_mitochondrial_OS=Homo_sapiens_GN=NDUFS2_PE=1_SV=2	94.6	1.0937	1.1685	0.130213	1	-0.241363	1	Trin_palecto_99667_3
Trin_293_211263_15	0.109695	1	-1.37341	1	0.82505	0.41297	100	sp|O75312|ZPR1_HUMAN_Zinc_finger_protein_ZPR1_OS=Homo_sapiens_GN=ZNF259_PE=1_SV=1	90.63	0.93699	0.99628	0.291595	1	0.245148	1	Trin_palecto_82632_1
Trin_293_33795_1	0.0524018	1	-0.683796	1			100	sp|O75317|UBP12_HUMAN_Ubiquitin_carboxyl-terminal_hydrolase_12_OS=Homo_sapiens_GN=USP12_PE=1_SV=2	97.57			0.155852	1	0.455781	1	Trin_palecto_138101_11
Trin_293_35130_2	0.0738849	1	-1.31541	1			100	sp|O75319|DUS11_HUMAN_RNA/RNP_complex-1-interacting_phosphatase_OS=Homo_sapiens_GN=DUSP11_PE=1_SV=1	55.14			1.38722	1	1.34284	1	Trin_palecto_92960_4
Trin_293_211292_1	0.420752	1	0.345947	1	0.99305	1.5893	100	sp|O75323|NIPS2_HUMAN_Protein_NipSnap_homolog_2_OS=Homo_sapiens_GN=GBAS_PE=1_SV=1	93.01	0.8306	0.7812	-0.0282995	1	-0.639092	1	Trin_palecto_28249_2
Trin_293_50183_13	-0.189386	1	-1.09573	1			100	sp|O75324|SNN_HUMAN_Stannin_OS=Homo_sapiens_GN=SNN_PE=1_SV=1	97.73			-0.484328	1	-0.542631	1	Trin_palecto_117780_7
Trin_293_66762_4	-0.23519	1	0.338368	1			100	sp|O75326-2|SEM7A_HUMAN_Isoform_2_of_Semaphorin-7A_OS=Homo_sapiens_GN=SEMA7A	38.89			0.920655	1	0.494844	1	Trin_palecto_120063_4
Trin_293_66761_4	-0.510824	1	0.0520571	1			100	sp|O75326|SEM7A_HUMAN_Semaphorin-7A_OS=Homo_sapiens_GN=SEMA7A_PE=1_SV=1	83.93			2.7823	2.92e-05	2.49271	0.000331805	Trin_palecto_37034_5
Trin_293_194209_7	1.59489	1	3.66373	0.504875			100	sp|O75335-2|LIPA4_HUMAN_Isoform_2_of_Liprin-alpha-4_OS=Homo_sapiens_GN=PPFIA4	83.33			-2.10582	1	-1.24212	1	Trin_palecto_94769_7
Trin_293_352863_1	1.08674	1	-0.0160072	1			100	sp|O75342|LX12B_HUMAN_Arachidonate_12-lipoxygenase,_12R-type_OS=Homo_sapiens_GN=ALOX12B_PE=1_SV=1	36.59			-0.616779	1	-2.75308	1	Trin_palecto_103030_3
Trin_293_210912_1	0.241982	1	-0.649985	1	0.93724	0.54874	100	sp|O75347|TBCA_HUMAN_Tubulin-specific_chaperone_A_OS=Homo_sapiens_GN=TBCA_PE=1_SV=3	91.67			0.282254	1	-0.675081	1	Trin_palecto_93979_6
Trin_293_211124_1	0.00217379	1	-1.35551	1	1.1498	0.75667	100	sp|O75348|VATG1_HUMAN_V-type_proton_ATPase_subunit_G_1_OS=Homo_sapiens_GN=ATP6V1G1_PE=1_SV=3	95.76	0.89974	0.90778	0.018172	1	-0.0635459	1	Trin_palecto_166470_3
Trin_293_211553_2	0.144958	1	-0.986997	1	0.8818	0.57505	100	sp|O75351|VPS4B_HUMAN_Vacuolar_protein_sorting-associated_protein_4B_OS=Homo_sapiens_GN=VPS4B_PE=1_SV=2	96.62	0.84722	0.7869	-0.107628	1	-0.360396	1	Trin_palecto_106064_2
Trin_293_87717_6	0.495322	1	-0.733002	1	0.90095	0.986	100	sp|O75352|MPU1_HUMAN_Mannose-P-dolichol_utilization_defect_1_protein_OS=Homo_sapiens_GN=MPDU1_PE=1_SV=2	91.74	0.82013	0.70292	0.245556	1	-0.446807	1	Trin_palecto_166568_2
Trin_293_120843_2	0.210537	1	-0.134212	1			100	sp|O75354-2|ENTP6_HUMAN_Isoform_2_of_Ectonucleoside_triphosphate_diphosphohydrolase_6_OS=Homo_sapiens_GN=ENTPD6	85.09			0.240359	1	-0.0658714	1	Trin_palecto_111170_5
Trin_293_173968_1	0.0236386	1	0.0436423	1			100	sp|O75356|ENTP5_HUMAN_Ectonucleoside_triphosphate_diphosphohydrolase_5_OS=Homo_sapiens_GN=ENTPD5_PE=1_SV=1	90.65			0.387878	1	0.280719	1	Trin_palecto_101744_6
Trin_293_108736_1	-0.00191013	1	-0.254895	1			100	sp|O75362|ZN217_HUMAN_Zinc_finger_protein_217_OS=Homo_sapiens_GN=ZNF217_PE=1_SV=1	73.99			0.616603	1	0.980979	1	Trin_palecto_137889_2
Trin_293_73296_1	0.842813	1	1.78369	1			100	sp|O75365-2|TP4A3_HUMAN_Isoform_2_of_Protein_tyrosine_phosphatase_type_IVA_3_OS=Homo_sapiens_GN=PTP4A3	33.33			-0.275742	1	1.63235	1	Trin_palecto_169146_2
Trin_293_73295_1	0.928309	1	2.44167	1			100	sp|O75365|TP4A3_HUMAN_Protein_tyrosine_phosphatase_type_IVA_3_OS=Homo_sapiens_GN=PTP4A3_PE=1_SV=2	0	0	0	0	0	0	0	0
Trin_293_71827_8	0.213499	1	-1.15985	1	1.1987	1.3404	100	sp|O75367-3|H2AY_HUMAN_Isoform_3_of_Core_histone_macro-H2A.1_OS=Homo_sapiens_GN=H2AFY	99.19	0.97364	0.96982	0.109431	1	-0.0676133	1	Trin_palecto_55286_2
Trin_293_211537_2	0.238917	1	-0.646632	1	0.9854	0.57482	100	sp|O75368|SH3L1_HUMAN_SH3_domain-binding_glutamic_acid-rich-like_protein_OS=Homo_sapiens_GN=SH3BGRL_PE=1_SV=1	26.92			-0.801811	1	0.324919	1	Trin_palecto_151892_6
Trin_293_133363_18	0.16289	1	-0.130999	1	0.89323	0.59336	100	sp|O75369-2|FLNB_HUMAN_Isoform_2_of_Filamin-B_OS=Homo_sapiens_GN=FLNB	98.02	0.89598	1.0748	0.442585	1	0.673465	1	Trin_palecto_150904_18
Trin_293_133393_18	0.0397353	1	-0.133436	1	0.89323	0.59336	100	sp|O75369-8|FLNB_HUMAN_Isoform_8_of_Filamin-B_OS=Homo_sapiens_GN=FLNB	73.81			0.0461864	1	0.909881	1	Trin_palecto_39740_1
Trin_293_133425_18	0.0626212	1	-0.137792	1	0.89323	0.59336	100	sp|O75369|FLNB_HUMAN_Filamin-B_OS=Homo_sapiens_GN=FLNB_PE=1_SV=2	98	0.89598	1.0748	0.459094	1	0.689305	1	Trin_palecto_150905_18
Trin_293_156606_1	0.0180664	1	-1.15757	1			100	sp|O75376-2|NCOR1_HUMAN_Isoform_2_of_Nuclear_receptor_corepressor_1_OS=Homo_sapiens_GN=NCOR1	95.21	1.0592	0.83737	-0.172855	1	-0.197584	1	Trin_palecto_152095_2
Trin_293_156597_2	0.129582	1	-0.73669	1	1.5675	0.89561	100	sp|O75376|NCOR1_HUMAN_Nuclear_receptor_corepressor_1_OS=Homo_sapiens_GN=NCOR1_PE=1_SV=2	94.79	1.0592	0.83737	-0.230068	1	-0.316395	1	Trin_palecto_152092_2
Trin_293_133653_2	0.0378288	1	0.240333	1			100	sp|O75379-2|VAMP4_HUMAN_Isoform_2_of_Vesicle-associated_membrane_protein_4_OS=Homo_sapiens_GN=VAMP4	0	0	0	0	0	0	0	0
Trin_293_133652_3	0.254711	1	0.057366	1	NaN	NaN	100	sp|O75379|VAMP4_HUMAN_Vesicle-associated_membrane_protein_4_OS=Homo_sapiens_GN=VAMP4_PE=1_SV=2	95.74	1.0613	0.85647	0.190315	1	0.421804	1	Trin_palecto_117127_2
Trin_293_211038_1	0.270633	1	-0.916651	1	1.0628	1.3432	100	sp|O75380|NDUS6_HUMAN_NADH_dehydrogenase_[ubiquinone]_iron-sulfur_protein_6,_mitochondrial_OS=Homo_sapiens_GN=NDUFS6_PE=1_SV=1	85.48	1.0633	1.1968	0.359648	1	-0.0987847	1	Trin_palecto_81395_5
Trin_293_84927_4	0.0646293	1	-0.562169	1	0.97027	0.98539	100	sp|O75381-2|PEX14_HUMAN_Isoform_2_of_Peroxisomal_membrane_protein_PEX14_OS=Homo_sapiens_GN=PEX14	42.31			0.443989	1	-0.0562555	1	Trin_palecto_123724_1
Trin_293_84928_5	0.085263	1	-0.558588	1	0.97027	0.98539	100	sp|O75381|PEX14_HUMAN_Peroxisomal_membrane_protein_PEX14_OS=Homo_sapiens_GN=PEX14_PE=1_SV=1	92.7	1.0336	0.99459	0.454271	1	0.640358	1	Trin_palecto_102243_5
Trin_293_54383_2	0.0254015	1	-0.310132	1			100	sp|O75382-4|TRIM3_HUMAN_Isoform_4_of_Tripartite_motif-containing_protein_3_OS=Homo_sapiens_GN=TRIM3	99.2	0.9393	0.735	0.124923	1	0.399686	1	Trin_palecto_158163_4
Trin_293_33691_1	0.0201452	1	-0.52115	1			100	sp|O75386|TULP3_HUMAN_Tubby-related_protein_3_OS=Homo_sapiens_GN=TULP3_PE=1_SV=2	72.9			0.242395	1	0.221392	1	Trin_palecto_83545_2
Trin_293_148461_5	0.603059	1	1.85448	1			100	sp|O75387-2|LAT3_HUMAN_Isoform_2_of_Large_neutral_amino_acids_transporter_small_subunit_3_OS=Homo_sapiens_GN=SLC43A1	60.71			-0.953814	1	-1.50516	1	Trin_palecto_232991_1
Trin_293_148466_6	0.665895	1	2.30476	0.808587			100	sp|O75387|LAT3_HUMAN_Large_neutral_amino_acids_transporter_small_subunit_3_OS=Homo_sapiens_GN=SLC43A1_PE=2_SV=1	80.29			-0.205352	1	0.0989148	1	Trin_palecto_94086_2
Trin_293_33352_1	0.126153	1	-0.627195	1	0.97612	1.2511	100	sp|O75390|CISY_HUMAN_Citrate_synthase,_mitochondrial_OS=Homo_sapiens_GN=CS_PE=1_SV=2	95.16	0.90809	1.0039	0.171436	1	0.0981014	1	Trin_palecto_55662_5
Trin_293_186359_4	0.382493	1	-0.423138	1	1.0641	0.54123	100	sp|O75391|SPAG7_HUMAN_Sperm-associated_antigen_7_OS=Homo_sapiens_GN=SPAG7_PE=1_SV=2	99.12	1.0373	0.88699	0.0340309	1	-0.681146	1	Trin_palecto_100596_6
Trin_293_96288_7	0.318262	1	0.410769	1			100	sp|O75398|DEAF1_HUMAN_Deformed_epidermal_autoregulatory_factor_1_homolog_OS=Homo_sapiens_GN=DEAF1_PE=1_SV=1	0	0	0	0	0	0	0	0
Trin_293_142766_8	0.00231239	1	-0.874079	1	1.052	1.0544	100	sp|O75400-2|PR40A_HUMAN_Isoform_2_of_Pre-mRNA-processing_factor_40_homolog_A_OS=Homo_sapiens_GN=PRPF40A	98.39	1.0306	0.95945	0.0394821	1	0.00663564	1	Trin_palecto_102496_11
Trin_293_101251_3	0.117957	1	-1.20009	1			100	sp|O75410-6|TACC1_HUMAN_Isoform_6_of_Transforming_acidic_coiled-coil-containing_protein_1_OS=Homo_sapiens_GN=TACC1	96.71	1.0246	0.72293	-0.386129	1	-0.329518	1	Trin_palecto_118415_1
Trin_293_101253_4	-0.0287388	1	-1.12852	1			100	sp|O75410|TACC1_HUMAN_Transforming_acidic_coiled-coil-containing_protein_1_OS=Homo_sapiens_GN=TACC1_PE=1_SV=2	85.02	1.0246	0.72293	-0.470165	1	-0.248354	1	Trin_palecto_118418_1
Trin_293_117421_6	0.135454	1	-1.94492	1			100	sp|O75414-3|NDK6_HUMAN_Isoform_3_of_Nucleoside_diphosphate_kinase_6_OS=Homo_sapiens_GN=NME6	72.92			0.342765	1	-0.129647	1	Trin_palecto_164337_7
Trin_293_117440_8	-0.133419	1	-1.02081	1	0.99448	1.5332	100	sp|O75414|NDK6_HUMAN_Nucleoside_diphosphate_kinase_6_OS=Homo_sapiens_GN=NME6_PE=1_SV=3	93.55	0.90146	0.81306	0.167531	1	-0.399265	1	Trin_palecto_164338_5
Trin_293_33109_4	0.157019	1	-0.433931	1	0.58585	0.48112	100	sp|O75419-2|CDC45_HUMAN_Isoform_2_of_Cell_division_control_protein_45_homolog_OS=Homo_sapiens_GN=CDC45	37.14			-1.36885	1	0.302198	1	Trin_palecto_37420_1
Trin_293_33108_4	0.252393	1	-0.444883	1	0.58585	0.48112	100	sp|O75419|CDC45_HUMAN_Cell_division_control_protein_45_homolog_OS=Homo_sapiens_GN=CDC45_PE=1_SV=1	93.46	0.83388	0.68018	-0.00854176	1	-0.436613	1	Trin_palecto_75797_9
Trin_293_74825_1	0.416507	1	0.726801	1			100	sp|O75425|MSPD3_HUMAN_Motile_sperm_domain-containing_protein_3_OS=Homo_sapiens_GN=MOSPD3_PE=2_SV=1	0	0	0	0	0	0	0	0
Trin_293_145681_5	-2.23519	1	2.72096	1			100	sp|O75426-2|FBX24_HUMAN_Isoform_2_of_F-box_only_protein_24_OS=Homo_sapiens_GN=FBXO24	96.3			0.0581922	1	-0.068184	1	Trin_palecto_89394_5
Trin_293_61177_1	-0.498224	1	0.983993	1			100	sp|O75426|FBX24_HUMAN_F-box_only_protein_24_OS=Homo_sapiens_GN=FBXO24_PE=2_SV=2	0	0	0	0	0	0	0	0
Trin_293_211527_1	0.127808	1	-1.19796	1	1.0488	1.7327	100	sp|O75431|MTX2_HUMAN_Metaxin-2_OS=Homo_sapiens_GN=MTX2_PE=1_SV=1	97.66	1.0088	1.1145	0.129653	1	-0.194254	1	Trin_palecto_60298_1
Trin_293_63202_2	0.163216	1	-1.13629	1	1.1124	0.61264	100	sp|O75436|VP26A_HUMAN_Vacuolar_protein_sorting-associated_protein_26A_OS=Homo_sapiens_GN=VPS26A_PE=1_SV=2	99.69	0.97447	1.0478	0.109627	1	-0.096342	1	Trin_palecto_57472_1
Trin_293_62258_3	0.289563	1	-0.44891	1	NaN	NaN	100	sp|O75438-2|NDUB1_HUMAN_Isoform_2_of_NADH_dehydrogenase_[ubiquinone]_1_beta_subcomplex_subunit_1_OS=Homo_sapiens_GN=NDUFB1	0	0	0	0	0	0	0	0
Trin_293_74735_5	0.13831	1	0.00644585	1	0.93293	1.1667	100	sp|O75439|MPPB_HUMAN_Mitochondrial-processing_peptidase_subunit_beta_OS=Homo_sapiens_GN=PMPCB_PE=1_SV=2	93.24	0.97654	0.96426	0.105011	1	0.098219	1	Trin_palecto_81639_2
Trin_293_34462_3	-0.213385	1	-0.715227	1			100	sp|O75444-1|MAF_HUMAN_Isoform_1_of_Transcription_factor_Maf_OS=Homo_sapiens_GN=MAF	40			2.04619	1	-Inf	1	Trin_palecto_255455_1
Trin_293_63814_1	-0.0213214	1	-0.472962	1			100	sp|O75444|MAF_HUMAN_Transcription_factor_Maf_OS=Homo_sapiens_GN=MAF_PE=1_SV=2	99.47			-0.690779	1	-2.56405	1	Trin_palecto_31169_2
Trin_293_211603_3	0.0363842	1	-1.4391	1	0.95788	1.4276	100	sp|O75446|SAP30_HUMAN_Histone_deacetylase_complex_subunit_SAP30_OS=Homo_sapiens_GN=SAP30_PE=1_SV=1	41.94			0.24972	1	0.808001	1	Trin_palecto_110972_4
Trin_293_211847_4	0.0776663	1	-0.476113	1			100	sp|O75449|KTNA1_HUMAN_Katanin_p60_ATPase-containing_subunit_A1_OS=Homo_sapiens_GN=KATNA1_PE=1_SV=1	97.15			0.174883	1	0.498461	1	Trin_palecto_113576_2
Trin_293_148487_1	0.234837	1	0.522732	1			100	sp|O75460|ERN1_HUMAN_Serine/threonine-protein_kinase/endoribonuclease_IRE1_OS=Homo_sapiens_GN=ERN1_PE=1_SV=2	95.41			-0.224461	1	0.837877	1	Trin_palecto_162826_12
Trin_293_90793_2	0.071204	1	-0.90593	1			100	sp|O75461-2|E2F6_HUMAN_Isoform_2_of_Transcription_factor_E2F6_OS=Homo_sapiens_GN=E2F6	33.33			-1.31638	1	-0.867727	1	Trin_palecto_174848_1
Trin_293_90794_2	-0.0658289	1	-0.966443	1			100	sp|O75461|E2F6_HUMAN_Transcription_factor_E2F6_OS=Homo_sapiens_GN=E2F6_PE=1_SV=1	89.68			0.0737656	1	0.0780647	1	Trin_palecto_102558_1
Trin_293_105490_1	0.376245	1	0.722961	1			100	sp|O75462|CRLF1_HUMAN_Cytokine_receptor-like_factor_1_OS=Homo_sapiens_GN=CRLF1_PE=1_SV=1	97.63			0.0961207	1	0.119804	1	Trin_palecto_59095_4
Trin_293_161868_4	-0.145638	1	-0.878288	1			100	sp|O75467|Z324A_HUMAN_Zinc_finger_protein_324A_OS=Homo_sapiens_GN=ZNF324_PE=2_SV=1	66.11			0.834682	1	1.6083	0.402354	Trin_palecto_86929_3
Trin_293_132037_1	-0.454199	1	0.131926	1			100	sp|O75473-2|LGR5_HUMAN_Isoform_2_of_Leucine-rich_repeat-containing_G-protein_coupled_receptor_5_OS=Homo_sapiens_GN=LGR5	64.29			0.0461864	1	1.49484	1	Trin_palecto_7212_3
Trin_293_132041_1	0.0354579	1	-0.118818	1			100	sp|O75473|LGR5_HUMAN_Leucine-rich_repeat-containing_G-protein_coupled_receptor_5_OS=Homo_sapiens_GN=LGR5_PE=1_SV=1	91.29			1.34164	0.834631	0.804398	1	Trin_palecto_91436_2
Trin_293_92784_9	0.165831	1	-0.807216	1	1.1333	1.289	100	sp|O75475-2|PSIP1_HUMAN_Isoform_2_of_PC4_and_SFRS1-interacting_protein_OS=Homo_sapiens_GN=PSIP1	97	0.9391	0.87896	-0.0822983	1	-0.487994	1	Trin_palecto_70425_4
Trin_293_92783_10	0.169042	1	-0.873143	1	1.1333	1.289	100	sp|O75475|PSIP1_HUMAN_PC4_and_SFRS1-interacting_protein_OS=Homo_sapiens_GN=PSIP1_PE=1_SV=1	96.79	0.9391	0.87896	-0.0501471	1	-0.313282	1	Trin_palecto_70426_6
Trin_293_129907_6	0.171881	1	-0.217253	1	0.84967	0.91033	100	sp|O75477|ERLN1_HUMAN_Erlin-1_OS=Homo_sapiens_GN=ERLIN1_PE=1_SV=1	93.95	0.90397	0.72095	0.155344	1	-0.218439	1	Trin_palecto_120789_1
Trin_293_112323_2	0.388962	1	0.876595	1	0.90166	1.2134	100	sp|O75486-2|SUPT3_HUMAN_Isoform_2_of_Transcription_initiation_protein_SPT3_homolog_OS=Homo_sapiens_GN=SUPT3H	80.7			0.00231907	1	0.223142	1	Trin_palecto_89163_1
Trin_293_146840_9	0.17304	1	-0.891624	1	0.90499	1.489	100	sp|O75489|NDUS3_HUMAN_NADH_dehydrogenase_[ubiquinone]_iron-sulfur_protein_3,_mitochondrial_OS=Homo_sapiens_GN=NDUFS3_PE=1_SV=1	90.84	0.92185	1.1347	0.0431977	1	-0.542968	1	Trin_palecto_120617_9
Trin_293_103923_5	0.254395	1	1.50438	1			100	sp|O75493|CAH11_HUMAN_Carbonic_anhydrase-related_protein_11_OS=Homo_sapiens_GN=CA11_PE=1_SV=2	96.65			-0.157347	1	-0.665621	1	Trin_palecto_172593_1
Trin_293_138504_2	-0.0125883	1	-0.8219	1	1.0509	1.3597	100	sp|O75494-2|SRS10_HUMAN_Isoform_2_of_Serine/arginine-rich_splicing_factor_10_OS=Homo_sapiens_GN=SRSF10	100	0.97744	0.95209	0.0742007	1	-0.40799	1	Trin_palecto_95195_2
Trin_293_138498_1	0.142975	1	-0.861904	1	1.0509	1.3597	100	sp|O75494-5|SRS10_HUMAN_Isoform_5_of_Serine/arginine-rich_splicing_factor_10_OS=Homo_sapiens_GN=SRSF10	0	0	0	0	0	0	0	0
Trin_293_138503_1	0.0220127	1	-0.90878	1	1.0509	1.3597	100	sp|O75494-6|SRS10_HUMAN_Isoform_6_of_Serine/arginine-rich_splicing_factor_10_OS=Homo_sapiens_GN=SRSF10	100	0.97744	0.95209	0.163962	1	-0.0454436	1	Trin_palecto_95196_1
Trin_293_33085_3	0.0695723	1	-1.63175	1	0.82161	0.35846	100	sp|O75496|GEMI_HUMAN_Geminin_OS=Homo_sapiens_GN=GMNN_PE=1_SV=1	82.86			0.408812	1	-0.0724017	1	Trin_palecto_65323_2
Trin_293_123726_6	0.136078	1	-0.830742	1			100	sp|O75503|CLN5_HUMAN_Ceroid-lipofuscinosis_neuronal_protein_5_OS=Homo_sapiens_GN=CLN5_PE=1_SV=2	84.92			0.415689	1	-0.178233	1	Trin_palecto_90378_1
Trin_293_61707_1	0.169141	1	-0.650094	1			100	sp|O75506|HSBP1_HUMAN_Heat_shock_factor-binding_protein_1_OS=Homo_sapiens_GN=HSBP1_PE=1_SV=1	98.68			0.438216	1	0.177356	1	Trin_palecto_65116_3
Trin_293_91047_1	0.324513	1	-0.373359	1			100	sp|O75509|TNR21_HUMAN_Tumor_necrosis_factor_receptor_superfamily_member_21_OS=Homo_sapiens_GN=TNFRSF21_PE=1_SV=1	94.35			0.977669	1	0.0984217	1	Trin_palecto_80497_1
Trin_293_121336_1	-0.0220051	1	-1.00502	1	1.2373	1.4517	100	sp|O75525-2|KHDR3_HUMAN_Isoform_2_of_KH_domain-containing,_RNA-binding,_signal_transduction-associated_protein_3_OS=Homo_sapiens_GN=KHDRBS3	0	0	0	0	0	0	0	0
Trin_293_121335_1	0.0287101	1	-1.01471	1	1.2373	1.4517	100	sp|O75525|KHDR3_HUMAN_KH_domain-containing,_RNA-binding,_signal_transduction-associated_protein_3_OS=Homo_sapiens_GN=KHDRBS3_PE=1_SV=1	42.59			0.462974	1	0.112124	1	Trin_palecto_152012_3
Trin_293_33295_6	0.302675	1	-0.135152	1			100	sp|O75528|TADA3_HUMAN_Transcriptional_adapter_3_OS=Homo_sapiens_GN=TADA3_PE=1_SV=1	100			-0.0541236	1	-0.330635	1	Trin_palecto_53895_11
Trin_293_200129_26	-0.129173	1	-1.66634	1			100	sp|O75529-2|TAF5L_HUMAN_Isoform_2_of_TAF5-like_RNA_polymerase_II_p300/CBP-associated_factor-associated_factor_65_kDa_subunit_5L_OS=Homo_sapiens_GN=TAF5L	24.53			-0.953814	1	1.61032	1	Trin_palecto_112244_7
Trin_293_200116_26	-0.140315	1	-1.55722	1			100	sp|O75529|TAF5L_HUMAN_TAF5-like_RNA_polymerase_II_p300/CBP-associated_factor-associated_factor_65_kDa_subunit_5L_OS=Homo_sapiens_GN=TAF5L_PE=1_SV=1	85.91			0.26904	1	0.374877	1	Trin_palecto_140535_5
Trin_293_110561_1	0.0845228	1	-0.82829	1	0.92945	1.0752	100	sp|O75530-2|EED_HUMAN_Isoform_2_of_Polycomb_protein_EED_OS=Homo_sapiens_GN=EED	98.5	0.94062	1.1394	0.291425	1	-0.131201	1	Trin_palecto_63813_1
Trin_293_110562_1	0.101717	1	-0.877899	1	0.92945	1.0752	100	sp|O75530-3|EED_HUMAN_Isoform_3_of_Polycomb_protein_EED_OS=Homo_sapiens_GN=EED	40.62			0.0461864	1	0.172915	1	Trin_palecto_2571_4
Trin_293_110564_1	0.193011	1	-0.788523	1	0.92945	1.0752	100	sp|O75530|EED_HUMAN_Polycomb_protein_EED_OS=Homo_sapiens_GN=EED_PE=1_SV=2	99.55	0.94062	1.1394	0.23453	1	-0.265072	1	Trin_palecto_63814_1
Trin_293_71270_8	0.225804	1	-0.859521	1	1.0218	1.2995	100	sp|O75531|BAF_HUMAN_Barrier-to-autointegration_factor_OS=Homo_sapiens_GN=BANF1_PE=1_SV=1	100	0.92603	0.81857	0.123704	1	-0.153523	1	Trin_palecto_107371_8
Trin_293_34047_4	0.0159163	1	-0.932022	1	0.98279	0.93577	100	sp|O75533|SF3B1_HUMAN_Splicing_factor_3B_subunit_1_OS=Homo_sapiens_GN=SF3B1_PE=1_SV=3	100	1.016	0.95792	-0.154871	1	0.0479848	1	Trin_palecto_110374_7
Trin_293_210924_4	0.0305809	1	-0.922756	1	0.96302	0.49781	100	sp|O75534-3|CSDE1_HUMAN_Isoform_3_of_Cold_shock_domain-containing_protein_E1_OS=Homo_sapiens_GN=CSDE1	98.8	1.0886	0.99375	0.229711	1	0.22945	1	Trin_palecto_55865_4
Trin_293_99668_2	0.72299	1	0.913604	1			100	sp|O75541-2|ZN821_HUMAN_Isoform_2_of_Zinc_finger_protein_821_OS=Homo_sapiens_GN=ZNF821	98.85			0.0682127	1	0.794404	1	Trin_palecto_104862_3
Trin_293_99673_2	0.672403	1	1.16828	1			100	sp|O75541|ZN821_HUMAN_Zinc_finger_protein_821_OS=Homo_sapiens_GN=ZNF821_PE=2_SV=3	97.82			0.0461864	1	0.22317	1	Trin_palecto_104861_2
Trin_293_106319_1	-1.82015	1	-2.77089	1			100	sp|O75553-2|DAB1_HUMAN_Isoform_DAB213_of_Disabled_homolog_1_OS=Homo_sapiens_GN=DAB1	0	0	0	0	0	0	0	0
Trin_293_106320_3	-0.071691	1	0.112726	1			100	sp|O75553-4|DAB1_HUMAN_Isoform_DAB537_of_Disabled_homolog_1_OS=Homo_sapiens_GN=DAB1	33.33			NA	NA	NA	NA	Trin_palecto_277403_2
Trin_293_106322_3	-0.289637	1	-0.226574	1			100	sp|O75553-5|DAB1_HUMAN_Isoform_DAB553_of_Disabled_homolog_1_OS=Homo_sapiens_GN=DAB1	0	0	0	0	0	0	0	0
Trin_293_87350_2	0.16183	1	-0.941779	1			100	sp|O75554|WBP4_HUMAN_WW_domain-binding_protein_4_OS=Homo_sapiens_GN=WBP4_PE=1_SV=1	85.64			0.104239	1	0.205605	1	Trin_palecto_64822_1
Trin_293_231122_4	0.76481	1	1.1215	1			100	sp|O75558|STX11_HUMAN_Syntaxin-11_OS=Homo_sapiens_GN=STX11_PE=2_SV=1	85.31	1.1875	1.0729	1.78962	0.440323	2.13285	0.0288433	Trin_palecto_99353_4
Trin_293_211597_1	0.413581	1	-0.595051	1			100	sp|O75563|SKAP2_HUMAN_Src_kinase-associated_phosphoprotein_2_OS=Homo_sapiens_GN=SKAP2_PE=1_SV=1	92.2			-0.199031	1	-0.227104	1	Trin_palecto_97389_1
Trin_293_96763_2	-0.00694777	1	-0.245502	1	0.96282	0.79017	100	sp|O75569|PRKRA_HUMAN_Interferon-inducible_double_stranded_RNA-dependent_protein_kinase_activator_A_OS=Homo_sapiens_GN=PRKRA_PE=1_SV=1	99.04	0.70475	2.0423	-0.0428648	1	-1.14711	1	Trin_palecto_73682_2
Trin_293_149028_1	-0.211058	1	-0.594034	1			100	sp|O75570|RF1M_HUMAN_Peptide_chain_release_factor_1,_mitochondrial_OS=Homo_sapiens_GN=MTRF1_PE=1_SV=2	87			0.0133431	1	-0.410888	1	Trin_palecto_155056_1
Trin_293_32889_3	0.0935596	1	-0.630907	1	NaN	NaN	100	sp|O75575|RPC9_HUMAN_DNA-directed_RNA_polymerase_III_subunit_RPC9_OS=Homo_sapiens_GN=CRCP_PE=1_SV=1	94.59			0.24663	1	0.0062855	1	Trin_palecto_42712_3
Trin_293_302963_1	-0.23519	1	2.39903	1			100	sp|O75578-2|ITA10_HUMAN_Isoform_2_of_Integrin_alpha-10_OS=Homo_sapiens_GN=ITGA10	0	0	0	0	0	0	0	0
Trin_293_104442_5	-1.65023	1	-1.60097	1			100	sp|O75578|ITA10_HUMAN_Integrin_alpha-10_OS=Homo_sapiens_GN=ITGA10_PE=2_SV=2	92.19			0.368114	1	-0.0457249	1	Trin_palecto_166069_6
Trin_293_191034_6	0.140667	1	-0.873154	1			100	sp|O75582|KS6A5_HUMAN_Ribosomal_protein_S6_kinase_alpha-5_OS=Homo_sapiens_GN=RPS6KA5_PE=1_SV=1	40			0.322396	1	0.326572	1	Trin_palecto_138536_10
Trin_293_185192_5	-0.314171	1	-1.39584	1	0.76493	0.61777	100	sp|O75592-2|MYCB2_HUMAN_Isoform_2_of_Probable_E3_ubiquitin-protein_ligase_MYCBP2_OS=Homo_sapiens_GN=MYCBP2	98.62	1.0053	0.9291	-0.0329982	1	0.0139843	1	Trin_palecto_151802_18
Trin_293_157391_12	-0.360721	1	1.33763	1			100	sp|O75593|FOXH1_HUMAN_Forkhead_box_protein_H1_OS=Homo_sapiens_GN=FOXH1_PE=1_SV=1	83.65			-0.280624	1	0.0133106	1	Trin_palecto_164696_46
Trin_293_86110_3	-0.112768	1	-0.579831	1	0.77562	0.86601	100	sp|O75600|KBL_HUMAN_2-amino-3-ketobutyrate_coenzyme_A_ligase,_mitochondrial_OS=Homo_sapiens_GN=GCAT_PE=1_SV=1	93.9			-0.690779	1	-Inf	1	Trin_palecto_88069_6
Trin_293_176162_2	0.349773	1	1.20639	1			100	sp|O75604-3|UBP2_HUMAN_Isoform_3_of_Ubiquitin_carboxyl-terminal_hydrolase_2_OS=Homo_sapiens_GN=USP2	32			-1.27574	1	-1.82708	1	Trin_palecto_136575_1
Trin_293_113422_1	0.162146	1	0.0187582	1			100	sp|O75604-4|UBP2_HUMAN_Isoform_4_of_Ubiquitin_carboxyl-terminal_hydrolase_2_OS=Homo_sapiens_GN=USP2	97.22			-0.316384	1	0.369313	1	Trin_palecto_168181_3
Trin_293_176163_2	0.408117	1	0.231679	1			100	sp|O75604|UBP2_HUMAN_Ubiquitin_carboxyl-terminal_hydrolase_2_OS=Homo_sapiens_GN=USP2_PE=1_SV=2	78.22			0.0461864	1	1.07981	1	Trin_palecto_224365_1
Trin_293_211021_1	-0.00343514	1	-0.44258	1	0.89901	0.91827	100	sp|O75607|NPM3_HUMAN_Nucleoplasmin-3_OS=Homo_sapiens_GN=NPM3_PE=1_SV=3	91.67	1.1971	1.2344	0.271494	1	-0.295198	1	Trin_palecto_113542_5
Trin_293_61415_2	0.225545	1	-0.401088	1	0.94408	0.76844	100	sp|O75608|LYPA1_HUMAN_Acyl-protein_thioesterase_1_OS=Homo_sapiens_GN=LYPLA1_PE=1_SV=1	91.74	0.90942	1.0315	0.35106	1	0.0571548	1	Trin_palecto_166481_4
Trin_293_74607_5	0.218283	1	-1.19057	1	0.92294	1.253	100	sp|O75616|ERAL1_HUMAN_GTPase_Era,_mitochondrial_OS=Homo_sapiens_GN=ERAL1_PE=1_SV=2	83.52	0.96778	0.74606	-0.0432357	1	-0.460542	1	Trin_palecto_63371_4
Trin_293_116696_5	0.224135	1	-0.495353	1			100	sp|O75618|DEDD_HUMAN_Death_effector_domain-containing_protein_OS=Homo_sapiens_GN=DEDD_PE=1_SV=1	98.43			0.0443001	1	0.507979	1	Trin_palecto_82471_6
Trin_293_211344_3	0.408261	1	-0.446064	1			100	sp|O75629|CREG1_HUMAN_Protein_CREG1_OS=Homo_sapiens_GN=CREG1_PE=1_SV=1	88.3			-0.654253	1	-0.957669	1	Trin_palecto_86443_2
Trin_293_61439_14	-0.0175162	1	-0.987058	1	1.0129	1.0684	100	sp|O75643|U520_HUMAN_U5_small_nuclear_ribonucleoprotein_200_kDa_helicase_OS=Homo_sapiens_GN=SNRNP200_PE=1_SV=2	99.06	1.0077	0.94895	-0.0544887	1	-0.276549	1	Trin_palecto_64595_2
Trin_293_137816_2	-0.202622	1	-2.44502	0.772885	1.0674	1.6531	100	sp|O75648-2|MTU1_HUMAN_Isoform_2_of_Mitochondrial_tRNA-specific_2-thiouridylase_1_OS=Homo_sapiens_GN=TRMU	36.67			-1.73142	1	-0.630687	1	Trin_palecto_67913_2
Trin_293_137814_2	0.171235	1	-1.31146	1	1.0674	1.6531	100	sp|O75648-4|MTU1_HUMAN_Isoform_4_of_Mitochondrial_tRNA-specific_2-thiouridylase_1_OS=Homo_sapiens_GN=TRMU	82.74			0.0304191	1	-0.70679	1	Trin_palecto_154057_2
Trin_293_137841_1	0.0968657	1	-1.71829	1	1.0674	1.6531	100	sp|O75648|MTU1_HUMAN_Mitochondrial_tRNA-specific_2-thiouridylase_1_OS=Homo_sapiens_GN=TRMU_PE=1_SV=2	87.63			0.196865	1	-0.572901	1	Trin_palecto_154061_2
Trin_293_72377_2	-0.00509377	1	-0.583058	1	0.80152	0.46592	100	sp|O75663|TIPRL_HUMAN_TIP41-like_protein_OS=Homo_sapiens_GN=TIPRL_PE=1_SV=2	95.22	1.0485	0.94887	0.11774	1	0.291189	1	Trin_palecto_109110_1
Trin_293_150721_1	-0.0157446	1	-0.580506	1			100	sp|O75665-2|OFD1_HUMAN_Isoform_2_of_Oral-facial-digital_syndrome_1_protein_OS=Homo_sapiens_GN=OFD1	50			-Inf	1	-2.31251	1	Trin_palecto_199702_1
Trin_293_150731_1	-0.381579	1	-0.566581	1			100	sp|O75665-3|OFD1_HUMAN_Isoform_3_of_Oral-facial-digital_syndrome_1_protein_OS=Homo_sapiens_GN=OFD1	64.46			0.263653	1	0.482271	1	Trin_palecto_55478_3
Trin_293_150733_1	-0.0382144	1	-0.730976	1			100	sp|O75665|OFD1_HUMAN_Oral-facial-digital_syndrome_1_protein_OS=Homo_sapiens_GN=OFD1_PE=1_SV=1	72.01			0.0295691	1	0.424421	1	Trin_palecto_47721_2
Trin_293_89407_5	0.341802	1	0.0550759	1			100	sp|O75674|TM1L1_HUMAN_TOM1-like_protein_1_OS=Homo_sapiens_GN=TOM1L1_PE=1_SV=2	85.5			-0.260279	1	-0.576541	1	Trin_palecto_145362_1
Trin_293_179534_4	-0.23519	1	2.79135	1			100	sp|O75678|RFPL2_HUMAN_Ret_finger_protein-like_2_OS=Homo_sapiens_GN=RFPL2_PE=2_SV=3	57.89			-2.12374	1	-0.675081	1	Trin_palecto_70924_2
Trin_293_161790_3	-0.0187525	1	-1.70622	1	0.99807	1.2543	100	sp|O75683|SURF6_HUMAN_Surfeit_locus_protein_6_OS=Homo_sapiens_GN=SURF6_PE=1_SV=3	72.02			0.401703	1	0.385237	1	Trin_palecto_109340_3
Trin_293_153411_1	0.0650982	1	-0.982331	1	1.2407	0.72736	100	sp|O75688-2|PPM1B_HUMAN_Isoform_Beta-2_of_Protein_phosphatase_1B_OS=Homo_sapiens_GN=PPM1B	97.93	0.90808	0.88332	-0.0315279	1	0.21782	1	Trin_palecto_116017_6
Trin_293_153412_1	-0.0248441	1	-1.08395	1	1.2407	0.72736	100	sp|O75688|PPM1B_HUMAN_Protein_phosphatase_1B_OS=Homo_sapiens_GN=PPM1B_PE=1_SV=1	33.96			-0.468387	1	-0.367653	1	Trin_palecto_142631_3
Trin_293_90244_2	0.0074401	1	-1.3392	1	1.0423	1.188	100	sp|O75694|NU155_HUMAN_Nuclear_pore_complex_protein_Nup155_OS=Homo_sapiens_GN=NUP155_PE=1_SV=1	96.26	1.054	1.0635	0.0975128	1	-0.405231	1	Trin_palecto_130239_2
Trin_293_65758_2	0.00928573	1	-0.687978	1	1.0733	1.2343	100	sp|O75695|XRP2_HUMAN_Protein_XRP2_OS=Homo_sapiens_GN=RP2_PE=1_SV=4	95.43	1.0926	1.0617	0.105529	1	0.185759	1	Trin_palecto_145652_1
Trin_293_188573_7	0.111542	1	0.800452	1			100	sp|O75716|STK16_HUMAN_Serine/threonine-protein_kinase_16_OS=Homo_sapiens_GN=STK16_PE=1_SV=4	95.41			0.237522	1	0.206733	1	Trin_palecto_147768_12
Trin_293_129088_10	0.145532	1	-0.820011	1	1.1046	0.75679	100	sp|O75717|WDHD1_HUMAN_WD_repeat_and_HMG-box_DNA-binding_protein_1_OS=Homo_sapiens_GN=WDHD1_PE=1_SV=1	89.2	0.98104	0.99625	0.113142	1	-0.845948	1	Trin_palecto_88586_5
Trin_293_62174_2	0.497272	1	0.178418	1	0.9979	1.0577	100	sp|O75718|CRTAP_HUMAN_Cartilage-associated_protein_OS=Homo_sapiens_GN=CRTAP_PE=1_SV=1	94.51	1.0719	1.3895	0.435657	1	0.166146	1	Trin_palecto_126050_2
Trin_293_98782_5	-0.130356	1	-0.819645	1	0.95687	1.17	100	sp|O75746|CMC1_HUMAN_Calcium-binding_mitochondrial_carrier_protein_Aralar1_OS=Homo_sapiens_GN=SLC25A12_PE=1_SV=2	96.89	1.0047	1.0298	0.0655349	1	-0.600614	1	Trin_palecto_145177_3
Trin_293_75710_1	-0.720617	1	0.877078	1			100	sp|O75764|TCEA3_HUMAN_Transcription_elongation_factor_A_protein_3_OS=Homo_sapiens_GN=TCEA3_PE=2_SV=2	91.38			-1.53878	1	-1.16412	1	Trin_palecto_45309_1
Trin_293_83344_1	0.199905	1	-1.13213	1			100	sp|O75771-3|RA51D_HUMAN_Isoform_3_of_DNA_repair_protein_RAD51_homolog_4_OS=Homo_sapiens_GN=RAD51D	0	0	0	0	0	0	0	0
Trin_293_83346_1	-1.10966	1	0.261527	1			100	sp|O75771-6|RA51D_HUMAN_Isoform_6_of_DNA_repair_protein_RAD51_homolog_4_OS=Homo_sapiens_GN=RAD51D	0	0	0	0	0	0	0	0
Trin_293_83342_1	0.374864	1	0.0418737	1			100	sp|O75771-7|RA51D_HUMAN_Isoform_7_of_DNA_repair_protein_RAD51_homolog_4_OS=Homo_sapiens_GN=RAD51D	0	0	0	0	0	0	0	0
Trin_293_83347_1	0.695548	1	-0.556576	1			100	sp|O75771-8|RA51D_HUMAN_Isoform_8_of_DNA_repair_protein_RAD51_homolog_4_OS=Homo_sapiens_GN=RAD51D	41.94			-0.43924	1	0.687489	1	Trin_palecto_168195_1
Trin_293_211226_3	0.497366	1	-0.00250132	1	0.95853	0.82123	100	sp|O75787|RENR_HUMAN_Renin_receptor_OS=Homo_sapiens_GN=ATP6AP2_PE=1_SV=2	95.14	0.77118	0.74421	0.321521	1	0.468147	1	Trin_palecto_125411_3
Trin_293_211144_1	0.281744	1	-1.10085	1	0.91469	0.70314	100	sp|O75792|RNH2A_HUMAN_Ribonuclease_H2_subunit_A_OS=Homo_sapiens_GN=RNASEH2A_PE=1_SV=2	87	0.76899	0.77984	0.0886785	1	-0.45381	1	Trin_palecto_47012_5
Trin_293_211136_2	0.0249601	1	-1.38433	1	0.90536	0.46959	100	sp|O75794|CD123_HUMAN_Cell_division_cycle_protein_123_homolog_OS=Homo_sapiens_GN=CDC123_PE=1_SV=1	96.13	NaN	NaN	0.0474002	1	-0.221624	1	Trin_palecto_166531_2
Trin_293_140871_2	0.349773	1	-0.657553	1			100	sp|O75800|ZMY10_HUMAN_Zinc_finger_MYND_domain-containing_protein_10_OS=Homo_sapiens_GN=ZMYND10_PE=1_SV=2	92.27			0.0461864	1	-0.242122	1	Trin_palecto_62027_4
Trin_293_132940_19	-0.206621	1	-0.959424	1			100	sp|O75808-2|CAN15_HUMAN_Isoform_2_of_Calpain-15_OS=Homo_sapiens_GN=CAPN15	52.63			Inf	1	NA	NA	Trin_palecto_230193_3
Trin_293_132955_17	-0.0266257	1	-0.354279	1			100	sp|O75808|CAN15_HUMAN_Calpain-15_OS=Homo_sapiens_GN=CAPN15_PE=1_SV=1	84.18			0.255133	1	0.34959	1	Trin_palecto_80092_6
Trin_293_118365_3	0.193923	1	0.370461	1			100	sp|O75815|BCAR3_HUMAN_Breast_cancer_anti-estrogen_resistance_protein_3_OS=Homo_sapiens_GN=BCAR3_PE=1_SV=1	88.62			0.735422	1	0.870845	1	Trin_palecto_96446_3
Trin_293_211155_1	0.159361	1	-1.25049	1	0.99735	0.95808	100	sp|O75817|POP7_HUMAN_Ribonuclease_P_protein_subunit_p20_OS=Homo_sapiens_GN=POP7_PE=1_SV=2	95.71	1.0677	0.66668	0.269604	1	-0.664355	1	Trin_palecto_63669_1
Trin_293_85081_1	0.176181	1	-2.18593	0.783547	1.2111	0.98992	100	sp|O75818-2|RPP40_HUMAN_Isoform_2_of_Ribonuclease_P_protein_subunit_p40_OS=Homo_sapiens_GN=RPP40	88.29			-0.0499184	1	-0.269089	1	Trin_palecto_103772_2
Trin_293_85082_1	0.12722	1	-2.26924	0.633786	1.2111	0.98992	100	sp|O75818|RPP40_HUMAN_Ribonuclease_P_protein_subunit_p40_OS=Homo_sapiens_GN=RPP40_PE=1_SV=3	88.98	1.105	1.3733	0.0964693	1	-0.350313	1	Trin_palecto_103773_1
Trin_293_33285_1	0.0984293	1	-0.634548	1	0.92756	0.56892	100	sp|O75821|EIF3G_HUMAN_Eukaryotic_translation_initiation_factor_3_subunit_G_OS=Homo_sapiens_GN=EIF3G_PE=1_SV=2	99.38	0.89792	0.98769	0.179737	1	-0.115805	1	Trin_palecto_64078_1
Trin_293_96232_4	-0.0814079	1	-1.80533	1	1.0096	0.56189	100	sp|O75822|EIF3J_HUMAN_Eukaryotic_translation_initiation_factor_3_subunit_J_OS=Homo_sapiens_GN=EIF3J_PE=1_SV=2	0	0	0	0	0	0	0	0
Trin_293_78645_2	0.811104	1	0.633692	1	1.0424	0.71375	100	sp|O75828|CBR3_HUMAN_Carbonyl_reductase_[NADPH]_3_OS=Homo_sapiens_GN=CBR3_PE=1_SV=3	34.69			0.368114	1	0.935416	1	Trin_palecto_98363_2
Trin_293_74620_1	0.174295	1	-0.931346	1	1.02	0.60714	100	sp|O75832-2|PSD10_HUMAN_Isoform_2_of_26S_proteasome_non-ATPase_regulatory_subunit_10_OS=Homo_sapiens_GN=PSMD10	96.69	0.96127	0.94653	0.159373	1	-0.380057	1	Trin_palecto_109160_3
Trin_293_74621_1	0.197358	1	-0.905559	1	1.02	0.60714	100	sp|O75832|PSD10_HUMAN_26S_proteasome_non-ATPase_regulatory_subunit_10_OS=Homo_sapiens_GN=PSMD10_PE=1_SV=1	96.9	0.96127	0.94653	0.0979793	1	-0.367416	1	Trin_palecto_109161_3
Trin_293_96651_6	0.0462232	1	-0.19428	1			100	sp|O75838|CIB2_HUMAN_Calcium_and_integrin-binding_family_member_2_OS=Homo_sapiens_GN=CIB2_PE=1_SV=1	97.33			0.284664	1	0.43899	1	Trin_palecto_75674_1
Trin_293_183278_1	-0.275832	1	1.96381	1			100	sp|O75840-4|KLF7_HUMAN_Isoform_4_of_Krueppel-like_factor_7_OS=Homo_sapiens_GN=KLF7	0	0	0	0	0	0	0	0
Trin_293_183276_1	-0.0976862	1	1.0771	1			100	sp|O75840-5|KLF7_HUMAN_Isoform_5_of_Krueppel-like_factor_7_OS=Homo_sapiens_GN=KLF7	40			-1.0758	1	-0.544685	1	Trin_palecto_101401_1
Trin_293_183275_1	0.108765	1	1.44678	1			100	sp|O75840|KLF7_HUMAN_Krueppel-like_factor_7_OS=Homo_sapiens_GN=KLF7_PE=2_SV=1	98.01			0.348645	1	0.373876	1	Trin_palecto_82367_3
Trin_293_74256_1	0.0980134	1	-1.49592	1	1.0824	1.1846	100	sp|O75844|FACE1_HUMAN_CAAX_prenyl_protease_1_homolog_OS=Homo_sapiens_GN=ZMPSTE24_PE=1_SV=2	96.84	1.0729	0.8968	0.257845	1	0.0894951	1	Trin_palecto_80333_1
Trin_293_88747_1	0.316971	1	-0.485194	1			100	sp|O75845|SC5D_HUMAN_Lathosterol_oxidase_OS=Homo_sapiens_GN=SC5D_PE=1_SV=2	87.96	1.0199	1.5537	0.390153	1	1.62746	0.0557028	Trin_palecto_72654_1
Trin_293_97171_7	-0.0679711	1	-0.0194877	1			100	sp|O75864|PPR37_HUMAN_Protein_phosphatase_1_regulatory_subunit_37_OS=Homo_sapiens_GN=PPP1R37_PE=1_SV=4	89.06			0.14794	1	0.677047	1	Trin_palecto_81008_2
Trin_293_107962_4	0.431303	1	0.440371	1			100	sp|O75865-2|TPC6A_HUMAN_Isoform_2_of_Trafficking_protein_particle_complex_subunit_6A_OS=Homo_sapiens_GN=TRAPPC6A	43.24			-0.275742	1	0.494844	1	Trin_palecto_153666_4
Trin_293_107961_3	0.69081	1	0.867179	1			100	sp|O75865-3|TPC6A_HUMAN_Isoform_3_of_Trafficking_protein_particle_complex_subunit_6A_OS=Homo_sapiens_GN=TRAPPC6A	0	0	0	0	0	0	0	0
Trin_293_107965_1	0.715901	1	2.17864	1			100	sp|O75865-4|TPC6A_HUMAN_Isoform_4_of_Trafficking_protein_particle_complex_subunit_6A_OS=Homo_sapiens_GN=TRAPPC6A	0	0	0	0	0	0	0	0
Trin_293_107966_3	0.293058	1	0.442532	1			100	sp|O75865|TPC6A_HUMAN_Trafficking_protein_particle_complex_subunit_6A_OS=Homo_sapiens_GN=TRAPPC6A_PE=1_SV=2	91.14	0.7406	0.64474	0.432041	1	0.165675	1	Trin_palecto_64863_3
Trin_293_211682_1	-0.0302824	1	-1.47505	1	0.98417	0.5059	100	sp|O75874|IDHC_HUMAN_Isocitrate_dehydrogenase_[NADP]_cytoplasmic_OS=Homo_sapiens_GN=IDH1_PE=1_SV=2	96.62	0.88441	0.95842	0.0342364	1	-0.170163	1	Trin_palecto_75656_1
Trin_293_85985_4	0.366457	1	-0.670209	1	0.95803	1.435	100	sp|O75879|GATB_HUMAN_Glutamyl-tRNA(Gln)_amidotransferase_subunit_B,_mitochondrial_OS=Homo_sapiens_GN=PET112_PE=1_SV=1	87.77			0.101119	1	-0.167031	1	Trin_palecto_92007_1
Trin_293_34870_1	0.348264	1	-0.940149	1	1.1265	1.9363	100	sp|O75880|SCO1_HUMAN_Protein_SCO1_homolog,_mitochondrial_OS=Homo_sapiens_GN=SCO1_PE=1_SV=1	79.02	0.69337	0.72111	0.172707	1	0.0188874	1	Trin_palecto_88411_3
Trin_293_57614_1	1.61281	1	-0.185932	1			100	sp|O75881|CP7B1_HUMAN_25-hydroxycholesterol_7-alpha-hydroxylase_OS=Homo_sapiens_GN=CYP7B1_PE=1_SV=2	76.28	1.1092	0.68462	-0.199403	1	-1.10778	0.942394	Trin_palecto_130740_1
Trin_293_108676_5	0.225151	1	-0.164768	1			100	sp|O75882|ATRN_HUMAN_Attractin_OS=Homo_sapiens_GN=ATRN_PE=1_SV=2	94.17	NaN	NaN	-0.083962	1	-0.374159	1	Trin_palecto_124136_9
Trin_293_56906_6	0.318409	1	-0.0394661	1	1.1279	0.51637	100	sp|O75884|RBBP9_HUMAN_Putative_hydrolase_RBBP9_OS=Homo_sapiens_GN=RBBP9_PE=1_SV=2	91.94	0.93546	0.94179	0.145209	1	-0.347527	1	Trin_palecto_119472_9
Trin_293_82497_2	0.14354	1	-0.541167	1			100	sp|O75886|STAM2_HUMAN_Signal_transducing_adapter_molecule_2_OS=Homo_sapiens_GN=STAM2_PE=1_SV=1	94.29	0.96684	0.67552	-0.0653164	1	0.10887	1	Trin_palecto_65240_1
Trin_293_273206_2	1.01274	1	0.568955	1	0.87218	1.259	100	sp|O75891-2|AL1L1_HUMAN_Isoform_2_of_Cytosolic_10-formyltetrahydrofolate_dehydrogenase_OS=Homo_sapiens_GN=ALDH1L1	88.24	0.82537	0.75916	-Inf	1	-0.505156	1	Trin_palecto_269369_1
Trin_293_35194_1	0.172994	1	-0.590071	1			100	sp|O75896|TUSC2_HUMAN_Tumor_suppressor_candidate_2_OS=Homo_sapiens_GN=TUSC2_PE=1_SV=3	96.36			0.248547	1	-0.0625331	1	Trin_palecto_27970_4
Trin_293_85185_4	0.481017	1	1.2641	1			100	sp|O75897|ST1C4_HUMAN_Sulfotransferase_1C4_OS=Homo_sapiens_GN=SULT1C4_PE=1_SV=2	84.11			0.844553	1	1.58599	1	Trin_palecto_54185_1
Trin_293_197515_4	-0.128275	1	0.775406	1			100	sp|O75900|MMP23_HUMAN_Matrix_metalloproteinase-23_OS=Homo_sapiens_GN=MMP23A_PE=1_SV=2	96.49			-0.508402	1	0.188182	1	Trin_palecto_137900_29
Trin_293_36326_1	0.192232	1	0.880899	1			100	sp|O75901|RASF9_HUMAN_Ras_association_domain-containing_protein_9_OS=Homo_sapiens_GN=RASSF9_PE=2_SV=2	32.69			Inf	1	NA	NA	Trin_palecto_197752_3
Trin_293_63159_4	0.100652	1	-0.861037	1	1.0188	0.93228	100	sp|O75909|CCNK_HUMAN_Cyclin-K_OS=Homo_sapiens_GN=CCNK_PE=1_SV=2	94.15	1.139	0.96281	0.111334	1	0.168857	1	Trin_palecto_64894_2
Trin_293_73149_2	0.821721	1	0.789873	1	1.1337	1.3317	100	sp|O75911|DHRS3_HUMAN_Short-chain_dehydrogenase/reductase_3_OS=Homo_sapiens_GN=DHRS3_PE=1_SV=2	98.01			-0.180089	1	2.42939	0.0215559	Trin_palecto_83117_5
Trin_293_145760_1	-1.14773	1	0.37631	1	0.8182	0.39397	100	sp|O75914-2|PAK3_HUMAN_Isoform_2_of_Serine/threonine-protein_kinase_PAK_3_OS=Homo_sapiens_GN=PAK3	98.29			2.52423	1	0.857414	1	Trin_palecto_175734_1
Trin_293_145771_2	-0.135654	1	1.8396	1	0.8182	0.39397	100	sp|O75914-4|PAK3_HUMAN_Isoform_4_of_Serine/threonine-protein_kinase_PAK_3_OS=Homo_sapiens_GN=PAK3	0	0	0	0	0	0	0	0
Trin_293_96176_1	0.445181	1	0.518857	1	1.0413	1.0258	100	sp|O75915|PRAF3_HUMAN_PRA1_family_protein_3_OS=Homo_sapiens_GN=ARL6IP5_PE=1_SV=1	95.21	0.67465	0.49708	-0.0288407	1	0.216127	1	Trin_palecto_28191_3
Trin_293_104967_1	-0.397743	1	-0.156668	1			100	sp|O75920|SERF1_HUMAN_Small_EDRK-rich_factor_1_OS=Homo_sapiens_GN=SERF1A_PE=2_SV=1	0	0	0	0	0	0	0	0
Trin_293_68691_9	0.349773	1	0.378852	1			100	sp|O75923-11|DYSF_HUMAN_Isoform_11_of_Dysferlin_OS=Homo_sapiens_GN=DYSF	34.69			0.13651	1	0.338576	1	Trin_palecto_71118_3
Trin_293_68690_9	0.0423443	1	0.504383	1			100	sp|O75923-13|DYSF_HUMAN_Isoform_13_of_Dysferlin_OS=Homo_sapiens_GN=DYSF	0	0	0	0	0	0	0	0
Trin_293_140488_4	0.0163694	1	-0.770577	1			100	sp|O75925|PIAS1_HUMAN_E3_SUMO-protein_ligase_PIAS1_OS=Homo_sapiens_GN=PIAS1_PE=1_SV=2	99.08			0.336059	1	0.448433	1	Trin_palecto_83522_2
Trin_293_186339_2	0.147917	1	-0.878705	1			100	sp|O75928-2|PIAS2_HUMAN_Isoform_PIAS2-alpha_of_E3_SUMO-protein_ligase_PIAS2_OS=Homo_sapiens_GN=PIAS2	98.78			0.145418	1	0.380887	1	Trin_palecto_142406_1
Trin_293_186334_2	0.146614	1	-1.02652	1			100	sp|O75928|PIAS2_HUMAN_E3_SUMO-protein_ligase_PIAS2_OS=Homo_sapiens_GN=PIAS2_PE=1_SV=3	98.87			0.0102397	1	0.0915919	1	Trin_palecto_142409_1
Trin_293_33130_1	-0.0503205	1	-1.92468	0.969505	1.0533	1.4363	100	sp|O75934|SPF27_HUMAN_Pre-mRNA-splicing_factor_SPF27_OS=Homo_sapiens_GN=BCAS2_PE=1_SV=1	99.56	0.99665	0.85911	0.312204	1	-0.435505	1	Trin_palecto_61115_1
Trin_293_33065_2	0.230365	1	-0.0724907	1	0.85481	0.63002	100	sp|O75935|DCTN3_HUMAN_Dynactin_subunit_3_OS=Homo_sapiens_GN=DCTN3_PE=1_SV=1	94.09	0.96731	1.0027	0.138825	1	-0.0703667	1	Trin_palecto_90245_1
Trin_293_210981_1	0.0616128	1	-1.33089	1	0.94857	0.75516	100	sp|O75937|DNJC8_HUMAN_DnaJ_homolog_subfamily_C_member_8_OS=Homo_sapiens_GN=DNAJC8_PE=1_SV=2	98.81	0.92146	0.87656	0.105628	1	-0.022389	1	Trin_palecto_154662_3
Trin_293_96776_1	0.260579	1	-0.7787	1	0.98997	0.97639	100	sp|O75940|SPF30_HUMAN_Survival_of_motor_neuron-related-splicing_factor_30_OS=Homo_sapiens_GN=SMNDC1_PE=1_SV=1	99.58	0.93503	0.83506	0.0432712	1	0.164445	1	Trin_palecto_84356_3
Trin_293_148324_3	-0.0936743	1	-0.615776	1			100	sp|O75943-2|RAD17_HUMAN_Isoform_2_of_Cell_cycle_checkpoint_protein_RAD17_OS=Homo_sapiens_GN=RAD17	0	0	0	0	0	0	0	0
Trin_293_210974_11	0.265191	1	-0.50839	1	1.0216	1.5894	100	sp|O75947|ATP5H_HUMAN_ATP_synthase_subunit_d,_mitochondrial_OS=Homo_sapiens_GN=ATP5H_PE=1_SV=3	88.82	1.0014	0.99533	0.257034	1	0.00876053	1	Trin_palecto_55824_1
Trin_293_127076_3	0.580496	1	-0.479506	1			100	sp|O75949-2|F155B_HUMAN_Isoform_2_of_Transmembrane_protein_FAM155B_OS=Homo_sapiens_GN=FAM155B	92.19			-0.0390929	1	-0.642108	1	Trin_palecto_100155_18
Trin_293_53973_1	0.339046	1	-1.04843	1			100	sp|O75949|F155B_HUMAN_Transmembrane_protein_FAM155B_OS=Homo_sapiens_GN=FAM155B_PE=2_SV=2	37.04			Inf	1	Inf	1	Trin_palecto_80265_1
Trin_293_104977_1	0.489703	1	0.165743	1			100	sp|O75952-3|CABYR_HUMAN_Isoform_3_of_Calcium-binding_tyrosine_phosphorylation-regulated_protein_OS=Homo_sapiens_GN=CABYR	76.56			-0.561496	1	1.95428	0.818201	Trin_palecto_77578_1
Trin_293_104995_3	0.0949589	1	0.176638	1			100	sp|O75952-5|CABYR_HUMAN_Isoform_5_of_Calcium-binding_tyrosine_phosphorylation-regulated_protein_OS=Homo_sapiens_GN=CABYR	0	0	0	0	0	0	0	0
Trin_293_92260_2	0.547999	1	0.754125	1			100	sp|O75953|DNJB5_HUMAN_DnaJ_homolog_subfamily_B_member_5_OS=Homo_sapiens_GN=DNAJB5_PE=1_SV=1	99.14			-0.0949787	1	-0.360486	1	Trin_palecto_54061_2
Trin_293_70802_5	0.595778	1	0.0415527	1			100	sp|O75954|TSN9_HUMAN_Tetraspanin-9_OS=Homo_sapiens_GN=TSPAN9_PE=1_SV=1	97.07	1.1581	0.89695	0.554151	1	0.467437	1	Trin_palecto_117924_1
Trin_293_211463_2	0.41953	1	0.802088	1	1.1637	1.7732	100	sp|O75955|FLOT1_HUMAN_Flotillin-1_OS=Homo_sapiens_GN=FLOT1_PE=1_SV=3	98.36	0.87406	0.80494	-0.38651	1	-0.550739	1	Trin_palecto_62928_1
Trin_293_85046_3	-0.0642351	1	-0.468442	1	1.2192	1.2345	100	sp|O75962-5|TRIO_HUMAN_Isoform_5_of_Triple_functional_domain_protein_OS=Homo_sapiens_GN=TRIO	29.63			1.21611	1	1.49484	1	Trin_palecto_117901_8
Trin_293_116601_7	0.105847	1	-0.15126	1			100	sp|O75962|TRIO_HUMAN_Triple_functional_domain_protein_OS=Homo_sapiens_GN=TRIO_PE=1_SV=2	95.54	0.98754	1.0244	0.0849687	1	0.208712	1	Trin_palecto_128955_14
Trin_293_210910_1	0.076012	1	-0.858998	1	0.85641	1.3095	100	sp|O75964|ATP5L_HUMAN_ATP_synthase_subunit_g,_mitochondrial_OS=Homo_sapiens_GN=ATP5L_PE=1_SV=3	92.23	0.91165	0.8528	0.288516	1	0.0751532	1	Trin_palecto_54436_2
Trin_293_155530_1	0.145155	1	-0.171105	1			100	sp|O75970-3|MPDZ_HUMAN_Isoform_3_of_Multiple_PDZ_domain_protein_OS=Homo_sapiens_GN=MPDZ	90.28	0.97968	0.80109	-0.260925	1	-0.0682063	1	Trin_palecto_142624_1
Trin_293_155514_1	0.377254	1	-0.00678864	1			100	sp|O75970|MPDZ_HUMAN_Multiple_PDZ_domain_protein_OS=Homo_sapiens_GN=MPDZ_PE=1_SV=2	90.29	0.97968	0.80109	-0.232195	1	-0.0579478	1	Trin_palecto_142619_1
Trin_293_160386_1	0.279383	1	0.051107	1			100	sp|O75971-2|SNPC5_HUMAN_Isoform_2_of_snRNA-activating_protein_complex_subunit_5_OS=Homo_sapiens_GN=SNAPC5	0	0	0	0	0	0	0	0
Trin_293_153158_2	0.147058	1	-0.134189	1			100	sp|O75971|SNPC5_HUMAN_snRNA-activating_protein_complex_subunit_5_OS=Homo_sapiens_GN=SNAPC5_PE=1_SV=1	92.94			-0.120107	1	-0.815497	1	Trin_palecto_98301_1
Trin_293_108354_1	0.343493	1	0.446412	1			100	sp|O75973|C1QRF_HUMAN_C1q-related_factor_OS=Homo_sapiens_GN=C1QL1_PE=2_SV=1	97.1			-0.783889	1	0.079806	1	Trin_palecto_170627_2
Trin_293_59422_6	0.254824	1	-0.191654	1			100	sp|O75976|CBPD_HUMAN_Carboxypeptidase_D_OS=Homo_sapiens_GN=CPD_PE=1_SV=2	92.69	0.81203	0.57822	-0.161848	1	-0.35105	1	Trin_palecto_109806_2
Trin_293_414275_2	NA	NA	Inf	1			100	sp|O76013|KRT36_HUMAN_Keratin,_type_I_cuticular_Ha6_OS=Homo_sapiens_GN=KRT36_PE=1_SV=1	48.72			-0.752901	1	-2.9481	0.234886	Trin_palecto_136015_2
Trin_293_211987_1	0.0511695	1	-1.1639	1	1.0478	1.1368	100	sp|O76031|CLPX_HUMAN_ATP-dependent_Clp_protease_ATP-binding_subunit_clpX-like,_mitochondrial_OS=Homo_sapiens_GN=CLPX_PE=1_SV=2	97.79	0.99576	0.83223	0.125746	1	-0.0493914	1	Trin_palecto_102946_1
Trin_293_64054_3	0.280399	1	-0.211558	1			100	sp|O76039-2|CDKL5_HUMAN_Isoform_2_of_Cyclin-dependent_kinase-like_5_OS=Homo_sapiens_GN=CDKL5	96.98			-0.475888	1	0.279576	1	Trin_palecto_69304_3
Trin_293_116696_9	0.519875	1	0.315158	1	1.5777	1.1562	100	sp|O76041-2|NEBL_HUMAN_Isoform_2_of_Nebulette_OS=Homo_sapiens_GN=NEBL	97.78	0.87423	0.6315	-0.017944	1	-1.04383	1	Trin_palecto_128250_4
Trin_293_88123_10	0.290879	1	1.0031	1			100	sp|O76050-2|NEU1A_HUMAN_Isoform_2_of_Neuralized-like_protein_1A_OS=Homo_sapiens_GN=NEURL	97.19			-1.0758	1	-0.71461	1	Trin_palecto_59218_7
Trin_293_140512_3	0.459956	1	0.664924	1			100	sp|O76054-4|S14L2_HUMAN_Isoform_2_of_SEC14-like_protein_2_OS=Homo_sapiens_GN=SEC14L2	88.46	1.0233	0.71991	0.347842	1	1.63843	0.517154	Trin_palecto_134864_1
Trin_293_140513_4	0.76481	1	0.901531	1			100	sp|O76054-5|S14L2_HUMAN_Isoform_3_of_SEC14-like_protein_2_OS=Homo_sapiens_GN=SEC14L2	90.08	1.0233	0.71991	0.631149	1	1.26622	1	Trin_palecto_134866_2
Trin_293_140511_4	-0.48183	1	-0.390403	1			100	sp|O76054|S14L2_HUMAN_SEC14-like_protein_2_OS=Homo_sapiens_GN=SEC14L2_PE=1_SV=1	88.34	1.0233	0.71991	0.533538	1	1.09323	1	Trin_palecto_134863_1
Trin_293_157072_24	0.801563	1	1.44409	1			100	sp|O76061|STC2_HUMAN_Stanniocalcin-2_OS=Homo_sapiens_GN=STC2_PE=1_SV=1	84.77			0.420001	1	3.37576	2.65e-06	Trin_palecto_94257_5
Trin_293_107292_11	0.877981	1	1.21553	1	1.3741	1.8706	100	sp|O76062|ERG24_HUMAN_Delta(14)-sterol_reductase_OS=Homo_sapiens_GN=TM7SF2_PE=2_SV=3	0	0	0	0	0	0	0	0
Trin_293_96996_2	-0.126523	1	-1.04242	1			100	sp|O76064|RNF8_HUMAN_E3_ubiquitin-protein_ligase_RNF8_OS=Homo_sapiens_GN=RNF8_PE=1_SV=1	83.33			-0.131272	1	-0.327993	1	Trin_palecto_111392_3
Trin_293_60373_2	0.312298	1	0.342447	1			100	sp|O76070|SYUG_HUMAN_Gamma-synuclein_OS=Homo_sapiens_GN=SNCG_PE=1_SV=2	0	0	0	0	0	0	0	0
Trin_293_95957_12	0.0152381	1	-0.908051	1	0.88179	0.35343	100	sp|O76071|CIAO1_HUMAN_Probable_cytosolic_iron-sulfur_protein_assembly_protein_CIAO1_OS=Homo_sapiens_GN=CIAO1_PE=1_SV=1	95.87	1.1049	1.0536	0.170034	1	-0.29968	1	Trin_palecto_53021_7
Trin_293_135423_4	Inf	1	Inf	0.566809			100	sp|O76074-2|PDE5A_HUMAN_Isoform_PDE5A2_of_cGMP-specific_3',5'-cyclic_phosphodiesterase_OS=Homo_sapiens_GN=PDE5A	42			0.171717	1	-0.64266	1	Trin_palecto_81095_2
Trin_293_104793_1	-0.398688	1	-1.00548	1	1.0587	0.50435	100	sp|O76075|DFFB_HUMAN_DNA_fragmentation_factor_subunit_beta_OS=Homo_sapiens_GN=DFFB_PE=1_SV=1	77.01	0.89232	0.93212	0.322365	1	0.544031	1	Trin_palecto_151601_5
Trin_293_72478_1	-0.0563211	1	-0.667612	1			100	sp|O76080|ZFAN5_HUMAN_AN1-type_zinc_finger_protein_5_OS=Homo_sapiens_GN=ZFAND5_PE=1_SV=1	99.53	1.3135	0.68924	0.29862	1	0.441202	1	Trin_palecto_53001_1
Trin_293_79797_1	-0.438723	1	-0.309738	1			100	sp|O76081-6|RGS20_HUMAN_Isoform_5_of_Regulator_of_G-protein_signaling_20_OS=Homo_sapiens_GN=RGS20	87.16			0.10277	1	0.0408119	1	Trin_palecto_58754_1
Trin_293_71360_2	0.179848	1	-0.0913865	1			100	sp|O76082|S22A5_HUMAN_Solute_carrier_family_22_member_5_OS=Homo_sapiens_GN=SLC22A5_PE=1_SV=1	91.38			0.145234	1	-0.25993	1	Trin_palecto_95853_4
Trin_293_83650_5	0.316795	1	2.28292	0.755393			100	sp|O76083-13|PDE9A_HUMAN_Isoform_PDE9A16_of_High_affinity_cGMP-specific_3',5'-cyclic_phosphodiesterase_9A_OS=Homo_sapiens_GN=PDE9A	32.26			-0.00628105	1	-0.268117	1	Trin_palecto_97719_7
Trin_293_83655_4	-0.213385	1	1.7442	1			100	sp|O76083-2|PDE9A_HUMAN_Isoform_PDE9A2_of_High_affinity_cGMP-specific_3',5'-cyclic_phosphodiesterase_9A_OS=Homo_sapiens_GN=PDE9A	90.19			-0.427745	1	0.644221	1	Trin_palecto_112111_2
Trin_293_83656_4	0.728284	1	2.34014	0.713344			100	sp|O76083-3|PDE9A_HUMAN_Isoform_PDE9A3_of_High_affinity_cGMP-specific_3',5'-cyclic_phosphodiesterase_9A_OS=Homo_sapiens_GN=PDE9A	0	0	0	0	0	0	0	0
Trin_293_83652_2	Inf	1	Inf	1			100	sp|O76083-4|PDE9A_HUMAN_Isoform_PDE9A4_of_High_affinity_cGMP-specific_3',5'-cyclic_phosphodiesterase_9A_OS=Homo_sapiens_GN=PDE9A	0	0	0	0	0	0	0	0
Trin_293_83649_5	0.459956	1	1.99255	1			100	sp|O76083|PDE9A_HUMAN_High_affinity_cGMP-specific_3',5'-cyclic_phosphodiesterase_9A_OS=Homo_sapiens_GN=PDE9A_PE=1_SV=1	31.25			0.336528	1	0.040686	1	Trin_palecto_79340_3
Trin_293_100942_1	-0.23519	1	4.04289	1			100	sp|O76090|BEST1_HUMAN_Bestrophin-1_OS=Homo_sapiens_GN=BEST1_PE=1_SV=1	37.93			0.0461864	1	-1.2056	1	Trin_palecto_75106_4
Trin_293_40872_2	1.02784	1	-0.115543	1			100	sp|O76093|FGF18_HUMAN_Fibroblast_growth_factor_18_OS=Homo_sapiens_GN=FGF18_PE=1_SV=1	98.07			-1.93567	1	-2.16508	0.364603	Trin_palecto_167398_1
Trin_293_211249_1	0.215327	1	-0.471986	1	1.033	0.61592	100	sp|O76094|SRP72_HUMAN_Signal_recognition_particle_subunit_SRP72_OS=Homo_sapiens_GN=SRP72_PE=1_SV=3	98.51	1.0289	1.0599	0.196913	1	-0.312625	1	Trin_palecto_73670_1
Trin_293_91903_6	0.2177	1	-0.333408	1	0.71738	1.1635	100	sp|O76095-2|JTB_HUMAN_Isoform_2_of_Protein_JTB_OS=Homo_sapiens_GN=JTB	30.16			-1.27574	1	-0.827085	1	Trin_palecto_116691_12
Trin_293_91902_7	0.337636	1	-0.404989	1	0.71738	1.1635	100	sp|O76095|JTB_HUMAN_Protein_JTB_OS=Homo_sapiens_GN=JTB_PE=1_SV=1	82.19	0.86896	0.69838	0.137889	1	-0.221029	1	Trin_palecto_54807_4
Trin_293_176689_20	0.0426978	1	0.29139	1			100	sp|O77932|DOM3Z_HUMAN_Decapping_and_exoribonuclease_protein_OS=Homo_sapiens_GN=DOM3Z_PE=2_SV=2	91.89			0.194079	1	-0.42189	1	Trin_palecto_144161_7
Trin_293_69229_2	0.558057	1	-0.643522	1	1.2527	0.61025	100	sp|O94760|DDAH1_HUMAN_N(G),N(G)-dimethylarginine_dimethylaminohydrolase_1_OS=Homo_sapiens_GN=DDAH1_PE=1_SV=3	94.74	1.0186	0.8945	0.572023	1	0.258776	1	Trin_palecto_111740_2
Trin_293_174303_11	0.0603787	1	0.411128	1			100	sp|O94762|RECQ5_HUMAN_ATP-dependent_DNA_helicase_Q5_OS=Homo_sapiens_GN=RECQL5_PE=1_SV=2	80.04			-0.0923745	1	-0.427989	1	Trin_palecto_121879_9
Trin_293_211467_2	0.0717623	1	0.140221	1	0.54563	0.69139	100	sp|O94766|B3GA3_HUMAN_Galactosylgalactosylxylosylprotein_3-beta-glucuronosyltransferase_3_OS=Homo_sapiens_GN=B3GAT3_PE=1_SV=2	94.63	0.93102	0.90443	0.416619	1	0.510804	1	Trin_palecto_27991_4
Trin_293_33534_1	-0.0989011	1	-0.202052	1			100	sp|O94768|ST17B_HUMAN_Serine/threonine-protein_kinase_17B_OS=Homo_sapiens_GN=STK17B_PE=1_SV=1	95.7			0.109311	1	0.00527137	1	Trin_palecto_79824_2
Trin_293_129072_8	0.105289	1	-1.06177	1	0.99119	0.83044	100	sp|O94776|MTA2_HUMAN_Metastasis-associated_protein_MTA2_OS=Homo_sapiens_GN=MTA2_PE=1_SV=1	99.69	0.98277	1.0219	0.112617	1	0.0506663	1	Trin_palecto_112178_9
Trin_293_106599_1	-0.23519	1	0.913604	1			100	sp|O94777|DPM2_HUMAN_Dolichol_phosphate-mannose_biosynthesis_regulatory_protein_OS=Homo_sapiens_GN=DPM2_PE=1_SV=3	0	0	0	0	0	0	0	0
Trin_293_95663_5	-0.0336473	1	-1.8283	1			100	sp|O94782|UBP1_HUMAN_Ubiquitin_carboxyl-terminal_hydrolase_1_OS=Homo_sapiens_GN=USP1_PE=1_SV=1	93.76			0.109972	1	-0.664424	1	Trin_palecto_157807_6
Trin_293_211524_2	0.280776	1	-0.330143	1	1.1128	0.5275	100	sp|O94788|AL1A2_HUMAN_Retinal_dehydrogenase_2_OS=Homo_sapiens_GN=ALDH1A2_PE=1_SV=3	98.84			-1.71773	0.152042	-2.47929	0.000290902	Trin_palecto_133749_6
Trin_293_166062_2	-0.0402477	1	-0.967486	1			100	sp|O94804|STK10_HUMAN_Serine/threonine-protein_kinase_10_OS=Homo_sapiens_GN=STK10_PE=1_SV=1	90.9	1.0234	1.0524	-0.200703	1	-0.158188	1	Trin_palecto_145938_2
Trin_293_261806_1	-0.650227	1	-0.60097	1	1.0841	1.4759	100	sp|O94805|ACL6B_HUMAN_Actin-like_protein_6B_OS=Homo_sapiens_GN=ACTL6B_PE=1_SV=1	35.29			0.387223	1	-0.090119	1	Trin_palecto_141159_4
Trin_293_183446_6	0.105094	1	-0.325672	1			100	sp|O94806|KPCD3_HUMAN_Serine/threonine-protein_kinase_D3_OS=Homo_sapiens_GN=PRKD3_PE=1_SV=1	97.53	0.83417	0.98156	0.0362069	1	0.0815729	1	Trin_palecto_101478_6
Trin_293_134408_3	-0.30892	1	-0.106039	1	0.86279	0.38662	100	sp|O94808|GFPT2_HUMAN_Glutamine--fructose-6-phosphate_aminotransferase_[isomerizing]_2_OS=Homo_sapiens_GN=GFPT2_PE=1_SV=3	95.6	0.97813	1.0654	0.440705	1	0.576204	1	Trin_palecto_70138_3
Trin_293_24881_2	1.93474	1	3.39903	1			100	sp|O94810-2|RGS11_HUMAN_Isoform_2_of_Regulator_of_G-protein_signaling_11_OS=Homo_sapiens_GN=RGS11	50			-1.95381	1	0.079806	1	Trin_palecto_67572_1
Trin_293_178187_1	0.0278447	1	0.588064	1			100	sp|O94811|TPPP_HUMAN_Tubulin_polymerization-promoting_protein_OS=Homo_sapiens_GN=TPPP_PE=1_SV=1	90.62			-Inf	1	2.49484	1	Trin_palecto_227983_2
Trin_293_86993_14	-0.23519	1	0.481492	1			100	sp|O94812-7|BAIP3_HUMAN_Isoform_6_of_BAI1-associated_protein_3_OS=Homo_sapiens_GN=BAIAP3	85.86			-0.559535	1	-0.546977	1	Trin_palecto_182439_3
Trin_293_97002_3	0.0451773	1	-0.731917	1	NaN	NaN	100	sp|O94813-2|SLIT2_HUMAN_Isoform_2_of_Slit_homolog_2_protein_OS=Homo_sapiens_GN=SLIT2	53.57			Inf	1	Inf	0.242276	Trin_palecto_160002_1
Trin_293_97004_3	-0.00300693	1	-0.760093	1	NaN	NaN	100	sp|O94813-3|SLIT2_HUMAN_Isoform_3_of_Slit_homolog_2_protein_OS=Homo_sapiens_GN=SLIT2	53.57			4.13365	1	2.49484	1	Trin_palecto_159996_1
Trin_293_108339_1	0.16336	1	0.494188	1			100	sp|O94818-2|NOL4_HUMAN_Isoform_2_of_Nucleolar_protein_4_OS=Homo_sapiens_GN=NOL4	100			Inf	1	Inf	1	Trin_palecto_311215_1
Trin_293_108337_3	1.54242	1	0.591675	1			100	sp|O94818-3|NOL4_HUMAN_Isoform_3_of_Nucleolar_protein_4_OS=Homo_sapiens_GN=NOL4	0	0	0	0	0	0	0	0
Trin_293_108338_1	-0.284099	1	-0.0815955	1			100	sp|O94818|NOL4_HUMAN_Nucleolar_protein_4_OS=Homo_sapiens_GN=NOL4_PE=2_SV=2	31.88			2.13365	1	0.494844	1	Trin_palecto_30817_1
Trin_293_144625_3	0.888799	1	0.652787	1			100	sp|O94819|KBTBB_HUMAN_Kelch_repeat_and_BTB_domain-containing_protein_11_OS=Homo_sapiens_GN=KBTBD11_PE=1_SV=1	83.66			-0.0982035	1	-1.57555	1	Trin_palecto_46388_1
Trin_293_74526_5	-0.111259	1	-1.28958	1	1.0074	1.1649	100	sp|O94826|TOM70_HUMAN_Mitochondrial_import_receptor_subunit_TOM70_OS=Homo_sapiens_GN=TOMM70A_PE=1_SV=1	97.04	1.03	1.0893	0.253469	1	-0.315919	1	Trin_palecto_27969_2
Trin_293_112605_1	0.785274	1	0.970187	1			100	sp|O94827-4|PKHG5_HUMAN_Isoform_4_of_Pleckstrin_homology_domain-containing_family_G_member_5_OS=Homo_sapiens_GN=PLEKHG5	92.05			-0.884349	1	0.0426718	1	Trin_palecto_93457_5
Trin_293_112613_2	-0.272664	1	0.0600471	1			100	sp|O94827-5|PKHG5_HUMAN_Isoform_5_of_Pleckstrin_homology_domain-containing_family_G_member_5_OS=Homo_sapiens_GN=PLEKHG5	75.21			-0.610512	1	0.261644	1	Trin_palecto_93453_3
Trin_293_112596_2	0.112734	1	1.12942	1			100	sp|O94827-6|PKHG5_HUMAN_Isoform_6_of_Pleckstrin_homology_domain-containing_family_G_member_5_OS=Homo_sapiens_GN=PLEKHG5	0	0	0	0	0	0	0	0
Trin_293_112608_1	-0.036644	1	0.667965	1			100	sp|O94827|PKHG5_HUMAN_Pleckstrin_homology_domain-containing_family_G_member_5_OS=Homo_sapiens_GN=PLEKHG5_PE=2_SV=3	76.19			-0.0902328	1	0.50565	1	Trin_palecto_93455_1
Trin_293_143478_4	-0.19059	1	-1.55857	1			100	sp|O94829|IPO13_HUMAN_Importin-13_OS=Homo_sapiens_GN=IPO13_PE=1_SV=3	99.27	0.91276	0.99026	-0.00753507	1	0.0589296	1	Trin_palecto_77985_5
Trin_293_74868_7	-0.0594697	1	-0.916577	1			100	sp|O94830|DDHD2_HUMAN_Phospholipase_DDHD2_OS=Homo_sapiens_GN=DDHD2_PE=1_SV=2	92.03			0.221121	1	-0.455539	1	Trin_palecto_65457_1
Trin_293_33776_2	0.359959	1	-0.225149	1	1.0832	0.72146	100	sp|O94832|MYO1D_HUMAN_Unconventional_myosin-Id_OS=Homo_sapiens_GN=MYO1D_PE=1_SV=2	96.92	1.0742	0.96091	0.118343	1	0.223176	1	Trin_palecto_129199_1
Trin_293_73469_3	0.0973273	1	-0.676265	1	0.92846	0.76188	100	sp|O94842|TOX4_HUMAN_TOX_high_mobility_group_box_family_member_4_OS=Homo_sapiens_GN=TOX4_PE=1_SV=1	97.26	0.79368	0.80529	-0.0498994	1	0.23556	1	Trin_palecto_64636_2
Trin_293_133812_1	0.348483	1	0.861623	1			100	sp|O94844|RHBT1_HUMAN_Rho-related_BTB_domain-containing_protein_1_OS=Homo_sapiens_GN=RHOBTB1_PE=1_SV=2	91.52			0.220611	1	-0.120863	1	Trin_palecto_78121_1
Trin_293_104235_1	0.786505	1	-1.0604	1			100	sp|O94851-4|MICA2_HUMAN_Isoform_4_of_Protein-methionine_sulfoxide_oxidase_MICAL2_OS=Homo_sapiens_GN=MICAL2	34			1.04619	1	1.49484	1	Trin_palecto_306722_1
Trin_293_104234_1	0.938424	1	-0.594337	1			100	sp|O94851-6|MICA2_HUMAN_Isoform_6_of_Protein-methionine_sulfoxide_oxidase_MICAL2_OS=Homo_sapiens_GN=MICAL2	91.8	1.2921	1.1946	0.847212	1	0.296158	1	Trin_palecto_117938_8
Trin_293_32395_6	-0.158582	1	-1.35978	1			100	sp|O94854|K0754_HUMAN_Uncharacterized_protein_KIAA0754_OS=Homo_sapiens_GN=KIAA0754_PE=1_SV=4	66.35			-0.335485	1	-0.688625	1	Trin_palecto_92294_12
Trin_293_57070_5	-0.066475	1	-0.32889	1	0.73284	0.38896	100	sp|O94855|SC24D_HUMAN_Protein_transport_protein_Sec24D_OS=Homo_sapiens_GN=SEC24D_PE=1_SV=2	86.75	1.0766	1.2032	0.59339	1	0.500866	1	Trin_palecto_143052_13
Trin_293_81152_6	-0.169601	1	-0.245875	1			100	sp|O94856-2|NFASC_HUMAN_Isoform_2_of_Neurofascin_OS=Homo_sapiens_GN=NFASC	35.14			1.85354	1	1.07981	1	Trin_palecto_44421_1
Trin_293_81150_14	0.194203	1	0.60484	1			100	sp|O94856-4|NFASC_HUMAN_Isoform_4_of_Neurofascin_OS=Homo_sapiens_GN=NFASC	0	0	0	0	0	0	0	0
Trin_293_94189_8	-0.00895221	1	-0.454844	1			100	sp|O94864-2|ST65G_HUMAN_Isoform_2_of_STAGA_complex_65_subunit_gamma_OS=Homo_sapiens_GN=SUPT7L	99.03			0.113504	1	-0.0683571	1	Trin_palecto_85518_8
Trin_293_94188_9	0.046739	1	-0.403239	1			100	sp|O94864|ST65G_HUMAN_STAGA_complex_65_subunit_gamma_OS=Homo_sapiens_GN=SUPT7L_PE=1_SV=1	37.5			0.0461864	1	2.49484	1	Trin_palecto_213169_1
Trin_293_99862_6	0.178615	1	-0.392876	1			100	sp|O94868|FCSD2_HUMAN_FCH_and_double_SH3_domains_protein_2_OS=Homo_sapiens_GN=FCHSD2_PE=1_SV=3	96.62			0.209863	1	-0.491505	1	Trin_palecto_95031_6
Trin_293_212213_1	0.184105	1	-0.171931	1	1.0039	1.1047	100	sp|O94874|UFL1_HUMAN_E3_UFM1-protein_ligase_1_OS=Homo_sapiens_GN=UFL1_PE=1_SV=2	92.44	0.99906	1.0582	-0.123195	1	-0.0211281	1	Trin_palecto_108592_1
Trin_293_5353_1	2.08674	1	1.39903	1			100	sp|O94875-12|SRBS2_HUMAN_Isoform_12_of_Sorbin_and_SH3_domain-containing_protein_2_OS=Homo_sapiens_GN=SORBS2	56.52			0.358777	1	0.710572	1	Trin_palecto_127081_4
Trin_293_87560_3	-0.106401	1	-1.4581	1	0.99668	1.0368	100	sp|O94880-2|PHF14_HUMAN_Isoform_2_of_PHD_finger_protein_14_OS=Homo_sapiens_GN=PHF14	33.33			-0.0225264	1	-0.585646	1	Trin_palecto_136153_5
Trin_293_170651_17	0.0535096	1	1.20702	1			100	sp|O94886|TM63A_HUMAN_Transmembrane_protein_63A_OS=Homo_sapiens_GN=TMEM63A_PE=2_SV=3	91.45			0.0260286	1	0.112323	1	Trin_palecto_95539_4
Trin_293_110707_8	-0.0652647	1	-0.5659	1			100	sp|O94887|FARP2_HUMAN_FERM,_RhoGEF_and_pleckstrin_domain-containing_protein_2_OS=Homo_sapiens_GN=FARP2_PE=1_SV=3	80			0.399823	1	0.412381	1	Trin_palecto_154902_1
Trin_293_103964_3	-0.09051	1	-0.0405643	1	0.98367	0.56348	100	sp|O94888|UBXN7_HUMAN_UBX_domain-containing_protein_7_OS=Homo_sapiens_GN=UBXN7_PE=1_SV=2	97.96	0.76269	0.80486	0.0126621	1	0.0662957	1	Trin_palecto_104147_2
Trin_293_108452_3	-0.112372	1	-1.17925	1			100	sp|O94889|KLH18_HUMAN_Kelch-like_protein_18_OS=Homo_sapiens_GN=KLHL18_PE=2_SV=3	97.74			0.510133	1	0.66661	1	Trin_palecto_153509_4
Trin_293_251173_2	0.671701	1	1.09947	1	0.92846	0.76188	100	sp|O94900|TOX_HUMAN_Thymocyte_selection-associated_high_mobility_group_box_protein_TOX_OS=Homo_sapiens_GN=TOX_PE=2_SV=3	38.24			-0.368851	1	0.494844	1	Trin_palecto_86294_2
Trin_293_211560_3	0.278043	1	-0.532922	1	1.1032	0.77279	100	sp|O94903|PROSC_HUMAN_Proline_synthase_co-transcribed_bacterial_homolog_protein_OS=Homo_sapiens_GN=PROSC_PE=1_SV=1	90.91	0.96004	0.8971	-0.133771	1	-0.0566725	1	Trin_palecto_51396_1
Trin_293_33308_2	0.509034	1	-0.251052	1	1.1043	1.1671	100	sp|O94905|ERLN2_HUMAN_Erlin-2_OS=Homo_sapiens_GN=ERLIN2_PE=1_SV=1	97.05	0.88483	0.76239	-0.0880496	1	-0.468898	1	Trin_palecto_120790_1
Trin_293_73867_4	0.0273762	1	-1.13712	1	1.1141	1.1567	100	sp|O94906|PRP6_HUMAN_Pre-mRNA-processing_factor_6_OS=Homo_sapiens_GN=PRPF6_PE=1_SV=1	96.81	1.0437	0.9895	0.0529283	1	0.158032	1	Trin_palecto_61864_3
Trin_293_75605_2	-0.0593399	1	-0.146404	1			100	sp|O94907|DKK1_HUMAN_Dickkopf-related_protein_1_OS=Homo_sapiens_GN=DKK1_PE=1_SV=1	0	0	0	0	0	0	0	0
Trin_293_90875_5	0.225429	1	0.658597	1			100	sp|O94910-2|LPHN1_HUMAN_Isoform_2_of_Latrophilin-1_OS=Homo_sapiens_GN=LPHN1	98.77			-0.240336	1	0.230016	1	Trin_palecto_123258_13
Trin_293_90869_4	-0.163542	1	0.370094	1			100	sp|O94910|LPHN1_HUMAN_Latrophilin-1_OS=Homo_sapiens_GN=LPHN1_PE=1_SV=1	98.8			-0.519411	1	0.0402777	1	Trin_palecto_123256_14
Trin_293_101051_3	-0.406302	1	-0.631343	1			100	sp|O94916-2|NFAT5_HUMAN_Isoform_A_of_Nuclear_factor_of_activated_T-cells_5_OS=Homo_sapiens_GN=NFAT5	90.86			-0.385475	1	0.043946	1	Trin_palecto_101561_2
Trin_293_101057_4	-0.455388	1	-0.654658	1			100	sp|O94916-4|NFAT5_HUMAN_Isoform_D_of_Nuclear_factor_of_activated_T-cells_5_OS=Homo_sapiens_GN=NFAT5	96.42			-0.40764	1	0.127273	1	Trin_palecto_101568_2
Trin_293_97957_1	0.259387	1	-1.02382	1			100	sp|O94919|ENDD1_HUMAN_Endonuclease_domain-containing_1_protein_OS=Homo_sapiens_GN=ENDOD1_PE=1_SV=2	84.8	0.77815	0.62683	0.0550585	1	-0.81135	1	Trin_palecto_105895_3
Trin_293_213166_4	0.167128	1	-0.159331	1	0.8856	0.67519	100	sp|O94921|CDK14_HUMAN_Cyclin-dependent_kinase_14_OS=Homo_sapiens_GN=CDK14_PE=1_SV=3	99.57	0.98979	1.018	-0.039283	1	-0.160815	1	Trin_palecto_107772_1
Trin_293_144002_4	-0.112554	1	-1.41276	1	1.0172	1.3593	100	sp|O94925-3|GLSK_HUMAN_Isoform_3_of_Glutaminase_kidney_isoform,_mitochondrial_OS=Homo_sapiens_GN=GLS	99.76	1.1236	1.2961	0.0771486	1	0.355546	1	Trin_palecto_100214_2
Trin_293_144001_5	-0.0362779	1	-1.30867	1	1.0725	1.566	100	sp|O94925|GLSK_HUMAN_Glutaminase_kidney_isoform,_mitochondrial_OS=Homo_sapiens_GN=GLS_PE=1_SV=1	76.92			0.250626	1	0.311397	1	Trin_palecto_100213_1
Trin_293_58226_7	-0.0269832	1	0.17422	1	0.90177	0.43527	100	sp|O94927|HAUS5_HUMAN_HAUS_augmin-like_complex_subunit_5_OS=Homo_sapiens_GN=HAUS5_PE=1_SV=2	39.47			-0.783889	1	-2.50516	1	Trin_palecto_121642_3
Trin_293_60537_9	-0.076492	1	-1.21988	1			100	sp|O94929-3|ABLM3_HUMAN_Isoform_3_of_Actin-binding_LIM_protein_3_OS=Homo_sapiens_GN=ABLIM3	98.81	0.94597	1.9956	1.12372	1	1.32004	0.391804	Trin_palecto_129952_7
Trin_293_76360_4	0.140002	1	0.849444	1			100	sp|O94933|SLIK3_HUMAN_SLIT_and_NTRK-like_protein_3_OS=Homo_sapiens_GN=SLITRK3_PE=2_SV=2	42.86			1.08013	1	0.960507	1	Trin_palecto_157737_8
Trin_293_126873_3	-0.11101	1	0.263147	1			100	sp|O94941|RNF37_HUMAN_RING_finger_protein_37_OS=Homo_sapiens_GN=UBOX5_PE=2_SV=1	87.02			0.132064	1	-0.155036	1	Trin_palecto_83587_5
Trin_293_71721_2	0.0959554	1	-1.38044	1			100	sp|O94952-1|FBX21_HUMAN_Isoform_2_of_F-box_only_protein_21_OS=Homo_sapiens_GN=FBXO21	96.29	0.75078	0.65452	0.112996	1	-0.320698	1	Trin_palecto_101760_3
Trin_293_71722_2	0.083088	1	-1.33642	1			100	sp|O94952|FBX21_HUMAN_F-box_only_protein_21_OS=Homo_sapiens_GN=FBXO21_PE=2_SV=2	96.33	0.75078	0.65452	0.109668	1	-0.278667	1	Trin_palecto_101761_3
Trin_293_111969_1	0.111784	1	-0.0271305	1			100	sp|O94953-2|KDM4B_HUMAN_Isoform_2_of_Lysine-specific_demethylase_4B_OS=Homo_sapiens_GN=KDM4B	31.58			-1.27574	1	-0.0197297	1	Trin_palecto_94556_2
Trin_293_65128_1	-0.0213435	1	0.0511635	1			100	sp|O94955|RHBT3_HUMAN_Rho-related_BTB_domain-containing_protein_3_OS=Homo_sapiens_GN=RHOBTB3_PE=1_SV=2	97.87			0.210335	1	0.130064	1	Trin_palecto_86457_3
Trin_293_181191_1	0.139029	1	-0.0728384	1			100	sp|O94964-2|SOGA1_HUMAN_Isoform_2_of_Protein_SOGA1_OS=Homo_sapiens_GN=SOGA1	93.5			0.0953592	1	-0.123408	1	Trin_palecto_163351_3
Trin_293_181196_4	-0.0638038	1	-0.245237	1			100	sp|O94964|SOGA1_HUMAN_Protein_SOGA1_OS=Homo_sapiens_GN=SOGA1_PE=1_SV=2	32.88			0.0685542	1	-0.219754	1	Trin_palecto_104354_1
Trin_293_103948_1	-0.0441838	1	-0.909491	1	0.74599	0.51337	100	sp|O94966-5|UBP19_HUMAN_Isoform_5_of_Ubiquitin_carboxyl-terminal_hydrolase_19_OS=Homo_sapiens_GN=USP19	0	0	0	0	0	0	0	0
Trin_293_103949_1	-0.0126491	1	-0.829367	1	0.74599	0.51337	100	sp|O94966-7|UBP19_HUMAN_Isoform_7_of_Ubiquitin_carboxyl-terminal_hydrolase_19_OS=Homo_sapiens_GN=USP19	97.42	0.99594	0.90051	-0.101129	1	-0.285008	1	Trin_palecto_126336_1
Trin_293_51364_5	-0.0587886	1	-0.478294	1			100	sp|O94967|WDR47_HUMAN_WD_repeat-containing_protein_47_OS=Homo_sapiens_GN=WDR47_PE=1_SV=1	97.5	0.94135	0.92453	-0.160001	1	0.120956	1	Trin_palecto_120135_7
Trin_293_60134_4	-0.0601937	1	-1.25386	1			100	sp|O94972|TRI37_HUMAN_E3_ubiquitin-protein_ligase_TRIM37_OS=Homo_sapiens_GN=TRIM37_PE=1_SV=2	94.2	NaN	NaN	-0.355747	1	-1.41302	0.197226	Trin_palecto_110835_6
Trin_293_113526_8	-0.11672	1	-0.797764	1	0.84884	0.43399	100	sp|O94979-2|SC31A_HUMAN_Isoform_2_of_Protein_transport_protein_Sec31A_OS=Homo_sapiens_GN=SEC31A	93.7	0.93302	0.9782	0.0106087	1	0.409114	1	Trin_palecto_148043_5
Trin_293_113521_7	-0.110065	1	-0.818493	1	0.84884	0.43399	100	sp|O94979-3|SC31A_HUMAN_Isoform_3_of_Protein_transport_protein_Sec31A_OS=Homo_sapiens_GN=SEC31A	88.59	0.93302	0.9782	0.0689717	1	0.264425	1	Trin_palecto_148039_3
Trin_293_113525_7	-0.126516	1	-0.738473	1	0.84884	0.43399	100	sp|O94979-4|SC31A_HUMAN_Isoform_4_of_Protein_transport_protein_Sec31A_OS=Homo_sapiens_GN=SEC31A	40.54			0.920655	1	-0.505156	1	Trin_palecto_75338_9
Trin_293_113522_6	-0.297004	1	-0.939416	1	0.84884	0.43399	100	sp|O94979-6|SC31A_HUMAN_Isoform_6_of_Protein_transport_protein_Sec31A_OS=Homo_sapiens_GN=SEC31A	0	0	0	0	0	0	0	0
Trin_293_113528_8	-0.0691625	1	-0.907652	1	0.84884	0.43399	100	sp|O94979|SC31A_HUMAN_Protein_transport_protein_Sec31A_OS=Homo_sapiens_GN=SEC31A_PE=1_SV=3	93.7	0.93302	0.9782	0.0931499	1	0.285943	1	Trin_palecto_148020_5
Trin_293_186364_7	0.231128	1	0.290654	1			100	sp|O94983-2|CMTA2_HUMAN_Isoform_2_of_Calmodulin-binding_transcription_activator_2_OS=Homo_sapiens_GN=CAMTA2	94.14			-0.024203	1	-0.388747	1	Trin_palecto_100600_3
Trin_293_94184_10	-0.0288623	1	-0.258744	1			100	sp|O94985-2|CSTN1_HUMAN_Isoform_2_of_Calsyntenin-1_OS=Homo_sapiens_GN=CLSTN1	89.97			-0.0650738	1	-0.242576	1	Trin_palecto_116575_1
Trin_293_108639_3	-0.037928	1	-0.385388	1			100	sp|O94986-1|CE152_HUMAN_Isoform_1_of_Centrosomal_protein_of_152_kDa_OS=Homo_sapiens_GN=CEP152	45.16			-1.53878	1	0.997344	1	Trin_palecto_38509_4
Trin_293_108638_4	-0.168694	1	-0.349703	1			100	sp|O94986-2|CE152_HUMAN_Isoform_2_of_Centrosomal_protein_of_152_kDa_OS=Homo_sapiens_GN=CEP152	84.39			-0.138702	1	-0.0531678	1	Trin_palecto_138729_4
Trin_293_108636_3	-0.146256	1	-0.559864	1			100	sp|O94986-3|CE152_HUMAN_Isoform_3_of_Centrosomal_protein_of_152_kDa_OS=Homo_sapiens_GN=CEP152	80.37			-0.0546662	1	0.107618	1	Trin_palecto_138732_4
Trin_293_108632_5	-0.223811	1	-0.444892	1			100	sp|O94986|CE152_HUMAN_Centrosomal_protein_of_152_kDa_OS=Homo_sapiens_GN=CEP152_PE=1_SV=4	80.72			0.100245	1	0.202127	1	Trin_palecto_138733_4
Trin_293_86415_6	-0.211555	1	-1.40349	1	0.94369	0.60469	100	sp|O94992|HEXI1_HUMAN_Protein_HEXIM1_OS=Homo_sapiens_GN=HEXIM1_PE=1_SV=1	89.14	0.757	0.61518	-0.0580563	1	-0.168827	1	Trin_palecto_65449_6
Trin_293_247754_2	1.02784	1	0.0771022	1			100	sp|O94993-2|SOX30_HUMAN_Isoform_2_of_Transcription_factor_SOX-30_OS=Homo_sapiens_GN=SOX30	43.14			-1.76117	1	-1.31251	1	Trin_palecto_225095_1
Trin_293_174458_14	0.442882	1	1.1215	1			100	sp|O95049-4|ZO3_HUMAN_Isoform_4_of_Tight_junction_protein_ZO-3_OS=Homo_sapiens_GN=TJP3	83.9	0.99642	0.96276	-0.473821	1	-1.36077	1	Trin_palecto_82540_6
Trin_293_68905_1	0.20591	1	0.526022	1	0.95691	1.3229	100	sp|O95057|DIRA1_HUMAN_GTP-binding_protein_Di-Ras1_OS=Homo_sapiens_GN=DIRAS1_PE=1_SV=1	0	0	0	0	0	0	0	0
Trin_293_72155_3	-0.158266	1	-1.33048	1	1.5135	1.1108	100	sp|O95059|RPP14_HUMAN_Ribonuclease_P_protein_subunit_p14_OS=Homo_sapiens_GN=RPP14_PE=1_SV=3	95.16			0.309016	1	0.0683104	1	Trin_palecto_92314_3
Trin_293_211327_1	0.0642173	1	-0.4247	1	0.97745	1.005	100	sp|O95067|CCNB2_HUMAN_G2/mitotic-specific_cyclin-B2_OS=Homo_sapiens_GN=CCNB2_PE=1_SV=1	94.72	0.79381	1.4991	-0.240779	1	0.604838	1	Trin_palecto_42064_4
Trin_293_90298_1	1.34977	1	0.715887	1			100	sp|O95069-2|KCNK2_HUMAN_Isoform_2_of_Potassium_channel_subfamily_K_member_2_OS=Homo_sapiens_GN=KCNK2	99.51			1.01666	1	0.866865	1	Trin_palecto_102860_1
Trin_293_33072_2	0.361912	1	0.076984	1	0.6954	0.79941	100	sp|O95070|YIF1A_HUMAN_Protein_YIF1A_OS=Homo_sapiens_GN=YIF1A_PE=1_SV=2	95.56	0.76481	0.78467	0.365108	1	0.724796	1	Trin_palecto_28205_1
Trin_293_143946_15	0.0397491	1	-0.429898	1	1.2886	0.61422	100	sp|O95071|UBR5_HUMAN_E3_ubiquitin-protein_ligase_UBR5_OS=Homo_sapiens_GN=UBR5_PE=1_SV=2	34.69			0.0461864	1	0.494844	1	Trin_palecto_201744_3
Trin_293_144244_6	-0.479115	1	-0.807421	1			100	sp|O95072-2|REC8_HUMAN_Isoform_2_of_Meiotic_recombination_protein_REC8_homolog_OS=Homo_sapiens_GN=REC8	75.31			0.198189	1	0.717236	1	Trin_palecto_86516_12
Trin_293_117287_2	-0.264045	1	-1.73562	1			100	sp|O95073-2|FSBP_HUMAN_Isoform_2_of_Fibrinogen_silencer-binding_protein_OS=Homo_sapiens_GN=FSBP	93.67			-1.90135	1	-1.45269	1	Trin_palecto_75241_1
Trin_293_117290_1	-0.140411	1	-1.38623	1			100	sp|O95073|FSBP_HUMAN_Fibrinogen_silencer-binding_protein_OS=Homo_sapiens_GN=FSBP_PE=1_SV=1	88.48			0.10277	1	-0.689581	1	Trin_palecto_75261_2
Trin_293_37247_2	0.196527	1	0.182219	1			100	sp|O95076|ALX3_HUMAN_Homeobox_protein_aristaless-like_3_OS=Homo_sapiens_GN=ALX3_PE=1_SV=2	55.56			-Inf	1	3.3022	1	Trin_palecto_23256_1
Trin_293_69479_2	-0.140163	1	-0.709302	1			100	sp|O95081|AGFG2_HUMAN_Arf-GAP_domain_and_FG_repeat-containing_protein_2_OS=Homo_sapiens_GN=AGFG2_PE=1_SV=2	85.96	0.71895	0.59577	0.00119892	1	-0.315679	1	Trin_palecto_128557_2
Trin_293_121027_1	0.399526	1	0.568955	1			100	sp|O95096|NKX22_HUMAN_Homeobox_protein_Nkx-2.2_OS=Homo_sapiens_GN=NKX2-2_PE=2_SV=1	40.38			-3.27574	1	-1.24212	1	Trin_palecto_126601_6
Trin_293_134368_4	0.0194782	1	-0.868437	1	0.94729	0.94093	100	sp|O95104-2|SFR15_HUMAN_Isoform_2_of_Splicing_factor,_arginine/serine-rich_15_OS=Homo_sapiens_GN=SCAF4	91.56	0.90593	0.95457	0.166585	1	0.650652	1	Trin_palecto_80442_3
Trin_293_134382_4	0.0763635	1	-0.789788	1	0.94729	0.94093	100	sp|O95104|SFR15_HUMAN_Splicing_factor,_arginine/serine-rich_15_OS=Homo_sapiens_GN=SCAF4_PE=1_SV=3	91.72	0.90593	0.95457	0.0510168	1	0.605785	1	Trin_palecto_80443_3
Trin_293_124780_4	0.0171974	1	-1.49204	1			100	sp|O95125-2|ZN202_HUMAN_Isoform_Alpha_of_Zinc_finger_protein_202_OS=Homo_sapiens_GN=ZNF202	95			0.137197	1	0.592141	1	Trin_palecto_92321_1
Trin_293_124777_4	0.0044807	1	-1.23005	1			100	sp|O95125|ZN202_HUMAN_Zinc_finger_protein_202_OS=Homo_sapiens_GN=ZNF202_PE=1_SV=4	81.31			0.830918	1	1.31237	1	Trin_palecto_92325_3
Trin_293_34357_1	0.308432	1	1.41725	1			100	sp|O95136|S1PR2_HUMAN_Sphingosine_1-phosphate_receptor_2_OS=Homo_sapiens_GN=S1PR2_PE=2_SV=2	92.63			0.684495	1	0.786306	1	Trin_palecto_95626_6
Trin_293_211123_1	0.124609	1	-0.917302	1	0.89652	1.6505	100	sp|O95139|NDUB6_HUMAN_NADH_dehydrogenase_[ubiquinone]_1_beta_subcomplex_subunit_6_OS=Homo_sapiens_GN=NDUFB6_PE=1_SV=3	74.22	0.92084	1.0499	0.370677	1	0.0762394	1	Trin_palecto_28113_1
Trin_293_34149_7	-0.0725044	1	-1.44978	1	0.98616	0.96028	100	sp|O95140|MFN2_HUMAN_Mitofusin-2_OS=Homo_sapiens_GN=MFN2_PE=1_SV=3	96.17	0.91229	0.70518	-0.0685099	1	-0.231892	1	Trin_palecto_118559_10
Trin_293_70578_3	0.49219	1	-0.720433	1			100	sp|O95147|DUS14_HUMAN_Dual_specificity_protein_phosphatase_14_OS=Homo_sapiens_GN=DUSP14_PE=1_SV=1	99.49			-0.142679	1	-0.396178	1	Trin_palecto_28367_3
Trin_293_67185_2	0.0626182	1	-0.693032	1	NaN	NaN	100	sp|O95155-2|UBE4B_HUMAN_Isoform_2_of_Ubiquitin_conjugation_factor_E4_B_OS=Homo_sapiens_GN=UBE4B	97.7	1.0131	0.75986	-0.151769	1	-0.0805365	1	Trin_palecto_100624_8
Trin_293_222479_1	-0.195661	1	-1.44897	1			100	sp|O95155|UBE4B_HUMAN_Ubiquitin_conjugation_factor_E4_B_OS=Homo_sapiens_GN=UBE4B_PE=1_SV=1	34.38			0.0654998	1	-0.163915	1	Trin_palecto_120782_4
Trin_293_36901_1	0.324238	1	1.12838	1			100	sp|O95157|NXPH3_HUMAN_Neurexophilin-3_OS=Homo_sapiens_GN=NXPH3_PE=1_SV=3	94.05			3.04619	1	-Inf	1	Trin_palecto_495_1
Trin_293_129369_1	0.459634	1	1.35558	1			100	sp|O95158|NXPH4_HUMAN_Neurexophilin-4_OS=Homo_sapiens_GN=NXPH4_PE=2_SV=3	77.03			Inf	1	Inf	1	Trin_palecto_24140_1
Trin_293_58541_2	-0.0372679	1	-1.03882	1	1.0381	0.59345	100	sp|O95163|ELP1_HUMAN_Elongator_complex_protein_1_OS=Homo_sapiens_GN=IKBKAP_PE=1_SV=3	88.89	0.9276	0.98532	-0.0868347	1	0.113895	1	Trin_palecto_141456_1
Trin_293_104064_11	-0.366834	1	-1.13242	1			100	sp|O95164|UBL3_HUMAN_Ubiquitin-like_protein_3_OS=Homo_sapiens_GN=UBL3_PE=1_SV=1	100			-0.0618335	1	0.313434	1	Trin_palecto_121890_1
Trin_293_70547_5	0.619846	1	0.160005	1	0.92599	0.61639	100	sp|O95166|GBRAP_HUMAN_Gamma-aminobutyric_acid_receptor-associated_protein_OS=Homo_sapiens_GN=GABARAP_PE=1_SV=1	100	0.90209	0.66484	0.453682	1	0.29336	1	Trin_palecto_71156_14
Trin_293_72058_3	0.337561	1	-0.0792835	1			100	sp|O95167|NDUA3_HUMAN_NADH_dehydrogenase_[ubiquinone]_1_alpha_subcomplex_subunit_3_OS=Homo_sapiens_GN=NDUFA3_PE=1_SV=1	79.76			0.539388	1	0.204654	1	Trin_palecto_166494_2
Trin_293_33786_1	0.201714	1	-0.517953	1	0.82672	1.2315	100	sp|O95168|NDUB4_HUMAN_NADH_dehydrogenase_[ubiquinone]_1_beta_subcomplex_subunit_4_OS=Homo_sapiens_GN=NDUFB4_PE=1_SV=3	76.74	0.99715	1.157	0.144667	1	-0.134776	1	Trin_palecto_28141_1
Trin_293_210978_1	0.128571	1	-0.443166	1	0.86297	1.4385	100	sp|O95169|NDUB8_HUMAN_NADH_dehydrogenase_[ubiquinone]_1_beta_subcomplex_subunit_8,_mitochondrial_OS=Homo_sapiens_GN=NDUFB8_PE=1_SV=1	85.48	0.96964	1.073	0.237963	1	0.0226631	1	Trin_palecto_130706_14
Trin_293_148339_2	-0.469655	1	0.777542	1			100	sp|O95178|NDUB2_HUMAN_NADH_dehydrogenase_[ubiquinone]_1_beta_subcomplex_subunit_2,_mitochondrial_OS=Homo_sapiens_GN=NDUFB2_PE=1_SV=1	82.86			0.3073	1	-0.17218	1	Trin_palecto_101532_2
Trin_293_211101_2	0.354013	1	0.000878991	1	1.0209	1.5427	100	sp|O95182|NDUA7_HUMAN_NADH_dehydrogenase_[ubiquinone]_1_alpha_subcomplex_subunit_7_OS=Homo_sapiens_GN=NDUFA7_PE=1_SV=3	88.5	NaN	NaN	0.237291	1	0.0814846	1	Trin_palecto_79279_1
Trin_293_61167_1	0.987203	1	1.062	1			100	sp|O95183|VAMP5_HUMAN_Vesicle-associated_membrane_protein_5_OS=Homo_sapiens_GN=VAMP5_PE=1_SV=1	75	1.1124	1.2819	0.404127	1	-0.0793567	1	Trin_palecto_88310_4
Trin_293_62436_1	0.391006	1	0.131693	1	1.0876	1.4441	100	sp|O95197-3|RTN3_HUMAN_Isoform_3_of_Reticulon-3_OS=Homo_sapiens_GN=RTN3	94.09	1.0148	0.99745	0.0536709	1	0.572821	1	Trin_palecto_148481_1
Trin_293_168706_3	-0.429277	1	-3.17588	0.452175			100	sp|O95199|RCBT2_HUMAN_RCC1_and_BTB_domain-containing_protein_2_OS=Homo_sapiens_GN=RCBTB2_PE=2_SV=1	94.74			-0.321323	1	-0.49827	1	Trin_palecto_107389_1
Trin_293_107538_19	-0.0283786	1	-0.951457	1	0.95037	1.0876	100	sp|O95202|LETM1_HUMAN_LETM1_and_EF-hand_domain-containing_protein_1,_mitochondrial_OS=Homo_sapiens_GN=LETM1_PE=1_SV=1	84.08	0.99977	1.067	0.233441	1	0.421168	1	Trin_palecto_137426_1
Trin_293_340565_2	-0.23519	1	-0.0160072	1			100	sp|O95206-2|PCDH8_HUMAN_Isoform_2_of_Protocadherin-8_OS=Homo_sapiens_GN=PCDH8	35.85			-0.0649672	1	-0.626248	1	Trin_palecto_166654_2
Trin_293_59357_5	-1.08319	1	0.135996	1			100	sp|O95206-3|PCDH8_HUMAN_Isoform_3_of_Protocadherin-8_OS=Homo_sapiens_GN=PCDH8	55.88			-0.811795	1	-1.45625	1	Trin_palecto_124736_1
Trin_293_213072_7	0.486094	1	0.247027	1			100	sp|O95210|STBD1_HUMAN_Starch-binding_domain-containing_protein_1_OS=Homo_sapiens_GN=STBD1_PE=1_SV=1	68.33	1.0271	0.87914	1.28625	1	0.945795	1	Trin_palecto_64891_1
Trin_293_160964_1	0.310779	1	-0.222458	1			100	sp|O95214-2|LERL1_HUMAN_Isoform_2_of_Leptin_receptor_overlapping_transcript-like_1_OS=Homo_sapiens_GN=LEPROTL1	25.71			0.0461864	1	-1.34166	1	Trin_palecto_108295_9
Trin_293_158164_4	0.36822	1	-0.642896	1			100	sp|O95214|LERL1_HUMAN_Leptin_receptor_overlapping_transcript-like_1_OS=Homo_sapiens_GN=LEPROTL1_PE=2_SV=2	99.24	NaN	NaN	0.364763	1	0.169564	1	Trin_palecto_136181_3
Trin_293_128213_2	-0.185755	1	-0.193647	1	1.0854	0.79404	100	sp|O95218-2|ZRAB2_HUMAN_Isoform_2_of_Zinc_finger_Ran-binding_domain-containing_protein_2_OS=Homo_sapiens_GN=ZRANB2	100	1.0846	0.97711	0.196204	1	-0.316123	1	Trin_palecto_83087_3
Trin_293_128223_1	-0.0752788	1	-0.0893123	1	1.0854	0.79404	100	sp|O95218|ZRAB2_HUMAN_Zinc_finger_Ran-binding_domain-containing_protein_2_OS=Homo_sapiens_GN=ZRANB2_PE=1_SV=2	0	0	0	0	0	0	0	0
Trin_293_211705_1	0.085602	1	-0.75571	1	0.97752	0.44332	100	sp|O95219|SNX4_HUMAN_Sorting_nexin-4_OS=Homo_sapiens_GN=SNX4_PE=1_SV=1	94.68	0.9201	0.74817	0.142888	1	-0.626933	1	Trin_palecto_83211_2
Trin_293_93455_1	0.00269057	1	-1.80379	1	0.77911	0.42801	100	sp|O95229-2|ZWINT_HUMAN_Isoform_2_of_ZW10_interactor_OS=Homo_sapiens_GN=ZWINT	0	0	0	0	0	0	0	0
Trin_293_327923_1	Inf	1	Inf	1			100	sp|O95231|VENTX_HUMAN_Homeobox_protein_VENTX_OS=Homo_sapiens_GN=VENTX_PE=2_SV=1	28			0.631149	1	2.66477	1	Trin_palecto_101757_7
Trin_293_93731_8	-0.0473278	1	-0.212755	1	0.99867	0.74393	100	sp|O95232|LC7L3_HUMAN_Luc7-like_protein_3_OS=Homo_sapiens_GN=LUC7L3_PE=1_SV=2	99.77	1.0108	0.97074	0.237815	1	0.570876	1	Trin_palecto_124033_4
Trin_293_143247_11	-0.0753011	1	-0.122569	1	0.76064	2.125	100	sp|O95235|KI20A_HUMAN_Kinesin-like_protein_KIF20A_OS=Homo_sapiens_GN=KIF20A_PE=1_SV=1	94.16	0.84336	1.5701	-0.185842	1	0.659295	1	Trin_palecto_63738_4
Trin_293_53591_1	0.116283	1	0.184906	1			100	sp|O95237|LRAT_HUMAN_Lecithin_retinol_acyltransferase_OS=Homo_sapiens_GN=LRAT_PE=1_SV=2	36.67			0.0986538	1	-0.0121165	1	Trin_palecto_102650_1
Trin_293_211673_4	-0.0421505	1	-0.944409	1	0.9884	0.92979	100	sp|O95239|KIF4A_HUMAN_Chromosome-associated_kinesin_KIF4A_OS=Homo_sapiens_GN=KIF4A_PE=1_SV=3	91.33	0.98541	0.92249	-0.0267869	1	0.624635	1	Trin_palecto_46905_4
Trin_293_179930_7	-0.0752291	1	-0.5946	1			100	sp|O95243-2|MBD4_HUMAN_Isoform_2_of_Methyl-CpG-binding_domain_protein_4_OS=Homo_sapiens_GN=MBD4	0	0	0	0	0	0	0	0
Trin_293_179961_8	-0.130527	1	-0.569794	1			100	sp|O95243-3|MBD4_HUMAN_Isoform_3_of_Methyl-CpG-binding_domain_protein_4_OS=Homo_sapiens_GN=MBD4	72.64			-0.232349	1	-0.388832	1	Trin_palecto_139346_2
Trin_293_179926_8	0.214613	1	-0.618672	1			100	sp|O95243-4|MBD4_HUMAN_Isoform_4_of_Methyl-CpG-binding_domain_protein_4_OS=Homo_sapiens_GN=MBD4	27.94			0.238831	1	0.535486	1	Trin_palecto_114262_6
Trin_293_196326_24	0.0396111	1	-0.0688878	1			100	sp|O95248-4|MTMR5_HUMAN_Isoform_4_of_Myotubularin-related_protein_5_OS=Homo_sapiens_GN=SBF1	93.87			0.164609	1	0.400609	1	Trin_palecto_109600_6
Trin_293_196324_24	-0.0623622	1	-0.172986	1			100	sp|O95248|MTMR5_HUMAN_Myotubularin-related_protein_5_OS=Homo_sapiens_GN=SBF1_PE=1_SV=3	94			0.265986	1	0.456414	1	Trin_palecto_109596_6
Trin_293_35861_4	0.197066	1	-0.119616	1	1.1114	1.1742	100	sp|O95251-4|KAT7_HUMAN_Isoform_4_of_Histone_acetyltransferase_KAT7_OS=Homo_sapiens_GN=KAT7	28.3			-1.89241	1	-1.02872	1	Trin_palecto_80393_1
Trin_293_35862_4	0.179848	1	-0.10932	1	1.1114	1.1742	100	sp|O95251|KAT7_HUMAN_Histone_acetyltransferase_KAT7_OS=Homo_sapiens_GN=KAT7_PE=1_SV=1	99.84	NaN	NaN	-0.152217	1	-0.547073	1	Trin_palecto_166660_3
Trin_293_181843_3	0.875842	1	1.18144	1			100	sp|O95255-2|MRP6_HUMAN_Isoform_2_of_Multidrug_resistance-associated_protein_6_OS=Homo_sapiens_GN=ABCC6	31.58			-0.299809	1	-1.05346	1	Trin_palecto_108410_4
Trin_293_23241_1	-Inf	1	-0.185932	1			100	sp|O95257|GA45G_HUMAN_Growth_arrest_and_DNA_damage-inducible_protein_GADD45_gamma_OS=Homo_sapiens_GN=GADD45G_PE=1_SV=1	97.48			-1.18411	1	-3.11397	0.555698	Trin_palecto_27683_1
Trin_293_161213_2	0.491049	1	-0.13992	1	0.95852	1.4516	100	sp|O95258-2|UCP5_HUMAN_Isoform_2_of_Brain_mitochondrial_carrier_protein_1_OS=Homo_sapiens_GN=SLC25A14	97.45	0.94172	0.84171	0.176443	1	-0.449447	1	Trin_palecto_55104_2
Trin_293_161216_1	0.144936	1	-0.716447	1			100	sp|O95258|UCP5_HUMAN_Brain_mitochondrial_carrier_protein_1_OS=Homo_sapiens_GN=SLC25A14_PE=2_SV=1	97.33	0.94172	0.84171	-0.032765	1	-0.366877	1	Trin_palecto_55102_1
Trin_293_98586_3	0.353554	1	-0.304252	1			100	sp|O95260|ATE1_HUMAN_Arginyl-tRNA--protein_transferase_1_OS=Homo_sapiens_GN=ATE1_PE=1_SV=2	87.93	0.82391	0.80993	-0.120268	1	-0.628162	1	Trin_palecto_146117_2
Trin_293_283369_2	-1.23519	1	2.56896	1			100	sp|O95263-2|PDE8B_HUMAN_Isoform_2_of_High_affinity_cAMP-specific_and_IBMX-insensitive_3',5'-cyclic_phosphodiesterase_8B_OS=Homo_sapiens_GN=PDE8B	100			Inf	1	Inf	1	Trin_palecto_21294_1
Trin_293_47191_1	1.34977	1	3.20639	1			100	sp|O95263-5|PDE8B_HUMAN_Isoform_5_of_High_affinity_cAMP-specific_and_IBMX-insensitive_3',5'-cyclic_phosphodiesterase_8B_OS=Homo_sapiens_GN=PDE8B	98.16			2.36811	1	3.07981	1	Trin_palecto_173979_1
Trin_293_352421_1	-0.23519	1	-1.01601	1			100	sp|O95264-2|5HT3B_HUMAN_Isoform_2_of_5-hydroxytryptamine_receptor_3B_OS=Homo_sapiens_GN=HTR3B	58.82			-0.468387	1	-2.82708	1	Trin_palecto_29184_2
Trin_293_185126_4	1.17985	1	-1.18593	1			100	sp|O95267-2|GRP1_HUMAN_Isoform_2_of_RAS_guanyl-releasing_protein_1_OS=Homo_sapiens_GN=RASGRP1	0	0	0	0	0	0	0	0
Trin_293_185114_1	NA	NA	NA	NA			100	sp|O95267-3|GRP1_HUMAN_Isoform_3_of_RAS_guanyl-releasing_protein_1_OS=Homo_sapiens_GN=RASGRP1	45.16			1.04619	1	-0.505156	1	Trin_palecto_2904_1
Trin_293_185137_6	2.00582	1	0.39903	1			100	sp|O95267|GRP1_HUMAN_RAS_guanyl-releasing_protein_1_OS=Homo_sapiens_GN=RASGRP1_PE=1_SV=2	93.93			0.503763	1	0.265409	1	Trin_palecto_138245_2
Trin_293_101531_3	0.294079	1	0.495392	1			100	sp|O95271|TNKS1_HUMAN_Tankyrase-1_OS=Homo_sapiens_GN=TNKS_PE=1_SV=2	97.97			-0.0764778	1	0.610178	1	Trin_palecto_135071_3
Trin_293_78557_3	0.272497	1	0.0666367	1			100	sp|O95273-2|CCDB1_HUMAN_Isoform_2_of_Cyclin-D1-binding_protein_1_OS=Homo_sapiens_GN=CCNDBP1	0	0	0	0	0	0	0	0
Trin_293_78554_3	0.184156	1	0.0337459	1			100	sp|O95273|CCDB1_HUMAN_Cyclin-D1-binding_protein_1_OS=Homo_sapiens_GN=CCNDBP1_PE=1_SV=2	86.29			-0.169885	1	0.309606	1	Trin_palecto_78515_5
Trin_293_117360_1	-0.23519	1	2.79135	1			100	sp|O95274|LYPD3_HUMAN_Ly6/PLAUR_domain-containing_protein_3_OS=Homo_sapiens_GN=LYPD3_PE=1_SV=2	40			0.0461864	1	-0.090119	1	Trin_palecto_176160_3
Trin_293_99492_3	0.694421	1	-0.349431	1			100	sp|O95278-7|EPM2A_HUMAN_Isoform_7_of_Laforin_OS=Homo_sapiens_GN=EPM2A	0	0	0	0	0	0	0	0
Trin_293_99495_1	0.12738	1	-0.0390908	1			100	sp|O95278-8|EPM2A_HUMAN_Isoform_8_of_Laforin_OS=Homo_sapiens_GN=EPM2A	0	0	0	0	0	0	0	0
Trin_293_99491_2	0.63236	1	-0.848897	1			100	sp|O95278|EPM2A_HUMAN_Laforin_OS=Homo_sapiens_GN=EPM2A_PE=1_SV=2	0	0	0	0	0	0	0	0
Trin_293_35287_5	0.394105	1	-0.594844	1			100	sp|O95279|KCNK5_HUMAN_Potassium_channel_subfamily_K_member_5_OS=Homo_sapiens_GN=KCNK5_PE=1_SV=1	95.89			-0.463763	1	-1.17353	1	Trin_palecto_131215_1
Trin_293_89336_4	-0.00490955	1	-0.93694	1	1.0194	1.2678	100	sp|O95292|VAPB_HUMAN_Vesicle-associated_membrane_protein-associated_protein_B/C_OS=Homo_sapiens_GN=VAPB_PE=1_SV=3	88.48	0.90405	0.96562	0.256809	1	0.216763	1	Trin_palecto_78865_1
Trin_293_136008_1	0.221324	1	-0.330533	1	1.0818	1.0349	100	sp|O95295|SNAPN_HUMAN_SNARE-associated_protein_Snapin_OS=Homo_sapiens_GN=SNAPIN_PE=1_SV=1	97.06	0.82511	0.5959	0.0579157	1	-0.401048	1	Trin_palecto_28278_1
Trin_293_33101_1	0.259215	1	-0.390265	1	1.0177	1.283	100	sp|O95297|MPZL1_HUMAN_Myelin_protein_zero-like_protein_1_OS=Homo_sapiens_GN=MPZL1_PE=1_SV=1	88.85	1.4015	1.2271	1.2202	1	1.74185	0.0295592	Trin_palecto_105550_1
Trin_293_105791_7	0.0423802	1	-0.553757	1	0.98459	1.2538	100	sp|O95299|NDUAA_HUMAN_NADH_dehydrogenase_[ubiquinone]_1_alpha_subcomplex_subunit_10,_mitochondrial_OS=Homo_sapiens_GN=NDUFA10_PE=1_SV=1	76.69	1.2125	1.2766	0.233197	1	-0.252576	1	Trin_palecto_41179_2
Trin_293_210803_2	0.478448	1	0.771144	1			100	sp|O95302|FKBP9_HUMAN_Peptidyl-prolyl_cis-trans_isomerase_FKBP9_OS=Homo_sapiens_GN=FKBP9_PE=1_SV=2	96.52	0.92979	0.92907	0.299562	1	0.339072	1	Trin_palecto_166483_7
Trin_293_96125_6	1.27467	1	0.770286	1	1.0594	1.2927	100	sp|O95319-5|CELF2_HUMAN_Isoform_5_of_CUGBP_Elav-like_family_member_2_OS=Homo_sapiens_GN=CELF2	99.59	1.0069	0.86785	-0.164635	1	-0.86819	1	Trin_palecto_129554_6
Trin_293_96126_6	0.70341	1	-0.150308	1	1.0594	1.2927	100	sp|O95319|CELF2_HUMAN_CUGBP_Elav-like_family_member_2_OS=Homo_sapiens_GN=CELF2_PE=1_SV=1	99.39	1.0069	0.86785	-0.316384	1	-0.820359	1	Trin_palecto_129555_6
Trin_293_85110_1	0.408482	1	0.32939	1	0.96782	0.68173	100	sp|O95336|6PGL_HUMAN_6-phosphogluconolactonase_OS=Homo_sapiens_GN=PGLS_PE=1_SV=2	94.96	0.90117	0.98352	0.270205	1	-0.0739795	1	Trin_palecto_37467_4
Trin_293_38572_5	-0.0586234	1	-0.174441	1	1.1296	0.61555	100	sp|O95340|PAPS2_HUMAN_Bifunctional_3'-phosphoadenosine_5'-phosphosulfate_synthase_2_OS=Homo_sapiens_GN=PAPSS2_PE=1_SV=2	95.6	0.73198	0.62869	-0.452619	1	-1.88367	0.674189	Trin_palecto_106111_2
Trin_293_235681_1	-0.972155	1	0.247027	1			100	sp|O95343|SIX3_HUMAN_Homeobox_protein_SIX3_OS=Homo_sapiens_GN=SIX3_PE=1_SV=1	100			0.650514	1	-0.485791	1	Trin_palecto_42678_1
Trin_293_207021_7	0.447859	1	-0.369729	1	0.80156	0.45908	100	sp|O95352|ATG7_HUMAN_Ubiquitin-like_modifier-activating_enzyme_ATG7_OS=Homo_sapiens_GN=ATG7_PE=1_SV=1	95.31	0.94742	0.84939	0.313456	1	0.13423	1	Trin_palecto_94380_1
Trin_293_123685_1	-0.671289	1	-0.170335	1			100	sp|O95359-2|TACC2_HUMAN_Isoform_2_of_Transforming_acidic_coiled-coil-containing_protein_2_OS=Homo_sapiens_GN=TACC2	32.61			1.04619	1	2.07981	1	Trin_palecto_49045_9
Trin_293_193545_7	0.141186	1	-0.382546	1			100	sp|O95361|TRI16_HUMAN_Tripartite_motif-containing_protein_16_OS=Homo_sapiens_GN=TRIM16_PE=1_SV=3	79.51	0.99059	0.93545	-0.118996	1	0.220637	1	Trin_palecto_81197_6
Trin_293_164225_2	-0.0537343	1	-0.539413	1			100	sp|O95365|ZBT7A_HUMAN_Zinc_finger_and_BTB_domain-containing_protein_7A_OS=Homo_sapiens_GN=ZBTB7A_PE=1_SV=1	95.62			0.287967	1	0.544222	1	Trin_palecto_141710_4
Trin_293_60474_2	-0.00216212	1	-0.415166	1	0.7667	0.63425	100	sp|O95372|LYPA2_HUMAN_Acyl-protein_thioesterase_2_OS=Homo_sapiens_GN=LYPLA2_PE=1_SV=1	100	0.78219	0.82497	0.0233393	1	-0.420992	1	Trin_palecto_45414_4
Trin_293_70752_2	-0.0133752	1	-1.17145	1	0.88337	0.43698	100	sp|O95373|IPO7_HUMAN_Importin-7_OS=Homo_sapiens_GN=IPO7_PE=1_SV=1	99.9	0.98875	1.0462	0.0568318	1	0.0889793	1	Trin_palecto_61369_7
Trin_293_202551_4	-0.0942876	1	-0.897044	1	1.0212	0.48574	100	sp|O95376|ARI2_HUMAN_E3_ubiquitin-protein_ligase_ARIH2_OS=Homo_sapiens_GN=ARIH2_PE=1_SV=1	97.97	0.98284	0.8612	0.0718525	1	0.617009	1	Trin_palecto_81850_4
Trin_293_380540_1	Inf	1	Inf	1			100	sp|O95377|CXB5_HUMAN_Gap_junction_beta-5_protein_OS=Homo_sapiens_GN=GJB5_PE=2_SV=2	76.8			-0.233922	1	-1.13319	1	Trin_palecto_110160_3
Trin_293_81911_1	0.293739	1	0.729179	1			100	sp|O95379-3|TFIP8_HUMAN_Isoform_3_of_Tumor_necrosis_factor_alpha-induced_protein_8_OS=Homo_sapiens_GN=TNFAIP8	97.87			1.24782	1	1.07981	1	Trin_palecto_38149_1
Trin_293_81910_1	0.120469	1	0.510923	1			100	sp|O95379|TFIP8_HUMAN_Tumor_necrosis_factor_alpha-induced_protein_8_OS=Homo_sapiens_GN=TNFAIP8_PE=1_SV=1	0	0	0	0	0	0	0	0
Trin_293_122250_5	0.204945	1	-0.173157	1	0.94152	0.46043	100	sp|O95394|AGM1_HUMAN_Phosphoacetylglucosamine_mutase_OS=Homo_sapiens_GN=PGM3_PE=1_SV=1	92.62	0.95039	0.94773	0.24389	1	0.0839442	1	Trin_palecto_125264_5
Trin_293_40098_1	0.157775	1	-0.269105	1	1.0539	0.46261	100	sp|O95396|MOCS3_HUMAN_Adenylyltransferase_and_sulfurtransferase_MOCS3_OS=Homo_sapiens_GN=MOCS3_PE=1_SV=1	90.87			0.262909	1	0.102207	1	Trin_palecto_130600_3
Trin_293_77912_3	1.76481	1	2.75658	1			100	sp|O95398-3|RPGF3_HUMAN_Isoform_3_of_Rap_guanine_nucleotide_exchange_factor_3_OS=Homo_sapiens_GN=RAPGEF3	94.71			-0.745572	1	-0.969825	1	Trin_palecto_123041_7
Trin_293_218669_1	-0.0236856	1	-2.97443	1			100	sp|O95399|UTS2_HUMAN_Urotensin-2_OS=Homo_sapiens_GN=UTS2_PE=1_SV=1	0	0	0	0	0	0	0	0
Trin_293_72922_7	-0.0453369	1	-1.16565	1	0.9224	0.63827	100	sp|O95400|CD2B2_HUMAN_CD2_antigen_cytoplasmic_tail-binding_protein_2_OS=Homo_sapiens_GN=CD2BP2_PE=1_SV=1	86.55	1.1194	1.0044	0.201187	1	-0.325494	1	Trin_palecto_150468_6
Trin_293_73255_8	-0.120399	1	-1.03215	1			100	sp|O95402|MED26_HUMAN_Mediator_of_RNA_polymerase_II_transcription_subunit_26_OS=Homo_sapiens_GN=MED26_PE=1_SV=2	90.67			0.371449	1	0.35734	1	Trin_palecto_76225_1
Trin_293_212420_2	0.125335	1	-1.23296	1			100	sp|O95405|ZFYV9_HUMAN_Zinc_finger_FYVE_domain-containing_protein_9_OS=Homo_sapiens_GN=ZFYVE9_PE=1_SV=2	90.32			0.0318596	1	0.242037	1	Trin_palecto_108155_1
Trin_293_93431_1	0.308566	1	-0.582153	1			100	sp|O95406|CNIH_HUMAN_Protein_cornichon_homolog_OS=Homo_sapiens_GN=CNIH_PE=1_SV=1	100			0.0600004	1	0.309985	1	Trin_palecto_37317_1
Trin_293_208997_14	0.349773	1	0.686607	1			100	sp|O95407|TNF6B_HUMAN_Tumor_necrosis_factor_receptor_superfamily_member_6B_OS=Homo_sapiens_GN=TNFRSF6B_PE=1_SV=1	75.18			0.318712	1	0.817724	1	Trin_palecto_134550_14
Trin_293_158956_1	-0.118676	1	-1.36058	1			100	sp|O95409|ZIC2_HUMAN_Zinc_finger_protein_ZIC_2_OS=Homo_sapiens_GN=ZIC2_PE=1_SV=2	95.83			-0.953814	1	-0.505156	1	Trin_palecto_287201_1
Trin_293_230370_1	-2.16119	1	0.0579934	1			100	sp|O95411|TIAF1_HUMAN_TGFB1-induced_anti-apoptotic_factor_1_OS=Homo_sapiens_GN=TIAF1_PE=2_SV=2	55			-0.10488	1	-0.583159	1	Trin_palecto_95505_2
Trin_293_211202_1	0.149835	1	-0.00242643	1			100	sp|O95415|BRI3_HUMAN_Brain_protein_I3_OS=Homo_sapiens_GN=BRI3_PE=2_SV=1	93.65			0.188122	1	0.0724121	1	Trin_palecto_127875_1
Trin_293_136879_4	0.0976267	1	-0.485492	1			100	sp|O95424|DEXI_HUMAN_Dexamethasone-induced_protein_OS=Homo_sapiens_GN=DEXI_PE=2_SV=2	96.84			0.295638	1	-0.0771411	1	Trin_palecto_88748_4
Trin_293_86611_8	0.0319869	1	-0.717091	1			100	sp|O95429|BAG4_HUMAN_BAG_family_molecular_chaperone_regulator_4_OS=Homo_sapiens_GN=BAG4_PE=1_SV=1	87.09			0.0125904	1	-0.0663327	1	Trin_palecto_101959_5
Trin_293_210994_1	0.220642	1	-1.85794	1	0.9166	0.40987	100	sp|O95433|AHSA1_HUMAN_Activator_of_90_kDa_heat_shock_protein_ATPase_homolog_1_OS=Homo_sapiens_GN=AHSA1_PE=1_SV=1	94.67	0.99401	0.99296	-0.074605	1	0.00180351	1	Trin_palecto_27998_1
Trin_293_107443_8	0.0867384	1	1.95362	1			100	sp|O95445-2|APOM_HUMAN_Isoform_2_of_Apolipoprotein_M_OS=Homo_sapiens_GN=APOM	89.66			0.0461864	1	-0.275675	1	Trin_palecto_134816_3
Trin_293_40239_1	0.0729326	1	-0.823362	1			100	sp|O95447|LCA5L_HUMAN_Lebercilin-like_protein_OS=Homo_sapiens_GN=LCA5L_PE=2_SV=1	40			Inf	0.375427	Inf	0.445386	Trin_palecto_82626_1
Trin_293_211860_6	0.190522	1	-1.01769	1	1.1374	1.4064	100	sp|O95453|PARN_HUMAN_Poly(A)-specific_ribonuclease_PARN_OS=Homo_sapiens_GN=PARN_PE=1_SV=1	93.43	0.97492	0.78639	0.0306088	1	-1.02944	1	Trin_palecto_87586_3
Trin_293_211655_2	-0.0826911	1	-0.803821	1			100	sp|O95455|TGDS_HUMAN_dTDP-D-glucose_4,6-dehydratase_OS=Homo_sapiens_GN=TGDS_PE=2_SV=1	95.71			-0.0020688	1	-0.524265	1	Trin_palecto_67750_2
Trin_293_61080_2	0.0749107	1	-1.50283	1	0.92673	0.48606	100	sp|O95456|PSMG1_HUMAN_Proteasome_assembly_chaperone_1_OS=Homo_sapiens_GN=PSMG1_PE=1_SV=1	89.93	0.93908	0.91763	0.120246	1	-0.169072	1	Trin_palecto_28009_1
Trin_293_73292_7	0.211721	1	-0.264849	1			100	sp|O95461-2|LARGE_HUMAN_Isoform_2_of_Glycosyltransferase-like_protein_LARGE1_OS=Homo_sapiens_GN=LARGE	0	0	0	0	0	0	0	0
Trin_293_73294_2	0.315166	1	-0.157325	1			100	sp|O95461|LARGE_HUMAN_Glycosyltransferase-like_protein_LARGE1_OS=Homo_sapiens_GN=LARGE_PE=1_SV=1	97.62			0.183586	1	0.626534	1	Trin_palecto_105084_4
Trin_293_155231_3	-2.82015	1	1.85846	1			100	sp|O95466-2|FMNL_HUMAN_Isoform_2_of_Formin-like_protein_1_OS=Homo_sapiens_GN=FMNL1	68.42			1.63115	1	-Inf	1	Trin_palecto_91025_2
Trin_293_226165_1	0.501776	1	0.707153	1			100	sp|O95467|GNAS3_HUMAN_Neuroendocrine_secretory_protein_55_OS=Homo_sapiens_GN=GNAS_PE=1_SV=1	70.2			-0.645691	1	-0.575546	1	Trin_palecto_169351_9
Trin_293_33934_1	0.352076	1	-0.352149	1	0.9578	0.88449	100	sp|O95470|SGPL1_HUMAN_Sphingosine-1-phosphate_lyase_1_OS=Homo_sapiens_GN=SGPL1_PE=1_SV=3	92.78	0.88431	0.88	0.201075	1	0.746295	1	Trin_palecto_95585_1
Trin_293_52732_3	-Inf	1	2.79135	1			100	sp|O95471-2|CLD7_HUMAN_Isoform_2_of_Claudin-7_OS=Homo_sapiens_GN=CLDN7	92.86			1.04619	1	0.494844	1	Trin_palecto_228715_1
Trin_293_52733_3	Inf	1	Inf	1			100	sp|O95471|CLD7_HUMAN_Claudin-7_OS=Homo_sapiens_GN=CLDN7_PE=1_SV=4	35.85			0.268579	1	1.71724	1	Trin_palecto_81200_15
Trin_293_241774_4	1.34977	1	1.16457	1			100	sp|O95473|SNG4_HUMAN_Synaptogyrin-4_OS=Homo_sapiens_GN=SYNGR4_PE=2_SV=2	27.12			-0.368851	1	0.079806	1	Trin_palecto_99156_1
Trin_293_70547_2	0.30763	1	-0.122909	1			100	sp|O95476|CNEP1_HUMAN_CTD_nuclear_envelope_phosphatase_1_OS=Homo_sapiens_GN=CTDNEP1_PE=1_SV=2	99.59	0.95189	1.003	-0.04876	1	-0.334832	1	Trin_palecto_71156_11
Trin_293_124412_1	-0.00420685	1	-1.11207	1	0.90705	1.4188	100	sp|O95478|NSA2_HUMAN_Ribosome_biogenesis_protein_NSA2_homolog_OS=Homo_sapiens_GN=NSA2_PE=1_SV=1	99.62	0.96501	0.74217	0.264216	1	0.15756	1	Trin_palecto_70045_1
Trin_293_90738_2	-0.177683	1	-1.1413	1	0.87814	0.68048	100	sp|O95486|SC24A_HUMAN_Protein_transport_protein_Sec24A_OS=Homo_sapiens_GN=SEC24A_PE=1_SV=2	91.2	0.94775	0.94487	0.116543	1	0.483919	1	Trin_palecto_97233_3
Trin_293_72740_2	0.130127	1	-0.324797	1	0.8716	0.64312	100	sp|O95487|SC24B_HUMAN_Protein_transport_protein_Sec24B_OS=Homo_sapiens_GN=SEC24B_PE=1_SV=2	91.34	0.97026	0.92241	0.276043	1	0.212712	1	Trin_palecto_78902_2
Trin_293_95370_7	0.0566095	1	-0.704998	1			100	sp|O95490-2|LPHN2_HUMAN_Isoform_2_of_Latrophilin-2_OS=Homo_sapiens_GN=LPHN2	98.08			0.242271	1	-0.764752	1	Trin_palecto_89834_1
Trin_293_95372_7	-0.0239942	1	-0.877989	1			100	sp|O95490-4|LPHN2_HUMAN_Isoform_4_of_Latrophilin-2_OS=Homo_sapiens_GN=LPHN2	25.93			0.233747	1	0.754264	1	Trin_palecto_145101_9
Trin_293_95369_7	0.0723476	1	-0.669744	1			100	sp|O95490-5|LPHN2_HUMAN_Isoform_5_of_Latrophilin-2_OS=Homo_sapiens_GN=LPHN2	0	0	0	0	0	0	0	0
Trin_293_74718_2	-0.017326	1	-0.919159	1			100	sp|O95503|CBX6_HUMAN_Chromobox_protein_homolog_6_OS=Homo_sapiens_GN=CBX6_PE=1_SV=1	90.38			0.175233	1	0.155826	1	Trin_palecto_141102_9
Trin_293_78598_2	0.691644	1	0.973385	1			100	sp|O95528|GTR10_HUMAN_Solute_carrier_family_2,_facilitated_glucose_transporter_member_10_OS=Homo_sapiens_GN=SLC2A10_PE=1_SV=2	84.84			0.0591954	1	-0.264953	1	Trin_palecto_141414_2
Trin_293_211772_3	-0.0413561	1	-1.38162	1	0.88566	0.67811	100	sp|O95551-2|TYDP2_HUMAN_Isoform_2_of_Tyrosyl-DNA_phosphodiesterase_2_OS=Homo_sapiens_GN=TDP2	0	0	0	0	0	0	0	0
Trin_293_66400_3	0.101606	1	-0.851414	1			100	sp|O95562|SFT2B_HUMAN_Vesicle_transport_protein_SFT2B_OS=Homo_sapiens_GN=SFT2D2_PE=1_SV=1	91.88			0.0837587	1	-0.0683955	1	Trin_palecto_143827_5
Trin_293_211346_3	-0.0346726	1	-0.703035	1	0.92996	1.3248	100	sp|O95563|MPC2_HUMAN_Mitochondrial_pyruvate_carrier_2_OS=Homo_sapiens_GN=MPC2_PE=1_SV=1	92.91	0.85256	0.76978	0.136468	1	-0.114661	1	Trin_palecto_142068_13
Trin_293_65446_1	0.1821	1	0.166332	1	1.0207	1.3903	100	sp|O95571|ETHE1_HUMAN_Persulfide_dioxygenase_ETHE1,_mitochondrial_OS=Homo_sapiens_GN=ETHE1_PE=1_SV=2	92.43	0.7058	0.80584	0.597726	1	0.464236	1	Trin_palecto_64958_1
Trin_293_105047_1	0.352652	1	0.109749	1	1.0119	1.0769	100	sp|O95573|ACSL3_HUMAN_Long-chain-fatty-acid--CoA_ligase_3_OS=Homo_sapiens_GN=ACSL3_PE=1_SV=3	93.75	0.92838	0.96289	0.149525	1	0.498548	1	Trin_palecto_92627_6
Trin_293_396945_1	NA	NA	Inf	1			100	sp|O95600-3|KLF8_HUMAN_Isoform_2_of_Krueppel-like_factor_8_OS=Homo_sapiens_GN=KLF8	36.11			2.63115	1	-Inf	1	Trin_palecto_197845_1
Trin_293_185564_7	-0.279883	1	-0.618294	1			100	sp|O95613-2|PCNT_HUMAN_Isoform_2_of_Pericentrin_OS=Homo_sapiens_GN=PCNT	57.68	0.85055	1.2894	-0.400763	1	0.226533	1	Trin_palecto_140138_3
Trin_293_185573_8	0.0701762	1	-0.336742	1			100	sp|O95613|PCNT_HUMAN_Pericentrin_OS=Homo_sapiens_GN=PCNT_PE=1_SV=4	57.49	0.85055	1.2894	-0.43117	1	0.249992	1	Trin_palecto_140137_3
Trin_293_34314_1	0.173923	1	-0.406552	1	1.097	1.4095	100	sp|O95619|YETS4_HUMAN_YEATS_domain-containing_protein_4_OS=Homo_sapiens_GN=YEATS4_PE=1_SV=1	99.12	1.0337	0.94775	0.144684	1	-0.205499	1	Trin_palecto_72139_1
Trin_293_148079_15	0.11342	1	-0.2752	1			100	sp|O95620-2|DUS4L_HUMAN_Isoform_2_of_tRNA-dihydrouridine(20a/20b)_synthase_[NAD(P)+]-like_OS=Homo_sapiens_GN=DUS4L	0	0	0	0	0	0	0	0
Trin_293_148084_7	0.0574902	1	-0.0650889	1			100	sp|O95620|DUS4L_HUMAN_tRNA-dihydrouridine(20a/20b)_synthase_[NAD(P)+]-like_OS=Homo_sapiens_GN=DUS4L_PE=2_SV=2	94.64			0.871935	1	0.349544	1	Trin_palecto_81682_7
Trin_293_201593_5	-0.0210007	1	-0.503328	1			100	sp|O95625|ZBT11_HUMAN_Zinc_finger_and_BTB_domain-containing_protein_11_OS=Homo_sapiens_GN=ZBTB11_PE=1_SV=2	93.56			0.118179	1	0.416801	1	Trin_palecto_103673_6
Trin_293_111776_1	0.137305	1	-0.762966	1			100	sp|O95628-2|CNOT4_HUMAN_Isoform_2_of_CCR4-NOT_transcription_complex_subunit_4_OS=Homo_sapiens_GN=CNOT4	98.95	1.0439	0.94196	0.327173	1	0.703286	1	Trin_palecto_101668_3
Trin_293_111781_1	0.0294575	1	-0.786715	1			100	sp|O95628-8|CNOT4_HUMAN_Isoform_8_of_CCR4-NOT_transcription_complex_subunit_4_OS=Homo_sapiens_GN=CNOT4	98.9	1.0439	0.94196	0.225704	1	0.731249	1	Trin_palecto_101669_3
Trin_293_111778_1	0.134044	1	-0.801268	1			100	sp|O95628-9|CNOT4_HUMAN_Isoform_9_of_CCR4-NOT_transcription_complex_subunit_4_OS=Homo_sapiens_GN=CNOT4	98.87	1.0439	0.94196	0.322518	1	0.831656	1	Trin_palecto_101667_4
Trin_293_109551_9	0.14478	1	-0.666065	1	1.095	0.6045	100	sp|O95630|STABP_HUMAN_STAM-binding_protein_OS=Homo_sapiens_GN=STAMBP_PE=1_SV=1	95.99	0.89352	0.83429	-0.08447	1	0.00611847	1	Trin_palecto_114126_1
Trin_293_32707_2	0.408482	1	-0.0283512	1			100	sp|O95631|NET1_HUMAN_Netrin-1_OS=Homo_sapiens_GN=NTN1_PE=1_SV=2	99.83			1.00038	1	1.19528	1	Trin_palecto_70299_6
Trin_293_178711_7	-0.334725	1	0.884457	1			100	sp|O95633-2|FSTL3_HUMAN_Isoform_2_of_Follistatin-related_protein_3_OS=Homo_sapiens_GN=FSTL3	88.14			0.469994	1	1.33696	1	Trin_palecto_143459_1
Trin_293_178718_4	-0.758752	1	0.367321	1			100	sp|O95633|FSTL3_HUMAN_Follistatin-related_protein_3_OS=Homo_sapiens_GN=FSTL3_PE=1_SV=1	87.04			0.25769	1	0.956574	1	Trin_palecto_143448_5
Trin_293_102870_1	0.183388	1	-0.20646	1	1.0378	1.1626	100	sp|O95639-3|CPSF4_HUMAN_Isoform_3_of_Cleavage_and_polyadenylation_specificity_factor_subunit_4_OS=Homo_sapiens_GN=CPSF4	99.18	1.0821	0.91902	0.283363	1	-0.264148	1	Trin_palecto_102564_13
Trin_293_102869_1	0.0714716	1	-0.176472	1	1.0378	1.1626	100	sp|O95639|CPSF4_HUMAN_Cleavage_and_polyadenylation_specificity_factor_subunit_4_OS=Homo_sapiens_GN=CPSF4_PE=1_SV=1	99.26	1.0821	0.91902	0.141023	1	-0.348135	1	Trin_palecto_102567_13
Trin_293_168687_7	0.175094	1	0.879023	1			100	sp|O95644-2|NFAC1_HUMAN_Isoform_A-alpha_of_Nuclear_factor_of_activated_T-cells,_cytoplasmic_1_OS=Homo_sapiens_GN=NFATC1	85.79			-0.0834489	1	0.401734	1	Trin_palecto_110553_1
Trin_293_168688_5	-0.00386417	1	0.383263	1			100	sp|O95644-3|NFAC1_HUMAN_Isoform_A-beta_of_Nuclear_factor_of_activated_T-cells,_cytoplasmic_1_OS=Homo_sapiens_GN=NFATC1	85.69			0.113301	1	0.414112	1	Trin_palecto_110548_1
Trin_293_168691_6	0.723588	1	0.757078	1			100	sp|O95644-4|NFAC1_HUMAN_Isoform_B-alpha_of_Nuclear_factor_of_activated_T-cells,_cytoplasmic_1_OS=Homo_sapiens_GN=NFATC1	84.13			0.0192193	1	0.78435	1	Trin_palecto_110549_1
Trin_293_168689_4	-0.144042	1	0.267786	1			100	sp|O95644-5|NFAC1_HUMAN_Isoform_B-beta_of_Nuclear_factor_of_activated_T-cells,_cytoplasmic_1_OS=Homo_sapiens_GN=NFATC1	34.62			-Inf	1	0.909881	1	Trin_palecto_14106_3
Trin_293_168692_5	-0.0298708	1	0.424268	1			100	sp|O95644-6|NFAC1_HUMAN_Isoform_C-beta_of_Nuclear_factor_of_activated_T-cells,_cytoplasmic_1_OS=Homo_sapiens_GN=NFATC1	80.49			0.161664	1	0.231809	1	Trin_palecto_110556_1
Trin_293_168690_7	0.056991	1	0.532513	1			100	sp|O95644|NFAC1_HUMAN_Nuclear_factor_of_activated_T-cells,_cytoplasmic_1_OS=Homo_sapiens_GN=NFATC1_PE=1_SV=3	80.63			-0.00534393	1	0.604468	1	Trin_palecto_110550_1
Trin_293_230762_2	0.305379	1	1.9396	1			100	sp|O95661|DIRA3_HUMAN_GTP-binding_protein_Di-Ras3_OS=Homo_sapiens_GN=DIRAS3_PE=1_SV=1	46.67			-0.349742	1	-0.448573	1	Trin_palecto_120642_1
Trin_293_102604_1	-0.350667	1	0.222153	1	1.1498	0.75667	100	sp|O95670|VATG2_HUMAN_V-type_proton_ATPase_subunit_G_2_OS=Homo_sapiens_GN=ATP6V1G2_PE=1_SV=1	95.76	0.89974	0.90778	-0.142259	1	-2.79794	0.845269	Trin_palecto_102173_1
Trin_293_143516_1	0.302507	1	0.74414	1	NaN	NaN	100	sp|O95674|CDS2_HUMAN_Phosphatidate_cytidylyltransferase_2_OS=Homo_sapiens_GN=CDS2_PE=1_SV=1	94.14	0.45812	0.40734	0.188476	1	-0.173971	1	Trin_palecto_119688_1
Trin_293_160079_3	-0.224049	1	-0.354809	1			100	sp|O95677-5|EYA4_HUMAN_Isoform_5_of_Eyes_absent_homolog_4_OS=Homo_sapiens_GN=EYA4	31.25			-0.477376	1	-3.02872	0.855418	Trin_palecto_97891_8
Trin_293_74614_2	0.652336	1	0.639345	1			100	sp|O95685|PPR3D_HUMAN_Protein_phosphatase_1_regulatory_subunit_3D_OS=Homo_sapiens_GN=PPP1R3D_PE=1_SV=1	84.62	0.83123	0.74475	0.432078	1	-0.544151	1	Trin_palecto_130182_3
Trin_293_95171_1	-0.215499	1	-0.752803	1			100	sp|O95696-2|BRD1_HUMAN_Isoform_2_of_Bromodomain-containing_protein_1_OS=Homo_sapiens_GN=BRD1	90.75			0.00481044	1	0.313163	1	Trin_palecto_119602_2
Trin_293_95179_1	-0.134919	1	-0.579083	1			100	sp|O95696|BRD1_HUMAN_Bromodomain-containing_protein_1_OS=Homo_sapiens_GN=BRD1_PE=1_SV=1	90.74			0.154346	1	0.517896	1	Trin_palecto_119594_2
Trin_293_143273_10	0.76481	1	1.32503	1			100	sp|O95704-6|APBB3_HUMAN_Isoform_I-245_of_Amyloid_beta_A4_precursor_protein-binding_family_B_member_3_OS=Homo_sapiens_GN=APBB3	94.23			-0.43924	1	-0.85308	1	Trin_palecto_113414_17
Trin_293_91566_6	0.150987	1	-1.45151	1	1.1631	1.0847	100	sp|O95707|RPP29_HUMAN_Ribonuclease_P_protein_subunit_p29_OS=Homo_sapiens_GN=POP4_PE=1_SV=2	87.73	1.1486	1.0218	0.29363	1	-0.143352	1	Trin_palecto_125744_1
Trin_293_70362_1	0.533485	1	0.853596	1	0.93913	1.1123	100	sp|O95716|RAB3D_HUMAN_Ras-related_protein_Rab-3D_OS=Homo_sapiens_GN=RAB3D_PE=1_SV=1	94.06	0.99981	0.8423	-0.286658	1	-0.271416	1	Trin_palecto_86601_2
Trin_293_70930_1	-0.0388039	1	-1.1126	1	0.87845	0.49136	100	sp|O95721|SNP29_HUMAN_Synaptosomal-associated_protein_29_OS=Homo_sapiens_GN=SNAP29_PE=1_SV=1	85.27	0.83468	0.63589	0.336579	1	0.445261	1	Trin_palecto_136117_2
Trin_293_110306_7	-0.0997601	1	-1.03987	1	0.98661	0.42628	100	sp|O95747|OXSR1_HUMAN_Serine/threonine-protein_kinase_OSR1_OS=Homo_sapiens_GN=OXSR1_PE=1_SV=1	96.58	0.90797	0.85781	-0.038973	1	-0.00745852	1	Trin_palecto_115619_2
Trin_293_78985_1	0.182217	1	-0.263598	1	0.93189	0.4946	100	sp|O95749|GGPPS_HUMAN_Geranylgeranyl_pyrophosphate_synthase_OS=Homo_sapiens_GN=GGPS1_PE=1_SV=1	93	0.83162	0.7323	0.17002	1	0.38802	1	Trin_palecto_128075_3
Trin_293_36348_3	-Inf	1	2.48649	1			100	sp|O95750|FGF19_HUMAN_Fibroblast_growth_factor_19_OS=Homo_sapiens_GN=FGF19_PE=1_SV=1	35.9			-Inf	1	0.494844	1	Trin_palecto_71465_5
Trin_293_74191_1	0.504159	1	0.765569	1			100	sp|O95751|LDOC1_HUMAN_Protein_LDOC1_OS=Homo_sapiens_GN=LDOC1_PE=1_SV=1	98.1			-0.953814	1	-0.827085	1	Trin_palecto_2753_1
Trin_293_89959_1	0.399241	1	-0.0759497	1			100	sp|O95754-2|SEM4F_HUMAN_Isoform_Short_of_Semaphorin-4F_OS=Homo_sapiens_GN=SEMA4F	93.46			0.171717	1	-0.428535	1	Trin_palecto_147354_1
Trin_293_89956_2	0.446565	1	-0.108283	1			100	sp|O95754|SEM4F_HUMAN_Semaphorin-4F_OS=Homo_sapiens_GN=SEMA4F_PE=2_SV=2	92.86			-0.134386	1	-0.0690574	1	Trin_palecto_147352_1
Trin_293_79234_1	0.629155	1	-0.886372	1			100	sp|O95755|RAB36_HUMAN_Ras-related_protein_Rab-36_OS=Homo_sapiens_GN=RAB36_PE=2_SV=2	91.39			0.125258	1	-0.0699411	1	Trin_palecto_147388_5
Trin_293_84166_2	-0.128821	1	-1.02039	1	1.0063	1.166	100	sp|O95758-7|PTBP3_HUMAN_Isoform_7_of_Polypyrimidine_tract-binding_protein_3_OS=Homo_sapiens_GN=PTBP3	46.67			-0.654253	1	-2.62063	1	Trin_palecto_68219_7
Trin_293_84165_2	0.0475886	1	-0.921951	1	1.0063	1.166	100	sp|O95758|PTBP3_HUMAN_Polypyrimidine_tract-binding_protein_3_OS=Homo_sapiens_GN=PTBP3_PE=1_SV=2	96.74	1.0171	0.97504	0.310795	1	0.164165	1	Trin_palecto_72145_2
Trin_293_70220_10	0.0763102	1	0.32944	1			100	sp|O95759|TBCD8_HUMAN_TBC1_domain_family_member_8_OS=Homo_sapiens_GN=TBC1D8_PE=1_SV=3	91.72	1.0919	1.1277	-0.0534989	1	-0.0838509	1	Trin_palecto_75679_9
Trin_293_35898_1	0.109878	1	-0.298018	1	1.095	1.2844	100	sp|O95772|MENTO_HUMAN_MLN64_N-terminal_domain_homolog_OS=Homo_sapiens_GN=STARD3NL_PE=1_SV=1	94.02			-0.196857	1	-0.27321	1	Trin_palecto_79133_1
Trin_293_98466_2	0.054518	1	-0.921792	1	1.041	1.0852	100	sp|O95777|NAA38_HUMAN_N-alpha-acetyltransferase_38,_NatC_auxiliary_subunit_OS=Homo_sapiens_GN=NAA38_PE=1_SV=3	100	1.0631	1.001	0.0364857	1	-0.55655	1	Trin_palecto_166514_1
Trin_293_135118_5	0.190444	1	0.302887	1	0.96909	0.62742	100	sp|O95782-2|AP2A1_HUMAN_Isoform_B_of_AP-2_complex_subunit_alpha-1_OS=Homo_sapiens_GN=AP2A1	98.22	1.0241	0.972	0.210337	1	0.0920466	1	Trin_palecto_126243_12
Trin_293_82366_1	-1.08319	1	1.136	1			100	sp|O95785-2|WIZ_HUMAN_Isoform_2_of_Protein_Wiz_OS=Homo_sapiens_GN=WIZ	87.32			-1.19482	1	-1.03567	1	Trin_palecto_83911_2
Trin_293_147317_1	0.0291874	1	0.892494	1			100	sp|O95786|DDX58_HUMAN_Probable_ATP-dependent_RNA_helicase_DDX58_OS=Homo_sapiens_GN=DDX58_PE=1_SV=2	83.03			-0.427243	1	-1.14225	1	Trin_palecto_83086_3
Trin_293_128262_2	-0.0876805	1	-0.903187	1			100	sp|O95789-1|ZMYM6_HUMAN_Isoform_1_of_Zinc_finger_MYM-type_protein_6_OS=Homo_sapiens_GN=ZMYM6	92.59			0.184289	1	-0.235549	1	Trin_palecto_159243_1
Trin_293_128261_2	-0.581186	1	-1.13384	1			100	sp|O95789-4|ZMYM6_HUMAN_Isoform_4_of_Zinc_finger_MYM-type_protein_6_OS=Homo_sapiens_GN=ZMYM6	40			-1.27574	1	1.28839	1	Trin_palecto_158526_24
Trin_293_128267_1	-0.180581	1	-0.783326	1			100	sp|O95789|ZMYM6_HUMAN_Zinc_finger_MYM-type_protein_6_OS=Homo_sapiens_GN=ZMYM6_PE=2_SV=2	87.21			0.110914	1	-0.0919938	1	Trin_palecto_159254_4
Trin_293_86971_4	0.0869244	1	-0.937858	1	0.89429	0.67283	100	sp|O95793-3|STAU1_HUMAN_Isoform_3_of_Double-stranded_RNA-binding_protein_Staufen_homolog_1_OS=Homo_sapiens_GN=STAU1	96.61	0.90936	0.73686	0.0356996	1	0.256366	1	Trin_palecto_61908_1
Trin_293_86970_4	0.114295	1	-1.01614	1	0.89429	0.67283	100	sp|O95793|STAU1_HUMAN_Double-stranded_RNA-binding_protein_Staufen_homolog_1_OS=Homo_sapiens_GN=STAU1_PE=1_SV=2	96.57	0.90936	0.73686	0.0357547	1	0.103176	1	Trin_palecto_61909_1
Trin_293_85520_4	-0.174386	1	-1.76256	1			100	sp|O95800|GPR75_HUMAN_Probable_G-protein_coupled_receptor_75_OS=Homo_sapiens_GN=GPR75_PE=2_SV=1	92.98			-0.486309	1	-2.03765	0.330112	Trin_palecto_90530_4
Trin_293_54423_1	-0.071691	1	-0.544386	1			100	sp|O95803-2|NDST3_HUMAN_Isoform_2_of_Bifunctional_heparan_sulfate_N-deacetylase/N-sulfotransferase_3_OS=Homo_sapiens_GN=NDST3	0	0	0	0	0	0	0	0
Trin_293_33268_2	0.236456	1	-0.360985	1			100	sp|O95807|TM50A_HUMAN_Transmembrane_protein_50A_OS=Homo_sapiens_GN=TMEM50A_PE=2_SV=1	98.09			0.167293	1	0.175451	1	Trin_palecto_75436_2
Trin_293_208325_1	0.0365936	1	-1.22327	1	1.1332	0.90705	100	sp|O95816|BAG2_HUMAN_BAG_family_molecular_chaperone_regulator_2_OS=Homo_sapiens_GN=BAG2_PE=1_SV=1	96.68	0.92461	0.89029	-0.438106	1	-1.54106	0.191883	Trin_palecto_28412_1
Trin_293_53895_1	0.393494	1	-0.335625	1	0.88602	1.4116	100	sp|O95822|DCMC_HUMAN_Malonyl-CoA_decarboxylase,_mitochondrial_OS=Homo_sapiens_GN=MLYCD_PE=1_SV=3	87.39	0.8854	0.82811	0.043067	1	-0.844325	1	Trin_palecto_75530_1
Trin_293_151049_1	-0.025165	1	0.210793	1	0.89832	0.55428	100	sp|O95825|QORL1_HUMAN_Quinone_oxidoreductase-like_protein_1_OS=Homo_sapiens_GN=CRYZL1_PE=1_SV=2	93.98	0.96817	1.0147	0.0492804	1	0.149234	1	Trin_palecto_88743_3
Trin_293_35875_5	0.200298	1	-1.17486	1	1.0693	1.1895	100	sp|O95831|AIFM1_HUMAN_Apoptosis-inducing_factor_1,_mitochondrial_OS=Homo_sapiens_GN=AIFM1_PE=1_SV=1	94.45	0.92785	0.93553	0.0798607	1	-0.298763	1	Trin_palecto_166606_5
Trin_293_89954_1	0.608085	1	0.521021	1			100	sp|O95832|CLD1_HUMAN_Claudin-1_OS=Homo_sapiens_GN=CLDN1_PE=1_SV=1	93.84	1.0719	0.92178	0.379921	1	-0.862104	1	Trin_palecto_116538_5
Trin_293_120173_8	-8.62e-05	1	1.70813	1			100	sp|O95834-2|EMAL2_HUMAN_Isoform_2_of_Echinoderm_microtubule-associated_protein-like_2_OS=Homo_sapiens_GN=EML2	47.73			-Inf	1	2.07981	1	Trin_palecto_213091_1
Trin_293_120201_6	0.0689637	1	1.61087	1			100	sp|O95834|EMAL2_HUMAN_Echinoderm_microtubule-associated_protein-like_2_OS=Homo_sapiens_GN=EML2_PE=2_SV=1	96.92	0.82215	0.49085	-0.326291	1	-0.090119	1	Trin_palecto_77761_8
Trin_293_93437_3	-0.219338	1	-1.11593	1			100	sp|O95835|LATS1_HUMAN_Serine/threonine-protein_kinase_LATS1_OS=Homo_sapiens_GN=LATS1_PE=1_SV=1	95.4			-0.214233	1	-0.0104998	1	Trin_palecto_99162_2
Trin_293_77235_1	0.0867384	1	1.84529	1			100	sp|O95847-2|UCP4_HUMAN_Isoform_2_of_Mitochondrial_uncoupling_protein_4_OS=Homo_sapiens_GN=SLC25A27	96.9			0.746626	1	1.88716	1	Trin_palecto_161094_5
Trin_293_87038_2	0.632845	1	0.780256	1			100	sp|O95848|NUD14_HUMAN_Uridine_diphosphate_glucose_pyrophosphatase_OS=Homo_sapiens_GN=NUDT14_PE=1_SV=2	86.04	0.82237	0.74066	0.432614	1	-0.153192	1	Trin_palecto_123996_1
Trin_293_211481_1	0.299324	1	-0.258368	1			100	sp|O95857|TSN13_HUMAN_Tetraspanin-13_OS=Homo_sapiens_GN=TSPAN13_PE=2_SV=1	96.08	1.009	0.67748	0.0583675	1	-0.461728	1	Trin_palecto_39930_1
Trin_293_59825_8	0.0549963	1	-0.157253	1			100	sp|O95858|TSN15_HUMAN_Tetraspanin-15_OS=Homo_sapiens_GN=TSPAN15_PE=2_SV=1	91.16			-0.230418	1	-0.133746	1	Trin_palecto_73052_2
Trin_293_166697_1	0.140111	1	-0.353306	1			100	sp|O95859|TSN12_HUMAN_Tetraspanin-12_OS=Homo_sapiens_GN=TSPAN12_PE=1_SV=1	0	0	0	0	0	0	0	0
Trin_293_188912_8	-0.0190326	1	-0.933142	1	0.89694	0.41065	100	sp|O95861|BPNT1_HUMAN_3'(2'),5'-bisphosphate_nucleotidase_1_OS=Homo_sapiens_GN=BPNT1_PE=1_SV=1	94.81	0.93455	0.91225	0.0453556	1	-0.245864	1	Trin_palecto_72325_1
Trin_293_211409_7	0.755989	1	1.1726	1			100	sp|O95864|FADS2_HUMAN_Fatty_acid_desaturase_2_OS=Homo_sapiens_GN=FADS2_PE=1_SV=1	86.04	0.95563	1.0616	0.102952	1	0.722455	1	Trin_palecto_94569_1
Trin_293_211192_8	0.213036	1	-0.374199	1	1.3125	0.71034	100	sp|O95865|DDAH2_HUMAN_N(G),N(G)-dimethylarginine_dimethylaminohydrolase_2_OS=Homo_sapiens_GN=DDAH2_PE=1_SV=1	97.54	0.71864	0.67556	-0.255749	1	-0.558042	1	Trin_palecto_49263_3
Trin_293_273420_1	-0.524696	1	-0.60097	1			100	sp|O95868|LY66D_HUMAN_Lymphocyte_antigen_6_complex_locus_protein_G6d_OS=Homo_sapiens_GN=LY6G6D_PE=1_SV=1	0	0	0	0	0	0	0	0
Trin_293_104059_1	0.211784	1	-0.482277	1			100	sp|O95872|GPAN1_HUMAN_G_patch_domain_and_ankyrin_repeat-containing_protein_1_OS=Homo_sapiens_GN=GPANK1_PE=1_SV=1	78.65			0.129026	1	-0.168813	1	Trin_palecto_84154_12
Trin_293_91853_3	0.493567	1	-0.492594	1			100	sp|O95873|CF047_HUMAN_Uncharacterized_protein_C6orf47_OS=Homo_sapiens_GN=C6orf47_PE=2_SV=2	79.53	0.80702	0.65374	0.0849898	1	-0.521336	1	Trin_palecto_61430_5
Trin_293_211028_2	0.235153	1	-0.516964	1			100	sp|O95876|FRITZ_HUMAN_WD_repeat-containing_and_planar_cell_polarity_effector_protein_fritz_homolog_OS=Homo_sapiens_GN=WDPCP_PE=1_SV=2	88.92			0.380605	1	0.597467	1	Trin_palecto_85767_5
Trin_293_211248_1	0.232702	1	-0.352462	1	0.93493	1.148	100	sp|O95881|TXD12_HUMAN_Thioredoxin_domain-containing_protein_12_OS=Homo_sapiens_GN=TXNDC12_PE=1_SV=1	94.77	0.81338	0.80778	0.287434	1	-0.0802924	1	Trin_palecto_71855_5
Trin_293_39017_2	0.130095	1	0.323742	1			100	sp|O95886|DLGP3_HUMAN_Disks_large-associated_protein_3_OS=Homo_sapiens_GN=DLGAP3_PE=1_SV=3	97.73			0.534408	1	0.507841	1	Trin_palecto_138008_7
Trin_293_141097_3	0.481876	1	1.15025	1			100	sp|O95897|NOE2_HUMAN_Noelin-2_OS=Homo_sapiens_GN=OLFM2_PE=2_SV=2	31.94			NA	NA	Inf	1	Trin_palecto_233730_2
Trin_293_176529_7	0.219737	1	-1.14897	1	0.86206	0.79649	100	sp|O95900|TRUB2_HUMAN_Probable_tRNA_pseudouridine_synthase_2_OS=Homo_sapiens_GN=TRUB2_PE=1_SV=1	87.62			0.25673	1	0.170993	1	Trin_palecto_139121_9
Trin_293_100233_1	0.0640715	1	-1.23336	1			100	sp|O95905|SGT1_HUMAN_Protein_SGT1_OS=Homo_sapiens_GN=ECD_PE=1_SV=1	87.11	1.1261	0.98004	0.133387	1	0.0425949	1	Trin_palecto_153995_3
Trin_293_83335_1	0.746663	1	0.79592	1			100	sp|O95922|TTLL1_HUMAN_Probable_tubulin_polyglutamylase_TTLL1_OS=Homo_sapiens_GN=TTLL1_PE=2_SV=1	93.38			0.555264	1	0.341515	1	Trin_palecto_155695_1
Trin_293_211804_2	0.22016	1	-0.557668	1	1.0076	0.8043	100	sp|O95926|SYF2_HUMAN_Pre-mRNA-splicing_factor_SYF2_OS=Homo_sapiens_GN=SYF2_PE=1_SV=1	93.83	0.93081	0.6392	0.0449658	1	-0.526667	1	Trin_palecto_47816_1
Trin_293_97313_3	0.0803121	1	-0.456198	1			100	sp|O95935|TBX18_HUMAN_T-box_transcription_factor_TBX18_OS=Homo_sapiens_GN=TBX18_PE=2_SV=3	31.91			-0.631886	1	0.302198	1	Trin_palecto_63208_12
Trin_293_135314_4	0.612807	1	-0.270821	1			100	sp|O95936-2|EOMES_HUMAN_Isoform_2_of_Eomesodermin_homolog_OS=Homo_sapiens_GN=EOMES	37.84			-1.53878	1	-Inf	1	Trin_palecto_151400_9
Trin_293_135310_5	0.705104	1	-0.68114	1			100	sp|O95936|EOMES_HUMAN_Eomesodermin_homolog_OS=Homo_sapiens_GN=EOMES_PE=1_SV=3	43.59			-1.17621	1	1.00942	1	Trin_palecto_86202_6
Trin_293_140634_7	0.46525	1	1.95362	1			100	sp|O95947|TBX6_HUMAN_T-box_transcription_factor_TBX6_OS=Homo_sapiens_GN=TBX6_PE=2_SV=2	40.35			-0.316384	1	-0.090119	1	Trin_palecto_75606_4
Trin_293_193103_4	-0.0536281	1	0.548718	1			100	sp|O95948|ONEC2_HUMAN_One_cut_domain_family_member_2_OS=Homo_sapiens_GN=ONECUT2_PE=2_SV=2	100			0.277512	1	0.568217	1	Trin_palecto_119697_1
Trin_293_3845_2	-0.820152	1	-1.18593	1			100	sp|O95954-4|FTCD_HUMAN_Isoform_E_of_Formimidoyltransferase-cyclodeaminase_OS=Homo_sapiens_GN=FTCD	44.83			0.0717215	1	1.09688	1	Trin_palecto_134448_2
Trin_293_109905_1	-1.23519	1	0.206385	1			100	sp|O95954|FTCD_HUMAN_Formimidoyltransferase-cyclodeaminase_OS=Homo_sapiens_GN=FTCD_PE=1_SV=2	46.15			-0.538776	1	0.909881	1	Trin_palecto_193828_2
Trin_293_244985_2	-0.972155	1	0.135996	1			100	sp|O95970-2|LGI1_HUMAN_Isoform_2_of_Leucine-rich_glioma-inactivated_protein_1_OS=Homo_sapiens_GN=LGI1	37.04			-1.09132	1	-0.64266	1	Trin_palecto_68046_1
Trin_293_25651_1	NA	NA	Inf	1			100	sp|O95970-3|LGI1_HUMAN_Isoform_3_of_Leucine-rich_glioma-inactivated_protein_1_OS=Homo_sapiens_GN=LGI1	50			Inf	1	Inf	1	Trin_palecto_88449_4
Trin_293_147480_8	0.399936	1	0.903899	1			100	sp|O95980|RECK_HUMAN_Reversion-inducing_cysteine-rich_protein_with_Kazal_motifs_OS=Homo_sapiens_GN=RECK_PE=1_SV=1	95.57			0.214253	1	-0.0915122	1	Trin_palecto_110705_9
Trin_293_88132_1	0.0565619	1	-0.750001	1	1.0174	1.043	100	sp|O95983-2|MBD3_HUMAN_Isoform_2_of_Methyl-CpG-binding_domain_protein_3_OS=Homo_sapiens_GN=MBD3	96.17	1.1427	0.95435	0.325172	1	0.0763338	1	Trin_palecto_84023_6
Trin_293_88135_1	0.0362883	1	-0.82003	1	1.0174	1.043	100	sp|O95983|MBD3_HUMAN_Methyl-CpG-binding_domain_protein_3_OS=Homo_sapiens_GN=MBD3_PE=1_SV=1	96.63	1.1427	0.95435	0.355126	1	-0.0520994	1	Trin_palecto_84022_6
Trin_293_94491_13	-0.176003	1	0.470465	1	NaN	NaN	100	sp|O95985-2|TOP3B_HUMAN_Isoform_2_of_DNA_topoisomerase_3-beta-1_OS=Homo_sapiens_GN=TOP3B	31.31			0.187049	1	-1.33113	1	Trin_palecto_139190_2
Trin_293_94485_11	-0.219422	1	0.526047	1	NaN	NaN	100	sp|O95985-3|TOP3B_HUMAN_Isoform_3_of_DNA_topoisomerase_3-beta-1_OS=Homo_sapiens_GN=TOP3B	36			0.0461864	1	0.494844	1	Trin_palecto_262830_1
Trin_293_94493_8	-0.223467	1	0.348554	1	NaN	NaN	100	sp|O95985|TOP3B_HUMAN_DNA_topoisomerase_3-beta-1_OS=Homo_sapiens_GN=TOP3B_PE=1_SV=1	95.82	0.89516	0.94718	0.0148729	1	0.0426435	1	Trin_palecto_114262_10
Trin_293_59031_5	0.0875994	1	-0.0858583	1	1.0164	0.51231	100	sp|O95989|NUDT3_HUMAN_Diphosphoinositol_polyphosphate_phosphohydrolase_1_OS=Homo_sapiens_GN=NUDT3_PE=1_SV=1	98.84	0.91295	0.87821	0.170617	1	-0.222108	1	Trin_palecto_129605_4
Trin_293_74369_9	Inf	1	Inf	1			100	sp|O95996-3|APC2_HUMAN_Isoform_3_of_Adenomatous_polyposis_coli_protein_2_OS=Homo_sapiens_GN=APC2	75.56			0.19732	1	-0.25327	1	Trin_palecto_128911_4
Trin_293_211069_1	0.122476	1	-0.0018127	1	0.77119	0.76751	100	sp|O95997|PTTG1_HUMAN_Securin_OS=Homo_sapiens_GN=PTTG1_PE=1_SV=1	83.17	0.874	1.2246	-0.158536	1	0.282358	1	Trin_palecto_95759_2
Trin_293_158809_10	-0.175069	1	0.0732602	1			100	sp|O95998|I18BP_HUMAN_Interleukin-18-binding_protein_OS=Homo_sapiens_GN=IL18BP_PE=1_SV=2	72.68			0.323296	1	0.799698	1	Trin_palecto_123666_6
Trin_293_120223_1	0.138489	1	-0.74602	1	1.0284	1.616	100	sp|O95999|BCL10_HUMAN_B-cell_lymphoma/leukemia_10_OS=Homo_sapiens_GN=BCL10_PE=1_SV=1	95.28	1.0663	1.0531	0.625953	1	0.606039	1	Trin_palecto_163820_1
Trin_293_33467_1	0.202415	1	-0.13195	1	0.9983	1.4676	100	sp|O96000|NDUBA_HUMAN_NADH_dehydrogenase_[ubiquinone]_1_beta_subcomplex_subunit_10_OS=Homo_sapiens_GN=NDUFB10_PE=1_SV=3	80.24	1.0239	1.1493	0.0668991	1	-0.408441	1	Trin_palecto_82351_1
Trin_293_211246_4	0.249148	1	-0.936012	1	0.91524	0.87806	100	sp|O96005|CLPT1_HUMAN_Cleft_lip_and_palate_transmembrane_protein_1_OS=Homo_sapiens_GN=CLPTM1_PE=1_SV=1	94.03	0.90124	0.91002	0.184179	1	0.286154	1	Trin_palecto_64462_4
Trin_293_141238_1	0.0352081	1	-1.19785	1			100	sp|O96006|ZBED1_HUMAN_Zinc_finger_BED_domain-containing_protein_1_OS=Homo_sapiens_GN=ZBED1_PE=1_SV=1	81.09			0.210439	1	0.0227751	1	Trin_palecto_124088_7
Trin_293_76166_4	0.149196	1	-1.54784	1	1.0059	0.46404	100	sp|O96007|MOC2B_HUMAN_Molybdopterin_synthase_catalytic_subunit_OS=Homo_sapiens_GN=MOCS2_PE=1_SV=1	89.36	0.9273	0.57364	-0.039016	1	-0.109642	1	Trin_palecto_71920_2
Trin_293_190013_5	0.126974	1	-1.33655	1	0.87014	1.0281	100	sp|O96008|TOM40_HUMAN_Mitochondrial_import_receptor_subunit_TOM40_homolog_OS=Homo_sapiens_GN=TOMM40_PE=1_SV=1	95.29	1.0625	1.0475	0.301315	1	0.0723965	1	Trin_palecto_70541_2
Trin_293_212303_2	0.183145	1	-0.265242	1	0.97864	1.2458	100	sp|O96011|PX11B_HUMAN_Peroxisomal_membrane_protein_11B_OS=Homo_sapiens_GN=PEX11B_PE=1_SV=1	96.14	1.0138	0.83398	-0.240118	1	-0.901085	1	Trin_palecto_165996_1
Trin_293_59971_2	0.0797772	1	-0.98963	1	0.85998	0.69811	100	sp|O96013|PAK4_HUMAN_Serine/threonine-protein_kinase_PAK_4_OS=Homo_sapiens_GN=PAK4_PE=1_SV=1	92.93	0.93584	0.85277	0.0110474	1	0.597303	1	Trin_palecto_144930_8
Trin_293_117585_1	-0.128275	1	0.819606	1			100	sp|O96014|WNT11_HUMAN_Protein_Wnt-11_OS=Homo_sapiens_GN=WNT11_PE=2_SV=2	98.31			-1.02657	1	-1.04358	1	Trin_palecto_39170_2
Trin_293_212257_3	0.662529	1	0.46602	1			100	sp|O96015|DNAL4_HUMAN_Dynein_light_chain_4,_axonemal_OS=Homo_sapiens_GN=DNAL4_PE=2_SV=1	99.05			0.134134	1	0.152157	1	Trin_palecto_91720_4
Trin_293_124098_3	0.151833	1	-0.467931	1			100	sp|O96017-8|CHK2_HUMAN_Isoform_8_of_Serine/threonine-protein_kinase_Chk2_OS=Homo_sapiens_GN=CHEK2	38.24			2.36811	1	0.494844	1	Trin_palecto_5718_1
Trin_293_86741_1	0.219208	1	-1.33153	1	1.0841	1.4759	100	sp|O96019-2|ACL6A_HUMAN_Isoform_2_of_Actin-like_protein_6A_OS=Homo_sapiens_GN=ACTL6A	98.71	0.96304	0.96334	-0.0509962	1	-0.287084	1	Trin_palecto_147715_3
Trin_293_86740_1	0.207382	1	-1.27562	1	1.0841	1.4759	100	sp|O96019|ACL6A_HUMAN_Actin-like_protein_6A_OS=Homo_sapiens_GN=ACTL6A_PE=1_SV=1	98.83	0.96304	0.96334	0.0395274	1	-0.205373	1	Trin_palecto_147711_4
Trin_293_77248_2	0.24879	1	-1.39767	1			100	sp|O96020|CCNE2_HUMAN_G1/S-specific_cyclin-E2_OS=Homo_sapiens_GN=CCNE2_PE=1_SV=1	94.57			0.000146208	1	-1.86763	0.017192	Trin_palecto_61861_1
Trin_293_286097_1	Inf	1	Inf	1			100	sp|O96024|B3GT4_HUMAN_Beta-1,3-galactosyltransferase_4_OS=Homo_sapiens_GN=B3GALT4_PE=2_SV=1	86.68			0.0309196	1	-0.567217	1	Trin_palecto_72003_6
Trin_293_113604_4	0.144795	1	-0.314548	1	1.0465	1.2088	100	sp|O96028-3|NSD2_HUMAN_Isoform_3_of_Histone-lysine_N-methyltransferase_NSD2_OS=Homo_sapiens_GN=WHSC1	73.89	1.0034	0.85281	0.120098	1	0.0777227	1	Trin_palecto_137576_9
Trin_293_113600_4	0.153123	1	-0.29716	1	1.0465	1.2088	100	sp|O96028-5|NSD2_HUMAN_Isoform_5_of_Histone-lysine_N-methyltransferase_NSD2_OS=Homo_sapiens_GN=WHSC1	73.32	1.0034	0.85281	-0.00635316	1	0.198724	1	Trin_palecto_137577_9
Trin_293_113605_5	0.244244	1	-0.164719	1	1.0465	1.2088	100	sp|O96028|NSD2_HUMAN_Histone-lysine_N-methyltransferase_NSD2_OS=Homo_sapiens_GN=WHSC1_PE=1_SV=1	82.42	1.0034	0.85281	0.183569	1	0.383671	1	Trin_palecto_137586_11
Trin_293_76167_3	0.0829862	1	-1.60097	1			100	sp|O96033|MOC2A_HUMAN_Molybdopterin_synthase_sulfur_carrier_subunit_OS=Homo_sapiens_GN=MOCS2_PE=1_SV=1	88.64	1.0245	0.86306	0.0461864	1	-0.187218	1	Trin_palecto_71920_1
Trin_293_211470_1	0.0747345	1	-1.0918	1	0.95824	1.1986	100	sp|P00167|CYB5_HUMAN_Cytochrome_b5_OS=Homo_sapiens_GN=CYB5A_PE=1_SV=2	83.58	0.82295	0.74502	0.0972145	1	-1.58469	0.0907529	Trin_palecto_42779_1
Trin_293_61864_1	0.363975	1	-0.0787699	1	0.88891	0.60566	100	sp|P00338|LDHA_HUMAN_L-lactate_dehydrogenase_A_chain_OS=Homo_sapiens_GN=LDHA_PE=1_SV=2	96.69	0.94523	1.4592	0.717049	1	1.0887	0.791691	Trin_palecto_63546_2
Trin_293_277216_2	0.151833	1	-0.394519	1	1.0192	1.1191	100	sp|P00352|AL1A1_HUMAN_Retinal_dehydrogenase_1_OS=Homo_sapiens_GN=ALDH1A1_PE=1_SV=2	94.28			-0.498134	1	-2.04948	1	Trin_palecto_2001_1
Trin_293_204477_1	0.206519	1	-0.520869	1	0.97149	1.3301	100	sp|P00367|DHE3_HUMAN_Glutamate_dehydrogenase_1,_mitochondrial_OS=Homo_sapiens_GN=GLUD1_PE=1_SV=2	96.06	0.97905	1.0933	0.236296	1	0.140316	1	Trin_palecto_77436_1
Trin_293_132169_3	0.215608	1	-1.40492	1	0.8804	0.47879	100	sp|P00374|DYR_HUMAN_Dihydrofolate_reductase_OS=Homo_sapiens_GN=DHFR_PE=1_SV=2	89.84	0.76732	0.64073	-0.0259797	1	-0.38885	1	Trin_palecto_122453_4
Trin_293_211139_5	0.317872	1	-0.409327	1	1.0109	1.3592	100	sp|P00387|NB5R3_HUMAN_NADH-cytochrome_b5_reductase_3_OS=Homo_sapiens_GN=CYB5R3_PE=1_SV=3	92.36	0.91514	0.99121	0.277754	1	0.280915	1	Trin_palecto_110539_6
Trin_293_211426_3	0.198484	1	-0.29326	1	0.95512	0.56202	100	sp|P00390|GSHR_HUMAN_Glutathione_reductase,_mitochondrial_OS=Homo_sapiens_GN=GSR_PE=1_SV=2	85.09	0.99582	1.0261	0.524095	1	-0.420102	1	Trin_palecto_81916_3
Trin_293_210880_3	0.202235	1	-0.775084	1	0.88223	0.56246	100	sp|P00441|SODC_HUMAN_Superoxide_dismutase_[Cu-Zn]_OS=Homo_sapiens_GN=SOD1_PE=1_SV=2	80.52	0.92283	0.84396	0.141802	1	-0.313797	1	Trin_palecto_166458_3
Trin_293_51222_1	0.644516	1	-1.0749	1			100	sp|P00451-2|FA8_HUMAN_Isoform_2_of_Coagulation_factor_VIII_OS=Homo_sapiens_GN=F8	50			-Inf	1	-0.505156	1	Trin_palecto_69370_3
Trin_293_211237_6	0.119797	1	-1.30992	1	0.89111	0.50391	100	sp|P00491|PNPH_HUMAN_Purine_nucleoside_phosphorylase_OS=Homo_sapiens_GN=PNP_PE=1_SV=2	87.89	0.99617	1.0145	0.293979	1	-0.39014	1	Trin_palecto_166471_1
Trin_293_211023_1	0.210428	1	-1.10685	1	0.97815	0.57374	100	sp|P00492|HPRT_HUMAN_Hypoxanthine-guanine_phosphoribosyltransferase_OS=Homo_sapiens_GN=HPRT1_PE=1_SV=2	97.25	1.0612	1.1406	0.175373	1	-0.0484919	1	Trin_palecto_166577_1
Trin_293_34495_13	0.0635553	1	-0.603936	1			100	sp|P00519-2|ABL1_HUMAN_Isoform_IB_of_Tyrosine-protein_kinase_ABL1_OS=Homo_sapiens_GN=ABL1	92.44			0.28045	1	-0.0269252	1	Trin_palecto_111380_4
Trin_293_34496_10	0.0916645	1	-0.481403	1			100	sp|P00519|ABL1_HUMAN_Tyrosine-protein_kinase_ABL1_OS=Homo_sapiens_GN=ABL1_PE=1_SV=4	92.4			0.304557	1	0.113355	1	Trin_palecto_111382_4
Trin_293_109646_11	0.736796	1	1.27224	1			100	sp|P00533|EGFR_HUMAN_Epidermal_growth_factor_receptor_OS=Homo_sapiens_GN=EGFR_PE=1_SV=2	87.36	0.88053	0.7217	0.168252	1	0.785985	1	Trin_palecto_141732_3
Trin_293_210877_9	0.288653	1	0.128649	1	0.87545	0.52488	100	sp|P00558|PGK1_HUMAN_Phosphoglycerate_kinase_1_OS=Homo_sapiens_GN=PGK1_PE=1_SV=3	97.84	0.88388	1.2607	0.531147	1	0.93536	1	Trin_palecto_166438_1
Trin_293_88786_5	0.133143	1	-0.172446	1	1.0907	0.64084	100	sp|P00568|KAD1_HUMAN_Adenylate_kinase_isoenzyme_1_OS=Homo_sapiens_GN=AK1_PE=1_SV=3	96.39	0.84117	0.77441	0.473243	1	0.650817	1	Trin_palecto_93654_4
Trin_293_41321_1	0.76481	1	1.72096	1			100	sp|P00742|FA10_HUMAN_Coagulation_factor_X_OS=Homo_sapiens_GN=F10_PE=1_SV=2	0	0	0	0	0	0	0	0
Trin_293_84840_2	0.675929	1	1.26107	1			100	sp|P00746|CFAD_HUMAN_Complement_factor_D_OS=Homo_sapiens_GN=CFD_PE=1_SV=5	81.12			-0.0356306	1	-0.012694	1	Trin_palecto_64293_2
Trin_293_85149_1	0.168022	1	0.594249	1			100	sp|P00748|FA12_HUMAN_Coagulation_factor_XII_OS=Homo_sapiens_GN=F12_PE=1_SV=3	38.89			0.746626	1	0.079806	1	Trin_palecto_156224_3
Trin_293_176687_2	-2.35067	1	-1.97948	1			100	sp|P00751-2|CFAB_HUMAN_Isoform_2_of_Complement_factor_B_OS=Homo_sapiens_GN=CFB	32.86			-1.12966	1	-0.577913	1	Trin_palecto_72009_1
Trin_293_71195_1	0.496749	1	0.922047	1	NaN	NaN	100	sp|P00813|ADA_HUMAN_Adenosine_deaminase_OS=Homo_sapiens_GN=ADA_PE=1_SV=3	88.67	0.81722	0.80382	0.162762	1	0.103419	1	Trin_palecto_116458_2
Trin_293_210989_2	0.596035	1	-0.214751	1	0.96036	0.52557	100	sp|P00918|CAH2_HUMAN_Carbonic_anhydrase_2_OS=Homo_sapiens_GN=CA2_PE=1_SV=2	82.31			0.205843	1	0.479413	1	Trin_palecto_59626_3
Trin_293_211170_6	0.317764	1	0.564657	1	1.2156	0.68479	100	sp|P00966|ASSY_HUMAN_Argininosuccinate_synthase_OS=Homo_sapiens_GN=ASS1_PE=1_SV=2	91.18			Inf	1	Inf	1	Trin_palecto_237490_1
Trin_293_391496_1	-Inf	1	-1.01601	1			100	sp|P01008|ANT3_HUMAN_Antithrombin-III_OS=Homo_sapiens_GN=SERPINC1_PE=1_SV=1	87.95			0.783152	1	2.3022	1	Trin_palecto_198575_2
Trin_293_123148_13	0.120954	1	-0.721264	1			100	sp|P01011|AACT_HUMAN_Alpha-1-antichymotrypsin_OS=Homo_sapiens_GN=SERPINA3_PE=1_SV=2	26.56			0.0736671	1	0.186721	1	Trin_palecto_118051_3
Trin_293_59733_11	-0.175318	1	2.28953	0.756168			100	sp|P01024|CO3_HUMAN_Complement_C3_OS=Homo_sapiens_GN=C3_PE=1_SV=2	76.62	1.744	3.5128	1.78526	0.0372513	3.01755	1.28e-07	Trin_palecto_97721_8
Trin_293_211119_1	0.372778	1	0.117028	1			100	sp|P01033|TIMP1_HUMAN_Metalloproteinase_inhibitor_1_OS=Homo_sapiens_GN=TIMP1_PE=1_SV=1	84.54			0.151995	1	-0.240165	1	Trin_palecto_166509_3
Trin_293_211040_1	0.78868	1	0.694028	1			100	sp|P01034|CYTC_HUMAN_Cystatin-C_OS=Homo_sapiens_GN=CST3_PE=1_SV=1	67.46			0.36259	1	0.597113	1	Trin_palecto_84897_1
Trin_293_42718_1	1.14332	1	0.39903	1			100	sp|P01040|CYTA_HUMAN_Cystatin-A_OS=Homo_sapiens_GN=CSTA_PE=1_SV=1	43.33			0.335693	1	0.324919	1	Trin_palecto_64106_3
Trin_293_49849_1	0.359171	1	0.420092	1			100	sp|P01100|FOS_HUMAN_Proto-oncogene_c-Fos_OS=Homo_sapiens_GN=FOS_PE=1_SV=1	95.53			-1.36837	1	-0.107449	1	Trin_palecto_133273_2
Trin_293_88004_6	0.0559933	1	-0.279683	1			100	sp|P01106|MYC_HUMAN_Myc_proto-oncogene_protein_OS=Homo_sapiens_GN=MYC_PE=1_SV=1	92.27			-0.190577	1	0.0523649	1	Trin_palecto_77678_2
Trin_293_33972_3	0.102142	1	-1.06787	1	1.0362	1.3451	100	sp|P01111|RASN_HUMAN_GTPase_NRas_OS=Homo_sapiens_GN=NRAS_PE=1_SV=1	100	1.0152	0.86023	0.00389016	1	-0.340362	1	Trin_palecto_81264_1
Trin_293_88830_6	0.250919	1	-1.06239	1	1.069	1.5535	100	sp|P01112-2|RASH_HUMAN_Isoform_2_of_GTPase_HRas_OS=Homo_sapiens_GN=HRAS	99.38	1.0276	0.98116	0.238594	1	0.174338	1	Trin_palecto_60397_1
Trin_293_88828_5	0.208386	1	-1.34749	1	1.069	1.5535	100	sp|P01112|RASH_HUMAN_GTPase_HRas_OS=Homo_sapiens_GN=HRAS_PE=1_SV=1	96.83	1.0276	0.98116	0.349837	1	0.21896	1	Trin_palecto_60398_1
Trin_293_141244_1	-0.161027	1	-0.26326	1	1.0001	1.3672	100	sp|P01116-2|RASK_HUMAN_Isoform_2B_of_GTPase_KRas_OS=Homo_sapiens_GN=KRAS	99.47	1.0042	0.96593	-0.23768	1	0.0792408	1	Trin_palecto_65091_2
Trin_293_47025_1	-0.23519	1	3.25701	1			100	sp|P01127|PDGFB_HUMAN_Platelet-derived_growth_factor_subunit_B_OS=Homo_sapiens_GN=PDGFB_PE=1_SV=1	90.87			-0.29001	1	-0.287326	1	Trin_palecto_113505_5
Trin_293_289202_2	-2.04254	1	0.591675	1			100	sp|P01133-2|EGF_HUMAN_Isoform_2_of_Pro-epidermal_growth_factor_OS=Homo_sapiens_GN=EGF	37.5			-0.690779	1	-1.82708	1	Trin_palecto_172996_2
Trin_293_275488_2	-1.23519	1	1.56896	1			100	sp|P01133-3|EGF_HUMAN_Isoform_3_of_Pro-epidermal_growth_factor_OS=Homo_sapiens_GN=EGF	35.71			0.0201912	1	-1.31251	1	Trin_palecto_154342_8
Trin_293_258957_3	Inf	1	Inf	1			100	sp|P01133|EGF_HUMAN_Pro-epidermal_growth_factor_OS=Homo_sapiens_GN=EGF_PE=1_SV=2	50			-0.538776	1	0.132273	1	Trin_palecto_80286_1
Trin_293_77936_5	1.93474	1	3.35323	1			100	sp|P01135-2|TGFA_HUMAN_Isoform_2_of_Protransforming_growth_factor_alpha_OS=Homo_sapiens_GN=TGFA	92.45			0.425532	1	-0.902227	1	Trin_palecto_92826_8
Trin_293_131292_7	0.865763	1	1.29207	1			100	sp|P01137|TGFB1_HUMAN_Transforming_growth_factor_beta-1_OS=Homo_sapiens_GN=TGFB1_PE=1_SV=2	91.03			-0.352803	1	0.352491	1	Trin_palecto_43325_1
Trin_293_80851_1	0.726336	1	0.674665	1			100	sp|P01189|COLI_HUMAN_Pro-opiomelanocortin_OS=Homo_sapiens_GN=POMC_PE=1_SV=2	74.09			0.331067	1	-0.297352	1	Trin_palecto_47738_1
Trin_293_220878_1	1.98113	1	-0.60097	1			100	sp|P01215|GLHA_HUMAN_Glycoprotein_hormones_alpha_chain_OS=Homo_sapiens_GN=CGA_PE=1_SV=1	74.17			0.0461864	1	0.172915	1	Trin_palecto_208550_1
Trin_293_376028_2	-Inf	1	-0.60097	1			100	sp|P01242-4|SOM2_HUMAN_Isoform_4_of_Growth_hormone_variant_OS=Homo_sapiens_GN=GH2	45.71			-1.76117	1	-0.312511	1	Trin_palecto_48998_3
Trin_293_28906_1	1.29206	1	1.09293	1			100	sp|P01303|NPY_HUMAN_Pro-neuropeptide_Y_OS=Homo_sapiens_GN=NPY_PE=1_SV=1	36.67			-0.581845	1	-1.00766	1	Trin_palecto_137573_1
Trin_293_136763_3	0.777634	1	0.191588	1			100	sp|P01344-3|IGF2_HUMAN_Isoform_3_of_Insulin-like_growth_factor_II_OS=Homo_sapiens_GN=IGF2	81.72			0.126357	1	-1.46451	1	Trin_palecto_48341_2
Trin_293_285957_1	Inf	1	Inf	1			100	sp|P01374|TNFB_HUMAN_Lymphotoxin-alpha_OS=Homo_sapiens_GN=LTA_PE=1_SV=2	30.95			0.879766	1	0.952743	1	Trin_palecto_91650_11
Trin_293_222392_1	NA	NA	Inf	0.030213			100	sp|P01574|IFNB_HUMAN_Interferon_beta_OS=Homo_sapiens_GN=IFNB1_PE=1_SV=1	42.42			0.0249699	1	0.408039	1	Trin_palecto_88470_1
Trin_293_44047_1	0.0973856	1	-0.60097	1			100	sp|P01903|DRA_HUMAN_HLA_class_II_histocompatibility_antigen,_DR_alpha_chain_OS=Homo_sapiens_GN=HLA-DRA_PE=1_SV=1	85.04			1.84455	1	1.43071	1	Trin_palecto_78627_2
Trin_293_165298_3	0.770711	1	0.462646	1			100	sp|P01911|2B1F_HUMAN_HLA_class_II_histocompatibility_antigen,_DRB1-15_beta_chain_OS=Homo_sapiens_GN=HLA-DRB1_PE=1_SV=2	41.94			2.04619	1	-Inf	1	Trin_palecto_248441_1
Trin_293_135656_2	0.724168	1	0.929545	1			100	sp|P02100|HBE_HUMAN_Hemoglobin_subunit_epsilon_OS=Homo_sapiens_GN=HBE1_PE=1_SV=2	0	0	0	0	0	0	0	0
Trin_293_258463_2	0.143322	1	-0.337935	1			100	sp|P02511|CRYAB_HUMAN_Alpha-crystallin_B_chain_OS=Homo_sapiens_GN=CRYAB_PE=1_SV=2	98.29	0.85393	0.84552	-0.471945	1	-0.480494	1	Trin_palecto_36747_2
Trin_293_58797_9	-0.212149	1	-0.682066	1	0.93703	1.3831	100	sp|P02545-2|LMNA_HUMAN_Isoform_C_of_Prelamin-A/C_OS=Homo_sapiens_GN=LMNA	95.41	1.1006	0.93019	-0.525954	1	-0.271059	1	Trin_palecto_126643_6
Trin_293_58796_8	-0.214246	1	-0.655542	1	1.043	1.2478	100	sp|P02545|LMNA_HUMAN_Prelamin-A/C_OS=Homo_sapiens_GN=LMNA_PE=1_SV=1	0	0	0	0	0	0	0	0
Trin_293_6663_1	-Inf	1	-Inf	1			100	sp|P02585|TNNC2_HUMAN_Troponin_C,_skeletal_muscle_OS=Homo_sapiens_GN=TNNC2_PE=1_SV=2	0	0	0	0	0	0	0	0
Trin_293_360192_1	Inf	1	Inf	1			100	sp|P02647|APOA1_HUMAN_Apolipoprotein_A-I_OS=Homo_sapiens_GN=APOA1_PE=1_SV=1	76.4			-1.27574	1	-2.67508	1	Trin_palecto_30048_1
Trin_293_121375_2	0.27667	1	0.0819883	1			100	sp|P02649|APOE_HUMAN_Apolipoprotein_E_OS=Homo_sapiens_GN=APOE_PE=1_SV=1	66.14			0.00903337	1	0.406616	1	Trin_palecto_70541_7
Trin_293_211633_1	0.694539	1	0.483987	1			100	sp|P02654|APOC1_HUMAN_Apolipoprotein_C-I_OS=Homo_sapiens_GN=APOC1_PE=1_SV=1	60			-Inf	1	-Inf	1	Trin_palecto_29300_1
Trin_293_81369_1	2.08674	1	2.0771	1			100	sp|P02686-2|MBP_HUMAN_Isoform_2_of_Myelin_basic_protein_OS=Homo_sapiens_GN=MBP	75.13			0.524803	1	0.382797	1	Trin_palecto_148499_7
Trin_293_324844_1	1.76481	1	1.39903	1			100	sp|P02730|B3AT_HUMAN_Band_3_anion_transport_protein_OS=Homo_sapiens_GN=SLC4A1_PE=1_SV=3	38.89			3.04619	1	2.07981	1	Trin_palecto_69964_1
Trin_293_337102_2	Inf	1	Inf	1			100	sp|P02776|PLF4_HUMAN_Platelet_factor_4_OS=Homo_sapiens_GN=PF4_PE=1_SV=2	0	0	0	0	0	0	0	0
Trin_293_36648_1	Inf	1	Inf	1			100	sp|P02778|CXL10_HUMAN_C-X-C_motif_chemokine_10_OS=Homo_sapiens_GN=CXCL10_PE=1_SV=2	76.53			3.07593	1	0.909881	1	Trin_palecto_39307_1
Trin_293_210863_3	-0.0924846	1	0.124176	1	0.57987	0.29428	100	sp|P02792|FRIL_HUMAN_Ferritin_light_chain_OS=Homo_sapiens_GN=FTL_PE=1_SV=2	85.71	1.0475	0.71892	-0.0299465	1	-0.0708302	1	Trin_palecto_54039_1
Trin_293_61875_1	0.218107	1	0.0251912	1	0.69453	0.44018	100	sp|P02794|FRIH_HUMAN_Ferritin_heavy_chain_OS=Homo_sapiens_GN=FTH1_PE=1_SV=2	96.11	1.1495	1.0734	0.749561	1	1.35668	0.252605	Trin_palecto_70288_1
Trin_293_169842_2	-0.820152	1	0.720958	1			100	sp|P02818|OSTCN_HUMAN_Osteocalcin_OS=Homo_sapiens_GN=BGLAP_PE=1_SV=2	84.34			-0.846898	1	-0.620634	1	Trin_palecto_97156_3
Trin_293_33231_7	0.304816	1	2.28079	0.559571	1.162	0.95254	100	sp|P03243|E1BL_ADE05_E1B_protein,_large_T-antigen_OS=Human_adenovirus_C_serotype_5_PE=1_SV=1	43.24			2.36811	1	2.07981	1	Trin_palecto_67910_4
Trin_293_33231_6	0.347667	1	2.24212	0.585998	0.91821	0.86915	100	sp|P03246|E1BS_ADE05_E1B_protein,_small_T-antigen_OS=Human_adenovirus_C_serotype_5_PE=1_SV=1	0	0	0	0	0	0	0	0
Trin_293_33231_5	0.216556	1	0.0150361	1	NaN	NaN	100	sp|P03255|E1A_ADE05_Early_E1A_32_kDa_protein_OS=Human_adenovirus_C_serotype_5_PE=1_SV=1	0	0	0	0	0	0	0	0
Trin_293_33231_8	0.198339	1	2.24425	0.58584			100	sp|P03281|CAP9_ADE05_Hexon-interlacing_protein_OS=Human_adenovirus_C_serotype_5_GN=IX_PE=1_SV=1	33.33			0.410461	1	0.668175	1	Trin_palecto_83067_2
Trin_293_56519_3	0.360913	1	0.592374	1			100	sp|P03950|ANGI_HUMAN_Angiogenin_OS=Homo_sapiens_GN=ANG_PE=1_SV=1	66.21			1.00554	1	0.610321	1	Trin_palecto_82284_4
Trin_293_248281_4	-0.0127973	1	1.02352	1			100	sp|P04004|VTNC_HUMAN_Vitronectin_OS=Homo_sapiens_GN=VTN_PE=1_SV=1	29.9			0.21383	1	-0.0364311	1	Trin_palecto_133788_2
Trin_293_64017_7	0.309436	1	0.00345314	1	NaN	NaN	100	sp|P04035-2|HMDH_HUMAN_Isoform_2_of_3-hydroxy-3-methylglutaryl-coenzyme_A_reductase_OS=Homo_sapiens_GN=HMGCR	36.36			-0.0259634	1	-0.277746	1	Trin_palecto_107777_1
Trin_293_64018_7	0.322553	1	0.0526402	1	NaN	NaN	100	sp|P04035-3|HMDH_HUMAN_Isoform_3_of_3-hydroxy-3-methylglutaryl-coenzyme_A_reductase_OS=Homo_sapiens_GN=HMGCR	33.33			NA	NA	Inf	1	Trin_palecto_182167_1
Trin_293_72428_4	0.296942	1	-0.0746672	1	1.1127	1.1386	100	sp|P04040|CATA_HUMAN_Catalase_OS=Homo_sapiens_GN=CAT_PE=1_SV=3	85.39			-1.04919	1	-1.05414	1	Trin_palecto_72345_6
Trin_293_103518_1	-0.00647571	1	-0.857103	1	0.86186	0.41243	100	sp|P04049|RAF1_HUMAN_RAF_proto-oncogene_serine/threonine-protein_kinase_OS=Homo_sapiens_GN=RAF1_PE=1_SV=1	98.46	1.0927	1.1768	-0.073174	1	0.163523	1	Trin_palecto_99641_8
Trin_293_132380_3	0.569072	1	0.0730753	1	1.0965	1.3645	100	sp|P04062|GLCM_HUMAN_Glucosylceramidase_OS=Homo_sapiens_GN=GBA_PE=1_SV=3	86.94	0.84059	0.75309	0.235734	1	0.179942	1	Trin_palecto_60109_2
Trin_293_33185_8	0.307266	1	0.287175	1	0.8567	0.41421	100	sp|P04075-2|ALDOA_HUMAN_Isoform_2_of_Fructose-bisphosphate_aldolase_A_OS=Homo_sapiens_GN=ALDOA	99.18	0.9719	1.3724	0.243501	1	0.788994	1	Trin_palecto_166430_9
Trin_293_210966_1	0.211226	1	-1.07398	1	0.95714	0.44789	100	sp|P04080|CYTB_HUMAN_Cystatin-B_OS=Homo_sapiens_GN=CSTB_PE=1_SV=2	72.16	0.93698	0.95597	0.388855	1	0.494844	1	Trin_palecto_157253_10
Trin_293_215601_1	-0.362945	1	-2.39615	0.735555	0.63605	0.60412	100	sp|P04083|ANXA1_HUMAN_Annexin_A1_OS=Homo_sapiens_GN=ANXA1_PE=1_SV=2	91.59	1.0211	1.0868	0.248704	1	0.461278	1	Trin_palecto_64735_1
Trin_293_69142_2	0.797977	1	2.24423	1			100	sp|P04085-2|PDGFA_HUMAN_Isoform_Short_of_Platelet-derived_growth_factor_subunit_A_OS=Homo_sapiens_GN=PDGFA	37.5			2.21611	1	3.58231	1	Trin_palecto_145208_2
Trin_293_69141_6	0.980539	1	2.63466	0.775653			100	sp|P04085|PDGFA_HUMAN_Platelet-derived_growth_factor_subunit_A_OS=Homo_sapiens_GN=PDGFA_PE=1_SV=1	57.14			0.0461864	1	-0.505156	1	Trin_palecto_38982_1
Trin_293_121012_1	Inf	1	Inf	1			100	sp|P04090-2|REL2_HUMAN_Isoform_2_of_Prorelaxin_H2_OS=Homo_sapiens_GN=RLN2	27.27			-1.27574	1	-Inf	1	Trin_palecto_267176_1
Trin_293_121032_1	0.705917	1	1.27874	1			100	sp|P04090|REL2_HUMAN_Prorelaxin_H2_OS=Homo_sapiens_GN=RLN2_PE=1_SV=1	47.03			0.238831	1	-0.142586	1	Trin_palecto_42671_1
Trin_293_73046_6	0.100467	1	-0.757494	1			100	sp|P04150|GCR_HUMAN_Glucocorticoid_receptor_OS=Homo_sapiens_GN=NR3C1_PE=1_SV=1	93.19	0.83288	1.0377	0.311897	1	0.593967	1	Trin_palecto_80135_5
Trin_293_181630_12	-0.210942	1	-0.143763	1			100	sp|P04179|SODM_HUMAN_Superoxide_dismutase_[Mn],_mitochondrial_OS=Homo_sapiens_GN=SOD2_PE=1_SV=2	87.39	1.197	1.7187	2.11916	0.00267339	1.61735	0.0609891	Trin_palecto_126105_3
Trin_293_116588_2	1.54908	1	2.30592	1			100	sp|P04180|LCAT_HUMAN_Phosphatidylcholine-sterol_acyltransferase_OS=Homo_sapiens_GN=LCAT_PE=1_SV=1	87.26			0.121964	1	1.15699	0.800049	Trin_palecto_126089_7
Trin_293_211134_3	-0.0160729	1	-1.4828	1	0.95138	1.2142	100	sp|P04181|OAT_HUMAN_Ornithine_aminotransferase,_mitochondrial_OS=Homo_sapiens_GN=OAT_PE=1_SV=1	91.57	0.98557	0.99444	0.0600997	1	-0.0929435	1	Trin_palecto_70801_4
Trin_293_74422_3	0.335461	1	-0.568118	1	0.89629	0.50396	100	sp|P04183|KITH_HUMAN_Thymidine_kinase,_cytosolic_OS=Homo_sapiens_GN=TK1_PE=1_SV=2	85.19	0.78936	0.89007	0.394827	1	-0.889541	1	Trin_palecto_147235_1
Trin_293_72123_4	0.327491	1	-0.474058	1	0.98528	0.46463	100	sp|P04350|TBB4A_HUMAN_Tubulin_beta-4A_chain_OS=Homo_sapiens_GN=TUBB4A_PE=1_SV=2	0	0	0	0	0	0	0	0
Trin_293_71575_2	0.153834	1	-0.174481	1	0.91043	0.49882	100	sp|P04406|G3P_HUMAN_Glyceraldehyde-3-phosphate_dehydrogenase_OS=Homo_sapiens_GN=GAPDH_PE=1_SV=3	96.08	0.93307	1.2648	0.518143	1	0.929736	1	Trin_palecto_166404_6
Trin_293_136915_2	0.165348	1	-0.437471	1			100	sp|P04424-2|ARLY_HUMAN_Isoform_2_of_Argininosuccinate_lyase_OS=Homo_sapiens_GN=ASL	94.87	0.63323	0.45588	-0.203792	1	0.679268	1	Trin_palecto_95125_7
Trin_293_136916_2	1.09376	1	0.381328	1			100	sp|P04424-3|ARLY_HUMAN_Isoform_3_of_Argininosuccinate_lyase_OS=Homo_sapiens_GN=ASL	94.89	0.63323	0.45588	0.248679	1	0.259215	1	Trin_palecto_95103_8
Trin_293_136932_2	0.0779682	1	-0.0015076	1			100	sp|P04424|ARLY_HUMAN_Argininosuccinate_lyase_OS=Homo_sapiens_GN=ASL_PE=1_SV=4	94.57	0.63323	0.45588	0.131916	1	0.387928	1	Trin_palecto_95147_7
Trin_293_174732_5	1.05432	1	0.316568	1			100	sp|P04440|DPB1_HUMAN_HLA_class_II_histocompatibility_antigen,_DP_beta_1_chain_OS=Homo_sapiens_GN=HLA-DPB1_PE=1_SV=1	0	0	0	0	0	0	0	0
Trin_293_66230_8	0.221565	1	0.728981	1			100	sp|P04626|ERBB2_HUMAN_Receptor_tyrosine-protein_kinase_erbB-2_OS=Homo_sapiens_GN=ERBB2_PE=1_SV=1	92.67			-0.311557	1	-0.938727	1	Trin_palecto_88870_2
Trin_293_59460_5	-0.557118	1	0.884457	1			100	sp|P04629-3|NTRK1_HUMAN_Isoform_3_of_High_affinity_nerve_growth_factor_receptor_OS=Homo_sapiens_GN=NTRK1	30.91			0.247039	1	-0.748452	1	Trin_palecto_64319_4
Trin_293_250521_1	-Inf	1	0.206385	1			100	sp|P04629-4|NTRK1_HUMAN_Isoform_TrkA-III_of_High_affinity_nerve_growth_factor_receptor_OS=Homo_sapiens_GN=NTRK1	40.62			-0.0556932	1	-0.0385887	1	Trin_palecto_87482_7
Trin_293_211044_2	0.306534	1	-0.186049	1	1.017	0.62953	100	sp|P04632|CPNS1_HUMAN_Calpain_small_subunit_1_OS=Homo_sapiens_GN=CAPNS1_PE=1_SV=1	96.19	1.0168	1.0045	0.234143	1	0.281356	1	Trin_palecto_52649_1
Trin_293_100416_10	0.379879	1	-0.394849	1	1.0923	1.2416	100	sp|P04637|P53_HUMAN_Cellular_tumor_antigen_p53_OS=Homo_sapiens_GN=TP53_PE=1_SV=4	76.65	1.1124	1.225	0.697467	1	0.64288	1	Trin_palecto_105741_7
Trin_293_33169_2	0.368401	1	-0.205478	1	1.0819	0.80703	100	sp|P04792|HSPB1_HUMAN_Heat_shock_protein_beta-1_OS=Homo_sapiens_GN=HSPB1_PE=1_SV=2	87.44	0.85393	0.84552	-0.254169	1	0.463517	1	Trin_palecto_41148_1
Trin_293_94609_2	-0.402646	1	0.676811	1			100	sp|P04798|CP1A1_HUMAN_Cytochrome_P450_1A1_OS=Homo_sapiens_GN=CYP1A1_PE=1_SV=1	48.15			-0.368851	1	-0.15152	1	Trin_palecto_54853_2
Trin_293_211121_4	0.0723326	1	-1.57193	1	0.77421	0.3883	100	sp|P04818|TYSY_HUMAN_Thymidylate_synthase_OS=Homo_sapiens_GN=TYMS_PE=1_SV=3	87.22	0.77503	0.47431	0.00604698	1	-1.09566	0.783594	Trin_palecto_28164_2
Trin_293_95916_6	0.299974	1	-0.263374	1	0.97615	1.041	100	sp|P04843|RPN1_HUMAN_Dolichyl-diphosphooligosaccharide--protein_glycosyltransferase_subunit_1_OS=Homo_sapiens_GN=RPN1_PE=1_SV=1	96.29	0.88405	0.94563	0.195535	1	0.0829855	1	Trin_palecto_166479_2
Trin_293_33512_1	0.323477	1	-0.240635	1	1.0002	1.0992	100	sp|P04844|RPN2_HUMAN_Dolichyl-diphosphooligosaccharide--protein_glycosyltransferase_subunit_2_OS=Homo_sapiens_GN=RPN2_PE=1_SV=3	94.77	0.91248	0.85608	0.178549	1	0.38797	1	Trin_palecto_125115_3
Trin_293_7611_3	-Inf	1	-Inf	1			100	sp|P04899-2|GNAI2_HUMAN_Isoform_2_of_Guanine_nucleotide-binding_protein_G(i)_subunit_alpha-2_OS=Homo_sapiens_GN=GNAI2	26.32			-0.573173	1	-0.809567	1	Trin_palecto_88870_6
Trin_293_35444_7	0.152454	1	-0.823278	1	1.0538	0.97321	100	sp|P04899|GNAI2_HUMAN_Guanine_nucleotide-binding_protein_G(i)_subunit_alpha-2_OS=Homo_sapiens_GN=GNAI2_PE=1_SV=3	99.44	1.0476	1.1521	0.145347	1	0.405756	1	Trin_palecto_131147_2
Trin_293_140960_7	0.13339	1	0.159635	1			100	sp|P04920|B3A2_HUMAN_Anion_exchange_protein_2_OS=Homo_sapiens_GN=SLC4A2_PE=1_SV=4	94.71			-0.269178	1	-0.0514778	1	Trin_palecto_105208_20
Trin_293_212557_2	0.723783	1	1.1454	1			100	sp|P04921|GLPC_HUMAN_Glycophorin-C_OS=Homo_sapiens_GN=GYPC_PE=1_SV=1	0	0	0	0	0	0	0	0
Trin_293_210908_8	0.30165	1	-0.27321	1	0.97753	0.91883	100	sp|P05023|AT1A1_HUMAN_Sodium/potassium-transporting_ATPase_subunit_alpha-1_OS=Homo_sapiens_GN=ATP1A1_PE=1_SV=1	98.14	0.84413	0.69932	-0.000895107	1	0.235126	1	Trin_palecto_90948_1
Trin_293_92573_3	0.528989	1	-0.229923	1	1.1076	1.3775	100	sp|P05026|AT1B1_HUMAN_Sodium/potassium-transporting_ATPase_subunit_beta-1_OS=Homo_sapiens_GN=ATP1B1_PE=1_SV=1	88.45	0.68943	0.59364	0.233037	1	-0.699868	1	Trin_palecto_77879_1
Trin_293_291241_4	0.279383	1	1.23553	1			100	sp|P05060|SCG1_HUMAN_Secretogranin-1_OS=Homo_sapiens_GN=CHGB_PE=1_SV=2	74.27			-1.40127	1	-Inf	0.613377	Trin_palecto_177599_3
Trin_293_62403_9	0.4064	1	0.0829515	1	NaN	NaN	100	sp|P05067-8|A4_HUMAN_Isoform_APP751_of_Amyloid_beta_A4_protein_OS=Homo_sapiens_GN=APP	0	0	0	0	0	0	0	0
Trin_293_62402_9	0.409715	1	0.0726683	1	NaN	NaN	100	sp|P05067|A4_HUMAN_Amyloid_beta_A4_protein_OS=Homo_sapiens_GN=APP_PE=1_SV=3	97.21	0.94745	0.7163	0.0413545	1	0.235984	1	Trin_palecto_96191_4
Trin_293_306437_1	-0.23519	1	-2.60097	1			100	sp|P05090|APOD_HUMAN_Apolipoprotein_D_OS=Homo_sapiens_GN=APOD_PE=1_SV=1	39.62			-0.719348	1	0.407381	1	Trin_palecto_64186_1
Trin_293_33917_2	0.0196647	1	-0.183275	1	1.0192	1.1191	100	sp|P05091|ALDH2_HUMAN_Aldehyde_dehydrogenase,_mitochondrial_OS=Homo_sapiens_GN=ALDH2_PE=1_SV=2	90.6	0.74908	0.65751	-0.648187	1	-0.337034	1	Trin_palecto_101223_2
Trin_293_395294_1	Inf	1	Inf	1			100	sp|P05093|CP17A_HUMAN_Steroid_17-alpha-hydroxylase/17,20_lyase_OS=Homo_sapiens_GN=CYP17A1_PE=1_SV=1	46.43			0.442387	1	0.0978399	1	Trin_palecto_110859_1
Trin_293_249540_2	-0.199566	1	-0.399336	1			100	sp|P05106|ITB3_HUMAN_Integrin_beta-3_OS=Homo_sapiens_GN=ITGB3_PE=1_SV=2	96.05	0.91922	1.0809	1.06456	1	0.710425	1	Trin_palecto_94349_5
Trin_293_120578_7	0.136779	1	3.07312	0.681621			100	sp|P05111|INHA_HUMAN_Inhibin_alpha_chain_OS=Homo_sapiens_GN=INHA_PE=1_SV=1	50			-0.724332	1	-0.778175	1	Trin_palecto_73593_3
Trin_293_62029_1	-0.0217442	1	-0.820502	1	1.1675	1.4616	100	sp|P05114|HMGN1_HUMAN_Non-histone_chromosomal_protein_HMG-14_OS=Homo_sapiens_GN=HMGN1_PE=1_SV=3	94.06	1.1423	0.95177	0.219896	1	0.0210139	1	Trin_palecto_63608_2
Trin_293_95500_4	-0.23519	1	1.08709	1			100	sp|P05129|KPCG_HUMAN_Protein_kinase_C_gamma_type_OS=Homo_sapiens_GN=PRKCG_PE=1_SV=3	96.92			-Inf	1	0.909881	1	Trin_palecto_11789_1
Trin_293_33402_8	0.265941	1	-0.279325	1	1.0681	1.5514	100	sp|P05141|ADT2_HUMAN_ADP/ATP_translocase_2_OS=Homo_sapiens_GN=SLC25A5_PE=1_SV=7	97.65	1.0296	1.0282	0.382305	1	0.0497483	1	Trin_palecto_53421_2
Trin_293_31782_1	-0.0943272	1	0.435556	1			100	sp|P05155|IC1_HUMAN_Plasma_protease_C1_inhibitor_OS=Homo_sapiens_GN=SERPING1_PE=1_SV=2	0	0	0	0	0	0	0	0
Trin_293_144019_1	0.168707	1	0.359656	1	0.83876	1.2547	100	sp|P05165-2|PCCA_HUMAN_Isoform_2_of_Propionyl-CoA_carboxylase_alpha_chain,_mitochondrial_OS=Homo_sapiens_GN=PCCA	0	0	0	0	0	0	0	0
Trin_293_144026_2	0.0900896	1	0.255854	1	0.83876	1.2547	100	sp|P05165-3|PCCA_HUMAN_Isoform_3_of_Propionyl-CoA_carboxylase_alpha_chain,_mitochondrial_OS=Homo_sapiens_GN=PCCA	80.77	0.92762	0.82252	0.254295	1	-0.662698	1	Trin_palecto_112932_3
Trin_293_144017_2	0.0673731	1	0.252741	1	0.83876	1.2547	100	sp|P05165|PCCA_HUMAN_Propionyl-CoA_carboxylase_alpha_chain,_mitochondrial_OS=Homo_sapiens_GN=PCCA_PE=1_SV=4	89.73	0.92762	0.82252	-0.278909	1	-0.38385	1	Trin_palecto_112931_6
Trin_293_63286_5	0.396308	1	-0.255345	1	1.0296	1.2302	100	sp|P05166|PCCB_HUMAN_Propionyl-CoA_carboxylase_beta_chain,_mitochondrial_OS=Homo_sapiens_GN=PCCB_PE=1_SV=3	95.7	0.9745	0.71824	0.029966	1	-0.543292	1	Trin_palecto_74976_7
Trin_293_199433_7	-0.726176	1	-1.34721	1			100	sp|P05181|CP2E1_HUMAN_Cytochrome_P450_2E1_OS=Homo_sapiens_GN=CYP2E1_PE=1_SV=1	48.39			-0.0318161	1	0.13854	1	Trin_palecto_146682_5
Trin_293_63540_5	0.0867384	1	-1.6998	1	1.0345	0.79917	100	sp|P05198|IF2A_HUMAN_Eukaryotic_translation_initiation_factor_2_subunit_1_OS=Homo_sapiens_GN=EIF2S1_PE=1_SV=3	98.1	0.9931	0.96552	0.280931	1	-0.0481475	1	Trin_palecto_116637_6
Trin_293_91149_3	0.306108	1	-0.611708	1	NaN	NaN	100	sp|P05204|HMGN2_HUMAN_Non-histone_chromosomal_protein_HMG-17_OS=Homo_sapiens_GN=HMGN2_PE=1_SV=3	98.89			-0.121485	1	-0.389732	1	Trin_palecto_28069_1
Trin_293_210808_2	0.050615	1	-0.334005	1	0.89352	0.6849	100	sp|P05386|RLA1_HUMAN_60S_acidic_ribosomal_protein_P1_OS=Homo_sapiens_GN=RPLP1_PE=1_SV=1	100	1.2106	1.1809	0.413981	1	0.235258	1	Trin_palecto_166416_1
Trin_293_90648_22	0.134414	1	-0.166545	1	0.98947	0.73257	100	sp|P05387|RLA2_HUMAN_60S_acidic_ribosomal_protein_P2_OS=Homo_sapiens_GN=RPLP2_PE=1_SV=1	95.45	1.1432	1.2902	0.386418	1	0.296481	1	Trin_palecto_70295_1
Trin_293_61889_2	0.00987488	1	-0.352719	1	0.95231	0.71309	100	sp|P05388|RLA0_HUMAN_60S_acidic_ribosomal_protein_P0_OS=Homo_sapiens_GN=RPLP0_PE=1_SV=1	99.68	1.0579	1.1659	0.266141	1	0.0100521	1	Trin_palecto_78258_3
Trin_293_136439_2	-1.00072	1	0.737832	1			100	sp|P05408-2|7B2_HUMAN_Isoform_2_of_Neuroendocrine_protein_7B2_OS=Homo_sapiens_GN=SCG5	39.47			-0.538776	1	-1.09012	1	Trin_palecto_120948_1
Trin_293_72048_1	0.0132911	1	0.670006	1	NaN	NaN	100	sp|P05412|JUN_HUMAN_Transcription_factor_AP-1_OS=Homo_sapiens_GN=JUN_PE=1_SV=2	96.71	1.1611	0.76229	0.805216	1	0.606877	1	Trin_palecto_54868_4
Trin_293_49324_8	0.146239	1	-0.62068	1	0.96824	0.50627	100	sp|P05423|RPC4_HUMAN_DNA-directed_RNA_polymerase_III_subunit_RPC4_OS=Homo_sapiens_GN=POLR3D_PE=1_SV=2	94.22			0.105968	1	-0.0366734	1	Trin_palecto_125278_8
Trin_293_266765_1	-1.23519	1	1.85846	1			100	sp|P05451|REG1A_HUMAN_Lithostathine-1-alpha_OS=Homo_sapiens_GN=REG1A_PE=1_SV=3	34.48			-0.953814	1	-0.505156	1	Trin_palecto_20162_1
Trin_293_241108_4	-2.23519	1	0.983993	1			100	sp|P05452|TETN_HUMAN_Tetranectin_OS=Homo_sapiens_GN=CLEC3B_PE=1_SV=3	46.15			-0.368851	1	-0.920194	1	Trin_palecto_106680_5
Trin_293_210959_1	0.0151318	1	-1.8521	1	1.1192	0.88213	100	sp|P05455|LA_HUMAN_Lupus_La_protein_OS=Homo_sapiens_GN=SSB_PE=1_SV=2	94.61	1.0175	1.0254	0.183074	1	-0.197873	1	Trin_palecto_84886_3
Trin_293_88497_2	0.144646	1	-0.630914	1			100	sp|P05496|AT5G1_HUMAN_ATP_synthase_lipid-binding_protein,_mitochondrial_OS=Homo_sapiens_GN=ATP5G1_PE=2_SV=2	92.65			0.448989	1	-0.257145	1	Trin_palecto_28072_1
Trin_293_134894_4	0.16569	1	-0.217265	1			100	sp|P05549-2|AP2A_HUMAN_Isoform_4_of_Transcription_factor_AP-2-alpha_OS=Homo_sapiens_GN=TFAP2A	30.91			0.631149	1	-0.183228	1	Trin_palecto_33836_1
Trin_293_134912_5	0.160527	1	-0.28807	1	1.4147	1.7834	100	sp|P05549-5|AP2A_HUMAN_Isoform_2_of_Transcription_factor_AP-2-alpha_OS=Homo_sapiens_GN=TFAP2A	98.52			0.683616	1	0.324919	1	Trin_palecto_49577_1
Trin_293_211401_6	0.382495	1	-0.0721763	1	0.96341	0.98371	100	sp|P05556|ITB1_HUMAN_Integrin_beta-1_OS=Homo_sapiens_GN=ITGB1_PE=1_SV=2	94.99	0.95564	0.8388	0.324135	1	0.10196	1	Trin_palecto_54140_5
Trin_293_157794_6	1.65558	1	1.33449	1			100	sp|P05771-2|KPCB_HUMAN_Isoform_Beta-II_of_Protein_kinase_C_beta_type_OS=Homo_sapiens_GN=PRKCB	26.56			0.0461864	1	-0.105226	1	Trin_palecto_92545_1
Trin_293_67947_1	1.16336	1	0.187526	1			100	sp|P05771|KPCB_HUMAN_Protein_kinase_C_beta_type_OS=Homo_sapiens_GN=PRKCB_PE=1_SV=4	29.41			1.22676	1	1.34284	1	Trin_palecto_90306_1
Trin_293_58333_3	0.249872	1	0.152781	1	1.0955	1.7079	100	sp|P05783|K1C18_HUMAN_Keratin,_type_I_cytoskeletal_18_OS=Homo_sapiens_GN=KRT18_PE=1_SV=2	88.84	0.91577	0.78176	-0.375418	1	-1.50648	0.107848	Trin_palecto_48717_4
Trin_293_82804_5	0.0774742	1	0.201865	1			100	sp|P05787|K2C8_HUMAN_Keratin,_type_II_cytoskeletal_8_OS=Homo_sapiens_GN=KRT8_PE=1_SV=7	86.3	0.85764	0.57426	-0.374299	1	-1.34066	0.271291	Trin_palecto_138918_4
Trin_293_386218_1	0.76481	1	0.39903	1			100	sp|P05976|MYL1_HUMAN_Myosin_light_chain_1/3,_skeletal_muscle_isoform_OS=Homo_sapiens_GN=MYL1_PE=1_SV=3	0	0	0	0	0	0	0	0
Trin_293_64802_4	0.162146	1	0.782945	1			100	sp|P05997|CO5A2_HUMAN_Collagen_alpha-2(V)_chain_OS=Homo_sapiens_GN=COL5A2_PE=1_SV=3	97.33	1.2749	0.72947	0.599706	1	0.808243	1	Trin_palecto_55078_12
Trin_293_87747_2	0.0551716	1	0.0721562	1	0.79634	0.37834	100	sp|P06132|DCUP_HUMAN_Uroporphyrinogen_decarboxylase_OS=Homo_sapiens_GN=UROD_PE=1_SV=2	92.64	0.88344	0.87639	0.233801	1	-0.226076	1	Trin_palecto_28238_1
Trin_293_71201_4	-0.0621151	1	-0.2554	1	0.88797	1.1014	100	sp|P06241-2|FYN_HUMAN_Isoform_2_of_Tyrosine-protein_kinase_Fyn_OS=Homo_sapiens_GN=FYN	0	0	0	0	0	0	0	0
Trin_293_71200_2	-0.084072	1	-0.25389	1	0.97195	0.76462	100	sp|P06241-3|FYN_HUMAN_Isoform_3_of_Tyrosine-protein_kinase_Fyn_OS=Homo_sapiens_GN=FYN	32.56			0.399823	1	0.132273	1	Trin_palecto_109113_8
Trin_293_71204_4	-0.0444061	1	-0.301628	1	0.88797	1.1014	100	sp|P06241|FYN_HUMAN_Tyrosine-protein_kinase_Fyn_OS=Homo_sapiens_GN=FYN_PE=1_SV=3	100	1.0163	0.83424	-0.953814	1	1.3022	1	Trin_palecto_1867_1
Trin_293_70971_1	-0.132096	1	0.725626	1			100	sp|P06276|CHLE_HUMAN_Cholinesterase_OS=Homo_sapiens_GN=BCHE_PE=1_SV=1	89.2			-1.16026	1	-0.604692	1	Trin_palecto_47320_1
Trin_293_163914_3	1.15675	1	0.972569	1	1.4371	1.7694	100	sp|P06280|AGAL_HUMAN_Alpha-galactosidase_A_OS=Homo_sapiens_GN=GLA_PE=1_SV=1	83.21	0.99861	1.1294	0.252875	1	0.33144	1	Trin_palecto_28192_1
Trin_293_80991_4	-0.128275	1	0.303453	1			100	sp|P06340|DOA_HUMAN_HLA_class_II_histocompatibility_antigen,_DO_alpha_chain_OS=Homo_sapiens_GN=HLA-DOA_PE=1_SV=1	34.88			-0.538776	1	-1.09012	1	Trin_palecto_161558_4
Trin_293_212005_1	0.166444	1	-0.730152	1			100	sp|P06400|RB_HUMAN_Retinoblastoma-associated_protein_OS=Homo_sapiens_GN=RB1_PE=1_SV=2	92.67			-0.250531	1	-0.271484	1	Trin_palecto_53667_2
Trin_293_37380_2	0.639279	1	1.1833	1			100	sp|P06401-3|PRGR_HUMAN_Isoform_3_of_Progesterone_receptor_OS=Homo_sapiens_GN=PGR	0	0	0	0	0	0	0	0
Trin_293_61948_1	0.107816	1	-1.38414	1	1.0997	0.65527	100	sp|P06454-2|PTMA_HUMAN_Isoform_2_of_Prothymosin_alpha_OS=Homo_sapiens_GN=PTMA	99.09	1.0549	0.83085	0.115377	1	-0.68407	1	Trin_palecto_52769_2
Trin_293_33744_1	0.257941	1	-0.632372	1	0.94593	0.88592	100	sp|P06493-2|CDK1_HUMAN_Isoform_2_of_Cyclin-dependent_kinase_1_OS=Homo_sapiens_GN=CDK1	32.14			Inf	1	Inf	1	Trin_palecto_61102_2
Trin_293_33743_1	0.112357	1	-0.631988	1	0.94593	0.88592	100	sp|P06493|CDK1_HUMAN_Cyclin-dependent_kinase_1_OS=Homo_sapiens_GN=CDK1_PE=1_SV=3	98.99	0.88913	0.97486	0.0680642	1	-0.205517	1	Trin_palecto_122665_5
Trin_293_210862_4	0.101029	1	-0.842043	1	0.95368	1.2112	100	sp|P06576|ATPB_HUMAN_ATP_synthase_subunit_beta,_mitochondrial_OS=Homo_sapiens_GN=ATP5B_PE=1_SV=3	97.54	0.87216	0.91906	0.121631	1	-0.17078	1	Trin_palecto_166435_2
Trin_293_88192_3	0.0286704	1	-1.27954	1	1.0201	0.64141	100	sp|P06730|IF4E_HUMAN_Eukaryotic_translation_initiation_factor_4E_OS=Homo_sapiens_GN=EIF4E_PE=1_SV=2	99.08	1.0178	1.1228	0.140136	1	-0.193167	1	Trin_palecto_123768_1
Trin_293_210835_7	0.165619	1	-0.749236	1	0.83422	0.4665	100	sp|P06733|ENOA_HUMAN_Alpha-enolase_OS=Homo_sapiens_GN=ENO1_PE=1_SV=2	97.24	0.96536	1.4152	0.441901	1	1.12404	0.703513	Trin_palecto_82382_2
Trin_293_61831_7	0.125908	1	-0.789192	1	0.99067	0.54313	100	sp|P06737|PYGL_HUMAN_Glycogen_phosphorylase,_liver_form_OS=Homo_sapiens_GN=PYGL_PE=1_SV=4	93.67	0.9191	1.2884	0.623029	1	1.1032	0.763057	Trin_palecto_28255_2
Trin_293_210986_5	0.182626	1	-0.455245	1	0.97319	0.46742	100	sp|P06744|G6PI_HUMAN_Glucose-6-phosphate_isomerase_OS=Homo_sapiens_GN=GPI_PE=1_SV=4	91.22	0.97588	1.2296	0.293801	1	0.728714	1	Trin_palecto_65459_1
Trin_293_74493_1	0.226625	1	-0.407915	1	1.2692	1.219	100	sp|P06746|DPOLB_HUMAN_DNA_polymerase_beta_OS=Homo_sapiens_GN=POLB_PE=1_SV=3	98.51	0.97032	0.87722	0.0742592	1	0.0279259	1	Trin_palecto_63163_2
Trin_293_33194_1	-0.0603597	1	-1.63927	1	1.0013	1.0945	100	sp|P06748-3|NPM_HUMAN_Isoform_3_of_Nucleophosmin_OS=Homo_sapiens_GN=NPM1	0	0	0	0	0	0	0	0
Trin_293_33193_1	-0.0762759	1	-1.62035	1	1.0013	1.0945	100	sp|P06748|NPM_HUMAN_Nucleophosmin_OS=Homo_sapiens_GN=NPM1_PE=1_SV=2	96.27	1.1208	0.92094	0.2597	1	-0.207166	1	Trin_palecto_54013_2
Trin_293_210983_1	0.063174	1	-1.19891	1	1.0278	0.92134	100	sp|P06753-2|TPM3_HUMAN_Isoform_2_of_Tropomyosin_alpha-3_chain_OS=Homo_sapiens_GN=TPM3	100	1.0075	1.0296	0.273527	1	0.192965	1	Trin_palecto_107374_1
Trin_293_76515_2	0.85792	1	1.33763	1			100	sp|P06858|LIPL_HUMAN_Lipoprotein_lipase_OS=Homo_sapiens_GN=LPL_PE=1_SV=1	31.91			-0.0278142	1	0.420843	1	Trin_palecto_76815_3
Trin_293_236510_1	2.85227	1	3.20639	1			100	sp|P06870-2|KLK1_HUMAN_Isoform_2_of_Kallikrein-1_OS=Homo_sapiens_GN=KLK1	0	0	0	0	0	0	0	0
Trin_293_58765_6	0.549082	1	-0.228493	1			100	sp|P07093-3|GDN_HUMAN_Isoform_3_of_Glia-derived_nexin_OS=Homo_sapiens_GN=SERPINE2	84.75			1.10277	1	0.172915	1	Trin_palecto_33467_3
Trin_293_211045_1	0.248754	1	-0.727595	1	1.0103	0.49535	100	sp|P07108|ACBP_HUMAN_Acyl-CoA-binding_protein_OS=Homo_sapiens_GN=DBI_PE=1_SV=2	91.95			0.473046	1	0.307927	1	Trin_palecto_81429_3
Trin_293_210846_1	0.206164	1	-1.0108	1	0.90546	0.43959	100	sp|P07195|LDHB_HUMAN_L-lactate_dehydrogenase_B_chain_OS=Homo_sapiens_GN=LDHB_PE=1_SV=2	98.8	0.82891	0.81993	0.6532	1	0.353195	1	Trin_palecto_28044_4
Trin_293_91570_8	0.260736	1	0.21633	1	1.0687	1.1234	100	sp|P07196|NFL_HUMAN_Neurofilament_light_polypeptide_OS=Homo_sapiens_GN=NEFL_PE=1_SV=3	0	0	0	0	0	0	0	0
Trin_293_104270_4	0.20048	1	-0.804883	1	1.1951	1.3082	100	sp|P07199|CENPB_HUMAN_Major_centromere_autoantigen_B_OS=Homo_sapiens_GN=CENPB_PE=1_SV=2	95.53			0.043347	1	-0.520556	1	Trin_palecto_114757_3
Trin_293_210916_2	0.252357	1	-0.33876	1	0.95861	1.0459	100	sp|P07203|GPX1_HUMAN_Glutathione_peroxidase_1_OS=Homo_sapiens_GN=GPX1_PE=1_SV=4	91.03	1.1799	1.289	0.462156	1	0.0286147	1	Trin_palecto_64699_2
Trin_293_253100_1	1.76481	1	3.04289	1			100	sp|P07204|TRBM_HUMAN_Thrombomodulin_OS=Homo_sapiens_GN=THBD_PE=1_SV=2	66.67			-0.631886	1	-Inf	1	Trin_palecto_216008_1
Trin_293_47249_1	0.473044	1	0.433167	1			100	sp|P07225|PROS_HUMAN_Vitamin_K-dependent_protein_S_OS=Homo_sapiens_GN=PROS1_PE=1_SV=1	82.32			0.0867952	1	0.211492	1	Trin_palecto_123971_1
Trin_293_119910_5	0.218929	1	-0.397943	1	0.95144	0.89597	100	sp|P07237|PDIA1_HUMAN_Protein_disulfide-isomerase_OS=Homo_sapiens_GN=P4HB_PE=1_SV=3	90.57	0.96552	1.1723	0.48287	1	0.894493	1	Trin_palecto_70152_6
Trin_293_61777_3	0.348123	1	1.3172	1	1.1784	1.8741	100	sp|P07305|H10_HUMAN_Histone_H1.0_OS=Homo_sapiens_GN=H1F0_PE=1_SV=3	96.45	0.96105	0.86197	-0.695853	1	-0.848698	1	Trin_palecto_90895_5
Trin_293_111726_1	0.657895	1	1.8396	1			100	sp|P07306-2|ASGR1_HUMAN_Isoform_H1b_of_Asialoglycoprotein_receptor_1_OS=Homo_sapiens_GN=ASGR1	0	0	0	0	0	0	0	0
Trin_293_83683_2	0.0250461	1	-0.0847199	1	0.86778	0.52315	100	sp|P07320|CRGD_HUMAN_Gamma-crystallin_D_OS=Homo_sapiens_GN=CRYGD_PE=1_SV=3	43.9			-Inf	1	-Inf	1	Trin_palecto_226937_1
Trin_293_87517_1	-0.23519	1	0.551033	1			100	sp|P07332-2|FES_HUMAN_Isoform_2_of_Tyrosine-protein_kinase_Fes/Fps_OS=Homo_sapiens_GN=FES	95.57			0.865614	1	1.31427	1	Trin_palecto_95497_1
Trin_293_211185_4	0.449256	1	0.393242	1	1.1945	1.5015	100	sp|P07339|CATD_HUMAN_Cathepsin_D_OS=Homo_sapiens_GN=CTSD_PE=1_SV=1	87.98	0.87068	0.92339	0.0656917	1	0.366517	1	Trin_palecto_92765_3
Trin_293_211142_1	0.321893	1	-0.129943	1	1.2089	1.8375	100	sp|P07355|ANXA2_HUMAN_Annexin_A2_OS=Homo_sapiens_GN=ANXA2_PE=1_SV=2	97.64	0.99775	1.1161	0.316399	1	0.392239	1	Trin_palecto_63559_1
Trin_293_74553_4	0.279243	1	0.403939	1	1.0257	0.56968	100	sp|P07384|CAN1_HUMAN_Calpain-1_catalytic_subunit_OS=Homo_sapiens_GN=CAPN1_PE=1_SV=1	95.47	0.84197	0.93944	0.09484	1	0.1592	1	Trin_palecto_75327_2
Trin_293_108209_2	0.293548	1	-1.26672	1	0.92651	0.45229	100	sp|P07437|TBB5_HUMAN_Tubulin_beta_chain_OS=Homo_sapiens_GN=TUBB_PE=1_SV=2	100	0.83345	0.89823	0.540614	1	0.503166	1	Trin_palecto_54449_4
Trin_293_119889_6	-0.305579	1	-0.211927	1			100	sp|P07550|ADRB2_HUMAN_Beta-2_adrenergic_receptor_OS=Homo_sapiens_GN=ADRB2_PE=1_SV=3	92.96			-0.538776	1	0.494844	1	Trin_palecto_195844_4
Trin_293_326502_2	0.76481	1	-1.60097	1			100	sp|P07585|PGS2_HUMAN_Decorin_OS=Homo_sapiens_GN=DCN_PE=1_SV=1	92.48			0.177298	1	0.360691	1	Trin_palecto_60138_2
Trin_293_33287_6	0.347737	1	0.355131	1	1.1053	1.5389	100	sp|P07602|SAP_HUMAN_Proactivator_polypeptide_OS=Homo_sapiens_GN=PSAP_PE=1_SV=2	86.64	0.90077	0.85398	0.202072	1	0.317439	1	Trin_palecto_88821_6
Trin_293_211321_2	0.440829	1	0.224058	1	1.3153	1.8169	100	sp|P07686|HEXB_HUMAN_Beta-hexosaminidase_subunit_beta_OS=Homo_sapiens_GN=HEXB_PE=1_SV=3	76.07	0.94619	0.91904	0.207983	1	0.470997	1	Trin_palecto_91453_4
Trin_293_120771_3	0.433843	1	-0.180019	1			100	sp|P07711|CATL1_HUMAN_Cathepsin_L1_OS=Homo_sapiens_GN=CTSL_PE=1_SV=2	73.38			-0.24332	1	-Inf	1	Trin_palecto_177667_2
Trin_293_210870_2	0.304077	1	-0.486358	1	0.97004	0.53025	100	sp|P07737|PROF1_HUMAN_Profilin-1_OS=Homo_sapiens_GN=PFN1_PE=1_SV=2	95.71			0.565629	1	0.399762	1	Trin_palecto_47368_5
Trin_293_211335_5	-0.0423112	1	-1.18034	1	0.87248	0.50988	100	sp|P07738|PMGE_HUMAN_Bisphosphoglycerate_mutase_OS=Homo_sapiens_GN=BPGM_PE=1_SV=2	93.44	1.0288	1.1248	0.380035	1	-0.132231	1	Trin_palecto_166538_4
Trin_293_93607_3	0.153002	1	-0.0784126	1	0.75025	0.44515	100	sp|P07741-2|APT_HUMAN_Isoform_2_of_Adenine_phosphoribosyltransferase_OS=Homo_sapiens_GN=APRT	0	0	0	0	0	0	0	0
Trin_293_93600_3	0.148759	1	-0.0675375	1	0.75025	0.44515	100	sp|P07741|APT_HUMAN_Adenine_phosphoribosyltransferase_OS=Homo_sapiens_GN=APRT_PE=1_SV=2	83.33	0.81771	0.89147	0.31426	1	-0.371161	1	Trin_palecto_73451_1
Trin_293_131608_1	0.418814	1	0.311567	1	0.90546	0.43959	100	sp|P07864|LDHC_HUMAN_L-lactate_dehydrogenase_C_chain_OS=Homo_sapiens_GN=LDHC_PE=1_SV=4	44.83			-Inf	1	-Inf	1	Trin_palecto_24513_3
Trin_293_33288_10	0.217255	1	-2.18257	0.642248	0.98754	0.55358	100	sp|P07900|HS90A_HUMAN_Heat_shock_protein_HSP_90-alpha_OS=Homo_sapiens_GN=HSP90AA1_PE=1_SV=5	98.23	0.87134	0.95727	-0.247745	1	-0.225736	1	Trin_palecto_109821_9
Trin_293_182526_1	-0.0257363	1	1.03203	1	NaN	NaN	100	sp|P07902|GALT_HUMAN_Galactose-1-phosphate_uridylyltransferase_OS=Homo_sapiens_GN=GALT_PE=1_SV=3	91.29	0.82175	0.65245	-0.157072	1	-0.135387	1	Trin_palecto_28194_1
Trin_293_91404_2	0.0523902	1	-1.27828	1	1.0737	1.2068	100	sp|P07910-2|HNRPC_HUMAN_Isoform_C1_of_Heterogeneous_nuclear_ribonucleoproteins_C1/C2_OS=Homo_sapiens_GN=HNRNPC	0	0	0	0	0	0	0	0
Trin_293_91403_2	0.0869803	1	-1.36354	1	1.0737	1.2068	100	sp|P07910|HNRPC_HUMAN_Heterogeneous_nuclear_ribonucleoproteins_C1/C2_OS=Homo_sapiens_GN=HNRNPC_PE=1_SV=4	0	0	0	0	0	0	0	0
Trin_293_62027_15	0.0811923	1	-0.766526	1	1.0492	1.6726	100	sp|P07919|QCR6_HUMAN_Cytochrome_b-c1_complex_subunit_6,_mitochondrial_OS=Homo_sapiens_GN=UQCRH_PE=1_SV=2	93.41	1.0185	0.93817	0.566667	1	0.132457	1	Trin_palecto_95793_1
Trin_293_35152_10	-0.110231	1	0.0666493	1	1.0322	0.74114	100	sp|P07942|LAMB1_HUMAN_Laminin_subunit_beta-1_OS=Homo_sapiens_GN=LAMB1_PE=1_SV=2	93.56	1.0023	0.86289	0.201592	1	0.259992	1	Trin_palecto_115988_5
[truncated: 70,055 more rows]
