# Supplementary material for: Proteomics informed by transcriptomics reveals Hendra virus sensitizes bat cells to TRAIL-mediated apoptosis
Source: Genome Biol. 2014 Nov 15;15(11):532. doi: 10.1186/s13059-014-0532-x (PMC4269970; doi:10.1186/s13059-014-0532-x)
Supplement: Additional file 5 — Enriched GO terms from combined transcript and protein lists from GOrilla analysis. [file 13059_2014_532_MOESM5_ESM.xlsx]

## Sheet: Up-regulated PakiT03
GO Term	Description	P-value	FDR q-value	Enrichment	N	B	n	b	Genes
GO:0009605	response to external stimulus	8.03e-12	9.66e-08	2.57	14853	1075	322	60	[IFIT2 - interferon-induced protein with tetratricopeptide repeats 2, IFIT3 - interferon-induced protein with tetratricopeptide repeats 3, PTX3 - pentraxin 3, long, DDIT3 - dna-damage-inducible transcript 3, BPI - bactericidal/permeability-increasing protein, TNFRSF10A - tumor necrosis factor receptor superfamily, member 10a, BCL2L11 - bcl2-like 11 (apoptosis facilitator), NRP1 - neuropilin 1, LD…
GO:0006695	cholesterol biosynthetic process	8.43e-10	5.07e-06	14.41	14853	32	322	10	[SQLE - squalene epoxidase, CYP51A1 - cytochrome p450, family 51, subfamily a, polypeptide 1, DHCR7 - 7-dehydrocholesterol reductase, INSIG1 - insulin induced gene 1, HMGCR - 3-hydroxy-3-methylglutaryl-coa reductase, HSD17B7 - hydroxysteroid (17-beta) dehydrogenase 7, FDFT1 - farnesyl-diphosphate farnesyltransferase 1, MSMO1 - methylsterol monooxygenase 1, MVD - mevalonate (diphospho) decarboxyla…
GO:0016126	sterol biosynthetic process	3.08e-09	1.23e-05	12.81	14853	36	322	10	[SQLE - squalene epoxidase, CYP51A1 - cytochrome p450, family 51, subfamily a, polypeptide 1, DHCR7 - 7-dehydrocholesterol reductase, INSIG1 - insulin induced gene 1, HMGCR - 3-hydroxy-3-methylglutaryl-coa reductase, HSD17B7 - hydroxysteroid (17-beta) dehydrogenase 7, FDFT1 - farnesyl-diphosphate farnesyltransferase 1, MSMO1 - methylsterol monooxygenase 1, MVD - mevalonate (diphospho) decarboxyla…
GO:0006950	response to stress	3.51e-09	1.06e-05	1.84	14853	2204	322	88	[TRIB3 - tribbles homolog 3 (drosophila), IFIT2 - interferon-induced protein with tetratricopeptide repeats 2, IFIT3 - interferon-induced protein with tetratricopeptide repeats 3, CDK1 - cyclin-dependent kinase 1, PLA2R1 - phospholipase a2 receptor 1, 180kda, FN1 - fibronectin 1, BIRC3 - baculoviral iap repeat containing 3, CIITA - class ii, major histocompatibility complex, transactivator, PTX3 …
GO:0009611	response to wounding	5.8e-09	1.39e-05	3.29	14853	434	322	31	[CDK1 - cyclin-dependent kinase 1, FN1 - fibronectin 1, PTX3 - pentraxin 3, long, CIITA - class ii, major histocompatibility complex, transactivator, NRP1 - neuropilin 1, ITGB6 - integrin, beta 6, PTGS2 - prostaglandin-endoperoxide synthase 2 (prostaglandin g/h synthase and cyclooxygenase), NF1 - neurofibromin 1, PTGES - prostaglandin e synthase, BDKRB2 - bradykinin receptor b2, TGFB2 - transform…
GO:1901617	organic hydroxy compound biosynthetic process	2.39e-08	4.79e-05	5.63	14853	131	322	16	[INSIG1 - insulin induced gene 1, MC1R - melanocortin 1 receptor (alpha melanocyte stimulating hormone receptor), HSD17B7 - hydroxysteroid (17-beta) dehydrogenase 7, TGFB2 - transforming growth factor, beta 2, TYRP1 - tyrosinase-related protein 1, FDFT1 - farnesyl-diphosphate farnesyltransferase 1, SGMS2 - sphingomyelin synthase 2, MVD - mevalonate (diphospho) decarboxylase, LPIN1 - lipin 1, EBP …
GO:0044763	single-organism cellular process	2.72e-08	4.67e-05	1.29	14853	7694	322	215	[TRIB3 - tribbles homolog 3 (drosophila), CCDC64 - coiled-coil domain containing 64, PLA2R1 - phospholipase a2 receptor 1, 180kda, THEM4 - thioesterase superfamily member 4, LIF - leukemia inhibitory factor, CHAC1 - chac, cation transport regulator homolog 1 (e. coli), TNFRSF10A - tumor necrosis factor receptor superfamily, member 10a, ABCA3 - atp-binding cassette, sub-family a (abc1), member 3, …
GO:0006954	inflammatory response	4.76e-08	7.15e-05	3.65	14853	303	322	24	[BDKRB2 - bradykinin receptor b2, FN1 - fibronectin 1, SAA2 - serum amyloid a2, PTX3 - pentraxin 3, long, CIITA - class ii, major histocompatibility complex, transactivator, KDM6B - lysine (k)-specific demethylase 6b, SEMA7A - semaphorin 7a, gpi membrane anchor (john milton hagen blood group), TNIP3 - tnfaip3 interacting protein 3, CCL2 - chemokine (c-c motif) ligand 2, CD40 - cd40 molecule, tnf …
GO:1902531	regulation of intracellular signal transduction	6.38e-08	8.53e-05	2.19	14853	1096	322	52	[TRIB3 - tribbles homolog 3 (drosophila), CDK1 - cyclin-dependent kinase 1, PLA2R1 - phospholipase a2 receptor 1, 180kda, BIRC3 - baculoviral iap repeat containing 3, BBC3 - bcl2 binding component 3, LIF - leukemia inhibitory factor, TAOK1 - tao kinase 1, TNFRSF10A - tumor necrosis factor receptor superfamily, member 10a, BCL2L11 - bcl2-like 11 (apoptosis facilitator), PPP5C - protein phosphatase…
GO:0009987	cellular process	1.08e-07	0.000129	1.17	14853	10833	322	274	[TRIB3 - tribbles homolog 3 (drosophila), CCDC64 - coiled-coil domain containing 64, PLA2R1 - phospholipase a2 receptor 1, 180kda, THEM4 - thioesterase superfamily member 4, NAF1 - nuclear assembly factor 1 ribonucleoprotein, LIF - leukemia inhibitory factor, CHAC1 - chac, cation transport regulator homolog 1 (e. coli), TNFRSF10A - tumor necrosis factor receptor superfamily, member 10a, ABCA3 - a…
GO:0008203	cholesterol metabolic process	1.3e-07	0.000142	6.31	14853	95	322	13	[INSIG1 - insulin induced gene 1, HSD17B7 - hydroxysteroid (17-beta) dehydrogenase 7, FDFT1 - farnesyl-diphosphate farnesyltransferase 1, MVD - mevalonate (diphospho) decarboxylase, EBP - emopamil binding protein (sterol isomerase), DHCR7 - 7-dehydrocholesterol reductase, CYP51A1 - cytochrome p450, family 51, subfamily a, polypeptide 1, SQLE - squalene epoxidase, LDLR - low density lipoprotein re…
GO:0042221	response to chemical	2.3e-07	0.00023	1.69	14853	2370	322	87	[TRIB3 - tribbles homolog 3 (drosophila), IFIT2 - interferon-induced protein with tetratricopeptide repeats 2, PAPPA - pregnancy-associated plasma protein a, pappalysin 1, IFIT3 - interferon-induced protein with tetratricopeptide repeats 3, CDK1 - cyclin-dependent kinase 1, PLA2R1 - phospholipase a2 receptor 1, 180kda, CIITA - class ii, major histocompatibility complex, transactivator, BBC3 - bcl…
GO:0006952	defense response	2.45e-07	0.000227	2.25	14853	921	322	45	[TRIB3 - tribbles homolog 3 (drosophila), IFIT2 - interferon-induced protein with tetratricopeptide repeats 2, DDIT4 - dna-damage-inducible transcript 4, IFIT3 - interferon-induced protein with tetratricopeptide repeats 3, FN1 - fibronectin 1, CDK1 - cyclin-dependent kinase 1, ULBP1 - ul16 binding protein 1, BIRC3 - baculoviral iap repeat containing 3, CIITA - class ii, major histocompatibility c…
GO:0009607	response to biotic stimulus	3.13e-07	0.000269	2.82	14853	490	322	30	[ICAM1 - intercellular adhesion molecule 1, IFIT2 - interferon-induced protein with tetratricopeptide repeats 2, DDIT4 - dna-damage-inducible transcript 4, IFIT3 - interferon-induced protein with tetratricopeptide repeats 3, PTX3 - pentraxin 3, long, PRKRA - protein kinase, interferon-inducible double stranded rna dependent activator, ISG20 - interferon stimulated exonuclease gene 20kda, DDIT3 - …
GO:0043207	response to external biotic stimulus	4.06e-07	0.000325	2.85	14853	469	322	29	[ICAM1 - intercellular adhesion molecule 1, IFIT2 - interferon-induced protein with tetratricopeptide repeats 2, DDIT4 - dna-damage-inducible transcript 4, IFIT3 - interferon-induced protein with tetratricopeptide repeats 3, PTX3 - pentraxin 3, long, PRKRA - protein kinase, interferon-inducible double stranded rna dependent activator, ISG20 - interferon stimulated exonuclease gene 20kda, IER3 - i…
GO:0016125	sterol metabolic process	4.27e-07	0.000321	5.71	14853	105	322	13	[INSIG1 - insulin induced gene 1, HSD17B7 - hydroxysteroid (17-beta) dehydrogenase 7, FDFT1 - farnesyl-diphosphate farnesyltransferase 1, MVD - mevalonate (diphospho) decarboxylase, EBP - emopamil binding protein (sterol isomerase), CYP51A1 - cytochrome p450, family 51, subfamily a, polypeptide 1, DHCR7 - 7-dehydrocholesterol reductase, SQLE - squalene epoxidase, LDLR - low density lipoprotein re…
GO:0046165	alcohol biosynthetic process	5.3e-07	0.000375	6.15	14853	90	322	12	[CYP51A1 - cytochrome p450, family 51, subfamily a, polypeptide 1, SQLE - squalene epoxidase, DHCR7 - 7-dehydrocholesterol reductase, INSIG1 - insulin induced gene 1, HMGCR - 3-hydroxy-3-methylglutaryl-coa reductase, HSD17B7 - hydroxysteroid (17-beta) dehydrogenase 7, FDFT1 - farnesyl-diphosphate farnesyltransferase 1, MSMO1 - methylsterol monooxygenase 1, SGMS2 - sphingomyelin synthase 2, MVD - …
GO:0009628	response to abiotic stimulus	5.62e-07	0.000375	2.27	14853	855	322	42	[ICAM1 - intercellular adhesion molecule 1, DDIT4 - dna-damage-inducible transcript 4, CIITA - class ii, major histocompatibility complex, transactivator, PSPH - phosphoserine phosphatase, BBC3 - bcl2 binding component 3, NPEPPS - aminopeptidase puromycin sensitive, TNFRSF10A - tumor necrosis factor receptor superfamily, member 10a, DPP4 - dipeptidyl-peptidase 4, LDLR - low density lipoprotein re…
GO:0002376	immune system process	5.97e-07	0.000378	1.94	14853	1378	322	58	[TRIB3 - tribbles homolog 3 (drosophila), IFIT2 - interferon-induced protein with tetratricopeptide repeats 2, IFIT3 - interferon-induced protein with tetratricopeptide repeats 3, CDK1 - cyclin-dependent kinase 1, FN1 - fibronectin 1, BIRC3 - baculoviral iap repeat containing 3, PTX3 - pentraxin 3, long, CIITA - class ii, major histocompatibility complex, transactivator, THEM4 - thioesterase supe…
GO:0030198	extracellular matrix organization	6.46e-07	0.000388	3.27	14853	324	322	23	[TTR - transthyretin, ICAM1 - intercellular adhesion molecule 1, ADAMTS14 - adam metallopeptidase with thrombospondin type 1 motif, 14, TGFBI - transforming growth factor, beta-induced, 68kda, ITGA7 - integrin, alpha 7, TGFB2 - transforming growth factor, beta 2, FN1 - fibronectin 1, SERPINH1 - serpin peptidase inhibitor, clade h (heat shock protein 47), member 1, (collagen binding protein 1), CA…
GO:0043062	extracellular structure organization	6.81e-07	0.00039	3.26	14853	325	322	23	[TTR - transthyretin, ICAM1 - intercellular adhesion molecule 1, ADAMTS14 - adam metallopeptidase with thrombospondin type 1 motif, 14, TGFBI - transforming growth factor, beta-induced, 68kda, ITGA7 - integrin, alpha 7, TGFB2 - transforming growth factor, beta 2, FN1 - fibronectin 1, SERPINH1 - serpin peptidase inhibitor, clade h (heat shock protein 47), member 1, (collagen binding protein 1), CA…
GO:1902532	negative regulation of intracellular signal transduction	7.78e-07	0.000425	3.47	14853	279	322	21	[DUSP8 - dual specificity phosphatase 8, MUC1 - mucin 1, cell surface associated, DDIT4 - dna-damage-inducible transcript 4, BDKRB2 - bradykinin receptor b2, G2E3 - g2/m-phase specific e3 ubiquitin protein ligase, RASAL1 - ras protein activator like 1 (gap1 like), TNIP3 - tnfaip3 interacting protein 3, DAG1 - dystroglycan 1 (dystrophin-associated glycoprotein 1), CD44 - cd44 molecule (indian bloo…
GO:0050896	response to stimulus	8.36e-07	0.000437	1.36	14853	5392	322	159	[TRIB3 - tribbles homolog 3 (drosophila), PAPPA - pregnancy-associated plasma protein a, pappalysin 1, FN1 - fibronectin 1, PLA2R1 - phospholipase a2 receptor 1, 180kda, CDK1 - cyclin-dependent kinase 1, BIRC3 - baculoviral iap repeat containing 3, CIITA - class ii, major histocompatibility complex, transactivator, DDIT3 - dna-damage-inducible transcript 3, THEM4 - thioesterase superfamily member…
GO:0010033	response to organic substance	1.14e-06	0.000574	1.75	14853	1901	322	72	[TRIB3 - tribbles homolog 3 (drosophila), IFIT2 - interferon-induced protein with tetratricopeptide repeats 2, PAPPA - pregnancy-associated plasma protein a, pappalysin 1, IFIT3 - interferon-induced protein with tetratricopeptide repeats 3, CDK1 - cyclin-dependent kinase 1, CIITA - class ii, major histocompatibility complex, transactivator, THEM4 - thioesterase superfamily member 4, DDIT3 - dna-d…
GO:0044283	small molecule biosynthetic process	1.28e-06	0.000614	3.15	14853	337	322	23	[ASNS - asparagine synthetase (glutamine-hydrolyzing), INSIG1 - insulin induced gene 1, HSD17B7 - hydroxysteroid (17-beta) dehydrogenase 7, SCD - stearoyl-coa desaturase (delta-9-desaturase), FDFT1 - farnesyl-diphosphate farnesyltransferase 1, RFK - riboflavin kinase, PSPH - phosphoserine phosphatase, ENOPH1 - enolase-phosphatase 1, SGMS2 - sphingomyelin synthase 2, MVD - mevalonate (diphospho) d…
GO:1901615	organic hydroxy compound metabolic process	2.92e-06	0.00135	2.91	14853	380	322	24	[DHRS3 - dehydrogenase/reductase (sdr family) member 3, TTR - transthyretin, INSIG1 - insulin induced gene 1, MC1R - melanocortin 1 receptor (alpha melanocyte stimulating hormone receptor), HSD17B7 - hydroxysteroid (17-beta) dehydrogenase 7, TGFB2 - transforming growth factor, beta 2, TYRP1 - tyrosinase-related protein 1, FDFT1 - farnesyl-diphosphate farnesyltransferase 1, SGMS2 - sphingomyelin s…
GO:0044699	single-organism process	3.89e-06	0.00173	1.19	14853	9172	322	237	[TRIB3 - tribbles homolog 3 (drosophila), CCDC64 - coiled-coil domain containing 64, PLA2R1 - phospholipase a2 receptor 1, 180kda, THEM4 - thioesterase superfamily member 4, LIF - leukemia inhibitory factor, CHAC1 - chac, cation transport regulator homolog 1 (e. coli), TNFRSF10A - tumor necrosis factor receptor superfamily, member 10a, ABCA3 - atp-binding cassette, sub-family a (abc1), member 3, …
GO:0048519	negative regulation of biological process	4.49e-06	0.00193	1.5	14853	3129	322	102	[TRIB3 - tribbles homolog 3 (drosophila), CDK1 - cyclin-dependent kinase 1, PLA2R1 - phospholipase a2 receptor 1, 180kda, BIRC3 - baculoviral iap repeat containing 3, CIITA - class ii, major histocompatibility complex, transactivator, DDIT3 - dna-damage-inducible transcript 3, BTG3 - btg family, member 3, LIF - leukemia inhibitory factor, ATP8A2 - atpase, aminophospholipid transporter, class i, t…
GO:0008202	steroid metabolic process	5.49e-06	0.00227	3.78	14853	195	322	16	[INSIG1 - insulin induced gene 1, HSD17B7 - hydroxysteroid (17-beta) dehydrogenase 7, FDFT1 - farnesyl-diphosphate farnesyltransferase 1, STS - steroid sulfatase (microsomal), isozyme s, MVD - mevalonate (diphospho) decarboxylase, EBP - emopamil binding protein (sterol isomerase), TIPARP - tcdd-inducible poly(adp-ribose) polymerase, DHCR7 - 7-dehydrocholesterol reductase, SQLE - squalene epoxidas…
GO:0006629	lipid metabolic process	8.54e-06	0.00342	2.06	14853	919	322	41	[TRIB3 - tribbles homolog 3 (drosophila), SCD - stearoyl-coa desaturase (delta-9-desaturase), TYRP1 - tyrosinase-related protein 1, THEM4 - thioesterase superfamily member 4, STS - steroid sulfatase (microsomal), isozyme s, SGMS2 - sphingomyelin synthase 2, LPIN1 - lipin 1, EBP - emopamil binding protein (sterol isomerase), DHCR7 - 7-dehydrocholesterol reductase, LDLR - low density lipoprotein re…
GO:0010646	regulation of cell communication	8.87e-06	0.00344	1.63	14853	2124	322	75	[TRIB3 - tribbles homolog 3 (drosophila), CDK1 - cyclin-dependent kinase 1, PLA2R1 - phospholipase a2 receptor 1, 180kda, BIRC3 - baculoviral iap repeat containing 3, BBC3 - bcl2 binding component 3, DDIT3 - dna-damage-inducible transcript 3, LIF - leukemia inhibitory factor, TAOK1 - tao kinase 1, CHAC1 - chac, cation transport regulator homolog 1 (e. coli), TNFRSF10A - tumor necrosis factor rece…
GO:0060326	cell chemotaxis	9.6e-06	0.00361	4.69	14853	118	322	12	[SEMA5A - sema domain, seven thrombospondin repeats (type 1 and type 1-like), transmembrane domain (tm) and short cytoplasmic domain, (semaphorin) 5a, NRP1 - neuropilin 1, CXCL2 - chemokine (c-x-c motif) ligand 2, ARHGEF5 - rho guanine nucleotide exchange factor (gef) 5, CXCL16 - chemokine (c-x-c motif) ligand 16, TGFB2 - transforming growth factor, beta 2, IL8 - interleukin 8, NR4A1 - nuclear re…
GO:0008150	biological_process	1.05e-05	0.00382	1.09	14853	12748	322	301	[TRIB3 - tribbles homolog 3 (drosophila), CCDC64 - coiled-coil domain containing 64, PLA2R1 - phospholipase a2 receptor 1, 180kda, THEM4 - thioesterase superfamily member 4, NAF1 - nuclear assembly factor 1 ribonucleoprotein, BTG3 - btg family, member 3, LIF - leukemia inhibitory factor, CHAC1 - chac, cation transport regulator homolog 1 (e. coli), BPI - bactericidal/permeability-increasing prote…
GO:0023051	regulation of signaling	1.41e-05	0.00499	1.61	14853	2114	322	74	[TRIB3 - tribbles homolog 3 (drosophila), CDK1 - cyclin-dependent kinase 1, PLA2R1 - phospholipase a2 receptor 1, 180kda, BIRC3 - baculoviral iap repeat containing 3, BBC3 - bcl2 binding component 3, DDIT3 - dna-damage-inducible transcript 3, LIF - leukemia inhibitory factor, TAOK1 - tao kinase 1, CHAC1 - chac, cation transport regulator homolog 1 (e. coli), TNFRSF10A - tumor necrosis factor rece…
GO:0070887	cellular response to chemical stimulus	1.45e-05	0.005	1.73	14853	1598	322	60	[TRIB3 - tribbles homolog 3 (drosophila), IFIT2 - interferon-induced protein with tetratricopeptide repeats 2, IFIT3 - interferon-induced protein with tetratricopeptide repeats 3, PLA2R1 - phospholipase a2 receptor 1, 180kda, CDK1 - cyclin-dependent kinase 1, CIITA - class ii, major histocompatibility complex, transactivator, DDIT3 - dna-damage-inducible transcript 3, THEM4 - thioesterase superfa…
GO:0050789	regulation of biological process	1.54e-05	0.00515	1.23	14853	7599	322	202	[TRIB3 - tribbles homolog 3 (drosophila), PLA2R1 - phospholipase a2 receptor 1, 180kda, THEM4 - thioesterase superfamily member 4, BTG3 - btg family, member 3, LIF - leukemia inhibitory factor, BPI - bactericidal/permeability-increasing protein, CHAC1 - chac, cation transport regulator homolog 1 (e. coli), TNFRSF10A - tumor necrosis factor receptor superfamily, member 10a, NRP1 - neuropilin 1, LD…
GO:0036294	cellular response to decreased oxygen levels	1.64e-05	0.00534	5.36	14853	86	322	10	[SLC11A2 - solute carrier family 11 (proton-coupled divalent metal ion transporter), member 2, ICAM1 - intercellular adhesion molecule 1, PICK1 - protein interacting with prkca 1, STC2 - stanniocalcin 2, EPAS1 - endothelial pas domain protein 1, STC1 - stanniocalcin 1, PTGS2 - prostaglandin-endoperoxide synthase 2 (prostaglandin g/h synthase and cyclooxygenase), BBC3 - bcl2 binding component 3, C…
GO:0006066	alcohol metabolic process	2.03e-05	0.00641	3.01	14853	291	322	19	[DHRS3 - dehydrogenase/reductase (sdr family) member 3, TTR - transthyretin, INSIG1 - insulin induced gene 1, HSD17B7 - hydroxysteroid (17-beta) dehydrogenase 7, FDFT1 - farnesyl-diphosphate farnesyltransferase 1, SGMS2 - sphingomyelin synthase 2, MVD - mevalonate (diphospho) decarboxylase, LPIN1 - lipin 1, EBP - emopamil binding protein (sterol isomerase), DHCR7 - 7-dehydrocholesterol reductase,…
GO:0042326	negative regulation of phosphorylation	2.08e-05	0.00641	3.12	14853	266	322	18	[TRIB3 - tribbles homolog 3 (drosophila), ERRFI1 - erbb receptor feedback inhibitor 1, DUSP8 - dual specificity phosphatase 8, DDIT4 - dna-damage-inducible transcript 4, BDKRB2 - bradykinin receptor b2, BIRC3 - baculoviral iap repeat containing 3, DAG1 - dystroglycan 1 (dystrophin-associated glycoprotein 1), LIF - leukemia inhibitory factor, PER1 - period circadian clock 1, KLF4 - kruppel-like fa…
GO:0009966	regulation of signal transduction	2.32e-05	0.00699	1.64	14853	1881	322	67	[TRIB3 - tribbles homolog 3 (drosophila), CDK1 - cyclin-dependent kinase 1, PLA2R1 - phospholipase a2 receptor 1, 180kda, BIRC3 - baculoviral iap repeat containing 3, DDIT3 - dna-damage-inducible transcript 3, BBC3 - bcl2 binding component 3, LIF - leukemia inhibitory factor, TAOK1 - tao kinase 1, CHAC1 - chac, cation transport regulator homolog 1 (e. coli), TNFRSF10A - tumor necrosis factor rece…
GO:0036293	response to decreased oxygen levels	2.36e-05	0.00693	3.37	14853	219	322	16	[ICAM1 - intercellular adhesion molecule 1, DDIT4 - dna-damage-inducible transcript 4, CD38 - cd38 molecule, TGFB2 - transforming growth factor, beta 2, BBC3 - bcl2 binding component 3, CCL2 - chemokine (c-c motif) ligand 2, NPEPPS - aminopeptidase puromycin sensitive, SLC11A2 - solute carrier family 11 (proton-coupled divalent metal ion transporter), member 2, DPP4 - dipeptidyl-peptidase 4, PICK…
GO:0071453	cellular response to oxygen levels	2.46e-05	0.00704	5.13	14853	90	322	10	[SLC11A2 - solute carrier family 11 (proton-coupled divalent metal ion transporter), member 2, ICAM1 - intercellular adhesion molecule 1, PICK1 - protein interacting with prkca 1, STC2 - stanniocalcin 2, EPAS1 - endothelial pas domain protein 1, STC1 - stanniocalcin 1, PTGS2 - prostaglandin-endoperoxide synthase 2 (prostaglandin g/h synthase and cyclooxygenase), BBC3 - bcl2 binding component 3, C…
GO:0001932	regulation of protein phosphorylation	2.48e-05	0.00694	2.06	14853	830	322	37	[TRIB3 - tribbles homolog 3 (drosophila), ICAM1 - intercellular adhesion molecule 1, DDIT4 - dna-damage-inducible transcript 4, CDK1 - cyclin-dependent kinase 1, DDIT3 - dna-damage-inducible transcript 3, LIF - leukemia inhibitory factor, TAOK1 - tao kinase 1, TNFRSF10A - tumor necrosis factor receptor superfamily, member 10a, NRP1 - neuropilin 1, MALT1 - mucosa associated lymphoid tissue lymphom…
GO:0042325	regulation of phosphorylation	2.6e-05	0.0071	1.94	14853	997	322	42	[TRIB3 - tribbles homolog 3 (drosophila), ICAM1 - intercellular adhesion molecule 1, DDIT4 - dna-damage-inducible transcript 4, CDK1 - cyclin-dependent kinase 1, BIRC3 - baculoviral iap repeat containing 3, DDIT3 - dna-damage-inducible transcript 3, LIF - leukemia inhibitory factor, TAOK1 - tao kinase 1, TNFRSF10A - tumor necrosis factor receptor superfamily, member 10a, NRP1 - neuropilin 1, MALT…
GO:0033554	cellular response to stress	3.29e-05	0.00879	1.91	14853	1041	322	43	[TRIB3 - tribbles homolog 3 (drosophila), ICAM1 - intercellular adhesion molecule 1, DDIT4 - dna-damage-inducible transcript 4, RASSF1 - ras association (ralgds/af-6) domain family member 1, PLA2R1 - phospholipase a2 receptor 1, 180kda, CDK1 - cyclin-dependent kinase 1, PRKRA - protein kinase, interferon-inducible double stranded rna dependent activator, DDIT3 - dna-damage-inducible transcript 3,…
GO:0050794	regulation of cellular process	3.32e-05	0.00867	1.23	14853	7204	322	192	[TRIB3 - tribbles homolog 3 (drosophila), PLA2R1 - phospholipase a2 receptor 1, 180kda, FN1 - fibronectin 1, CDK1 - cyclin-dependent kinase 1, BIRC3 - baculoviral iap repeat containing 3, CIITA - class ii, major histocompatibility complex, transactivator, THEM4 - thioesterase superfamily member 4, DDIT3 - dna-damage-inducible transcript 3, BTG3 - btg family, member 3, LIF - leukemia inhibitory fa…
GO:0051704	multi-organism process	3.51e-05	0.00899	1.92	14853	1010	322	42	[ICAM1 - intercellular adhesion molecule 1, IFIT2 - interferon-induced protein with tetratricopeptide repeats 2, PAPPA - pregnancy-associated plasma protein a, pappalysin 1, DDIT4 - dna-damage-inducible transcript 4, IFIT3 - interferon-induced protein with tetratricopeptide repeats 3, PTX3 - pentraxin 3, long, PRKRA - protein kinase, interferon-inducible double stranded rna dependent activator, I…
GO:0051246	regulation of protein metabolic process	3.52e-05	0.00881	1.68	14853	1646	322	60	[TRIB3 - tribbles homolog 3 (drosophila), CDK1 - cyclin-dependent kinase 1, BIRC3 - baculoviral iap repeat containing 3, DDIT3 - dna-damage-inducible transcript 3, BBC3 - bcl2 binding component 3, PAXBP1 - pax3 and pax7 binding protein 1, LIF - leukemia inhibitory factor, TAOK1 - tao kinase 1, CHAC1 - chac, cation transport regulator homolog 1 (e. coli), TNFRSF10A - tumor necrosis factor receptor…
GO:0006694	steroid biosynthetic process	3.6e-05	0.00883	4.91	14853	94	322	10	[CYP51A1 - cytochrome p450, family 51, subfamily a, polypeptide 1, SQLE - squalene epoxidase, DHCR7 - 7-dehydrocholesterol reductase, INSIG1 - insulin induced gene 1, HMGCR - 3-hydroxy-3-methylglutaryl-coa reductase, HSD17B7 - hydroxysteroid (17-beta) dehydrogenase 7, FDFT1 - farnesyl-diphosphate farnesyltransferase 1, MSMO1 - methylsterol monooxygenase 1, MVD - mevalonate (diphospho) decarboxyla…
GO:0065007	biological regulation	4.01e-05	0.00966	1.2	14853	8023	322	209	[TRIB3 - tribbles homolog 3 (drosophila), PLA2R1 - phospholipase a2 receptor 1, 180kda, THEM4 - thioesterase superfamily member 4, BTG3 - btg family, member 3, LIF - leukemia inhibitory factor, CHAC1 - chac, cation transport regulator homolog 1 (e. coli), BPI - bactericidal/permeability-increasing protein, TNFRSF10A - tumor necrosis factor receptor superfamily, member 10a, NRP1 - neuropilin 1, LD…
GO:0070482	response to oxygen levels	4.07e-05	0.0096	3.22	14853	229	322	16	[ICAM1 - intercellular adhesion molecule 1, DDIT4 - dna-damage-inducible transcript 4, CD38 - cd38 molecule, TGFB2 - transforming growth factor, beta 2, BBC3 - bcl2 binding component 3, CCL2 - chemokine (c-c motif) ligand 2, NPEPPS - aminopeptidase puromycin sensitive, SLC11A2 - solute carrier family 11 (proton-coupled divalent metal ion transporter), member 2, DPP4 - dipeptidyl-peptidase 4, PICK…
GO:0042127	regulation of cell proliferation	4.1e-05	0.00948	1.84	14853	1154	322	46	[PURA - purine-rich element binding protein a, IFIT3 - interferon-induced protein with tetratricopeptide repeats 3, CDK1 - cyclin-dependent kinase 1, CAPN1 - calpain 1, (mu/i) large subunit, PRKRA - protein kinase, interferon-inducible double stranded rna dependent activator, BTG3 - btg family, member 3, PAXBP1 - pax3 and pax7 binding protein 1, LIF - leukemia inhibitory factor, ATP8A2 - atpase, …
GO:0010563	negative regulation of phosphorus metabolic process	4.62e-05	0.0105	2.84	14853	309	322	19	[DUSP8 - dual specificity phosphatase 8, TRIB3 - tribbles homolog 3 (drosophila), ERRFI1 - erbb receptor feedback inhibitor 1, DDIT4 - dna-damage-inducible transcript 4, BDKRB2 - bradykinin receptor b2, BIRC3 - baculoviral iap repeat containing 3, NPR3 - natriuretic peptide receptor c/guanylate cyclase c (atrionatriuretic peptide receptor c), DAG1 - dystroglycan 1 (dystrophin-associated glycoprot…
GO:0045936	negative regulation of phosphate metabolic process	4.62e-05	0.0103	2.84	14853	309	322	19	[DUSP8 - dual specificity phosphatase 8, TRIB3 - tribbles homolog 3 (drosophila), ERRFI1 - erbb receptor feedback inhibitor 1, DDIT4 - dna-damage-inducible transcript 4, BDKRB2 - bradykinin receptor b2, BIRC3 - baculoviral iap repeat containing 3, NPR3 - natriuretic peptide receptor c/guanylate cyclase c (atrionatriuretic peptide receptor c), DAG1 - dystroglycan 1 (dystrophin-associated glycoprot…
GO:0050731	positive regulation of peptidyl-tyrosine phosphorylation	5.5e-05	0.012	4.26	14853	119	322	11	[ICAM1 - intercellular adhesion molecule 1, IL11 - interleukin 11, NRP1 - neuropilin 1, ADRA2B - adrenoceptor alpha 2b, CD44 - cd44 molecule (indian blood group), KIT - v-kit hardy-zuckerman 4 feline sarcoma viral oncogene homolog, CNTF - ciliary neurotrophic factor, LIF - leukemia inhibitory factor, CD40 - cd40 molecule, tnf receptor superfamily member 5, ARHGEF2 - rho/rac guanine nucleotide exc…
GO:0070059	intrinsic apoptotic signaling pathway in response to endoplasmic reticulum stress	5.51e-05	0.0118	11.53	14853	20	322	5	[TRIB3 - tribbles homolog 3 (drosophila), SELK - selenoprotein k, DDIT3 - dna-damage-inducible transcript 3, BBC3 - bcl2 binding component 3, CHAC1 - chac, cation transport regulator homolog 1 (e. coli)]
GO:1902533	positive regulation of intracellular signal transduction	6.24e-05	0.0132	2.2	14853	609	322	29	[ICAM1 - intercellular adhesion molecule 1, PLA2R1 - phospholipase a2 receptor 1, 180kda, CDK1 - cyclin-dependent kinase 1, BIRC3 - baculoviral iap repeat containing 3, UBD - ubiquitin d, PRKRA - protein kinase, interferon-inducible double stranded rna dependent activator, BBC3 - bcl2 binding component 3, LIF - leukemia inhibitory factor, TAOK1 - tao kinase 1, BCL2L11 - bcl2-like 11 (apoptosis fa…
GO:0051241	negative regulation of multicellular organismal process	6.24e-05	0.0129	2.77	14853	316	322	19	[ZC3H12A - zinc finger ccch-type containing 12a, MC1R - melanocortin 1 receptor (alpha melanocyte stimulating hormone receptor), CD38 - cd38 molecule, TGFB2 - transforming growth factor, beta 2, CIITA - class ii, major histocompatibility complex, transactivator, DDIT3 - dna-damage-inducible transcript 3, GNAS - gnas complex locus, BPI - bactericidal/permeability-increasing protein, KLF4 - kruppel…
GO:0051707	response to other organism	6.24e-05	0.0127	2.77	14853	316	322	19	[IFIT2 - interferon-induced protein with tetratricopeptide repeats 2, DDIT4 - dna-damage-inducible transcript 4, IFIT3 - interferon-induced protein with tetratricopeptide repeats 3, PTX3 - pentraxin 3, long, PRKRA - protein kinase, interferon-inducible double stranded rna dependent activator, ISG20 - interferon stimulated exonuclease gene 20kda, IER3 - immediate early response 3, CCL2 - chemokine…
GO:0010647	positive regulation of cell communication	6.75e-05	0.0135	1.9	14853	971	322	40	[ICAM1 - intercellular adhesion molecule 1, PLA2R1 - phospholipase a2 receptor 1, 180kda, CDK1 - cyclin-dependent kinase 1, BIRC3 - baculoviral iap repeat containing 3, UBD - ubiquitin d, PRKRA - protein kinase, interferon-inducible double stranded rna dependent activator, BBC3 - bcl2 binding component 3, LIF - leukemia inhibitory factor, TAOK1 - tao kinase 1, BCL2L11 - bcl2-like 11 (apoptosis fa…
GO:0044711	single-organism biosynthetic process	6.75e-05	0.0133	1.9	14853	971	322	40	[SCD - stearoyl-coa desaturase (delta-9-desaturase), TYRP1 - tyrosinase-related protein 1, RFK - riboflavin kinase, PSPH - phosphoserine phosphatase, ENOPH1 - enolase-phosphatase 1, SGMS2 - sphingomyelin synthase 2, LPIN1 - lipin 1, EBP - emopamil binding protein (sterol isomerase), ATP1A4 - atpase, na+/k+ transporting, alpha 4 polypeptide, DHCR7 - 7-dehydrocholesterol reductase, PDXK - pyridoxal…
GO:0001666	response to hypoxia	7.18e-05	0.0139	3.22	14853	215	322	15	[ICAM1 - intercellular adhesion molecule 1, DDIT4 - dna-damage-inducible transcript 4, CD38 - cd38 molecule, TGFB2 - transforming growth factor, beta 2, BBC3 - bcl2 binding component 3, CCL2 - chemokine (c-c motif) ligand 2, NPEPPS - aminopeptidase puromycin sensitive, SLC11A2 - solute carrier family 11 (proton-coupled divalent metal ion transporter), member 2, DPP4 - dipeptidyl-peptidase 4, EPAS…
GO:0043408	regulation of MAPK cascade	7.26e-05	0.0139	2.4	14853	462	322	24	[TRIB3 - tribbles homolog 3 (drosophila), DUSP8 - dual specificity phosphatase 8, ICAM1 - intercellular adhesion molecule 1, TGFB2 - transforming growth factor, beta 2, CDK1 - cyclin-dependent kinase 1, SEMA7A - semaphorin 7a, gpi membrane anchor (john milton hagen blood group), DAG1 - dystroglycan 1 (dystrophin-associated glycoprotein 1), CD44 - cd44 molecule (indian blood group), LIF - leukemia…
GO:0044255	cellular lipid metabolic process	7.77e-05	0.0146	2.07	14853	712	322	32	[TRIB3 - tribbles homolog 3 (drosophila), SCD - stearoyl-coa desaturase (delta-9-desaturase), TYRP1 - tyrosinase-related protein 1, THEM4 - thioesterase superfamily member 4, STS - steroid sulfatase (microsomal), isozyme s, SGMS2 - sphingomyelin synthase 2, LPIN1 - lipin 1, LDLR - low density lipoprotein receptor, PLA2G4E - phospholipase a2, group ive, ACSL4 - acyl-coa synthetase long-chain famil…
GO:0071456	cellular response to hypoxia	8.35e-05	0.0155	4.94	14853	84	322	9	[SLC11A2 - solute carrier family 11 (proton-coupled divalent metal ion transporter), member 2, ICAM1 - intercellular adhesion molecule 1, STC2 - stanniocalcin 2, EPAS1 - endothelial pas domain protein 1, STC1 - stanniocalcin 1, PTGS2 - prostaglandin-endoperoxide synthase 2 (prostaglandin g/h synthase and cyclooxygenase), BBC3 - bcl2 binding component 3, CA9 - carbonic anhydrase ix, NPEPPS - amino…
GO:0034097	response to cytokine	8.58e-05	0.0156	2.37	14853	467	322	24	[IFIT2 - interferon-induced protein with tetratricopeptide repeats 2, ICAM1 - intercellular adhesion molecule 1, IFIT3 - interferon-induced protein with tetratricopeptide repeats 3, CD38 - cd38 molecule, UBD - ubiquitin d, CIITA - class ii, major histocompatibility complex, transactivator, ISG20 - interferon stimulated exonuclease gene 20kda, CD44 - cd44 molecule (indian blood group), CCL2 - chem…
GO:0033993	response to lipid	8.61e-05	0.0155	2.23	14853	558	322	27	[ICAM1 - intercellular adhesion molecule 1, PAPPA - pregnancy-associated plasma protein a, pappalysin 1, PSPH - phosphoserine phosphatase, ABCA3 - atp-binding cassette, sub-family a (abc1), member 3, PTGS2 - prostaglandin-endoperoxide synthase 2 (prostaglandin g/h synthase and cyclooxygenase), CA9 - carbonic anhydrase ix, PTGES - prostaglandin e synthase, ABCG1 - atp-binding cassette, sub-family …
GO:0042157	lipoprotein metabolic process	9.46e-05	0.0167	7.91	14853	35	322	6	[APOL3 - apolipoprotein l, 3, SDC1 - syndecan 1, LDLR - low density lipoprotein receptor, ABCG1 - atp-binding cassette, sub-family g (white), member 1, CUBN - cubilin (intrinsic factor-cobalamin receptor), HSPG2 - heparan sulfate proteoglycan 2]
GO:0048518	positive regulation of biological process	9.72e-05	0.0169	1.38	14853	3607	322	108	[TRIB3 - tribbles homolog 3 (drosophila), CDK1 - cyclin-dependent kinase 1, PLA2R1 - phospholipase a2 receptor 1, 180kda, BIRC3 - baculoviral iap repeat containing 3, CIITA - class ii, major histocompatibility complex, transactivator, DDIT3 - dna-damage-inducible transcript 3, LIF - leukemia inhibitory factor, ATP8A2 - atpase, aminophospholipid transporter, class i, type 8a, member 2, TNFRSF10A -…
GO:0006979	response to oxidative stress	0.0001	0.0172	2.99	14853	247	322	16	[ETV5 - ets variant 5, CD38 - cd38 molecule, PLA2R1 - phospholipase a2 receptor 1, 180kda, CDK1 - cyclin-dependent kinase 1, SLC7A11 - solute carrier family 7 (anionic amino acid transporter light chain, xc- system), member 11, PRKRA - protein kinase, interferon-inducible double stranded rna dependent activator, KLF4 - kruppel-like factor 4 (gut), SLC11A2 - solute carrier family 11 (proton-couple…
GO:0006720	isoprenoid metabolic process	0.0001	0.017	4.83	14853	86	322	9	[DHRS3 - dehydrogenase/reductase (sdr family) member 3, TTR - transthyretin, SDC1 - syndecan 1, LDLR - low density lipoprotein receptor, HMGCR - 3-hydroxy-3-methylglutaryl-coa reductase, RDH11 - retinol dehydrogenase 11 (all-trans/9-cis/11-cis), FDFT1 - farnesyl-diphosphate farnesyltransferase 1, MVD - mevalonate (diphospho) decarboxylase, HSPG2 - heparan sulfate proteoglycan 2]
GO:0048523	negative regulation of cellular process	0.000105	0.0175	1.44	14853	2877	322	90	[TRIB3 - tribbles homolog 3 (drosophila), PURA - purine-rich element binding protein a, IFIT3 - interferon-induced protein with tetratricopeptide repeats 3, CDK1 - cyclin-dependent kinase 1, BIRC3 - baculoviral iap repeat containing 3, CIITA - class ii, major histocompatibility complex, transactivator, DDIT3 - dna-damage-inducible transcript 3, BTG3 - btg family, member 3, LIF - leukemia inhibito…
GO:0034976	response to endoplasmic reticulum stress	0.000115	0.0189	3.93	14853	129	322	11	[BCL2L11 - bcl2-like 11 (apoptosis facilitator), ASNS - asparagine synthetase (glutamine-hydrolyzing), TRIB3 - tribbles homolog 3 (drosophila), STC2 - stanniocalcin 2, SELK - selenoprotein k, IL8 - interleukin 8, BBC3 - bcl2 binding component 3, DDIT3 - dna-damage-inducible transcript 3, ATF3 - activating transcription factor 3, CCL2 - chemokine (c-c motif) ligand 2, CHAC1 - chac, cation transpor…
GO:0031399	regulation of protein modification process	0.000124	0.0201	1.81	14853	1068	322	42	[TRIB3 - tribbles homolog 3 (drosophila), ICAM1 - intercellular adhesion molecule 1, DDIT4 - dna-damage-inducible transcript 4, RASSF1 - ras association (ralgds/af-6) domain family member 1, CDK1 - cyclin-dependent kinase 1, BIRC3 - baculoviral iap repeat containing 3, DDIT3 - dna-damage-inducible transcript 3, PAXBP1 - pax3 and pax7 binding protein 1, LIF - leukemia inhibitory factor, TAOK1 - ta…
GO:0023056	positive regulation of signaling	0.000128	0.0205	1.86	14853	966	322	39	[ICAM1 - intercellular adhesion molecule 1, PLA2R1 - phospholipase a2 receptor 1, 180kda, CDK1 - cyclin-dependent kinase 1, BIRC3 - baculoviral iap repeat containing 3, UBD - ubiquitin d, PRKRA - protein kinase, interferon-inducible double stranded rna dependent activator, BBC3 - bcl2 binding component 3, LIF - leukemia inhibitory factor, TAOK1 - tao kinase 1, BCL2L11 - bcl2-like 11 (apoptosis fa…
GO:0007076	mitotic chromosome condensation	0.000133	0.021	14.19	14853	13	322	4	[NCAPD3 - non-smc condensin ii complex, subunit d3, SMC4 - structural maintenance of chromosomes 4, NUSAP1 - nucleolar and spindle associated protein 1, TTN - titin]
GO:0044710	single-organism metabolic process	0.000135	0.021	1.38	14853	3469	322	104	[TRIB3 - tribbles homolog 3 (drosophila), CDK1 - cyclin-dependent kinase 1, THEM4 - thioesterase superfamily member 4, MUC19 - mucin 19, oligomeric, GXYLT1 - glucoside xylosyltransferase 1, LDLR - low density lipoprotein receptor, PLA2G4E - phospholipase a2, group ive, ABCG1 - atp-binding cassette, sub-family g (white), member 1, DHRS3 - dehydrogenase/reductase (sdr family) member 3, ENTPD2 - ect…
GO:0071216	cellular response to biotic stimulus	0.000148	0.0229	4.16	14853	111	322	10	[ZC3H12A - zinc finger ccch-type containing 12a, ICAM1 - intercellular adhesion molecule 1, TNFAIP3 - tumor necrosis factor, alpha-induced protein 3, IL8 - interleukin 8, NFKBIA - nuclear factor of kappa light polypeptide gene enhancer in b-cells inhibitor, alpha, TNIP3 - tnfaip3 interacting protein 3, DDIT3 - dna-damage-inducible transcript 3, CCL2 - chemokine (c-c motif) ligand 2, CD40 - cd40 m…
GO:0043409	negative regulation of MAPK cascade	0.00016	0.0243	4.12	14853	112	322	10	[DUSP8 - dual specificity phosphatase 8, HMGCR - 3-hydroxy-3-methylglutaryl-coa reductase, RGS2 - regulator of g-protein signaling 2, 24kda, RGS3 - regulator of g-protein signaling 3, DAG1 - dystroglycan 1 (dystrophin-associated glycoprotein 1), NF1 - neurofibromin 1, LIF - leukemia inhibitory factor, PER1 - period circadian clock 1, DUSP10 - dual specificity phosphatase 10, KLF4 - kruppel-like f…
GO:1901698	response to nitrogen compound	0.00016	0.0241	2.08	14853	643	322	29	[TRIB3 - tribbles homolog 3 (drosophila), ICAM1 - intercellular adhesion molecule 1, CDK1 - cyclin-dependent kinase 1, CIITA - class ii, major histocompatibility complex, transactivator, UBD - ubiquitin d, PRKRA - protein kinase, interferon-inducible double stranded rna dependent activator, THEM4 - thioesterase superfamily member 4, DOK1 - docking protein 1, 62kda (downstream of tyrosine kinase 1…
GO:0009612	response to mechanical stimulus	0.000171	0.0254	3.5	14853	158	322	12	[ASNS - asparagine synthetase (glutamine-hydrolyzing), FOSB - fbj murine osteosarcoma viral oncogene homolog b, LOXHD1 - lipoxygenase homology domains 1, PSPH - phosphoserine phosphatase, PTGS2 - prostaglandin-endoperoxide synthase 2 (prostaglandin g/h synthase and cyclooxygenase), KIT - v-kit hardy-zuckerman 4 feline sarcoma viral oncogene homolog, CCL2 - chemokine (c-c motif) ligand 2, SLC1A3 -…
GO:0048584	positive regulation of response to stimulus	0.000172	0.0252	1.72	14853	1262	322	47	[ICAM1 - intercellular adhesion molecule 1, PLA2R1 - phospholipase a2 receptor 1, 180kda, CDK1 - cyclin-dependent kinase 1, BIRC3 - baculoviral iap repeat containing 3, UBD - ubiquitin d, PRKRA - protein kinase, interferon-inducible double stranded rna dependent activator, BBC3 - bcl2 binding component 3, LIF - leukemia inhibitory factor, TAOK1 - tao kinase 1, BCL2L11 - bcl2-like 11 (apoptosis fa…
GO:0008284	positive regulation of cell proliferation	0.000173	0.0251	2.07	14853	646	322	29	[PURA - purine-rich element binding protein a, CDK1 - cyclin-dependent kinase 1, CAPN1 - calpain 1, (mu/i) large subunit, LIF - leukemia inhibitory factor, PAXBP1 - pax3 and pax7 binding protein 1, NRP1 - neuropilin 1, SEMA5A - sema domain, seven thrombospondin repeats (type 1 and type 1-like), transmembrane domain (tm) and short cytoplasmic domain, (semaphorin) 5a, DPP4 - dipeptidyl-peptidase 4,…
GO:0002237	response to molecule of bacterial origin	0.000182	0.026	3.1	14853	208	322	14	[ICAM1 - intercellular adhesion molecule 1, ZC3H12A - zinc finger ccch-type containing 12a, TNIP3 - tnfaip3 interacting protein 3, NFKBIA - nuclear factor of kappa light polypeptide gene enhancer in b-cells inhibitor, alpha, CCL2 - chemokine (c-c motif) ligand 2, CD40 - cd40 molecule, tnf receptor superfamily member 5, CXCL2 - chemokine (c-x-c motif) ligand 2, MALT1 - mucosa associated lymphoid t…
GO:0032879	regulation of localization	0.000183	0.0259	1.65	14853	1484	322	53	[TRIB3 - tribbles homolog 3 (drosophila), CDK1 - cyclin-dependent kinase 1, PLA2R1 - phospholipase a2 receptor 1, 180kda, PTX3 - pentraxin 3, long, BBC3 - bcl2 binding component 3, DDIT3 - dna-damage-inducible transcript 3, LIF - leukemia inhibitory factor, SPAG5 - sperm associated antigen 5, SUPT6H - suppressor of ty 6 homolog (s. cerevisiae), BCL2L11 - bcl2-like 11 (apoptosis facilitator), NRP1…
GO:0009725	response to hormone	0.000188	0.0262	2.06	14853	649	322	29	[TRIB3 - tribbles homolog 3 (drosophila), ICAM1 - intercellular adhesion molecule 1, PAPPA - pregnancy-associated plasma protein a, pappalysin 1, CDK1 - cyclin-dependent kinase 1, PSPH - phosphoserine phosphatase, THEM4 - thioesterase superfamily member 4, ABCA3 - atp-binding cassette, sub-family a (abc1), member 3, DOK1 - docking protein 1, 62kda (downstream of tyrosine kinase 1), PTGS2 - prosta…
GO:0001817	regulation of cytokine production	0.00019	0.0263	2.41	14853	402	322	21	[ZC3H12A - zinc finger ccch-type containing 12a, MC1R - melanocortin 1 receptor (alpha melanocyte stimulating hormone receptor), TGFB2 - transforming growth factor, beta 2, NFKB2 - nuclear factor of kappa light polypeptide gene enhancer in b-cells 2 (p49/p100), SEMA7A - semaphorin 7a, gpi membrane anchor (john milton hagen blood group), NFKBIA - nuclear factor of kappa light polypeptide gene enha…
GO:0071222	cellular response to lipopolysaccharide	0.0002	0.0273	4.42	14853	94	322	9	[ICAM1 - intercellular adhesion molecule 1, ZC3H12A - zinc finger ccch-type containing 12a, TNFAIP3 - tumor necrosis factor, alpha-induced protein 3, IL8 - interleukin 8, TNIP3 - tnfaip3 interacting protein 3, NFKBIA - nuclear factor of kappa light polypeptide gene enhancer in b-cells inhibitor, alpha, CCL2 - chemokine (c-c motif) ligand 2, CD40 - cd40 molecule, tnf receptor superfamily member 5,…
GO:0030261	chromosome condensation	0.00021	0.0284	8.87	14853	26	322	5	[CDK1 - cyclin-dependent kinase 1, NCAPD3 - non-smc condensin ii complex, subunit d3, SMC4 - structural maintenance of chromosomes 4, NUSAP1 - nucleolar and spindle associated protein 1, TTN - titin]
GO:0051174	regulation of phosphorus metabolic process	0.000213	0.0284	1.65	14853	1456	322	52	[TRIB3 - tribbles homolog 3 (drosophila), CDK1 - cyclin-dependent kinase 1, BIRC3 - baculoviral iap repeat containing 3, DDIT3 - dna-damage-inducible transcript 3, LIF - leukemia inhibitory factor, TAOK1 - tao kinase 1, TNFRSF10A - tumor necrosis factor receptor superfamily, member 10a, NRP1 - neuropilin 1, LDLR - low density lipoprotein receptor, ATF3 - activating transcription factor 3, ERRFI1 …
GO:0048583	regulation of response to stimulus	0.000214	0.0283	1.47	14853	2453	322	78	[TRIB3 - tribbles homolog 3 (drosophila), CDK1 - cyclin-dependent kinase 1, PLA2R1 - phospholipase a2 receptor 1, 180kda, BIRC3 - baculoviral iap repeat containing 3, BBC3 - bcl2 binding component 3, THEM4 - thioesterase superfamily member 4, DDIT3 - dna-damage-inducible transcript 3, LIF - leukemia inhibitory factor, TAOK1 - tao kinase 1, CHAC1 - chac, cation transport regulator homolog 1 (e. co…
GO:0023057	negative regulation of signaling	0.00022	0.0288	1.93	14853	787	322	33	[ICAM1 - intercellular adhesion molecule 1, DDIT4 - dna-damage-inducible transcript 4, GRK4 - g protein-coupled receptor kinase 4, RASAL1 - ras protein activator like 1 (gap1 like), DDIT3 - dna-damage-inducible transcript 3, LIF - leukemia inhibitory factor, CHAC1 - chac, cation transport regulator homolog 1 (e. coli), NRP1 - neuropilin 1, PICK1 - protein interacting with prkca 1, RASA2 - ras p21…
GO:0010648	negative regulation of cell communication	0.000241	0.0312	1.92	14853	791	322	33	[ICAM1 - intercellular adhesion molecule 1, DDIT4 - dna-damage-inducible transcript 4, GRK4 - g protein-coupled receptor kinase 4, RASAL1 - ras protein activator like 1 (gap1 like), DDIT3 - dna-damage-inducible transcript 3, LIF - leukemia inhibitory factor, CHAC1 - chac, cation transport regulator homolog 1 (e. coli), NRP1 - neuropilin 1, PICK1 - protein interacting with prkca 1, RASA2 - ras p21…
GO:0050900	leukocyte migration	0.000249	0.0318	3.17	14853	189	322	13	[ICAM1 - intercellular adhesion molecule 1, ARHGEF5 - rho guanine nucleotide exchange factor (gef) 5, TGFB2 - transforming growth factor, beta 2, FN1 - fibronectin 1, SLC7A11 - solute carrier family 7 (anionic amino acid transporter light chain, xc- system), member 11, CD44 - cd44 molecule (indian blood group), CCL2 - chemokine (c-c motif) ligand 2, SLC16A3 - solute carrier family 16 (monocarboxy…
GO:0050730	regulation of peptidyl-tyrosine phosphorylation	0.000257	0.0325	3.35	14853	165	322	12	[ERRFI1 - erbb receptor feedback inhibitor 1, ICAM1 - intercellular adhesion molecule 1, IL11 - interleukin 11, NRP1 - neuropilin 1, ADRA2B - adrenoceptor alpha 2b, CD44 - cd44 molecule (indian blood group), KIT - v-kit hardy-zuckerman 4 feline sarcoma viral oncogene homolog, CNTF - ciliary neurotrophic factor, LIF - leukemia inhibitory factor, CD40 - cd40 molecule, tnf receptor superfamily membe…
GO:0009058	biosynthetic process	0.000271	0.0339	1.37	14853	3323	322	99	[TRIB3 - tribbles homolog 3 (drosophila), MGA - mga, max dimerization protein, CDK1 - cyclin-dependent kinase 1, CIITA - class ii, major histocompatibility complex, transactivator, DDIT3 - dna-damage-inducible transcript 3, LIF - leukemia inhibitory factor, CAMTA1 - calmodulin binding transcription activator 1, PLA2G4E - phospholipase a2, group ive, EPAS1 - endothelial pas domain protein 1, RPL22…
GO:0008152	metabolic process	0.000286	0.0354	1.2	14853	7334	322	190	[TRIB3 - tribbles homolog 3 (drosophila), PAPPA - pregnancy-associated plasma protein a, pappalysin 1, MGA - mga, max dimerization protein, PLA2R1 - phospholipase a2 receptor 1, 180kda, FN1 - fibronectin 1, CDK1 - cyclin-dependent kinase 1, BIRC3 - baculoviral iap repeat containing 3, CIITA - class ii, major histocompatibility complex, transactivator, MUC19 - mucin 19, oligomeric, THEM4 - thioest…
GO:0016477	cell migration	0.000287	0.0353	2.11	14853	569	322	26	[ICAM1 - intercellular adhesion molecule 1, DDIT4 - dna-damage-inducible transcript 4, ITGA7 - integrin, alpha 7, CDK1 - cyclin-dependent kinase 1, FN1 - fibronectin 1, SLC16A3 - solute carrier family 16 (monocarboxylate transporter), member 3, SEMA5A - sema domain, seven thrombospondin repeats (type 1 and type 1-like), transmembrane domain (tm) and short cytoplasmic domain, (semaphorin) 5a, DPP4…
GO:0071219	cellular response to molecule of bacterial origin	0.000296	0.0359	4.19	14853	99	322	9	[ZC3H12A - zinc finger ccch-type containing 12a, ICAM1 - intercellular adhesion molecule 1, TNFAIP3 - tumor necrosis factor, alpha-induced protein 3, IL8 - interleukin 8, NFKBIA - nuclear factor of kappa light polypeptide gene enhancer in b-cells inhibitor, alpha, TNIP3 - tnfaip3 interacting protein 3, CCL2 - chemokine (c-c motif) ligand 2, CD40 - cd40 molecule, tnf receptor superfamily member 5,…
GO:1901216	positive regulation of neuron death	0.000307	0.0369	6.44	14853	43	322	6	[BCL2L11 - bcl2-like 11 (apoptosis facilitator), DDIT4 - dna-damage-inducible transcript 4, TGFB2 - transforming growth factor, beta 2, BBC3 - bcl2 binding component 3, DDIT3 - dna-damage-inducible transcript 3, NF1 - neurofibromin 1]
GO:0014070	response to organic cyclic compound	0.000312	0.0371	2.1	14853	572	322	26	[ICAM1 - intercellular adhesion molecule 1, PAPPA - pregnancy-associated plasma protein a, pappalysin 1, CDK1 - cyclin-dependent kinase 1, CIITA - class ii, major histocompatibility complex, transactivator, PSPH - phosphoserine phosphatase, PRKRA - protein kinase, interferon-inducible double stranded rna dependent activator, ABCA3 - atp-binding cassette, sub-family a (abc1), member 3, PTGS2 - pro…
GO:0019220	regulation of phosphate metabolic process	0.000317	0.0374	1.63	14853	1443	322	51	[TRIB3 - tribbles homolog 3 (drosophila), CDK1 - cyclin-dependent kinase 1, BIRC3 - baculoviral iap repeat containing 3, DDIT3 - dna-damage-inducible transcript 3, LIF - leukemia inhibitory factor, TAOK1 - tao kinase 1, TNFRSF10A - tumor necrosis factor receptor superfamily, member 10a, NRP1 - neuropilin 1, LDLR - low density lipoprotein receptor, ATF3 - activating transcription factor 3, ERRFI1 …
GO:0043122	regulation of I-kappaB kinase/NF-kappaB signaling	0.000321	0.0374	3.09	14853	194	322	13	[BIRC3 - baculoviral iap repeat containing 3, UBD - ubiquitin d, TNIP3 - tnfaip3 interacting protein 3, NFKBIA - nuclear factor of kappa light polypeptide gene enhancer in b-cells inhibitor, alpha, CD40 - cd40 molecule, tnf receptor superfamily member 5, PER1 - period circadian clock 1, APOL3 - apolipoprotein l, 3, MALT1 - mucosa associated lymphoid tissue lymphoma translocation gene 1, IKBKE - i…
GO:0046697	decidualization	0.000321	0.0371	11.53	14853	16	322	4	[STC2 - stanniocalcin 2, STC1 - stanniocalcin 1, PTGS2 - prostaglandin-endoperoxide synthase 2 (prostaglandin g/h synthase and cyclooxygenase), LIF - leukemia inhibitory factor]
GO:0045859	regulation of protein kinase activity	0.000328	0.0375	2.06	14853	606	322	27	[TRIB3 - tribbles homolog 3 (drosophila), CDK1 - cyclin-dependent kinase 1, DDIT3 - dna-damage-inducible transcript 3, TAOK1 - tao kinase 1, TNFRSF10A - tumor necrosis factor receptor superfamily, member 10a, MALT1 - mucosa associated lymphoid tissue lymphoma translocation gene 1, ATF3 - activating transcription factor 3, NF1 - neurofibromin 1, DUSP8 - dual specificity phosphatase 8, ASNS - aspar…
GO:0009893	positive regulation of metabolic process	0.000329	0.0373	1.5	14853	2092	322	68	[TRIB3 - tribbles homolog 3 (drosophila), CDK1 - cyclin-dependent kinase 1, BIRC3 - baculoviral iap repeat containing 3, CIITA - class ii, major histocompatibility complex, transactivator, PTX3 - pentraxin 3, long, DDIT3 - dna-damage-inducible transcript 3, LIF - leukemia inhibitory factor, PAXBP1 - pax3 and pax7 binding protein 1, TAOK1 - tao kinase 1, TNFRSF10A - tumor necrosis factor receptor …
GO:0010243	response to organonitrogen compound	0.000345	0.0388	2.05	14853	608	322	27	[TRIB3 - tribbles homolog 3 (drosophila), ICAM1 - intercellular adhesion molecule 1, CDK1 - cyclin-dependent kinase 1, UBD - ubiquitin d, THEM4 - thioesterase superfamily member 4, DOK1 - docking protein 1, 62kda (downstream of tyrosine kinase 1), PTGS2 - prostaglandin-endoperoxide synthase 2 (prostaglandin g/h synthase and cyclooxygenase), RPS6 - ribosomal protein s6, PPP5C - protein phosphatase…
GO:0032268	regulation of cellular protein metabolic process	0.000384	0.0428	1.65	14853	1344	322	48	[TRIB3 - tribbles homolog 3 (drosophila), ICAM1 - intercellular adhesion molecule 1, DDIT4 - dna-damage-inducible transcript 4, RASSF1 - ras association (ralgds/af-6) domain family member 1, CDK1 - cyclin-dependent kinase 1, BIRC3 - baculoviral iap repeat containing 3, DDIT3 - dna-damage-inducible transcript 3, PAXBP1 - pax3 and pax7 binding protein 1, LIF - leukemia inhibitory factor, TAOK1 - ta…
GO:0045124	regulation of bone resorption	0.000424	0.0467	7.69	14853	30	322	5	[CD38 - cd38 molecule, TNFAIP3 - tumor necrosis factor, alpha-induced protein 3, TFRC - transferrin receptor (p90, cd71), NF1 - neurofibromin 1, TNFRSF11B - tumor necrosis factor receptor superfamily, member 11b]
GO:0019229	regulation of vasoconstriction	0.000447	0.0489	6.02	14853	46	322	6	[ICAM1 - intercellular adhesion molecule 1, CD38 - cd38 molecule, BDKRB2 - bradykinin receptor b2, ACE2 - angiotensin i converting enzyme 2, ADRA2B - adrenoceptor alpha 2b, PTGS2 - prostaglandin-endoperoxide synthase 2 (prostaglandin g/h synthase and cyclooxygenase)]
GO:0048870	cell motility	0.000456	0.0494	2.01	14853	619	322	27	[ICAM1 - intercellular adhesion molecule 1, DDIT4 - dna-damage-inducible transcript 4, ITGA7 - integrin, alpha 7, FN1 - fibronectin 1, CDK1 - cyclin-dependent kinase 1, SLC16A3 - solute carrier family 16 (monocarboxylate transporter), member 3, ATP1A4 - atpase, na+/k+ transporting, alpha 4 polypeptide, SEMA5A - sema domain, seven thrombospondin repeats (type 1 and type 1-like), transmembrane doma…
GO:0009967	positive regulation of signal transduction	0.000463	0.0497	1.8	14853	924	322	36	[ICAM1 - intercellular adhesion molecule 1, PLA2R1 - phospholipase a2 receptor 1, 180kda, CDK1 - cyclin-dependent kinase 1, BIRC3 - baculoviral iap repeat containing 3, UBD - ubiquitin d, PRKRA - protein kinase, interferon-inducible double stranded rna dependent activator, BBC3 - bcl2 binding component 3, LIF - leukemia inhibitory factor, TAOK1 - tao kinase 1, BCL2L11 - bcl2-like 11 (apoptosis fa…
GO:0034341	response to interferon-gamma	0.000466	0.0496	4.39	14853	84	322	8	[PTPN11 - protein tyrosine phosphatase, non-receptor type 11, ICAM1 - intercellular adhesion molecule 1, CXCL16 - chemokine (c-x-c motif) ligand 16, UBD - ubiquitin d, CIITA - class ii, major histocompatibility complex, transactivator, OAS1 - 2'-5'-oligoadenylate synthetase 1, 40/46kda, CD44 - cd44 molecule (indian blood group), CCL2 - chemokine (c-c motif) ligand 2]
GO:0006935	chemotaxis	0.000495	0.0522	2.95	14853	203	322	13	[ARHGEF5 - rho guanine nucleotide exchange factor (gef) 5, TGFB2 - transforming growth factor, beta 2, CCL2 - chemokine (c-c motif) ligand 2, NRP1 - neuropilin 1, SEMA5A - sema domain, seven thrombospondin repeats (type 1 and type 1-like), transmembrane domain (tm) and short cytoplasmic domain, (semaphorin) 5a, CYR61 - cysteine-rich, angiogenic inducer, 61, CXCL2 - chemokine (c-x-c motif) ligand …
GO:0042330	taxis	0.000495	0.0518	2.95	14853	203	322	13	[ARHGEF5 - rho guanine nucleotide exchange factor (gef) 5, TGFB2 - transforming growth factor, beta 2, CCL2 - chemokine (c-c motif) ligand 2, NRP1 - neuropilin 1, SEMA5A - sema domain, seven thrombospondin repeats (type 1 and type 1-like), transmembrane domain (tm) and short cytoplasmic domain, (semaphorin) 5a, CXCL2 - chemokine (c-x-c motif) ligand 2, CYR61 - cysteine-rich, angiogenic inducer, 6…
GO:1901576	organic substance biosynthetic process	0.0005	0.0519	1.36	14853	3254	322	96	[TRIB3 - tribbles homolog 3 (drosophila), PURA - purine-rich element binding protein a, PPRC1 - peroxisome proliferator-activated receptor gamma, coactivator-related 1, MGA - mga, max dimerization protein, CDK1 - cyclin-dependent kinase 1, RFK - riboflavin kinase, CIITA - class ii, major histocompatibility complex, transactivator, DDIT3 - dna-damage-inducible transcript 3, PAXBP1 - pax3 and pax7 …
GO:0045779	negative regulation of bone resorption	0.000521	0.0536	17.3	14853	8	322	3	[CD38 - cd38 molecule, TNFAIP3 - tumor necrosis factor, alpha-induced protein 3, TNFRSF11B - tumor necrosis factor receptor superfamily, member 11b]
GO:0042511	positive regulation of tyrosine phosphorylation of Stat1 protein	0.000521	0.0531	17.3	14853	8	322	3	[KIT - v-kit hardy-zuckerman 4 feline sarcoma viral oncogene homolog, LIF - leukemia inhibitory factor, CD40 - cd40 molecule, tnf receptor superfamily member 5]
GO:0035457	cellular response to interferon-alpha	0.000521	0.0527	17.3	14853	8	322	3	[IFIT2 - interferon-induced protein with tetratricopeptide repeats 2, IFIT3 - interferon-induced protein with tetratricopeptide repeats 3, OAS1 - 2'-5'-oligoadenylate synthetase 1, 40/46kda]
GO:0043067	regulation of programmed cell death	0.000557	0.0558	1.69	14853	1147	322	42	[ICAM1 - intercellular adhesion molecule 1, IFIT2 - interferon-induced protein with tetratricopeptide repeats 2, IFIT3 - interferon-induced protein with tetratricopeptide repeats 3, CDK1 - cyclin-dependent kinase 1, BIRC3 - baculoviral iap repeat containing 3, UBD - ubiquitin d, PRKRA - protein kinase, interferon-inducible double stranded rna dependent activator, DDIT3 - dna-damage-inducible tran…
GO:0051336	regulation of hydrolase activity	0.000561	0.0557	1.82	14853	864	322	34	[ICAM1 - intercellular adhesion molecule 1, PLA2R1 - phospholipase a2 receptor 1, 180kda, BIRC3 - baculoviral iap repeat containing 3, RASAL1 - ras protein activator like 1 (gap1 like), BBC3 - bcl2 binding component 3, DDIT3 - dna-damage-inducible transcript 3, BCL2L11 - bcl2-like 11 (apoptosis facilitator), RASA2 - ras p21 protein activator 2, GPI - glucose-6-phosphate isomerase, OAS1 - 2'-5'-ol…
GO:0044281	small molecule metabolic process	0.000563	0.0555	1.48	14853	2093	322	67	[TRIB3 - tribbles homolog 3 (drosophila), SLC6A8 - solute carrier family 6 (neurotransmitter transporter), member 8, RFK - riboflavin kinase, THEM4 - thioesterase superfamily member 4, LARS - leucyl-trna synthetase, GXYLT1 - glucoside xylosyltransferase 1, SLC16A3 - solute carrier family 16 (monocarboxylate transporter), member 3, ATP1A4 - atpase, na+/k+ transporting, alpha 4 polypeptide, PICK1 -…
GO:0032320	positive regulation of Ras GTPase activity	0.000564	0.0551	3.84	14853	108	322	9	[ERRFI1 - erbb receptor feedback inhibitor 1, ICAM1 - intercellular adhesion molecule 1, ARHGEF5 - rho guanine nucleotide exchange factor (gef) 5, RASA2 - ras p21 protein activator 2, RASAL1 - ras protein activator like 1 (gap1 like), GNAS - gnas complex locus, NF1 - neurofibromin 1, CD40 - cd40 molecule, tnf receptor superfamily member 5, RABGAP1L - rab gtpase activating protein 1-like]
GO:0009719	response to endogenous stimulus	0.000567	0.055	1.71	14853	1076	322	40	[TRIB3 - tribbles homolog 3 (drosophila), ICAM1 - intercellular adhesion molecule 1, PAPPA - pregnancy-associated plasma protein a, pappalysin 1, CDK1 - cyclin-dependent kinase 1, PSPH - phosphoserine phosphatase, UBD - ubiquitin d, THEM4 - thioesterase superfamily member 4, ABCA3 - atp-binding cassette, sub-family a (abc1), member 3, DOK1 - docking protein 1, 62kda (downstream of tyrosine kinase…
GO:0051338	regulation of transferase activity	0.000568	0.0547	1.95	14853	661	322	28	[TRIB3 - tribbles homolog 3 (drosophila), CDK1 - cyclin-dependent kinase 1, DDIT3 - dna-damage-inducible transcript 3, TAOK1 - tao kinase 1, TNFRSF10A - tumor necrosis factor receptor superfamily, member 10a, MALT1 - mucosa associated lymphoid tissue lymphoma translocation gene 1, NF1 - neurofibromin 1, ATF3 - activating transcription factor 3, DUSP8 - dual specificity phosphatase 8, ASNS - aspar…
GO:0044238	primary metabolic process	0.000569	0.0543	1.2	14853	6674	322	174	[TRIB3 - tribbles homolog 3 (drosophila), PAPPA - pregnancy-associated plasma protein a, pappalysin 1, MGA - mga, max dimerization protein, FN1 - fibronectin 1, CDK1 - cyclin-dependent kinase 1, BIRC3 - baculoviral iap repeat containing 3, CIITA - class ii, major histocompatibility complex, transactivator, THEM4 - thioesterase superfamily member 4, DDIT3 - dna-damage-inducible transcript 3, MUC19…
GO:0006323	DNA packaging	0.000578	0.0547	7.21	14853	32	322	5	[CDK1 - cyclin-dependent kinase 1, NCAPD3 - non-smc condensin ii complex, subunit d3, SMC4 - structural maintenance of chromosomes 4, NUSAP1 - nucleolar and spindle associated protein 1, TTN - titin]
GO:0007165	signal transduction	0.00058	0.0544	1.34	14853	3434	322	100	[TRIB3 - tribbles homolog 3 (drosophila), CDK1 - cyclin-dependent kinase 1, BIRC3 - baculoviral iap repeat containing 3, CIITA - class ii, major histocompatibility complex, transactivator, THEM4 - thioesterase superfamily member 4, DDIT3 - dna-damage-inducible transcript 3, LIF - leukemia inhibitory factor, CHAC1 - chac, cation transport regulator homolog 1 (e. coli), TNFRSF10A - tumor necrosis f…
GO:1901214	regulation of neuron death	0.000595	0.0554	3.06	14853	181	322	12	[BCL2L11 - bcl2-like 11 (apoptosis facilitator), NRP1 - neuropilin 1, DDIT4 - dna-damage-inducible transcript 4, TGFB2 - transforming growth factor, beta 2, NR4A3 - nuclear receptor subfamily 4, group a, member 3, GPI - glucose-6-phosphate isomerase, BBC3 - bcl2 binding component 3, DDIT3 - dna-damage-inducible transcript 3, NF1 - neurofibromin 1, CNTF - ciliary neurotrophic factor, CCL2 - chemok…
GO:0010941	regulation of cell death	0.000638	0.059	1.67	14853	1191	322	43	[ICAM1 - intercellular adhesion molecule 1, IFIT2 - interferon-induced protein with tetratricopeptide repeats 2, DDIT4 - dna-damage-inducible transcript 4, IFIT3 - interferon-induced protein with tetratricopeptide repeats 3, CDK1 - cyclin-dependent kinase 1, BIRC3 - baculoviral iap repeat containing 3, UBD - ubiquitin d, PRKRA - protein kinase, interferon-inducible double stranded rna dependent a…
GO:0044703	multi-organism reproductive process	0.000645	0.0592	3.77	14853	110	322	9	[FOSB - fbj murine osteosarcoma viral oncogene homolog b, PAPPA - pregnancy-associated plasma protein a, pappalysin 1, CD38 - cd38 molecule, ACSL4 - acyl-coa synthetase long-chain family member 4, PI3 - peptidase inhibitor 3, skin-derived, ADRA2B - adrenoceptor alpha 2b, STS - steroid sulfatase (microsomal), isozyme s, GNAS - gnas complex locus, MAFF - v-maf avian musculoaponeurotic fibrosarcoma …
GO:0006984	ER-nucleus signaling pathway	0.000688	0.0627	4.15	14853	89	322	8	[ASNS - asparagine synthetase (glutamine-hydrolyzing), INSIG1 - insulin induced gene 1, STC2 - stanniocalcin 2, EIF2A - eukaryotic translation initiation factor 2a, 65kda, IL8 - interleukin 8, DDIT3 - dna-damage-inducible transcript 3, CCL2 - chemokine (c-c motif) ligand 2, ATF3 - activating transcription factor 3]
GO:0046888	negative regulation of hormone secretion	0.000705	0.0638	5.54	14853	50	322	6	[PTPN11 - protein tyrosine phosphatase, non-receptor type 11, IL11 - interleukin 11, HMGCR - 3-hydroxy-3-methylglutaryl-coa reductase, ADRA2B - adrenoceptor alpha 2b, LIF - leukemia inhibitory factor, IL6 - interleukin 6 (interferon, beta 2)]
GO:0043549	regulation of kinase activity	0.00074	0.0664	1.95	14853	639	322	27	[TRIB3 - tribbles homolog 3 (drosophila), CDK1 - cyclin-dependent kinase 1, DDIT3 - dna-damage-inducible transcript 3, TAOK1 - tao kinase 1, TNFRSF10A - tumor necrosis factor receptor superfamily, member 10a, MALT1 - mucosa associated lymphoid tissue lymphoma translocation gene 1, ATF3 - activating transcription factor 3, NF1 - neurofibromin 1, DUSP8 - dual specificity phosphatase 8, ASNS - aspar…
GO:0040011	locomotion	0.00074	0.0659	1.89	14853	706	322	29	[ICAM1 - intercellular adhesion molecule 1, DDIT4 - dna-damage-inducible transcript 4, ITGA7 - integrin, alpha 7, CDK1 - cyclin-dependent kinase 1, FN1 - fibronectin 1, SLC16A3 - solute carrier family 16 (monocarboxylate transporter), member 3, ATP1A4 - atpase, na+/k+ transporting, alpha 4 polypeptide, SEMA5A - sema domain, seven thrombospondin repeats (type 1 and type 1-like), transmembrane doma…
GO:1901362	organic cyclic compound biosynthetic process	0.000767	0.0678	1.43	14853	2355	322	73	[TRIB3 - tribbles homolog 3 (drosophila), PURA - purine-rich element binding protein a, PPRC1 - peroxisome proliferator-activated receptor gamma, coactivator-related 1, MGA - mga, max dimerization protein, CIITA - class ii, major histocompatibility complex, transactivator, RFK - riboflavin kinase, DDIT3 - dna-damage-inducible transcript 3, LIF - leukemia inhibitory factor, PAXBP1 - pax3 and pax7 …
GO:0010883	regulation of lipid storage	0.000771	0.0676	6.78	14853	34	322	5	[C3 - complement component 3, ZC3H12A - zinc finger ccch-type containing 12a, NFKBIA - nuclear factor of kappa light polypeptide gene enhancer in b-cells inhibitor, alpha, IL6 - interleukin 6 (interferon, beta 2), ABCG1 - atp-binding cassette, sub-family g (white), member 1]
GO:0022414	reproductive process	0.000798	0.0695	1.82	14853	812	322	32	[MSH4 - muts homolog 4 (e. coli), PAPPA - pregnancy-associated plasma protein a, pappalysin 1, BIRC3 - baculoviral iap repeat containing 3, STS - steroid sulfatase (microsomal), isozyme s, LIF - leukemia inhibitory factor, ATP1A4 - atpase, na+/k+ transporting, alpha 4 polypeptide, BCL2L11 - bcl2-like 11 (apoptosis facilitator), TDRD1 - tudor domain containing 1, ACSL4 - acyl-coa synthetase long-c…
GO:0006469	negative regulation of protein kinase activity	0.000819	0.0708	3.13	14853	162	322	11	[DUSP8 - dual specificity phosphatase 8, ERRFI1 - erbb receptor feedback inhibitor 1, TRIB3 - tribbles homolog 3 (drosophila), HMGCR - 3-hydroxy-3-methylglutaryl-coa reductase, RGS2 - regulator of g-protein signaling 2, 24kda, TNFAIP3 - tumor necrosis factor, alpha-induced protein 3, RGS3 - regulator of g-protein signaling 3, NF1 - neurofibromin 1, KAT2B - k(lysine) acetyltransferase 2b, DUSP10 -…
GO:0031667	response to nutrient levels	0.000836	0.0718	2.67	14853	242	322	14	[ASNS - asparagine synthetase (glutamine-hydrolyzing), ICAM1 - intercellular adhesion molecule 1, PSPH - phosphoserine phosphatase, DDIT3 - dna-damage-inducible transcript 3, CCL2 - chemokine (c-c motif) ligand 2, LIPG - lipase, endothelial, PICK1 - protein interacting with prkca 1, HMGCR - 3-hydroxy-3-methylglutaryl-coa reductase, STC2 - stanniocalcin 2, ACSL4 - acyl-coa synthetase long-chain fa…
GO:0051716	cellular response to stimulus	0.00085	0.0725	1.28	14853	4278	322	119	[TRIB3 - tribbles homolog 3 (drosophila), CDK1 - cyclin-dependent kinase 1, PLA2R1 - phospholipase a2 receptor 1, 180kda, BIRC3 - baculoviral iap repeat containing 3, CIITA - class ii, major histocompatibility complex, transactivator, THEM4 - thioesterase superfamily member 4, DDIT3 - dna-damage-inducible transcript 3, LIF - leukemia inhibitory factor, CHAC1 - chac, cation transport regulator hom…
GO:0044237	cellular metabolic process	0.000858	0.0726	1.19	14853	6722	322	174	[TRIB3 - tribbles homolog 3 (drosophila), PAPPA - pregnancy-associated plasma protein a, pappalysin 1, MGA - mga, max dimerization protein, PLA2R1 - phospholipase a2 receptor 1, 180kda, FN1 - fibronectin 1, CDK1 - cyclin-dependent kinase 1, BIRC3 - baculoviral iap repeat containing 3, CIITA - class ii, major histocompatibility complex, transactivator, MUC19 - mucin 19, oligomeric, THEM4 - thioest…
GO:0042981	regulation of apoptotic process	0.000865	0.0727	1.66	14853	1136	322	41	[ICAM1 - intercellular adhesion molecule 1, IFIT2 - interferon-induced protein with tetratricopeptide repeats 2, IFIT3 - interferon-induced protein with tetratricopeptide repeats 3, CDK1 - cyclin-dependent kinase 1, BIRC3 - baculoviral iap repeat containing 3, UBD - ubiquitin d, PRKRA - protein kinase, interferon-inducible double stranded rna dependent activator, DDIT3 - dna-damage-inducible tran…
GO:0071704	organic substance metabolic process	0.000869	0.0725	1.19	14853	6907	322	178	[TRIB3 - tribbles homolog 3 (drosophila), PAPPA - pregnancy-associated plasma protein a, pappalysin 1, MGA - mga, max dimerization protein, FN1 - fibronectin 1, CDK1 - cyclin-dependent kinase 1, BIRC3 - baculoviral iap repeat containing 3, CIITA - class ii, major histocompatibility complex, transactivator, MUC19 - mucin 19, oligomeric, THEM4 - thioesterase superfamily member 4, DDIT3 - dna-damage…
GO:0009314	response to radiation	0.000946	0.0784	2.24	14853	392	322	19	[DHRS3 - dehydrogenase/reductase (sdr family) member 3, ASNS - asparagine synthetase (glutamine-hydrolyzing), TTR - transthyretin, ICAM1 - intercellular adhesion molecule 1, MC1R - melanocortin 1 receptor (alpha melanocyte stimulating hormone receptor), REV1 - rev1, polymerase (dna directed), CCL2 - chemokine (c-c motif) ligand 2, SLC1A3 - solute carrier family 1 (glial high affinity glutamate tr…
GO:0071310	cellular response to organic substance	0.000948	0.0781	1.59	14853	1363	322	47	[TRIB3 - tribbles homolog 3 (drosophila), ICAM1 - intercellular adhesion molecule 1, IFIT2 - interferon-induced protein with tetratricopeptide repeats 2, DDIT4 - dna-damage-inducible transcript 4, IFIT3 - interferon-induced protein with tetratricopeptide repeats 3, CDK1 - cyclin-dependent kinase 1, CIITA - class ii, major histocompatibility complex, transactivator, PRKRA - protein kinase, interfe…
GO:0009968	negative regulation of signal transduction	0.000959	0.0785	1.84	14853	752	322	30	[ICAM1 - intercellular adhesion molecule 1, DDIT4 - dna-damage-inducible transcript 4, GRK4 - g protein-coupled receptor kinase 4, RASAL1 - ras protein activator like 1 (gap1 like), DDIT3 - dna-damage-inducible transcript 3, LIF - leukemia inhibitory factor, CHAC1 - chac, cation transport regulator homolog 1 (e. coli), NRP1 - neuropilin 1, RASA2 - ras p21 protein activator 2, NF1 - neurofibromin …
GO:0048585	negative regulation of response to stimulus	0.000977	0.0794	1.76	14853	892	322	34	[ICAM1 - intercellular adhesion molecule 1, DDIT4 - dna-damage-inducible transcript 4, GRK4 - g protein-coupled receptor kinase 4, RASAL1 - ras protein activator like 1 (gap1 like), DDIT3 - dna-damage-inducible transcript 3, IER3 - immediate early response 3, LIF - leukemia inhibitory factor, CHAC1 - chac, cation transport regulator homolog 1 (e. coli), SEMA5A - sema domain, seven thrombospondin …

## Sheet: Up-regulated HEK293T
GO Term	Description	P-value	FDR q-value	Enrichment	N	B	n	b	Genes
GO:0060337	type I interferon signaling pathway	1.82e-05	0.223	25.38	17320	65	42	4	[IFIT2 - interferon-induced protein with tetratricopeptide repeats 2, IFIT3 - interferon-induced protein with tetratricopeptide repeats 3, OASL - 2'-5'-oligoadenylate synthetase-like, IFNB1 - interferon, beta 1, fibroblast]
GO:0071357	cellular response to type I interferon	1.93e-05	0.119	24.99	17320	66	42	4	[IFIT2 - interferon-induced protein with tetratricopeptide repeats 2, IFIT3 - interferon-induced protein with tetratricopeptide repeats 3, OASL - 2'-5'-oligoadenylate synthetase-like, IFNB1 - interferon, beta 1, fibroblast]
GO:0034340	response to type I interferon	2.05e-05	0.0839	24.62	17320	67	42	4	[IFIT2 - interferon-induced protein with tetratricopeptide repeats 2, IFIT3 - interferon-induced protein with tetratricopeptide repeats 3, OASL - 2'-5'-oligoadenylate synthetase-like, IFNB1 - interferon, beta 1, fibroblast]
GO:0035457	cellular response to interferon-alpha	0.000159	0.489	103.1	17320	8	42	2	[IFIT2 - interferon-induced protein with tetratricopeptide repeats 2, IFIT3 - interferon-induced protein with tetratricopeptide repeats 3]
GO:0006703	estrogen biosynthetic process	0.000204	0.502	91.64	17320	9	42	2	[HSD17B8 - hydroxysteroid (17-beta) dehydrogenase 8, HSD17B7 - hydroxysteroid (17-beta) dehydrogenase 7]
GO:0051607	defense response to virus	0.000371	0.759	11.7	17320	141	42	4	[IFIT2 - interferon-induced protein with tetratricopeptide repeats 2, IFIT3 - interferon-induced protein with tetratricopeptide repeats 3, OASL - 2'-5'-oligoadenylate synthetase-like, IFNB1 - interferon, beta 1, fibroblast]
GO:0042445	hormone metabolic process	0.000401	0.704	11.46	17320	144	42	4	[HSD17B8 - hydroxysteroid (17-beta) dehydrogenase 8, HSD17B7 - hydroxysteroid (17-beta) dehydrogenase 7, DHRS2 - dehydrogenase/reductase (sdr family) member 2, CTSZ - cathepsin z]
GO:0035455	response to interferon-alpha	0.000763	1	48.52	17320	17	42	2	[IFIT2 - interferon-induced protein with tetratricopeptide repeats 2, IFIT3 - interferon-induced protein with tetratricopeptide repeats 3]
GO:0008210	estrogen metabolic process	0.000956	1	43.41	17320	19	42	2	[HSD17B8 - hydroxysteroid (17-beta) dehydrogenase 8, HSD17B7 - hydroxysteroid (17-beta) dehydrogenase 7]

## Sheet: Down-regulated PakiT03
GO Term	Description	P-value	FDR q-value	Enrichment	N	B	n	b	Genes
GO:0044767	single-organism developmental process	4.21e-07	0.00508	1.73	14861	3457	171	69	[MED27 - mediator complex subunit 27, PEG10 - paternally expressed 10, SLC6A4 - solute carrier family 6 (neurotransmitter transporter), member 4, TCF12 - transcription factor 12, SEPT4 - septin 4, TLE3 - transducin-like enhancer of split 3 (e(sp1) homolog, drosophila), CTGF - connective tissue growth factor, HES1 - hairy and enhancer of split 1, (drosophila), IFT74 - intraflagellar transport 74 h…
GO:0048589	developmental growth	1.36e-06	0.00818	6.33	14861	151	171	11	[EIF4H - eukaryotic translation initiation factor 4h, PYGO2 - pygopus homolog 2 (drosophila), HNF1B - hnf1 homeobox b, APOD - apolipoprotein d, SMAD4 - smad family member 4, ZNF830 - zinc finger protein 830, PTHLH - parathyroid hormone-like hormone, GAS1 - growth arrest-specific 1, TYMS - thymidylate synthetase, BMP4 - bone morphogenetic protein 4, SLC12A2 - solute carrier family 12 (sodium/potas…
GO:0048513	organ development	2.09e-06	0.00842	2.58	14861	975	171	29	[ADAMTS1 - adam metallopeptidase with thrombospondin type 1 motif, 1, PEG10 - paternally expressed 10, SLITRK5 - slit and ntrk-like family, member 5, TCF12 - transcription factor 12, PDGFRA - platelet-derived growth factor receptor, alpha polypeptide, SEPT4 - septin 4, HES1 - hairy and enhancer of split 1, (drosophila), CTGF - connective tissue growth factor, EGR1 - early growth response 1, MKI67…
GO:0032502	developmental process	3.74e-06	0.0113	1.62	14861	3809	171	71	[MED27 - mediator complex subunit 27, PEG10 - paternally expressed 10, SLC6A4 - solute carrier family 6 (neurotransmitter transporter), member 4, GDF10 - growth differentiation factor 10, TCF12 - transcription factor 12, SEPT4 - septin 4, TLE3 - transducin-like enhancer of split 3 (e(sp1) homolog, drosophila), CTGF - connective tissue growth factor, HES1 - hairy and enhancer of split 1, (drosophi…
GO:0048856	anatomical structure development	5.37e-06	0.013	1.86	14861	2337	171	50	[PEG10 - paternally expressed 10, SLC6A4 - solute carrier family 6 (neurotransmitter transporter), member 4, GDF10 - growth differentiation factor 10, TCF12 - transcription factor 12, SEPT4 - septin 4, CTGF - connective tissue growth factor, HES1 - hairy and enhancer of split 1, (drosophila), MKI67 - antigen identified by monoclonal antibody ki-67, CASP3 - caspase 3, apoptosis-related cysteine pe…
GO:0009653	anatomical structure morphogenesis	5.77e-06	0.0116	2.36	14861	1141	171	31	[SLITRK5 - slit and ntrk-like family, member 5, SLC6A4 - solute carrier family 6 (neurotransmitter transporter), member 4, LRP1 - low density lipoprotein receptor-related protein 1, PDGFRA - platelet-derived growth factor receptor, alpha polypeptide, TLE3 - transducin-like enhancer of split 3 (e(sp1) homolog, drosophila), HES1 - hairy and enhancer of split 1, (drosophila), SEMA5A - sema domain, s…
GO:0023051	regulation of signaling	1.08e-05	0.0186	1.88	14861	2124	171	46	[PEG10 - paternally expressed 10, SLC6A4 - solute carrier family 6 (neurotransmitter transporter), member 4, LRP1 - low density lipoprotein receptor-related protein 1, CXXC5 - cxxc finger protein 5, GDI1 - gdp dissociation inhibitor 1, PDGFRA - platelet-derived growth factor receptor, alpha polypeptide, SEPT4 - septin 4, HES1 - hairy and enhancer of split 1, (drosophila), CTGF - connective tissue…
GO:0010646	regulation of cell communication	1.25e-05	0.0189	1.87	14861	2136	171	46	[PEG10 - paternally expressed 10, SLC6A4 - solute carrier family 6 (neurotransmitter transporter), member 4, LRP1 - low density lipoprotein receptor-related protein 1, CXXC5 - cxxc finger protein 5, GDI1 - gdp dissociation inhibitor 1, PDGFRA - platelet-derived growth factor receptor, alpha polypeptide, SEPT4 - septin 4, HES1 - hairy and enhancer of split 1, (drosophila), CTGF - connective tissue…
GO:0060395	SMAD protein signal transduction	2.77e-05	0.0371	21.73	14861	16	171	4	[HNF4A - hepatocyte nuclear factor 4, alpha, BMP2 - bone morphogenetic protein 2, SMAD4 - smad family member 4, BMP4 - bone morphogenetic protein 4]
GO:0040007	growth	2.8e-05	0.0338	3.94	14861	287	171	13	[PYGO2 - pygopus homolog 2 (drosophila), EIF4H - eukaryotic translation initiation factor 4h, ZNF830 - zinc finger protein 830, GDF10 - growth differentiation factor 10, HNF1B - hnf1 homeobox b, BMP2 - bone morphogenetic protein 2, APOD - apolipoprotein d, SMAD4 - smad family member 4, PTHLH - parathyroid hormone-like hormone, BMP4 - bone morphogenetic protein 4, TYMS - thymidylate synthetase, GA…
GO:0048172	regulation of short-term neuronal synaptic plasticity	2.92e-05	0.032	43.45	14861	6	171	3	[UNC13B - unc-13 homolog b (c. elegans), SYNGR1 - synaptogyrin 1, UNC13A - unc-13 homolog a (c. elegans)]
GO:0009887	organ morphogenesis	3.17e-05	0.0319	3.45	14861	378	171	15	[ID2 - inhibitor of dna binding 2, dominant negative helix-loop-helix protein, ID3 - inhibitor of dna binding 3, dominant negative helix-loop-helix protein, EVL - enah/vasp-like, TMEM176B - transmembrane protein 176b, TUFT1 - tuftelin 1, SLC6A4 - solute carrier family 6 (neurotransmitter transporter), member 4, PDGFRA - platelet-derived growth factor receptor, alpha polypeptide, TLE3 - transducin…
GO:0050794	regulation of cellular process	4.08e-05	0.0378	1.31	14861	7214	171	109	[NFATC2IP - nuclear factor of activated t-cells, cytoplasmic, calcineurin-dependent 2 interacting protein, C1QL3 - complement component 1, q subcomponent-like 3, GDF10 - growth differentiation factor 10, GDI1 - gdp dissociation inhibitor 1, TCF12 - transcription factor 12, UHRF1 - ubiquitin-like with phd and ring finger domains 1, SEPT4 - septin 4, ABCA2 - atp-binding cassette, sub-family a (abc1…
GO:0010628	positive regulation of gene expression	4.96e-05	0.0427	2.23	14861	1092	171	28	[ERCC3 - excision repair cross-complementing rodent repair deficiency, complementation group 3, SLC6A4 - solute carrier family 6 (neurotransmitter transporter), member 4, TCF12 - transcription factor 12, UHRF1 - ubiquitin-like with phd and ring finger domains 1, TP53BP1 - tumor protein p53 binding protein 1, ARID1A - at rich interactive domain 1a (swi-like), TFDP1 - transcription factor dp-1, CTG…
GO:0001822	kidney development	5.77e-05	0.0464	5.99	14861	116	171	8	[ID2 - inhibitor of dna binding 2, dominant negative helix-loop-helix protein, PYGO2 - pygopus homolog 2 (drosophila), EGR1 - early growth response 1, ID3 - inhibitor of dna binding 3, dominant negative helix-loop-helix protein, HNF1B - hnf1 homeobox b, ADAMTS1 - adam metallopeptidase with thrombospondin type 1 motif, 1, ALDH1A2 - aldehyde dehydrogenase 1 family, member a2, BMP4 - bone morphogene…
GO:0048168	regulation of neuronal synaptic plasticity	6.15e-05	0.0464	11.74	14861	37	171	5	[EGR1 - early growth response 1, UNC13B - unc-13 homolog b (c. elegans), SYNGR1 - synaptogyrin 1, EGR2 - early growth response 2, UNC13A - unc-13 homolog a (c. elegans)]
GO:0009966	regulation of signal transduction	8.14e-05	0.0578	1.84	14861	1890	171	40	[PEG10 - paternally expressed 10, LRP1 - low density lipoprotein receptor-related protein 1, CXXC5 - cxxc finger protein 5, GDI1 - gdp dissociation inhibitor 1, PDGFRA - platelet-derived growth factor receptor, alpha polypeptide, SEPT4 - septin 4, HES1 - hairy and enhancer of split 1, (drosophila), EGR1 - early growth response 1, CTGF - connective tissue growth factor, TFDP1 - transcription facto…
GO:0048598	embryonic morphogenesis	0.000109	0.0731	3.25	14861	374	171	14	[ID2 - inhibitor of dna binding 2, dominant negative helix-loop-helix protein, FOXJ1 - forkhead box j1, PDGFRA - platelet-derived growth factor receptor, alpha polypeptide, HES1 - hairy and enhancer of split 1, (drosophila), FOXP4 - forkhead box p4, HNF1B - hnf1 homeobox b, GNA12 - guanine nucleotide binding protein (g protein) alpha 12, PPAP2B - phosphatidic acid phosphatase type 2b, SMAD4 - sma…
GO:0051173	positive regulation of nitrogen compound metabolic process	0.000117	0.0744	2.08	14861	1209	171	29	[ERCC3 - excision repair cross-complementing rodent repair deficiency, complementation group 3, NELFE - negative elongation factor complex member e, TCF12 - transcription factor 12, UHRF1 - ubiquitin-like with phd and ring finger domains 1, PDGFRA - platelet-derived growth factor receptor, alpha polypeptide, TP53BP1 - tumor protein p53 binding protein 1, ARID1A - at rich interactive domain 1a (sw…
GO:0003130	BMP signaling pathway involved in heart induction	0.000132	0.0794	86.91	14861	2	171	2	[BMP2 - bone morphogenetic protein 2, BMP4 - bone morphogenetic protein 4]
GO:0009891	positive regulation of biosynthetic process	0.000144	0.0829	2.03	14861	1286	171	30	[ERCC3 - excision repair cross-complementing rodent repair deficiency, complementation group 3, NELFE - negative elongation factor complex member e, TCF12 - transcription factor 12, UHRF1 - ubiquitin-like with phd and ring finger domains 1, PDGFRA - platelet-derived growth factor receptor, alpha polypeptide, TP53BP1 - tumor protein p53 binding protein 1, ARID1A - at rich interactive domain 1a (sw…
GO:0048711	positive regulation of astrocyte differentiation	0.000169	0.0929	26.07	14861	10	171	3	[HES1 - hairy and enhancer of split 1, (drosophila), ID2 - inhibitor of dna binding 2, dominant negative helix-loop-helix protein, BMP2 - bone morphogenetic protein 2]
GO:0010557	positive regulation of macromolecule biosynthetic process	0.000177	0.0927	2.07	14861	1176	171	28	[ERCC3 - excision repair cross-complementing rodent repair deficiency, complementation group 3, NELFE - negative elongation factor complex member e, TCF12 - transcription factor 12, UHRF1 - ubiquitin-like with phd and ring finger domains 1, PDGFRA - platelet-derived growth factor receptor, alpha polypeptide, TP53BP1 - tumor protein p53 binding protein 1, ARID1A - at rich interactive domain 1a (sw…
GO:0050789	regulation of biological process	0.000177	0.0891	1.27	14861	7601	171	111	[NFATC2IP - nuclear factor of activated t-cells, cytoplasmic, calcineurin-dependent 2 interacting protein, C1QL3 - complement component 1, q subcomponent-like 3, GDF10 - growth differentiation factor 10, GDI1 - gdp dissociation inhibitor 1, TCF12 - transcription factor 12, UHRF1 - ubiquitin-like with phd and ring finger domains 1, SEPT4 - septin 4, ABCA2 - atp-binding cassette, sub-family a (abc1…
GO:0008283	cell proliferation	0.000185	0.0894	2.71	14861	545	171	17	[ID2 - inhibitor of dna binding 2, dominant negative helix-loop-helix protein, FIGNL1 - fidgetin-like 1, LRP1 - low density lipoprotein receptor-related protein 1, CCND3 - cyclin d3, MAS1 - mas1 oncogene, UHRF1 - ubiquitin-like with phd and ring finger domains 1, TFDP1 - transcription factor dp-1, CTGF - connective tissue growth factor, EGR1 - early growth response 1, SEMA5A - sema domain, seven …
GO:0009888	tissue development	0.000189	0.0876	2.81	14861	494	171	16	[ID2 - inhibitor of dna binding 2, dominant negative helix-loop-helix protein, FOXJ1 - forkhead box j1, TUFT1 - tuftelin 1, SLC40A1 - solute carrier family 40 (iron-regulated transporter), member 1, CTGF - connective tissue growth factor, HNF1B - hnf1 homeobox b, BMP2 - bone morphogenetic protein 2, APOD - apolipoprotein d, SMAD4 - smad family member 4, ALDH1A2 - aldehyde dehydrogenase 1 family, …
GO:0045935	positive regulation of nucleobase-containing compound metabolic process	0.000198	0.0884	2.06	14861	1184	171	28	[ERCC3 - excision repair cross-complementing rodent repair deficiency, complementation group 3, NELFE - negative elongation factor complex member e, TCF12 - transcription factor 12, UHRF1 - ubiquitin-like with phd and ring finger domains 1, PDGFRA - platelet-derived growth factor receptor, alpha polypeptide, TP53BP1 - tumor protein p53 binding protein 1, ARID1A - at rich interactive domain 1a (sw…
GO:0032386	regulation of intracellular transport	0.000202	0.0872	3.24	14861	349	171	13	[GDI1 - gdp dissociation inhibitor 1, SH3TC2 - sh3 domain and tetratricopeptide repeats 2, ABCA2 - atp-binding cassette, sub-family a (abc1), member 2, TFDP1 - transcription factor dp-1, UNC13D - unc-13 homolog d (c. elegans), SEMA5A - sema domain, seven thrombospondin repeats (type 1 and type 1-like), transmembrane domain (tm) and short cytoplasmic domain, (semaphorin) 5a, TNFRSF1A - tumor necro…
GO:0006357	regulation of transcription from RNA polymerase II promoter	0.000228	0.0951	2.01	14861	1257	171	29	[MED27 - mediator complex subunit 27, ERCC3 - excision repair cross-complementing rodent repair deficiency, complementation group 3, NELFE - negative elongation factor complex member e, TCF12 - transcription factor 12, UHRF1 - ubiquitin-like with phd and ring finger domains 1, ABCA2 - atp-binding cassette, sub-family a (abc1), member 2, TP53BP1 - tumor protein p53 binding protein 1, ARID1A - at r…
GO:0031328	positive regulation of cellular biosynthetic process	0.000254	0.102	1.99	14861	1265	171	29	[ERCC3 - excision repair cross-complementing rodent repair deficiency, complementation group 3, NELFE - negative elongation factor complex member e, TCF12 - transcription factor 12, UHRF1 - ubiquitin-like with phd and ring finger domains 1, PDGFRA - platelet-derived growth factor receptor, alpha polypeptide, TP53BP1 - tumor protein p53 binding protein 1, ARID1A - at rich interactive domain 1a (sw…
GO:0019222	regulation of metabolic process	0.000257	0.0999	1.41	14861	4690	171	76	[MED27 - mediator complex subunit 27, NFATC2IP - nuclear factor of activated t-cells, cytoplasmic, calcineurin-dependent 2 interacting protein, CCNE2 - cyclin e2, NELFE - negative elongation factor complex member e, SLC6A4 - solute carrier family 6 (neurotransmitter transporter), member 4, TCF12 - transcription factor 12, GDI1 - gdp dissociation inhibitor 1, UHRF1 - ubiquitin-like with phd and ri…
GO:1902680	positive regulation of RNA biosynthetic process	0.000334	0.126	2.1	14861	1036	171	25	[ERCC3 - excision repair cross-complementing rodent repair deficiency, complementation group 3, NELFE - negative elongation factor complex member e, TCF12 - transcription factor 12, UHRF1 - ubiquitin-like with phd and ring finger domains 1, TP53BP1 - tumor protein p53 binding protein 1, ARID1A - at rich interactive domain 1a (swi-like), HES1 - hairy and enhancer of split 1, (drosophila), EGR1 - e…
GO:0008285	negative regulation of cell proliferation	0.00038	0.139	2.64	14861	526	171	16	[ID2 - inhibitor of dna binding 2, dominant negative helix-loop-helix protein, HNF4A - hepatocyte nuclear factor 4, alpha, ADAMTS1 - adam metallopeptidase with thrombospondin type 1 motif, 1, FOXJ1 - forkhead box j1, SLC6A4 - solute carrier family 6 (neurotransmitter transporter), member 4, HES1 - hairy and enhancer of split 1, (drosophila), PPAP2A - phosphatidic acid phosphatase type 2a, BMP2 - …
GO:0009893	positive regulation of metabolic process	0.000381	0.135	1.7	14861	2101	171	41	[ERCC3 - excision repair cross-complementing rodent repair deficiency, complementation group 3, NELFE - negative elongation factor complex member e, SLC6A4 - solute carrier family 6 (neurotransmitter transporter), member 4, CCND3 - cyclin d3, TCF12 - transcription factor 12, UHRF1 - ubiquitin-like with phd and ring finger domains 1, PDGFRA - platelet-derived growth factor receptor, alpha polypept…
GO:0072138	mesenchymal cell proliferation involved in ureteric bud development	0.000392	0.135	57.94	14861	3	171	2	[BMP2 - bone morphogenetic protein 2, BMP4 - bone morphogenetic protein 4]
GO:0010604	positive regulation of macromolecule metabolic process	0.000421	0.141	1.74	14861	1903	171	38	[ERCC3 - excision repair cross-complementing rodent repair deficiency, complementation group 3, NELFE - negative elongation factor complex member e, SLC6A4 - solute carrier family 6 (neurotransmitter transporter), member 4, CCND3 - cyclin d3, TCF12 - transcription factor 12, UHRF1 - ubiquitin-like with phd and ring finger domains 1, TP53BP1 - tumor protein p53 binding protein 1, PDGFRA - platelet…
GO:0051254	positive regulation of RNA metabolic process	0.000445	0.145	2.06	14861	1056	171	25	[ERCC3 - excision repair cross-complementing rodent repair deficiency, complementation group 3, NELFE - negative elongation factor complex member e, TCF12 - transcription factor 12, UHRF1 - ubiquitin-like with phd and ring finger domains 1, TP53BP1 - tumor protein p53 binding protein 1, ARID1A - at rich interactive domain 1a (swi-like), HES1 - hairy and enhancer of split 1, (drosophila), EGR1 - e…
GO:0045944	positive regulation of transcription from RNA polymerase II promoter	0.000458	0.145	2.36	14861	701	171	19	[ID2 - inhibitor of dna binding 2, dominant negative helix-loop-helix protein, HNF4A - hepatocyte nuclear factor 4, alpha, ERCC3 - excision repair cross-complementing rodent repair deficiency, complementation group 3, FOXJ1 - forkhead box j1, EGR2 - early growth response 2, UHRF1 - ubiquitin-like with phd and ring finger domains 1, TP53BP1 - tumor protein p53 binding protein 1, TFDP1 - transcript…
GO:0045893	positive regulation of transcription, DNA-templated	0.000467	0.145	2.09	14861	998	171	24	[HNF4A - hepatocyte nuclear factor 4, alpha, ID2 - inhibitor of dna binding 2, dominant negative helix-loop-helix protein, CHEK1 - checkpoint kinase 1, FOXJ1 - forkhead box j1, ERCC3 - excision repair cross-complementing rodent repair deficiency, complementation group 3, EGR2 - early growth response 2, TCF12 - transcription factor 12, UHRF1 - ubiquitin-like with phd and ring finger domains 1, TP5…
GO:0065007	biological regulation	0.000478	0.144	1.23	14861	8024	171	114	[NFATC2IP - nuclear factor of activated t-cells, cytoplasmic, calcineurin-dependent 2 interacting protein, C1QL3 - complement component 1, q subcomponent-like 3, GDF10 - growth differentiation factor 10, GDI1 - gdp dissociation inhibitor 1, TCF12 - transcription factor 12, UHRF1 - ubiquitin-like with phd and ring finger domains 1, ABCA2 - atp-binding cassette, sub-family a (abc1), member 2, SEPT4…
GO:0031325	positive regulation of cellular metabolic process	0.000481	0.141	1.71	14861	1985	171	39	[ERCC3 - excision repair cross-complementing rodent repair deficiency, complementation group 3, NELFE - negative elongation factor complex member e, CCND3 - cyclin d3, TCF12 - transcription factor 12, UHRF1 - ubiquitin-like with phd and ring finger domains 1, PDGFRA - platelet-derived growth factor receptor, alpha polypeptide, SEPT4 - septin 4, TP53BP1 - tumor protein p53 binding protein 1, ARID1…
GO:2000725	regulation of cardiac muscle cell differentiation	0.000496	0.143	18.62	14861	14	171	3	[BMP2 - bone morphogenetic protein 2, EFNB2 - ephrin-b2, BMP4 - bone morphogenetic protein 4]
GO:0021537	telencephalon development	0.000496	0.139	18.62	14861	14	171	3	[HES1 - hairy and enhancer of split 1, (drosophila), BMP2 - bone morphogenetic protein 2, BMP4 - bone morphogenetic protein 4]
GO:2000136	regulation of cell proliferation involved in heart morphogenesis	0.000615	0.169	17.38	14861	15	171	3	[HES1 - hairy and enhancer of split 1, (drosophila), SMAD4 - smad family member 4, BMP4 - bone morphogenetic protein 4]
GO:0050896	response to stimulus	0.000632	0.169	1.34	14861	5390	171	83	[SLC6A4 - solute carrier family 6 (neurotransmitter transporter), member 4, CXXC5 - cxxc finger protein 5, GDF10 - growth differentiation factor 10, TCF12 - transcription factor 12, GDI1 - gdp dissociation inhibitor 1, UHRF1 - ubiquitin-like with phd and ring finger domains 1, ABCA2 - atp-binding cassette, sub-family a (abc1), member 2, TLE3 - transducin-like enhancer of split 3 (e(sp1) homolog, …
GO:0048522	positive regulation of cellular process	0.00064	0.168	1.5	14861	3253	171	56	[NELFE - negative elongation factor complex member e, SLC6A4 - solute carrier family 6 (neurotransmitter transporter), member 4, CXXC5 - cxxc finger protein 5, TCF12 - transcription factor 12, UHRF1 - ubiquitin-like with phd and ring finger domains 1, SEPT4 - septin 4, HES1 - hairy and enhancer of split 1, (drosophila), CTGF - connective tissue growth factor, IFT74 - intraflagellar transport 74 h…
GO:0048523	negative regulation of cellular process	0.000675	0.173	1.54	14861	2885	171	51	[MED27 - mediator complex subunit 27, PEG10 - paternally expressed 10, NELFE - negative elongation factor complex member e, SLC6A4 - solute carrier family 6 (neurotransmitter transporter), member 4, GDI1 - gdp dissociation inhibitor 1, UHRF1 - ubiquitin-like with phd and ring finger domains 1, CTGF - connective tissue growth factor, HES1 - hairy and enhancer of split 1, (drosophila), PRCC - papil…
GO:0051093	negative regulation of developmental process	0.000681	0.171	2.51	14861	555	171	16	[ID2 - inhibitor of dna binding 2, dominant negative helix-loop-helix protein, MED27 - mediator complex subunit 27, ID3 - inhibitor of dna binding 3, dominant negative helix-loop-helix protein, TMEM176B - transmembrane protein 176b, FOXJ1 - forkhead box j1, SLC6A4 - solute carrier family 6 (neurotransmitter transporter), member 4, COL4A2 - collagen, type iv, alpha 2, GDI1 - gdp dissociation inhib…
GO:0042476	odontogenesis	0.000709	0.175	5.61	14861	93	171	6	[ID3 - inhibitor of dna binding 3, dominant negative helix-loop-helix protein, BMP2 - bone morphogenetic protein 2, TUFT1 - tuftelin 1, GAS1 - growth arrest-specific 1, BMP4 - bone morphogenetic protein 4, PDGFRA - platelet-derived growth factor receptor, alpha polypeptide]
GO:0042127	regulation of cell proliferation	0.000724	0.175	1.96	14861	1155	171	26	[ADAMTS1 - adam metallopeptidase with thrombospondin type 1 motif, 1, SLC6A4 - solute carrier family 6 (neurotransmitter transporter), member 4, PDGFRA - platelet-derived growth factor receptor, alpha polypeptide, HES1 - hairy and enhancer of split 1, (drosophila), CTGF - connective tissue growth factor, EGR1 - early growth response 1, SEMA5A - sema domain, seven thrombospondin repeats (type 1 an…
GO:0051716	cellular response to stimulus	0.000734	0.174	1.4	14861	4279	171	69	[SLC6A4 - solute carrier family 6 (neurotransmitter transporter), member 4, CXXC5 - cxxc finger protein 5, GDF10 - growth differentiation factor 10, GDI1 - gdp dissociation inhibitor 1, UHRF1 - ubiquitin-like with phd and ring finger domains 1, TLE3 - transducin-like enhancer of split 3 (e(sp1) homolog, drosophila), CTGF - connective tissue growth factor, HES1 - hairy and enhancer of split 1, (dr…
GO:0008631	intrinsic apoptotic signaling pathway in response to oxidative stress	0.000751	0.174	16.29	14861	16	171	3	[ARL6IP5 - adp-ribosylation-like factor 6 interacting protein 5, CASP3 - caspase 3, apoptosis-related cysteine peptidase, MAP3K5 - mitogen-activated protein kinase kinase kinase 5]
GO:0061312	BMP signaling pathway involved in heart development	0.000778	0.177	43.45	14861	4	171	2	[BMP2 - bone morphogenetic protein 2, BMP4 - bone morphogenetic protein 4]
GO:0033085	negative regulation of T cell differentiation in thymus	0.000778	0.174	43.45	14861	4	171	2	[FOXJ1 - forkhead box j1, BMP4 - bone morphogenetic protein 4]
GO:0072095	regulation of branch elongation involved in ureteric bud branching	0.000778	0.171	43.45	14861	4	171	2	[HNF1B - hnf1 homeobox b, BMP4 - bone morphogenetic protein 4]
GO:0021978	telencephalon regionalization	0.000778	0.168	43.45	14861	4	171	2	[BMP2 - bone morphogenetic protein 2, BMP4 - bone morphogenetic protein 4]
GO:0001523	retinoid metabolic process	0.00078	0.165	6.9	14861	63	171	5	[TTR - transthyretin, LRP1 - low density lipoprotein receptor-related protein 1, ALDH1A2 - aldehyde dehydrogenase 1 family, member a2, CRABP2 - cellular retinoic acid binding protein 2, RBP1 - retinol binding protein 1, cellular]
GO:0030855	epithelial cell differentiation	0.000792	0.165	3.38	14861	257	171	10	[ID2 - inhibitor of dna binding 2, dominant negative helix-loop-helix protein, ID3 - inhibitor of dna binding 3, dominant negative helix-loop-helix protein, HNF1B - hnf1 homeobox b, FOXP4 - forkhead box p4, BMP2 - bone morphogenetic protein 2, ERCC3 - excision repair cross-complementing rodent repair deficiency, complementation group 3, SMAD4 - smad family member 4, PTHLH - parathyroid hormone-li…
GO:0009746	response to hexose	0.000793	0.162	5.49	14861	95	171	6	[HNF4A - hepatocyte nuclear factor 4, alpha, EGR1 - early growth response 1, CTGF - connective tissue growth factor, SLC34A2 - solute carrier family 34 (type ii sodium/phosphate contransporter), member 2, HNF1B - hnf1 homeobox b, GAS6 - growth arrest-specific 6]
GO:0048583	regulation of response to stimulus	0.000799	0.161	1.59	14861	2465	171	45	[PEG10 - paternally expressed 10, LRP1 - low density lipoprotein receptor-related protein 1, CXXC5 - cxxc finger protein 5, GDI1 - gdp dissociation inhibitor 1, PDGFRA - platelet-derived growth factor receptor, alpha polypeptide, SEPT4 - septin 4, HES1 - hairy and enhancer of split 1, (drosophila), CTGF - connective tissue growth factor, EGR1 - early growth response 1, TFDP1 - transcription facto…
GO:0048519	negative regulation of biological process	0.000855	0.169	1.5	14861	3139	171	54	[MED27 - mediator complex subunit 27, PEG10 - paternally expressed 10, NELFE - negative elongation factor complex member e, SLC6A4 - solute carrier family 6 (neurotransmitter transporter), member 4, GDI1 - gdp dissociation inhibitor 1, UHRF1 - ubiquitin-like with phd and ring finger domains 1, HES1 - hairy and enhancer of split 1, (drosophila), CTGF - connective tissue growth factor, PRCC - papil…

## Sheet: Down-regulated HEK293T
GO Term	Description	P-value	FDR q-value	Enrichment	N	B	n	b	Genes
GO:0006796	phosphate-containing compound metabolic process	6.27e-23	7.71e-19	2.48	17334	1645	543	128	[PRDX6 - peroxiredoxin 6, GFPT1 - glutamine--fructose-6-phosphate transaminase 1, PAICS - phosphoribosylaminoimidazole carboxylase, phosphoribosylaminoimidazole succinocarboxamide synthetase, MST4 - serine/threonine protein kinase mst4, GSPT1 - g1 to s phase transition 1, BRAF - v-raf murine sarcoma viral oncogene homolog b, LDHB - lactate dehydrogenase b, LDHC - lactate dehydrogenase c, MAP2K4 -…
GO:0006793	phosphorus metabolic process	2.04e-22	1.25e-18	2.44	17334	1688	543	129	[PRDX6 - peroxiredoxin 6, GFPT1 - glutamine--fructose-6-phosphate transaminase 1, PAICS - phosphoribosylaminoimidazole carboxylase, phosphoribosylaminoimidazole succinocarboxamide synthetase, MST4 - serine/threonine protein kinase mst4, GSPT1 - g1 to s phase transition 1, BRAF - v-raf murine sarcoma viral oncogene homolog b, LDHB - lactate dehydrogenase b, LDHC - lactate dehydrogenase c, MAP2K4 -…
GO:0009112	nucleobase metabolic process	3.77e-20	1.54e-16	11.97	17334	64	543	24	[CAD - carbamoyl-phosphate synthetase 2, aspartate transcarbamylase, and dihydroorotase, PAICS - phosphoribosylaminoimidazole carboxylase, phosphoribosylaminoimidazole succinocarboxamide synthetase, CRMP1 - collapsin response mediator protein 1, NT5C2 - 5'-nucleotidase, cytosolic ii, MAPK1 - mitogen-activated protein kinase 1, AMPD2 - adenosine monophosphate deaminase 2, ADSS - adenylosuccinate s…
GO:0009165	nucleotide biosynthetic process	1.54e-19	4.72e-16	6.53	17334	176	543	36	[GFPT1 - glutamine--fructose-6-phosphate transaminase 1, PAICS - phosphoribosylaminoimidazole carboxylase, phosphoribosylaminoimidazole succinocarboxamide synthetase, PGM3 - phosphoglucomutase 3, PANK4 - pantothenate kinase 4, RRM2B - ribonucleotide reductase m2 b (tp53 inducible), ALDOA - aldolase a, fructose-bisphosphate, NME3 - nme/nm23 nucleoside diphosphate kinase 3, ADSS - adenylosuccinate …
GO:1901293	nucleoside phosphate biosynthetic process	2.77e-19	6.82e-16	6.42	17334	179	543	36	[GFPT1 - glutamine--fructose-6-phosphate transaminase 1, PAICS - phosphoribosylaminoimidazole carboxylase, phosphoribosylaminoimidazole succinocarboxamide synthetase, PGM3 - phosphoglucomutase 3, PANK4 - pantothenate kinase 4, RRM2B - ribonucleotide reductase m2 b (tp53 inducible), ALDOA - aldolase a, fructose-bisphosphate, NME3 - nme/nm23 nucleoside diphosphate kinase 3, ADSS - adenylosuccinate …
GO:0055086	nucleobase-containing small molecule metabolic process	2.52e-17	5.17e-14	3.27	17334	635	543	65	[GFPT1 - glutamine--fructose-6-phosphate transaminase 1, PAICS - phosphoribosylaminoimidazole carboxylase, phosphoribosylaminoimidazole succinocarboxamide synthetase, PGM3 - phosphoglucomutase 3, GNL1 - guanine nucleotide binding protein-like 1, GSPT1 - g1 to s phase transition 1, NME3 - nme/nm23 nucleoside diphosphate kinase 3, ADSS - adenylosuccinate synthase, ADSL - adenylosuccinate lyase, ATI…
GO:0019637	organophosphate metabolic process	1e-16	1.76e-13	2.77	17334	909	543	79	[PRDX6 - peroxiredoxin 6, GFPT1 - glutamine--fructose-6-phosphate transaminase 1, PGM3 - phosphoglucomutase 3, PAICS - phosphoribosylaminoimidazole carboxylase, phosphoribosylaminoimidazole succinocarboxamide synthetase, GNL1 - guanine nucleotide binding protein-like 1, GSPT1 - g1 to s phase transition 1, NME3 - nme/nm23 nucleoside diphosphate kinase 3, ADSS - adenylosuccinate synthase, ADSL - ad…
GO:0090407	organophosphate biosynthetic process	1.44e-16	2.21e-13	3.96	17334	395	543	49	[GFPT1 - glutamine--fructose-6-phosphate transaminase 1, PGM3 - phosphoglucomutase 3, PAICS - phosphoribosylaminoimidazole carboxylase, phosphoribosylaminoimidazole succinocarboxamide synthetase, ADSS - adenylosuccinate synthase, NME3 - nme/nm23 nucleoside diphosphate kinase 3, ADSL - adenylosuccinate lyase, ATIC - 5-aminoimidazole-4-carboxamide ribonucleotide formyltransferase/imp cyclohydrolase…
GO:0044710	single-organism metabolic process	1.6e-15	2.19e-12	1.68	17334	3750	543	197	[PRDX6 - peroxiredoxin 6, GFPT1 - glutamine--fructose-6-phosphate transaminase 1, RELA - v-rel avian reticuloendotheliosis viral oncogene homolog a, LDHB - lactate dehydrogenase b, LDHC - lactate dehydrogenase c, ENO3 - enolase 3 (beta, muscle), DPYSL5 - dihydropyrimidinase-like 5, ENO2 - enolase 2 (gamma, neuronal), NUBP1 - nucleotide binding protein 1, ENO1 - enolase 1, (alpha), UAP1 - udp-n-ac…
GO:0044711	single-organism biosynthetic process	1.07e-14	1.32e-11	2.5	17334	1049	543	82	[GFPT1 - glutamine--fructose-6-phosphate transaminase 1, UROS - uroporphyrinogen iii synthase, PGM3 - phosphoglucomutase 3, PAICS - phosphoribosylaminoimidazole carboxylase, phosphoribosylaminoimidazole succinocarboxamide synthetase, UROD - uroporphyrinogen decarboxylase, DDT - d-dopachrome tautomerase, PGM1 - phosphoglucomutase 1, PSAT1 - phosphoserine aminotransferase 1, NME3 - nme/nm23 nucleos…
GO:0006753	nucleoside phosphate metabolic process	2.71e-14	3.02e-11	3.1	17334	587	543	57	[GFPT1 - glutamine--fructose-6-phosphate transaminase 1, PGM3 - phosphoglucomutase 3, PAICS - phosphoribosylaminoimidazole carboxylase, phosphoribosylaminoimidazole succinocarboxamide synthetase, GNL1 - guanine nucleotide binding protein-like 1, GSPT1 - g1 to s phase transition 1, NME3 - nme/nm23 nucleoside diphosphate kinase 3, ADSS - adenylosuccinate synthase, ADSL - adenylosuccinate lyase, ATI…
GO:0044281	small molecule metabolic process	5.37e-14	5.5e-11	1.89	17334	2280	543	135	[GFPT1 - glutamine--fructose-6-phosphate transaminase 1, PAICS - phosphoribosylaminoimidazole carboxylase, phosphoribosylaminoimidazole succinocarboxamide synthetase, GSPT1 - g1 to s phase transition 1, SEC24D - sec24 family, member d (s. cerevisiae), LDHB - lactate dehydrogenase b, LDHC - lactate dehydrogenase c, ENO3 - enolase 3 (beta, muscle), DPYSL5 - dihydropyrimidinase-like 5, AARSD1 - alan…
GO:0009117	nucleotide metabolic process	6.35e-14	6.01e-11	3.08	17334	581	543	56	[GFPT1 - glutamine--fructose-6-phosphate transaminase 1, PGM3 - phosphoglucomutase 3, PAICS - phosphoribosylaminoimidazole carboxylase, phosphoribosylaminoimidazole succinocarboxamide synthetase, GNL1 - guanine nucleotide binding protein-like 1, GSPT1 - g1 to s phase transition 1, NME3 - nme/nm23 nucleoside diphosphate kinase 3, ADSS - adenylosuccinate synthase, ADSL - adenylosuccinate lyase, ATI…
GO:0006144	purine nucleobase metabolic process	1.81e-13	1.58e-10	12.6	17334	38	543	15	[PAICS - phosphoribosylaminoimidazole carboxylase, phosphoribosylaminoimidazole succinocarboxamide synthetase, NT5C2 - 5'-nucleotidase, cytosolic ii, AMPD2 - adenosine monophosphate deaminase 2, ADSS - adenylosuccinate synthase, ADSSL1 - adenylosuccinate synthase like 1, ADSL - adenylosuccinate lyase, GMPR2 - guanosine monophosphate reductase 2, ATIC - 5-aminoimidazole-4-carboxamide ribonucleotid…
GO:0019538	protein metabolic process	6.53e-13	5.35e-10	1.71	17334	2963	543	159	[APEH - acylaminoacyl-peptide hydrolase, GFPT1 - glutamine--fructose-6-phosphate transaminase 1, XIAP - x-linked inhibitor of apoptosis, TCP1 - t-complex 1, MST4 - serine/threonine protein kinase mst4, GSPT1 - g1 to s phase transition 1, SEC24D - sec24 family, member d (s. cerevisiae), BRAF - v-raf murine sarcoma viral oncogene homolog b, CD2AP - cd2-associated protein, PDCL - phosducin-like, REL…
GO:1901137	carbohydrate derivative biosynthetic process	6.89e-13	5.29e-10	3.73	17334	342	543	40	[GFPT1 - glutamine--fructose-6-phosphate transaminase 1, PANK4 - pantothenate kinase 4, PGM3 - phosphoglucomutase 3, PAICS - phosphoribosylaminoimidazole carboxylase, phosphoribosylaminoimidazole succinocarboxamide synthetase, RRM2B - ribonucleotide reductase m2 b (tp53 inducible), ALDOA - aldolase a, fructose-bisphosphate, NME3 - nme/nm23 nucleoside diphosphate kinase 3, ADSS - adenylosuccinate …
GO:0046390	ribose phosphate biosynthetic process	1.21e-12	8.73e-10	6.33	17334	116	543	23	[CAD - carbamoyl-phosphate synthetase 2, aspartate transcarbamylase, and dihydroorotase, PANK4 - pantothenate kinase 4, PAICS - phosphoribosylaminoimidazole carboxylase, phosphoribosylaminoimidazole succinocarboxamide synthetase, ACOT7 - acyl-coa thioesterase 7, PANK1 - pantothenate kinase 1, AMPD2 - adenosine monophosphate deaminase 2, ALDOA - aldolase a, fructose-bisphosphate, NME3 - nme/nm23 n…
GO:0044237	cellular metabolic process	2.07e-12	1.41e-09	1.34	17334	7416	543	312	[PRDX6 - peroxiredoxin 6, BCAS2 - breast carcinoma amplified sequence 2, GFPT1 - glutamine--fructose-6-phosphate transaminase 1, NAF1 - nuclear assembly factor 1 ribonucleoprotein, CD2AP - cd2-associated protein, BRAF - v-raf murine sarcoma viral oncogene homolog b, RELA - v-rel avian reticuloendotheliosis viral oncogene homolog a, LDHB - lactate dehydrogenase b, DPYSL5 - dihydropyrimidinase-like…
GO:0034162	toll-like receptor 9 signaling pathway	5.51e-12	3.56e-09	7.98	17334	72	543	18	[TAB1 - tgf-beta activated kinase 1/map3k7 binding protein 1, MYD88 - myeloid differentiation primary response 88, MAPK1 - mitogen-activated protein kinase 1, NFKB1 - nuclear factor of kappa light polypeptide gene enhancer in b-cells 1, RELA - v-rel avian reticuloendotheliosis viral oncogene homolog a, PIK3R4 - phosphoinositide-3-kinase, regulatory subunit 4, MAP2K4 - mitogen-activated protein ki…
GO:0046040	IMP metabolic process	5.51e-12	3.38e-09	23.94	17334	12	543	9	[ATIC - 5-aminoimidazole-4-carboxamide ribonucleotide formyltransferase/imp cyclohydrolase, PAICS - phosphoribosylaminoimidazole carboxylase, phosphoribosylaminoimidazole succinocarboxamide synthetase, PFAS - phosphoribosylformylglycinamidine synthase, PPAT - phosphoribosyl pyrophosphate amidotransferase, GART - phosphoribosylglycinamide formyltransferase, phosphoribosylglycinamide synthetase, ph…
GO:0009260	ribonucleotide biosynthetic process	5.51e-12	3.22e-09	6.22	17334	113	543	22	[CAD - carbamoyl-phosphate synthetase 2, aspartate transcarbamylase, and dihydroorotase, PANK4 - pantothenate kinase 4, PAICS - phosphoribosylaminoimidazole carboxylase, phosphoribosylaminoimidazole succinocarboxamide synthetase, ACOT7 - acyl-coa thioesterase 7, PANK1 - pantothenate kinase 1, AMPD2 - adenosine monophosphate deaminase 2, ALDOA - aldolase a, fructose-bisphosphate, NME3 - nme/nm23 n…
GO:0044763	single-organism cellular process	5.87e-12	3.28e-09	1.3	17334	8332	543	339	[PRDX6 - peroxiredoxin 6, GFPT1 - glutamine--fructose-6-phosphate transaminase 1, MAPRE3 - microtubule-associated protein, rp/eb family, member 3, NCK1 - nck adaptor protein 1, AAMP - angio-associated, migratory cell protein, CD2AP - cd2-associated protein, BRAF - v-raf murine sarcoma viral oncogene homolog b, RELA - v-rel avian reticuloendotheliosis viral oncogene homolog a, LDHB - lactate dehyd…
GO:0051084	'de novo' posttranslational protein folding	9.55e-12	5.1e-09	9.98	17334	48	543	15	[CCT7 - chaperonin containing tcp1, subunit 7 (eta), TUBB2A - tubulin, beta 2a class iia, CCT3 - chaperonin containing tcp1, subunit 3 (gamma), CCT8 - chaperonin containing tcp1, subunit 8 (theta), TCP1 - t-complex 1, TBCE - tubulin folding cofactor e, CCT5 - chaperonin containing tcp1, subunit 5 (epsilon), TBCC - tubulin folding cofactor c, CCT4 - chaperonin containing tcp1, subunit 4 (delta), H…
GO:0034166	toll-like receptor 10 signaling pathway	9.75e-12	4.99e-09	8.35	17334	65	543	17	[TAB1 - tgf-beta activated kinase 1/map3k7 binding protein 1, MYD88 - myeloid differentiation primary response 88, MAPK1 - mitogen-activated protein kinase 1, NFKB1 - nuclear factor of kappa light polypeptide gene enhancer in b-cells 1, RELA - v-rel avian reticuloendotheliosis viral oncogene homolog a, MAP2K4 - mitogen-activated protein kinase kinase 4, RPS6KA2 - ribosomal protein s6 kinase, 90kd…
GO:0034146	toll-like receptor 5 signaling pathway	9.75e-12	4.79e-09	8.35	17334	65	543	17	[TAB1 - tgf-beta activated kinase 1/map3k7 binding protein 1, MYD88 - myeloid differentiation primary response 88, MAPK1 - mitogen-activated protein kinase 1, NFKB1 - nuclear factor of kappa light polypeptide gene enhancer in b-cells 1, RELA - v-rel avian reticuloendotheliosis viral oncogene homolog a, MAP2K4 - mitogen-activated protein kinase kinase 4, RPS6KA2 - ribosomal protein s6 kinase, 90kd…
GO:0023014	signal transduction by phosphorylation	1.05e-11	4.95e-09	4.84	17334	178	543	27	[TAB1 - tgf-beta activated kinase 1/map3k7 binding protein 1, CRKL - v-crk avian sarcoma virus ct10 oncogene homolog-like, MST4 - serine/threonine protein kinase mst4, GPS1 - g protein pathway suppressor 1, RAF1 - v-raf-1 murine leukemia viral oncogene homolog 1, MAP2K4 - mitogen-activated protein kinase kinase 4, OXSR1 - oxidative stress responsive 1, RPS6KA2 - ribosomal protein s6 kinase, 90kda…
GO:0071822	protein complex subunit organization	1.09e-11	4.97e-09	2.23	17334	1129	543	79	[GFPT1 - glutamine--fructose-6-phosphate transaminase 1, NCK1 - nck adaptor protein 1, TCP1 - t-complex 1, GSPT1 - g1 to s phase transition 1, HAUS3 - haus augmin-like complex, subunit 3, SEC24D - sec24 family, member d (s. cerevisiae), BRAF - v-raf murine sarcoma viral oncogene homolog b, CD2AP - cd2-associated protein, KCTD12 - potassium channel tetramerization domain containing 12, ADSL - aden…
GO:0008150	biological_process	1.14e-11	5.02e-09	1.12	17334	14361	543	503	[PRDX6 - peroxiredoxin 6, GFPT1 - glutamine--fructose-6-phosphate transaminase 1, AAMP - angio-associated, migratory cell protein, GDI1 - gdp dissociation inhibitor 1, CD2AP - cd2-associated protein, GDI2 - gdp dissociation inhibitor 2, LDHB - lactate dehydrogenase b, LDHC - lactate dehydrogenase c, RNF14 - ring finger protein 14, MPLKIP - m-phase specific plk1 interacting protein, CDV3 - cdv3 ho…
GO:0044267	cellular protein metabolic process	1.22e-11	5.18e-09	1.76	17334	2452	543	135	[GFPT1 - glutamine--fructose-6-phosphate transaminase 1, XIAP - x-linked inhibitor of apoptosis, TCP1 - t-complex 1, MST4 - serine/threonine protein kinase mst4, GSPT1 - g1 to s phase transition 1, SEC24D - sec24 family, member d (s. cerevisiae), BRAF - v-raf murine sarcoma viral oncogene homolog b, PDCL - phosducin-like, RNF14 - ring finger protein 14, ILK - integrin-linked kinase, UAP1 - udp-n-…
GO:0009124	nucleoside monophosphate biosynthetic process	1.48e-11	6.07e-09	7.56	17334	76	543	18	[CAD - carbamoyl-phosphate synthetase 2, aspartate transcarbamylase, and dihydroorotase, PAICS - phosphoribosylaminoimidazole carboxylase, phosphoribosylaminoimidazole succinocarboxamide synthetase, AMPD2 - adenosine monophosphate deaminase 2, ALDOA - aldolase a, fructose-bisphosphate, ADSS - adenylosuccinate synthase, ADSSL1 - adenylosuccinate synthase like 1, ADSL - adenylosuccinate lyase, ATIC…
GO:0043933	macromolecular complex subunit organization	1.51e-11	5.97e-09	2.13	17334	1290	543	86	[GFPT1 - glutamine--fructose-6-phosphate transaminase 1, NCK1 - nck adaptor protein 1, ATXN2L - ataxin 2-like, ZNHIT6 - zinc finger, hit-type containing 6, TCP1 - t-complex 1, GSPT1 - g1 to s phase transition 1, HAUS3 - haus augmin-like complex, subunit 3, SEC24D - sec24 family, member d (s. cerevisiae), BRAF - v-raf murine sarcoma viral oncogene homolog b, CD2AP - cd2-associated protein, KCTD12 …
GO:0072522	purine-containing compound biosynthetic process	1.62e-11	6.24e-09	5.9	17334	119	543	22	[PANK4 - pantothenate kinase 4, PAICS - phosphoribosylaminoimidazole carboxylase, phosphoribosylaminoimidazole succinocarboxamide synthetase, ACOT7 - acyl-coa thioesterase 7, PANK1 - pantothenate kinase 1, AMPD2 - adenosine monophosphate deaminase 2, ALDOA - aldolase a, fructose-bisphosphate, MAT2A - methionine adenosyltransferase ii, alpha, NME3 - nme/nm23 nucleoside diphosphate kinase 3, ADSS -…
GO:1901564	organonitrogen compound metabolic process	2.96e-11	1.1e-08	2.06	17334	1397	543	90	[APEH - acylaminoacyl-peptide hydrolase, MTR - 5-methyltetrahydrofolate-homocysteine methyltransferase, GFPT1 - glutamine--fructose-6-phosphate transaminase 1, UROS - uroporphyrinogen iii synthase, PAICS - phosphoribosylaminoimidazole carboxylase, phosphoribosylaminoimidazole succinocarboxamide synthetase, UROD - uroporphyrinogen decarboxylase, GNL1 - guanine nucleotide binding protein-like 1, GS…
GO:0006458	'de novo' protein folding	3.49e-11	1.26e-08	9.21	17334	52	543	15	[TUBB2A - tubulin, beta 2a class iia, CCT3 - chaperonin containing tcp1, subunit 3 (gamma), CCT7 - chaperonin containing tcp1, subunit 7 (eta), CCT8 - chaperonin containing tcp1, subunit 8 (theta), TCP1 - t-complex 1, CCT5 - chaperonin containing tcp1, subunit 5 (epsilon), TBCE - tubulin folding cofactor e, CCT4 - chaperonin containing tcp1, subunit 4 (delta), TBCC - tubulin folding cofactor c, H…
GO:0038124	toll-like receptor TLR6:TLR2 signaling pathway	4.54e-11	1.59e-08	7.64	17334	71	543	17	[TAB1 - tgf-beta activated kinase 1/map3k7 binding protein 1, MYD88 - myeloid differentiation primary response 88, MAPK1 - mitogen-activated protein kinase 1, NFKB1 - nuclear factor of kappa light polypeptide gene enhancer in b-cells 1, RELA - v-rel avian reticuloendotheliosis viral oncogene homolog a, MAP2K4 - mitogen-activated protein kinase kinase 4, RPS6KA2 - ribosomal protein s6 kinase, 90kd…
GO:0038123	toll-like receptor TLR1:TLR2 signaling pathway	4.54e-11	1.55e-08	7.64	17334	71	543	17	[TAB1 - tgf-beta activated kinase 1/map3k7 binding protein 1, MYD88 - myeloid differentiation primary response 88, MAPK1 - mitogen-activated protein kinase 1, NFKB1 - nuclear factor of kappa light polypeptide gene enhancer in b-cells 1, RELA - v-rel avian reticuloendotheliosis viral oncogene homolog a, MAP2K4 - mitogen-activated protein kinase kinase 4, RPS6KA2 - ribosomal protein s6 kinase, 90kd…
GO:0008152	metabolic process	6.56e-11	2.18e-08	1.29	17334	8108	543	328	[PRDX6 - peroxiredoxin 6, BCAS2 - breast carcinoma amplified sequence 2, GFPT1 - glutamine--fructose-6-phosphate transaminase 1, NAF1 - nuclear assembly factor 1 ribonucleoprotein, CD2AP - cd2-associated protein, BRAF - v-raf murine sarcoma viral oncogene homolog b, RELA - v-rel avian reticuloendotheliosis viral oncogene homolog a, LDHB - lactate dehydrogenase b, DPYSL5 - dihydropyrimidinase-like…
GO:0006461	protein complex assembly	6.72e-11	2.17e-08	2.42	17334	831	543	63	[GFPT1 - glutamine--fructose-6-phosphate transaminase 1, NCK1 - nck adaptor protein 1, TCP1 - t-complex 1, HAUS3 - haus augmin-like complex, subunit 3, SEC24D - sec24 family, member d (s. cerevisiae), BRAF - v-raf murine sarcoma viral oncogene homolog b, CD2AP - cd2-associated protein, KCTD12 - potassium channel tetramerization domain containing 12, ADSL - adenylosuccinate lyase, CTH - cystathion…
GO:0034134	toll-like receptor 2 signaling pathway	7.31e-11	2.3e-08	7.43	17334	73	543	17	[TAB1 - tgf-beta activated kinase 1/map3k7 binding protein 1, MYD88 - myeloid differentiation primary response 88, MAPK1 - mitogen-activated protein kinase 1, NFKB1 - nuclear factor of kappa light polypeptide gene enhancer in b-cells 1, RELA - v-rel avian reticuloendotheliosis viral oncogene homolog a, MAP2K4 - mitogen-activated protein kinase kinase 4, RPS6KA2 - ribosomal protein s6 kinase, 90kd…
GO:0065003	macromolecular complex assembly	7.38e-11	2.27e-08	2.28	17334	979	543	70	[GFPT1 - glutamine--fructose-6-phosphate transaminase 1, NCK1 - nck adaptor protein 1, ATXN2L - ataxin 2-like, ZNHIT6 - zinc finger, hit-type containing 6, TCP1 - t-complex 1, HAUS3 - haus augmin-like complex, subunit 3, SEC24D - sec24 family, member d (s. cerevisiae), BRAF - v-raf murine sarcoma viral oncogene homolog b, CD2AP - cd2-associated protein, KCTD12 - potassium channel tetramerization …
GO:0009987	cellular process	1.35e-10	4.06e-08	1.17	17334	12020	543	441	[PRDX6 - peroxiredoxin 6, GFPT1 - glutamine--fructose-6-phosphate transaminase 1, AAMP - angio-associated, migratory cell protein, GDI1 - gdp dissociation inhibitor 1, CD2AP - cd2-associated protein, GDI2 - gdp dissociation inhibitor 2, LDHB - lactate dehydrogenase b, LDHC - lactate dehydrogenase c, RNF14 - ring finger protein 14, MPLKIP - m-phase specific plk1 interacting protein, UAP1 - udp-n-a…
GO:0071840	cellular component organization or biogenesis	1.53e-10	4.48e-08	1.53	17334	3821	543	183	[GFPT1 - glutamine--fructose-6-phosphate transaminase 1, MAPRE3 - microtubule-associated protein, rp/eb family, member 3, NCK1 - nck adaptor protein 1, ATXN2L - ataxin 2-like, TCP1 - t-complex 1, GSPT1 - g1 to s phase transition 1, MST4 - serine/threonine protein kinase mst4, NAF1 - nuclear assembly factor 1 ribonucleoprotein, SEC24D - sec24 family, member d (s. cerevisiae), PPP2R2D - protein pho…
GO:0044724	single-organism carbohydrate catabolic process	1.87e-10	5.34e-08	5.8	17334	110	543	20	[GALK1 - galactokinase 1, PGM1 - phosphoglucomutase 1, BAD - bcl2-associated agonist of cell death, NUDT5 - nudix (nucleoside diphosphate linked moiety x)-type motif 5, AKR1A1 - aldo-keto reductase family 1, member a1 (aldehyde reductase), ALDOA - aldolase a, fructose-bisphosphate, ALDOC - aldolase c, fructose-bisphosphate, LDHB - lactate dehydrogenase b, AGL - amylo-alpha-1, 6-glucosidase, 4-alp…
GO:0009152	purine ribonucleotide biosynthetic process	2.02e-10	5.65e-08	6.13	17334	99	543	19	[PANK4 - pantothenate kinase 4, PAICS - phosphoribosylaminoimidazole carboxylase, phosphoribosylaminoimidazole succinocarboxamide synthetase, ACOT7 - acyl-coa thioesterase 7, PANK1 - pantothenate kinase 1, AMPD2 - adenosine monophosphate deaminase 2, ALDOA - aldolase a, fructose-bisphosphate, NME3 - nme/nm23 nucleoside diphosphate kinase 3, ADSS - adenylosuccinate synthase, ADSSL1 - adenylosuccin…
GO:0071704	organic substance metabolic process	2.15e-10	5.88e-08	1.3	17334	7633	543	311	[PRDX6 - peroxiredoxin 6, BCAS2 - breast carcinoma amplified sequence 2, GFPT1 - glutamine--fructose-6-phosphate transaminase 1, NAF1 - nuclear assembly factor 1 ribonucleoprotein, CD2AP - cd2-associated protein, BRAF - v-raf murine sarcoma viral oncogene homolog b, RELA - v-rel avian reticuloendotheliosis viral oncogene homolog a, LDHB - lactate dehydrogenase b, DPYSL5 - dihydropyrimidinase-like…
GO:0002755	MyD88-dependent toll-like receptor signaling pathway	2.24e-10	6e-08	6.96	17334	78	543	17	[TAB1 - tgf-beta activated kinase 1/map3k7 binding protein 1, MYD88 - myeloid differentiation primary response 88, MAPK1 - mitogen-activated protein kinase 1, NFKB1 - nuclear factor of kappa light polypeptide gene enhancer in b-cells 1, RELA - v-rel avian reticuloendotheliosis viral oncogene homolog a, MAP2K4 - mitogen-activated protein kinase kinase 4, RPS6KA2 - ribosomal protein s6 kinase, 90kd…
GO:0016043	cellular component organization	2.63e-10	6.86e-08	1.52	17334	3790	543	181	[GFPT1 - glutamine--fructose-6-phosphate transaminase 1, MAPRE3 - microtubule-associated protein, rp/eb family, member 3, ATXN2L - ataxin 2-like, NCK1 - nck adaptor protein 1, TCP1 - t-complex 1, GSPT1 - g1 to s phase transition 1, MST4 - serine/threonine protein kinase mst4, SEC24D - sec24 family, member d (s. cerevisiae), PPP2R2D - protein phosphatase 2, regulatory subunit b, delta, CD2AP - cd2…
GO:0009156	ribonucleoside monophosphate biosynthetic process	2.85e-10	7.29e-08	7.4	17334	69	543	16	[CAD - carbamoyl-phosphate synthetase 2, aspartate transcarbamylase, and dihydroorotase, PAICS - phosphoribosylaminoimidazole carboxylase, phosphoribosylaminoimidazole succinocarboxamide synthetase, AMPD2 - adenosine monophosphate deaminase 2, ALDOA - aldolase a, fructose-bisphosphate, ADSS - adenylosuccinate synthase, ADSL - adenylosuccinate lyase, ADSSL1 - adenylosuccinate synthase like 1, ATIC…
GO:0022607	cellular component assembly	3.36e-10	8.42e-08	1.97	17334	1440	543	89	[GFPT1 - glutamine--fructose-6-phosphate transaminase 1, NCK1 - nck adaptor protein 1, ATXN2L - ataxin 2-like, ZNHIT6 - zinc finger, hit-type containing 6, TCP1 - t-complex 1, HAUS3 - haus augmin-like complex, subunit 3, SEC24D - sec24 family, member d (s. cerevisiae), BRAF - v-raf murine sarcoma viral oncogene homolog b, CD2AP - cd2-associated protein, KCTD12 - potassium channel tetramerization …
GO:0006541	glutamine metabolic process	3.86e-10	9.49e-08	14.51	17334	22	543	10	[PHGDH - phosphoglycerate dehydrogenase, ASNS - asparagine synthetase (glutamine-hydrolyzing), CAD - carbamoyl-phosphate synthetase 2, aspartate transcarbamylase, and dihydroorotase, GFPT2 - glutamine-fructose-6-phosphate transaminase 2, GLUL - glutamate-ammonia ligase, GFPT1 - glutamine--fructose-6-phosphate transaminase 1, PFAS - phosphoribosylformylglycinamidine synthase, CTPS1 - ctp synthase …
GO:0006164	purine nucleotide biosynthetic process	4.9e-10	1.18e-07	5.83	17334	104	543	19	[PANK4 - pantothenate kinase 4, PAICS - phosphoribosylaminoimidazole carboxylase, phosphoribosylaminoimidazole succinocarboxamide synthetase, ACOT7 - acyl-coa thioesterase 7, PANK1 - pantothenate kinase 1, AMPD2 - adenosine monophosphate deaminase 2, ALDOA - aldolase a, fructose-bisphosphate, NME3 - nme/nm23 nucleoside diphosphate kinase 3, ADSS - adenylosuccinate synthase, ADSSL1 - adenylosuccin…
GO:0009163	nucleoside biosynthetic process	4.9e-10	1.16e-07	5.83	17334	104	543	19	[CAD - carbamoyl-phosphate synthetase 2, aspartate transcarbamylase, and dihydroorotase, PANK4 - pantothenate kinase 4, ACOT7 - acyl-coa thioesterase 7, PANK1 - pantothenate kinase 1, ALDOA - aldolase a, fructose-bisphosphate, MAT2A - methionine adenosyltransferase ii, alpha, ADSS - adenylosuccinate synthase, NME3 - nme/nm23 nucleoside diphosphate kinase 3, ADSSL1 - adenylosuccinate synthase like…
GO:1901659	glycosyl compound biosynthetic process	5.81e-10	1.35e-07	5.78	17334	105	543	19	[CAD - carbamoyl-phosphate synthetase 2, aspartate transcarbamylase, and dihydroorotase, PANK4 - pantothenate kinase 4, ACOT7 - acyl-coa thioesterase 7, PANK1 - pantothenate kinase 1, ALDOA - aldolase a, fructose-bisphosphate, MAT2A - methionine adenosyltransferase ii, alpha, ADSS - adenylosuccinate synthase, NME3 - nme/nm23 nucleoside diphosphate kinase 3, ADSSL1 - adenylosuccinate synthase like…
GO:0016052	carbohydrate catabolic process	5.89e-10	1.34e-07	5.46	17334	117	543	20	[GALK1 - galactokinase 1, PGM1 - phosphoglucomutase 1, BAD - bcl2-associated agonist of cell death, NUDT5 - nudix (nucleoside diphosphate linked moiety x)-type motif 5, AKR1A1 - aldo-keto reductase family 1, member a1 (aldehyde reductase), ALDOA - aldolase a, fructose-bisphosphate, ALDOC - aldolase c, fructose-bisphosphate, LDHB - lactate dehydrogenase b, AGL - amylo-alpha-1, 6-glucosidase, 4-alp…
GO:0034142	toll-like receptor 4 signaling pathway	9.05e-10	2.02e-07	5.99	17334	96	543	18	[TAB1 - tgf-beta activated kinase 1/map3k7 binding protein 1, MYD88 - myeloid differentiation primary response 88, MAPK1 - mitogen-activated protein kinase 1, NFKB1 - nuclear factor of kappa light polypeptide gene enhancer in b-cells 1, RELA - v-rel avian reticuloendotheliosis viral oncogene homolog a, IRF3 - interferon regulatory factor 3, MAP2K4 - mitogen-activated protein kinase kinase 4, RPS6…
GO:0006189	'de novo' IMP biosynthetic process	9.2e-10	2.02e-07	31.92	17334	6	543	6	[ATIC - 5-aminoimidazole-4-carboxamide ribonucleotide formyltransferase/imp cyclohydrolase, PAICS - phosphoribosylaminoimidazole carboxylase, phosphoribosylaminoimidazole succinocarboxamide synthetase, PFAS - phosphoribosylformylglycinamidine synthase, PPAT - phosphoribosyl pyrophosphate amidotransferase, GART - phosphoribosylglycinamide formyltransferase, phosphoribosylglycinamide synthetase, ph…
GO:0035666	TRIF-dependent toll-like receptor signaling pathway	1.07e-09	2.3e-07	6.81	17334	75	543	16	[TAB1 - tgf-beta activated kinase 1/map3k7 binding protein 1, MAPK1 - mitogen-activated protein kinase 1, NFKB1 - nuclear factor of kappa light polypeptide gene enhancer in b-cells 1, RELA - v-rel avian reticuloendotheliosis viral oncogene homolog a, IRF3 - interferon regulatory factor 3, MAP2K4 - mitogen-activated protein kinase kinase 4, RPS6KA2 - ribosomal protein s6 kinase, 90kda, polypeptide…
GO:0009127	purine nucleoside monophosphate biosynthetic process	1.28e-09	2.72e-07	7.98	17334	56	543	14	[PAICS - phosphoribosylaminoimidazole carboxylase, phosphoribosylaminoimidazole succinocarboxamide synthetase, ALDOA - aldolase a, fructose-bisphosphate, AMPD2 - adenosine monophosphate deaminase 2, ADSS - adenylosuccinate synthase, ADSL - adenylosuccinate lyase, ADSSL1 - adenylosuccinate synthase like 1, ATIC - 5-aminoimidazole-4-carboxamide ribonucleotide formyltransferase/imp cyclohydrolase, L…
GO:0009168	purine ribonucleoside monophosphate biosynthetic process	1.28e-09	2.67e-07	7.98	17334	56	543	14	[PAICS - phosphoribosylaminoimidazole carboxylase, phosphoribosylaminoimidazole succinocarboxamide synthetase, ALDOA - aldolase a, fructose-bisphosphate, AMPD2 - adenosine monophosphate deaminase 2, ADSS - adenylosuccinate synthase, ADSL - adenylosuccinate lyase, ADSSL1 - adenylosuccinate synthase like 1, ATIC - 5-aminoimidazole-4-carboxamide ribonucleotide formyltransferase/imp cyclohydrolase, L…
GO:0044699	single-organism process	1.41e-09	2.88e-07	1.21	17334	10003	543	380	[PRDX6 - peroxiredoxin 6, GFPT1 - glutamine--fructose-6-phosphate transaminase 1, MAPRE3 - microtubule-associated protein, rp/eb family, member 3, NCK1 - nck adaptor protein 1, AAMP - angio-associated, migratory cell protein, CD2AP - cd2-associated protein, BRAF - v-raf murine sarcoma viral oncogene homolog b, RELA - v-rel avian reticuloendotheliosis viral oncogene homolog a, LDHB - lactate dehyd…
GO:0002756	MyD88-independent toll-like receptor signaling pathway	1.97e-09	3.97e-07	6.55	17334	78	543	16	[TAB1 - tgf-beta activated kinase 1/map3k7 binding protein 1, MAPK1 - mitogen-activated protein kinase 1, NFKB1 - nuclear factor of kappa light polypeptide gene enhancer in b-cells 1, RELA - v-rel avian reticuloendotheliosis viral oncogene homolog a, IRF3 - interferon regulatory factor 3, MAP2K4 - mitogen-activated protein kinase kinase 4, RPS6KA2 - ribosomal protein s6 kinase, 90kda, polypeptide…
GO:0034138	toll-like receptor 3 signaling pathway	2.4e-09	4.76e-07	6.47	17334	79	543	16	[TAB1 - tgf-beta activated kinase 1/map3k7 binding protein 1, MAPK1 - mitogen-activated protein kinase 1, NFKB1 - nuclear factor of kappa light polypeptide gene enhancer in b-cells 1, RELA - v-rel avian reticuloendotheliosis viral oncogene homolog a, IRF3 - interferon regulatory factor 3, MAP2K4 - mitogen-activated protein kinase kinase 4, RPS6KA2 - ribosomal protein s6 kinase, 90kda, polypeptide…
GO:0044238	primary metabolic process	2.62e-09	5.11e-07	1.29	17334	7369	543	298	[PRDX6 - peroxiredoxin 6, BCAS2 - breast carcinoma amplified sequence 2, GFPT1 - glutamine--fructose-6-phosphate transaminase 1, NAF1 - nuclear assembly factor 1 ribonucleoprotein, CD2AP - cd2-associated protein, BRAF - v-raf murine sarcoma viral oncogene homolog b, RELA - v-rel avian reticuloendotheliosis viral oncogene homolog a, LDHB - lactate dehydrogenase b, DPYSL5 - dihydropyrimidinase-like…
GO:0006520	cellular amino acid metabolic process	2.82e-09	5.42e-07	3	17334	394	543	37	[GLUL - glutamate-ammonia ligase, MTR - 5-methyltetrahydrofolate-homocysteine methyltransferase, ATG7 - autophagy related 7, GFPT1 - glutamine--fructose-6-phosphate transaminase 1, ENOPH1 - enolase-phosphatase 1, GAMT - guanidinoacetate n-methyltransferase, PSAT1 - phosphoserine aminotransferase 1, ADSS - adenylosuccinate synthase, ADSSL1 - adenylosuccinate synthase like 1, ATIC - 5-aminoimidazol…
GO:0006188	IMP biosynthetic process	3.15e-09	5.96e-07	22.35	17334	10	543	7	[ATIC - 5-aminoimidazole-4-carboxamide ribonucleotide formyltransferase/imp cyclohydrolase, PAICS - phosphoribosylaminoimidazole carboxylase, phosphoribosylaminoimidazole succinocarboxamide synthetase, PFAS - phosphoribosylformylglycinamidine synthase, PPAT - phosphoribosyl pyrophosphate amidotransferase, GART - phosphoribosylglycinamide formyltransferase, phosphoribosylglycinamide synthetase, ph…
GO:1901566	organonitrogen compound biosynthetic process	3.65e-09	6.8e-07	2.66	17334	528	543	44	[GLUL - glutamate-ammonia ligase, PAICS - phosphoribosylaminoimidazole carboxylase, phosphoribosylaminoimidazole succinocarboxamide synthetase, UROS - uroporphyrinogen iii synthase, PANK4 - pantothenate kinase 4, UROD - uroporphyrinogen decarboxylase, ENOPH1 - enolase-phosphatase 1, GAMT - guanidinoacetate n-methyltransferase, PSAT1 - phosphoserine aminotransferase 1, ALDOA - aldolase a, fructose…
GO:0051403	stress-activated MAPK cascade	5.13e-09	9.41e-07	6.15	17334	83	543	16	[TAB1 - tgf-beta activated kinase 1/map3k7 binding protein 1, DUSP9 - dual specificity phosphatase 9, CRKL - v-crk avian sarcoma virus ct10 oncogene homolog-like, MAPK1 - mitogen-activated protein kinase 1, GPS1 - g protein pathway suppressor 1, MAP2K4 - mitogen-activated protein kinase kinase 4, RPS6KA2 - ribosomal protein s6 kinase, 90kda, polypeptide 2, RPS6KA3 - ribosomal protein s6 kinase, 9…
GO:0002224	toll-like receptor signaling pathway	5.97e-09	1.08e-06	5.05	17334	120	543	19	[TAB1 - tgf-beta activated kinase 1/map3k7 binding protein 1, MYD88 - myeloid differentiation primary response 88, MAPK1 - mitogen-activated protein kinase 1, NFKB1 - nuclear factor of kappa light polypeptide gene enhancer in b-cells 1, RELA - v-rel avian reticuloendotheliosis viral oncogene homolog a, IRF3 - interferon regulatory factor 3, PIK3R4 - phosphoinositide-3-kinase, regulatory subunit 4…
GO:0031098	stress-activated protein kinase signaling cascade	6.16e-09	1.1e-06	6.08	17334	84	543	16	[TAB1 - tgf-beta activated kinase 1/map3k7 binding protein 1, DUSP9 - dual specificity phosphatase 9, CRKL - v-crk avian sarcoma virus ct10 oncogene homolog-like, MAPK1 - mitogen-activated protein kinase 1, GPS1 - g protein pathway suppressor 1, MAP2K4 - mitogen-activated protein kinase kinase 4, RPS6KA2 - ribosomal protein s6 kinase, 90kda, polypeptide 2, MAP2K6 - mitogen-activated protein kinas…
GO:0042455	ribonucleoside biosynthetic process	6.62e-09	1.16e-06	5.65	17334	96	543	17	[CAD - carbamoyl-phosphate synthetase 2, aspartate transcarbamylase, and dihydroorotase, PANK4 - pantothenate kinase 4, ACOT7 - acyl-coa thioesterase 7, PANK1 - pantothenate kinase 1, ALDOA - aldolase a, fructose-bisphosphate, ADSS - adenylosuccinate synthase, NME3 - nme/nm23 nucleoside diphosphate kinase 3, MAT2A - methionine adenosyltransferase ii, alpha, ADSSL1 - adenylosuccinate synthase like…
GO:0006096	glycolytic process	8.86e-09	1.53e-06	8.51	17334	45	543	12	[LDHB - lactate dehydrogenase b, LDHC - lactate dehydrogenase c, ENO3 - enolase 3 (beta, muscle), GAPDH - glyceraldehyde-3-phosphate dehydrogenase, PFKP - phosphofructokinase, platelet, PGM1 - phosphoglucomutase 1, GPI - glucose-6-phosphate isomerase, ENO2 - enolase 2 (gamma, neuronal), PKM - pyruvate kinase, muscle, ALDOA - aldolase a, fructose-bisphosphate, ENO1 - enolase 1, (alpha), ALDOC - al…
GO:0009226	nucleotide-sugar biosynthetic process	9.09e-09	1.55e-06	15.96	17334	16	543	8	[GFPT2 - glutamine-fructose-6-phosphate transaminase 2, GFPT1 - glutamine--fructose-6-phosphate transaminase 1, GMPPA - gdp-mannose pyrophosphorylase a, PGM3 - phosphoglucomutase 3, GMPPB - gdp-mannose pyrophosphorylase b, TSTA3 - tissue specific transplantation antigen p35b, MPI - mannose phosphate isomerase, UAP1 - udp-n-acteylglucosamine pyrophosphorylase 1]
GO:0016310	phosphorylation	9.23e-09	1.55e-06	2.38	17334	685	543	51	[TAB1 - tgf-beta activated kinase 1/map3k7 binding protein 1, AKT3 - v-akt murine thymoma viral oncogene homolog 3, WNK1 - wnk lysine deficient protein kinase 1, WNK4 - wnk lysine deficient protein kinase 4, MST4 - serine/threonine protein kinase mst4, BRAF - v-raf murine sarcoma viral oncogene homolog b, PICK1 - protein interacting with prkca 1, MAP2K4 - mitogen-activated protein kinase kinase 4…
GO:0009123	nucleoside monophosphate metabolic process	1.14e-08	1.89e-06	3.56	17334	242	543	27	[PAICS - phosphoribosylaminoimidazole carboxylase, phosphoribosylaminoimidazole succinocarboxamide synthetase, CCT8 - chaperonin containing tcp1, subunit 8 (theta), BAD - bcl2-associated agonist of cell death, ALDOA - aldolase a, fructose-bisphosphate, MYH9 - myosin, heavy chain 9, non-muscle, ADSS - adenylosuccinate synthase, ADSL - adenylosuccinate lyase, ADSSL1 - adenylosuccinate synthase like…
GO:0006206	pyrimidine nucleobase metabolic process	2.05e-08	3.37e-06	10.3	17334	31	543	10	[CAD - carbamoyl-phosphate synthetase 2, aspartate transcarbamylase, and dihydroorotase, DPYSL5 - dihydropyrimidinase-like 5, CRMP1 - collapsin response mediator protein 1, MAPK1 - mitogen-activated protein kinase 1, DCK - deoxycytidine kinase, UMPS - uridine monophosphate synthetase, DPYSL3 - dihydropyrimidinase-like 3, DPYSL2 - dihydropyrimidinase-like 2, TYMS - thymidylate synthetase, RRM1 - r…
GO:0043412	macromolecule modification	3.02e-08	4.88e-06	1.69	17334	2027	543	107	[GFPT1 - glutamine--fructose-6-phosphate transaminase 1, XIAP - x-linked inhibitor of apoptosis, GSPT1 - g1 to s phase transition 1, MST4 - serine/threonine protein kinase mst4, NAF1 - nuclear assembly factor 1 ribonucleoprotein, SEC24D - sec24 family, member d (s. cerevisiae), BRAF - v-raf murine sarcoma viral oncogene homolog b, RNF14 - ring finger protein 14, ILK - integrin-linked kinase, UAP1…
GO:1901605	alpha-amino acid metabolic process	5.48e-08	8.75e-06	3.75	17334	196	543	23	[ASNS - asparagine synthetase (glutamine-hydrolyzing), CAD - carbamoyl-phosphate synthetase 2, aspartate transcarbamylase, and dihydroorotase, GLUL - glutamate-ammonia ligase, GFPT1 - glutamine--fructose-6-phosphate transaminase 1, ENOPH1 - enolase-phosphatase 1, GAMT - guanidinoacetate n-methyltransferase, PSAT1 - phosphoserine aminotransferase 1, ADSS - adenylosuccinate synthase, ADSSL1 - adeny…
GO:0002221	pattern recognition receptor signaling pathway	6.19e-08	9.75e-06	4.4	17334	138	543	19	[TAB1 - tgf-beta activated kinase 1/map3k7 binding protein 1, MYD88 - myeloid differentiation primary response 88, MAPK1 - mitogen-activated protein kinase 1, NFKB1 - nuclear factor of kappa light polypeptide gene enhancer in b-cells 1, RELA - v-rel avian reticuloendotheliosis viral oncogene homolog a, IRF3 - interferon regulatory factor 3, PIK3R4 - phosphoinositide-3-kinase, regulatory subunit 4…
GO:0006457	protein folding	6.63e-08	1.03e-05	3.71	17334	198	543	23	[PPID - peptidylprolyl isomerase d, ST13 - suppression of tumorigenicity 13 (colon carcinoma) (hsp70 interacting protein), CHORDC1 - cysteine and histidine-rich domain (chord) containing 1, CCT7 - chaperonin containing tcp1, subunit 7 (eta), TUBB2A - tubulin, beta 2a class iia, CCT3 - chaperonin containing tcp1, subunit 3 (gamma), CCT8 - chaperonin containing tcp1, subunit 8 (theta), TCP1 - t-com…
GO:0016051	carbohydrate biosynthetic process	6.83e-08	1.05e-05	4.6	17334	125	543	18	[NANS - n-acetylneuraminic acid synthase, ISYNA1 - inositol-3-phosphate synthase 1, GFPT1 - glutamine--fructose-6-phosphate transaminase 1, PGM1 - phosphoglucomutase 1, AKR1A1 - aldo-keto reductase family 1, member a1 (aldehyde reductase), ALDOA - aldolase a, fructose-bisphosphate, ALDOC - aldolase c, fructose-bisphosphate, AGL - amylo-alpha-1, 6-glucosidase, 4-alpha-glucanotransferase, GFPT2 - g…
GO:0009161	ribonucleoside monophosphate metabolic process	7.29e-08	1.11e-05	3.45	17334	231	543	25	[PAICS - phosphoribosylaminoimidazole carboxylase, phosphoribosylaminoimidazole succinocarboxamide synthetase, CCT8 - chaperonin containing tcp1, subunit 8 (theta), BAD - bcl2-associated agonist of cell death, ALDOA - aldolase a, fructose-bisphosphate, MYH9 - myosin, heavy chain 9, non-muscle, ADSS - adenylosuccinate synthase, ADSL - adenylosuccinate lyase, ADSSL1 - adenylosuccinate synthase like…
GO:0002758	innate immune response-activating signal transduction	7.83e-08	1.17e-05	4.33	17334	140	543	19	[TAB1 - tgf-beta activated kinase 1/map3k7 binding protein 1, MYD88 - myeloid differentiation primary response 88, MAPK1 - mitogen-activated protein kinase 1, NFKB1 - nuclear factor of kappa light polypeptide gene enhancer in b-cells 1, RELA - v-rel avian reticuloendotheliosis viral oncogene homolog a, IRF3 - interferon regulatory factor 3, PIK3R4 - phosphoinositide-3-kinase, regulatory subunit 4…
GO:1901135	carbohydrate derivative metabolic process	8.33e-08	1.23e-05	2.07	17334	908	543	59	[GFPT1 - glutamine--fructose-6-phosphate transaminase 1, PGM3 - phosphoglucomutase 3, PAICS - phosphoribosylaminoimidazole carboxylase, phosphoribosylaminoimidazole succinocarboxamide synthetase, GNL1 - guanine nucleotide binding protein-like 1, GSPT1 - g1 to s phase transition 1, NME3 - nme/nm23 nucleoside diphosphate kinase 3, ADSS - adenylosuccinate synthase, ADSL - adenylosuccinate lyase, ATI…
GO:0051259	protein oligomerization	8.85e-08	1.3e-05	2.88	17334	355	543	32	[GLUL - glutamate-ammonia ligase, TRADD - tnfrsf1a-associated via death domain, ST13 - suppression of tumorigenicity 13 (colon carcinoma) (hsp70 interacting protein), GFPT1 - glutamine--fructose-6-phosphate transaminase 1, KCTD8 - potassium channel tetramerization domain containing 8, BRAF - v-raf murine sarcoma viral oncogene homolog b, THG1L - trna-histidine guanylyltransferase 1-like (s. cerev…
GO:1901575	organic substance catabolic process	9.38e-08	1.36e-05	1.78	17334	1545	543	86	[PRDX6 - peroxiredoxin 6, GNL1 - guanine nucleotide binding protein-like 1, PGM1 - phosphoglucomutase 1, GSPT1 - g1 to s phase transition 1, CD2AP - cd2-associated protein, XPNPEP1 - x-prolyl aminopeptidase (aminopeptidase p) 1, soluble, ADSS - adenylosuccinate synthase, LDHB - lactate dehydrogenase b, AGL - amylo-alpha-1, 6-glucosidase, 4-alpha-glucanotransferase, CTH - cystathionase (cystathion…
GO:0046364	monosaccharide biosynthetic process	1.02e-07	1.45e-05	6.96	17334	55	543	12	[SORD - sorbitol dehydrogenase, ENO3 - enolase 3 (beta, muscle), GAPDH - glyceraldehyde-3-phosphate dehydrogenase, PGM1 - phosphoglucomutase 1, TALDO1 - transaldolase 1, GPI - glucose-6-phosphate isomerase, AKR1A1 - aldo-keto reductase family 1, member a1 (aldehyde reductase), ENO2 - enolase 2 (gamma, neuronal), ALDOA - aldolase a, fructose-bisphosphate, G6PD - glucose-6-phosphate dehydrogenase, …
GO:0019693	ribose phosphate metabolic process	1.27e-07	1.79e-05	2.64	17334	436	543	36	[PAICS - phosphoribosylaminoimidazole carboxylase, phosphoribosylaminoimidazole succinocarboxamide synthetase, PANK4 - pantothenate kinase 4, CCT8 - chaperonin containing tcp1, subunit 8 (theta), GNL1 - guanine nucleotide binding protein-like 1, GSPT1 - g1 to s phase transition 1, BAD - bcl2-associated agonist of cell death, MYH9 - myosin, heavy chain 9, non-muscle, ALDOA - aldolase a, fructose-b…
GO:0002218	activation of innate immune response	1.72e-07	2.4e-05	4.13	17334	147	543	19	[TAB1 - tgf-beta activated kinase 1/map3k7 binding protein 1, MYD88 - myeloid differentiation primary response 88, MAPK1 - mitogen-activated protein kinase 1, NFKB1 - nuclear factor of kappa light polypeptide gene enhancer in b-cells 1, RELA - v-rel avian reticuloendotheliosis viral oncogene homolog a, IRF3 - interferon regulatory factor 3, PIK3R4 - phosphoinositide-3-kinase, regulatory subunit 4…
GO:0006464	cellular protein modification process	1.84e-07	2.54e-05	1.66	17334	1920	543	100	[GFPT1 - glutamine--fructose-6-phosphate transaminase 1, XIAP - x-linked inhibitor of apoptosis, GSPT1 - g1 to s phase transition 1, MST4 - serine/threonine protein kinase mst4, BRAF - v-raf murine sarcoma viral oncogene homolog b, SEC24D - sec24 family, member d (s. cerevisiae), RNF14 - ring finger protein 14, ILK - integrin-linked kinase, UAP1 - udp-n-acteylglucosamine pyrophosphorylase 1, ARAF…
GO:0036211	protein modification process	1.84e-07	2.51e-05	1.66	17334	1920	543	100	[GFPT1 - glutamine--fructose-6-phosphate transaminase 1, XIAP - x-linked inhibitor of apoptosis, GSPT1 - g1 to s phase transition 1, MST4 - serine/threonine protein kinase mst4, BRAF - v-raf murine sarcoma viral oncogene homolog b, SEC24D - sec24 family, member d (s. cerevisiae), RNF14 - ring finger protein 14, ILK - integrin-linked kinase, UAP1 - udp-n-acteylglucosamine pyrophosphorylase 1, ARAF…
GO:0042451	purine nucleoside biosynthetic process	1.96e-07	2.65e-05	5.52	17334	81	543	14	[PANK4 - pantothenate kinase 4, ACOT7 - acyl-coa thioesterase 7, PANK1 - pantothenate kinase 1, ALDOA - aldolase a, fructose-bisphosphate, ADSS - adenylosuccinate synthase, NME3 - nme/nm23 nucleoside diphosphate kinase 3, MAT2A - methionine adenosyltransferase ii, alpha, ADSL - adenylosuccinate lyase, ADSSL1 - adenylosuccinate synthase like 1, LDHC - lactate dehydrogenase c, IMPDH1 - imp (inosine…
GO:0046129	purine ribonucleoside biosynthetic process	1.96e-07	2.62e-05	5.52	17334	81	543	14	[PANK4 - pantothenate kinase 4, ACOT7 - acyl-coa thioesterase 7, PANK1 - pantothenate kinase 1, ALDOA - aldolase a, fructose-bisphosphate, ADSS - adenylosuccinate synthase, NME3 - nme/nm23 nucleoside diphosphate kinase 3, MAT2A - methionine adenosyltransferase ii, alpha, ADSL - adenylosuccinate lyase, ADSSL1 - adenylosuccinate synthase like 1, LDHC - lactate dehydrogenase c, IMPDH1 - imp (inosine…
GO:0032268	regulation of cellular protein metabolic process	2.25e-07	2.97e-05	1.79	17334	1429	543	80	[TAB1 - tgf-beta activated kinase 1/map3k7 binding protein 1, CSTB - cystatin b (stefin b), GFPT1 - glutamine--fructose-6-phosphate transaminase 1, MAPRE3 - microtubule-associated protein, rp/eb family, member 3, XIAP - x-linked inhibitor of apoptosis, NCK1 - nck adaptor protein 1, BRAF - v-raf murine sarcoma viral oncogene homolog b, PDCL - phosducin-like, TLN1 - talin 1, SEC31A - sec31 homolog …
GO:0009259	ribonucleotide metabolic process	3e-07	3.92e-05	2.59	17334	432	543	35	[PAICS - phosphoribosylaminoimidazole carboxylase, phosphoribosylaminoimidazole succinocarboxamide synthetase, PANK4 - pantothenate kinase 4, CCT8 - chaperonin containing tcp1, subunit 8 (theta), GNL1 - guanine nucleotide binding protein-like 1, GSPT1 - g1 to s phase transition 1, BAD - bcl2-associated agonist of cell death, ALDOA - aldolase a, fructose-bisphosphate, MYH9 - myosin, heavy chain 9,…
GO:0072527	pyrimidine-containing compound metabolic process	3.16e-07	4.09e-05	5.76	17334	72	543	13	[CAD - carbamoyl-phosphate synthetase 2, aspartate transcarbamylase, and dihydroorotase, THTPA - thiamine triphosphatase, CRMP1 - collapsin response mediator protein 1, MAPK1 - mitogen-activated protein kinase 1, NME3 - nme/nm23 nucleoside diphosphate kinase 3, DPYSL5 - dihydropyrimidinase-like 5, DCK - deoxycytidine kinase, CTPS1 - ctp synthase 1, DPYSL3 - dihydropyrimidinase-like 3, UMPS - urid…
GO:0009116	nucleoside metabolic process	3.53e-07	4.52e-05	2.57	17334	435	543	35	[PANK4 - pantothenate kinase 4, CCT8 - chaperonin containing tcp1, subunit 8 (theta), GNL1 - guanine nucleotide binding protein-like 1, GSPT1 - g1 to s phase transition 1, BAD - bcl2-associated agonist of cell death, ALDOA - aldolase a, fructose-bisphosphate, MYH9 - myosin, heavy chain 9, non-muscle, NME3 - nme/nm23 nucleoside diphosphate kinase 3, ADSS - adenylosuccinate synthase, ADSL - adenylo…
GO:0000165	MAPK cascade	3.6e-07	4.56e-05	3.94	17334	154	543	19	[IQGAP3 - iq motif containing gtpase activating protein 3, TAB1 - tgf-beta activated kinase 1/map3k7 binding protein 1, DUSP9 - dual specificity phosphatase 9, CRKL - v-crk avian sarcoma virus ct10 oncogene homolog-like, MAPK1 - mitogen-activated protein kinase 1, GPS1 - g protein pathway suppressor 1, RAF1 - v-raf-1 murine leukemia viral oncogene homolog 1, MAP2K4 - mitogen-activated protein kin…
GO:0009167	purine ribonucleoside monophosphate metabolic process	3.84e-07	4.81e-05	3.37	17334	218	543	23	[ACLY - atp citrate lyase, PAICS - phosphoribosylaminoimidazole carboxylase, phosphoribosylaminoimidazole succinocarboxamide synthetase, CCT8 - chaperonin containing tcp1, subunit 8 (theta), FIGNL1 - fidgetin-like 1, MYH14 - myosin, heavy chain 14, non-muscle, BAD - bcl2-associated agonist of cell death, MYH9 - myosin, heavy chain 9, non-muscle, ALDOA - aldolase a, fructose-bisphosphate, AMPD2 - …
GO:0072521	purine-containing compound metabolic process	4.03e-07	5e-05	2.48	17334	477	543	37	[PAICS - phosphoribosylaminoimidazole carboxylase, phosphoribosylaminoimidazole succinocarboxamide synthetase, PANK4 - pantothenate kinase 4, CCT8 - chaperonin containing tcp1, subunit 8 (theta), GNL1 - guanine nucleotide binding protein-like 1, GSPT1 - g1 to s phase transition 1, BAD - bcl2-associated agonist of cell death, MYH9 - myosin, heavy chain 9, non-muscle, ALDOA - aldolase a, fructose-b…
GO:0009126	purine nucleoside monophosphate metabolic process	4.17e-07	5.12e-05	3.35	17334	219	543	23	[ACLY - atp citrate lyase, PAICS - phosphoribosylaminoimidazole carboxylase, phosphoribosylaminoimidazole succinocarboxamide synthetase, CCT8 - chaperonin containing tcp1, subunit 8 (theta), FIGNL1 - fidgetin-like 1, MYH14 - myosin, heavy chain 14, non-muscle, BAD - bcl2-associated agonist of cell death, MYH9 - myosin, heavy chain 9, non-muscle, ALDOA - aldolase a, fructose-bisphosphate, AMPD2 - …
GO:0006006	glucose metabolic process	6.66e-07	8.1e-05	3.96	17334	145	543	18	[NISCH - nischarin, PGM1 - phosphoglucomutase 1, BAD - bcl2-associated agonist of cell death, AKR1A1 - aldo-keto reductase family 1, member a1 (aldehyde reductase), ALDOA - aldolase a, fructose-bisphosphate, ALDOC - aldolase c, fructose-bisphosphate, AGL - amylo-alpha-1, 6-glucosidase, 4-alpha-glucanotransferase, SORD - sorbitol dehydrogenase, ENO3 - enolase 3 (beta, muscle), GAPDH - glyceraldehy…
GO:0007017	microtubule-based process	7.79e-07	9.39e-05	2.61	17334	391	543	32	[ZNF259 - zinc finger protein 259, NDE1 - nude neurodevelopment protein 1, HAUS5 - haus augmin-like complex, subunit 5, RANBP1 - ran binding protein 1, KIF5C - kinesin family member 5c, COPG1 - coatomer protein complex, subunit gamma 1, HAUS3 - haus augmin-like complex, subunit 3, MYH9 - myosin, heavy chain 9, non-muscle, KIF5A - kinesin family member 5a, HAUS6 - haus augmin-like complex, subunit…
GO:1901657	glycosyl compound metabolic process	9.14e-07	0.000109	2.47	17334	453	543	35	[PANK4 - pantothenate kinase 4, CCT8 - chaperonin containing tcp1, subunit 8 (theta), GNL1 - guanine nucleotide binding protein-like 1, GSPT1 - g1 to s phase transition 1, BAD - bcl2-associated agonist of cell death, ALDOA - aldolase a, fructose-bisphosphate, MYH9 - myosin, heavy chain 9, non-muscle, NME3 - nme/nm23 nucleoside diphosphate kinase 3, ADSS - adenylosuccinate synthase, ADSL - adenylo…
GO:0006163	purine nucleotide metabolic process	1.06e-06	0.000126	2.49	17334	436	543	34	[PAICS - phosphoribosylaminoimidazole carboxylase, phosphoribosylaminoimidazole succinocarboxamide synthetase, PANK4 - pantothenate kinase 4, CCT8 - chaperonin containing tcp1, subunit 8 (theta), GNL1 - guanine nucleotide binding protein-like 1, GSPT1 - g1 to s phase transition 1, BAD - bcl2-associated agonist of cell death, ALDOA - aldolase a, fructose-bisphosphate, MYH9 - myosin, heavy chain 9,…
GO:0046112	nucleobase biosynthetic process	1.31e-06	0.000153	14.73	17334	13	543	6	[CAD - carbamoyl-phosphate synthetase 2, aspartate transcarbamylase, and dihydroorotase, PAICS - phosphoribosylaminoimidazole carboxylase, phosphoribosylaminoimidazole succinocarboxamide synthetase, APRT - adenine phosphoribosyltransferase, UMPS - uridine monophosphate synthetase, PPAT - phosphoribosyl pyrophosphate amidotransferase, GART - phosphoribosylglycinamide formyltransferase, phosphoribo…
GO:0051246	regulation of protein metabolic process	1.83e-06	0.000212	1.63	17334	1759	543	90	[TAB1 - tgf-beta activated kinase 1/map3k7 binding protein 1, GFPT1 - glutamine--fructose-6-phosphate transaminase 1, CSTB - cystatin b (stefin b), MAPRE3 - microtubule-associated protein, rp/eb family, member 3, XIAP - x-linked inhibitor of apoptosis, NCK1 - nck adaptor protein 1, BRAF - v-raf murine sarcoma viral oncogene homolog b, PDCL - phosducin-like, RELA - v-rel avian reticuloendotheliosi…
GO:0009225	nucleotide-sugar metabolic process	2.11e-06	0.000243	8.81	17334	29	543	8	[GFPT2 - glutamine-fructose-6-phosphate transaminase 2, GFPT1 - glutamine--fructose-6-phosphate transaminase 1, GMPPA - gdp-mannose pyrophosphorylase a, PGM3 - phosphoglucomutase 3, GMPPB - gdp-mannose pyrophosphorylase b, TSTA3 - tissue specific transplantation antigen p35b, MPI - mannose phosphate isomerase, UAP1 - udp-n-acteylglucosamine pyrophosphorylase 1]
GO:0045089	positive regulation of innate immune response	2.79e-06	0.000318	3.45	17334	176	543	19	[TAB1 - tgf-beta activated kinase 1/map3k7 binding protein 1, MYD88 - myeloid differentiation primary response 88, MAPK1 - mitogen-activated protein kinase 1, NFKB1 - nuclear factor of kappa light polypeptide gene enhancer in b-cells 1, RELA - v-rel avian reticuloendotheliosis viral oncogene homolog a, IRF3 - interferon regulatory factor 3, PIK3R4 - phosphoinositide-3-kinase, regulatory subunit 4…
GO:0051186	cofactor metabolic process	2.94e-06	0.000331	3	17334	245	543	23	[THTPA - thiamine triphosphatase, PANK4 - pantothenate kinase 4, ACLY - atp citrate lyase, UROS - uroporphyrinogen iii synthase, UROD - uroporphyrinogen decarboxylase, ACOT7 - acyl-coa thioesterase 7, PANK1 - pantothenate kinase 1, MAT2A - methionine adenosyltransferase ii, alpha, ATIC - 5-aminoimidazole-4-carboxamide ribonucleotide formyltransferase/imp cyclohydrolase, LDHB - lactate dehydrogena…
GO:0009150	purine ribonucleotide metabolic process	2.95e-06	0.00033	2.46	17334	416	543	32	[PANK4 - pantothenate kinase 4, PAICS - phosphoribosylaminoimidazole carboxylase, phosphoribosylaminoimidazole succinocarboxamide synthetase, CCT8 - chaperonin containing tcp1, subunit 8 (theta), GNL1 - guanine nucleotide binding protein-like 1, GSPT1 - g1 to s phase transition 1, BAD - bcl2-associated agonist of cell death, ALDOA - aldolase a, fructose-bisphosphate, MYH9 - myosin, heavy chain 9,…
GO:0019752	carboxylic acid metabolic process	3.12e-06	0.000345	2	17334	782	543	49	[MTR - 5-methyltetrahydrofolate-homocysteine methyltransferase, GFPT1 - glutamine--fructose-6-phosphate transaminase 1, UROS - uroporphyrinogen iii synthase, PSAT1 - phosphoserine aminotransferase 1, ADSS - adenylosuccinate synthase, ATIC - 5-aminoimidazole-4-carboxamide ribonucleotide formyltransferase/imp cyclohydrolase, LDHB - lactate dehydrogenase b, CTH - cystathionase (cystathionine gamma-l…
GO:0051289	protein homotetramerization	3.37e-06	0.000369	6.26	17334	51	543	10	[IDE - insulin-degrading enzyme, CTH - cystathionase (cystathionine gamma-lyase), GFPT1 - glutamine--fructose-6-phosphate transaminase 1, DHPS - deoxyhypusine synthase, EVL - enah/vasp-like, DCTPP1 - dctp pyrophosphatase 1, PPAT - phosphoribosyl pyrophosphate amidotransferase, THG1L - trna-histidine guanylyltransferase 1-like (s. cerevisiae), ALDOA - aldolase a, fructose-bisphosphate, ALDOC - ald…
GO:0051262	protein tetramerization	3.39e-06	0.000369	4.72	17334	88	543	13	[GFPT1 - glutamine--fructose-6-phosphate transaminase 1, EVL - enah/vasp-like, THG1L - trna-histidine guanylyltransferase 1-like (s. cerevisiae), ALDOA - aldolase a, fructose-bisphosphate, ALDOC - aldolase c, fructose-bisphosphate, ADSL - adenylosuccinate lyase, CTH - cystathionase (cystathionine gamma-lyase), IDE - insulin-degrading enzyme, DHPS - deoxyhypusine synthase, DCTPP1 - dctp pyrophosph…
GO:0019318	hexose metabolic process	3.59e-06	0.000387	3.39	17334	179	543	19	[NISCH - nischarin, GALK1 - galactokinase 1, PGM1 - phosphoglucomutase 1, BAD - bcl2-associated agonist of cell death, AKR1A1 - aldo-keto reductase family 1, member a1 (aldehyde reductase), ALDOA - aldolase a, fructose-bisphosphate, ALDOC - aldolase c, fructose-bisphosphate, AGL - amylo-alpha-1, 6-glucosidase, 4-alpha-glucanotransferase, SORD - sorbitol dehydrogenase, ENO3 - enolase 3 (beta, musc…
GO:1901607	alpha-amino acid biosynthetic process	3.62e-06	0.000387	5.57	17334	63	543	11	[ASNS - asparagine synthetase (glutamine-hydrolyzing), PHGDH - phosphoglycerate dehydrogenase, ATIC - 5-aminoimidazole-4-carboxamide ribonucleotide formyltransferase/imp cyclohydrolase, CTH - cystathionase (cystathionine gamma-lyase), GLUL - glutamate-ammonia ligase, ENOPH1 - enolase-phosphatase 1, CBS - cystathionine-beta-synthase, GAMT - guanidinoacetate n-methyltransferase, MRI1 - methylthiori…
GO:0009064	glutamine family amino acid metabolic process	3.62e-06	0.000384	5.57	17334	63	543	11	[ASNS - asparagine synthetase (glutamine-hydrolyzing), PHGDH - phosphoglycerate dehydrogenase, CAD - carbamoyl-phosphate synthetase 2, aspartate transcarbamylase, and dihydroorotase, GFPT2 - glutamine-fructose-6-phosphate transaminase 2, GLUL - glutamate-ammonia ligase, GFPT1 - glutamine--fructose-6-phosphate transaminase 1, FAH - fumarylacetoacetate hydrolase (fumarylacetoacetase), PFAS - phosph…
GO:0009056	catabolic process	3.8e-06	0.000399	1.62	17334	1739	543	88	[PRDX6 - peroxiredoxin 6, GNL1 - guanine nucleotide binding protein-like 1, PGM1 - phosphoglucomutase 1, GSPT1 - g1 to s phase transition 1, CD2AP - cd2-associated protein, XPNPEP1 - x-prolyl aminopeptidase (aminopeptidase p) 1, soluble, ADSS - adenylosuccinate synthase, LDHB - lactate dehydrogenase b, AGL - amylo-alpha-1, 6-glucosidase, 4-alpha-glucanotransferase, CTH - cystathionase (cystathion…
GO:0044723	single-organism carbohydrate metabolic process	4.07e-06	0.000424	2.22	17334	547	543	38	[GALK1 - galactokinase 1, NISCH - nischarin, GFPT1 - glutamine--fructose-6-phosphate transaminase 1, PGM3 - phosphoglucomutase 3, PGM1 - phosphoglucomutase 1, SEC24D - sec24 family, member d (s. cerevisiae), BAD - bcl2-associated agonist of cell death, ALDOA - aldolase a, fructose-bisphosphate, ALDOC - aldolase c, fructose-bisphosphate, POGLUT1 - protein o-glucosyltransferase 1, AGL - amylo-alpha…
GO:0002757	immune response-activating signal transduction	4.24e-06	0.000438	2.78	17334	287	543	25	[TAB1 - tgf-beta activated kinase 1/map3k7 binding protein 1, MYD88 - myeloid differentiation primary response 88, NCK1 - nck adaptor protein 1, RELA - v-rel avian reticuloendotheliosis viral oncogene homolog a, ENAH - enabled homolog (drosophila), MAP2K4 - mitogen-activated protein kinase kinase 4, RPS6KA2 - ribosomal protein s6 kinase, 90kda, polypeptide 2, MAP2K6 - mitogen-activated protein ki…
GO:0018193	peptidyl-amino acid modification	4.29e-06	0.000439	2.24	17334	527	543	37	[TAF9 - taf9 rna polymerase ii, tata box binding protein (tbp)-associated factor, 32kda, PPID - peptidylprolyl isomerase d, GFPT1 - glutamine--fructose-6-phosphate transaminase 1, PGM3 - phosphoglucomutase 3, SEC24D - sec24 family, member d (s. cerevisiae), CTH - cystathionase (cystathionine gamma-lyase), GFPT2 - glutamine-fructose-6-phosphate transaminase 2, DOHH - deoxyhypusine hydroxylase/mono…
GO:0006048	UDP-N-acetylglucosamine biosynthetic process	4.64e-06	0.000472	25.54	17334	5	543	4	[GFPT2 - glutamine-fructose-6-phosphate transaminase 2, GFPT1 - glutamine--fructose-6-phosphate transaminase 1, PGM3 - phosphoglucomutase 3, UAP1 - udp-n-acteylglucosamine pyrophosphorylase 1]
GO:0005996	monosaccharide metabolic process	5.41e-06	0.000545	3.18	17334	201	543	20	[GALK1 - galactokinase 1, NISCH - nischarin, PGM1 - phosphoglucomutase 1, BAD - bcl2-associated agonist of cell death, NUDT5 - nudix (nucleoside diphosphate linked moiety x)-type motif 5, AKR1A1 - aldo-keto reductase family 1, member a1 (aldehyde reductase), ALDOA - aldolase a, fructose-bisphosphate, ALDOC - aldolase c, fructose-bisphosphate, AGL - amylo-alpha-1, 6-glucosidase, 4-alpha-glucanotra…
GO:0006488	dolichol-linked oligosaccharide biosynthetic process	6.12e-06	0.000612	7.74	17334	33	543	8	[GFPT2 - glutamine-fructose-6-phosphate transaminase 2, GFPT1 - glutamine--fructose-6-phosphate transaminase 1, GMPPA - gdp-mannose pyrophosphorylase a, PGM3 - phosphoglucomutase 3, GMPPB - gdp-mannose pyrophosphorylase b, MVD - mevalonate (diphospho) decarboxylase, MPI - mannose phosphate isomerase, UAP1 - udp-n-acteylglucosamine pyrophosphorylase 1]
GO:0071902	positive regulation of protein serine/threonine kinase activity	6.62e-06	0.000656	2.94	17334	239	543	22	[IQGAP3 - iq motif containing gtpase activating protein 3, TAB1 - tgf-beta activated kinase 1/map3k7 binding protein 1, MAPRE3 - microtubule-associated protein, rp/eb family, member 3, MAPK1 - mitogen-activated protein kinase 1, HSP90AB1 - heat shock protein 90kda alpha (cytosolic), class b member 1, CSK - c-src tyrosine kinase, STK3 - serine/threonine kinase 3, CAMK1 - calcium/calmodulin-depende…
GO:0050790	regulation of catalytic activity	6.77e-06	0.000666	1.61	17334	1687	543	85	[TAB1 - tgf-beta activated kinase 1/map3k7 binding protein 1, GAPVD1 - gtpase activating protein and vps9 domains 1, GFPT1 - glutamine--fructose-6-phosphate transaminase 1, CSTB - cystatin b (stefin b), MAPRE3 - microtubule-associated protein, rp/eb family, member 3, XIAP - x-linked inhibitor of apoptosis, NCK1 - nck adaptor protein 1, WNK1 - wnk lysine deficient protein kinase 1, TBC1D15 - tbc1 …
GO:0006732	coenzyme metabolic process	6.83e-06	0.000666	3.24	17334	187	543	19	[THTPA - thiamine triphosphatase, PANK4 - pantothenate kinase 4, ACLY - atp citrate lyase, ACOT7 - acyl-coa thioesterase 7, PANK1 - pantothenate kinase 1, MAT2A - methionine adenosyltransferase ii, alpha, ATIC - 5-aminoimidazole-4-carboxamide ribonucleotide formyltransferase/imp cyclohydrolase, LDHB - lactate dehydrogenase b, MVK - mevalonate kinase, MOCS3 - molybdenum cofactor synthesis 3, TALDO…
GO:0051188	cofactor biosynthetic process	7.04e-06	0.000681	3.89	17334	123	543	15	[ACLY - atp citrate lyase, UROS - uroporphyrinogen iii synthase, PANK4 - pantothenate kinase 4, UROD - uroporphyrinogen decarboxylase, ACOT7 - acyl-coa thioesterase 7, PANK1 - pantothenate kinase 1, MAT2A - methionine adenosyltransferase ii, alpha, ATIC - 5-aminoimidazole-4-carboxamide ribonucleotide formyltransferase/imp cyclohydrolase, MOCS3 - molybdenum cofactor synthesis 3, ALAD - aminolevuli…
GO:0009119	ribonucleoside metabolic process	7.65e-06	0.000734	2.38	17334	415	543	31	[PANK4 - pantothenate kinase 4, CCT8 - chaperonin containing tcp1, subunit 8 (theta), GNL1 - guanine nucleotide binding protein-like 1, GSPT1 - g1 to s phase transition 1, BAD - bcl2-associated agonist of cell death, ALDOA - aldolase a, fructose-bisphosphate, MYH9 - myosin, heavy chain 9, non-muscle, NME3 - nme/nm23 nucleoside diphosphate kinase 3, ADSS - adenylosuccinate synthase, ADSL - adenylo…
GO:0097485	neuron projection guidance	7.71e-06	0.000734	2.52	17334	355	543	28	[CRMP1 - collapsin response mediator protein 1, NCK1 - nck adaptor protein 1, RPS6KA6 - ribosomal protein s6 kinase, 90kda, polypeptide 6, RAF1 - v-raf-1 murine leukemia viral oncogene homolog 1, MYH9 - myosin, heavy chain 9, non-muscle, SDCBP - syndecan binding protein (syntenin), SIAH2 - siah e3 ubiquitin protein ligase 2, TLN1 - talin 1, ENAH - enabled homolog (drosophila), DPYSL5 - dihydropyr…
GO:0007411	axon guidance	7.71e-06	0.000729	2.52	17334	355	543	28	[CRMP1 - collapsin response mediator protein 1, NCK1 - nck adaptor protein 1, RPS6KA6 - ribosomal protein s6 kinase, 90kda, polypeptide 6, RAF1 - v-raf-1 murine leukemia viral oncogene homolog 1, MYH9 - myosin, heavy chain 9, non-muscle, SDCBP - syndecan binding protein (syntenin), SIAH2 - siah e3 ubiquitin protein ligase 2, TLN1 - talin 1, ENAH - enabled homolog (drosophila), DPYSL5 - dihydropyr…
GO:0045088	regulation of innate immune response	8.63e-06	0.00081	2.89	17334	243	543	22	[TAB1 - tgf-beta activated kinase 1/map3k7 binding protein 1, DAK - dihydroxyacetone kinase 2 homolog (s. cerevisiae), XIAP - x-linked inhibitor of apoptosis, MYD88 - myeloid differentiation primary response 88, MAPK1 - mitogen-activated protein kinase 1, HSP90AB1 - heat shock protein 90kda alpha (cytosolic), class b member 1, NFKB1 - nuclear factor of kappa light polypeptide gene enhancer in b-c…
GO:0051260	protein homooligomerization	9.24e-06	0.000861	2.97	17334	226	543	21	[GLUL - glutamate-ammonia ligase, ST13 - suppression of tumorigenicity 13 (colon carcinoma) (hsp70 interacting protein), GFPT1 - glutamine--fructose-6-phosphate transaminase 1, EVL - enah/vasp-like, KCTD8 - potassium channel tetramerization domain containing 8, THG1L - trna-histidine guanylyltransferase 1-like (s. cerevisiae), KCTD12 - potassium channel tetramerization domain containing 12, ALDOA…
GO:0008219	cell death	1.07e-05	0.000992	1.88	17334	865	543	51	[XIAP - x-linked inhibitor of apoptosis, FTL - ferritin, light polypeptide, MST4 - serine/threonine protein kinase mst4, NME3 - nme/nm23 nucleoside diphosphate kinase 3, FUS - fused in sarcoma, KIF5A - kinesin family member 5a, UBQLN2 - ubiquilin 2, MAP2K4 - mitogen-activated protein kinase kinase 4, SPG20 - spastic paraplegia 20 (troyer syndrome), CASP2 - caspase 2, apoptosis-related cysteine pe…
GO:0007010	cytoskeleton organization	1.09e-05	0.001	2.12	17334	571	543	38	[ZNF259 - zinc finger protein 259, NISCH - nischarin, NDE1 - nude neurodevelopment protein 1, HAUS5 - haus augmin-like complex, subunit 5, RANBP1 - ran binding protein 1, SLC9A3R1 - solute carrier family 9, subfamily a (nhe3, cation proton antiporter 3), member 3 regulator 1, HAUS3 - haus augmin-like complex, subunit 3, FSCN1 - fascin homolog 1, actin-bundling protein (strongylocentrotus purpurat…
GO:0016265	death	1.22e-05	0.00111	1.87	17334	869	543	51	[XIAP - x-linked inhibitor of apoptosis, FTL - ferritin, light polypeptide, MST4 - serine/threonine protein kinase mst4, NME3 - nme/nm23 nucleoside diphosphate kinase 3, FUS - fused in sarcoma, KIF5A - kinesin family member 5a, UBQLN2 - ubiquilin 2, MAP2K4 - mitogen-activated protein kinase kinase 4, SPG20 - spastic paraplegia 20 (troyer syndrome), CASP2 - caspase 2, apoptosis-related cysteine pe…
GO:0008652	cellular amino acid biosynthetic process	1.28e-05	0.00115	4.19	17334	99	543	13	[ASNS - asparagine synthetase (glutamine-hydrolyzing), GLUL - glutamate-ammonia ligase, ENOPH1 - enolase-phosphatase 1, GAMT - guanidinoacetate n-methyltransferase, PSAT1 - phosphoserine aminotransferase 1, MAT2A - methionine adenosyltransferase ii, alpha, ATIC - 5-aminoimidazole-4-carboxamide ribonucleotide formyltransferase/imp cyclohydrolase, PHGDH - phosphoglycerate dehydrogenase, CTH - cysta…
GO:0019319	hexose biosynthetic process	1.83e-05	0.00164	5.86	17334	49	543	9	[SORD - sorbitol dehydrogenase, ENO3 - enolase 3 (beta, muscle), GAPDH - glyceraldehyde-3-phosphate dehydrogenase, PGM1 - phosphoglucomutase 1, GPI - glucose-6-phosphate isomerase, ENO2 - enolase 2 (gamma, neuronal), ALDOA - aldolase a, fructose-bisphosphate, ALDOC - aldolase c, fructose-bisphosphate, ENO1 - enolase 1, (alpha)]
GO:0044283	small molecule biosynthetic process	1.92e-05	0.00171	2.4	17334	373	543	28	[GLUL - glutamate-ammonia ligase, UROS - uroporphyrinogen iii synthase, LTA4H - leukotriene a4 hydrolase, ENOPH1 - enolase-phosphatase 1, GAMT - guanidinoacetate n-methyltransferase, PSAT1 - phosphoserine aminotransferase 1, PHGDH - phosphoglycerate dehydrogenase, ATIC - 5-aminoimidazole-4-carboxamide ribonucleotide formyltransferase/imp cyclohydrolase, CTH - cystathionase (cystathionine gamma-ly…
GO:1901799	negative regulation of proteasomal protein catabolic process	2.45e-05	0.00216	9.58	17334	20	543	6	[TAF9 - taf9 rna polymerase ii, tata box binding protein (tbp)-associated factor, 32kda, UBXN1 - ubx domain protein 1, PSMF1 - proteasome (prosome, macropain) inhibitor subunit 1 (pi31), BAG6 - bcl2-associated athanogene 6, HSP90AB1 - heat shock protein 90kda alpha (cytosolic), class b member 1, GIPC1 - gipc pdz domain containing family, member 1]
GO:1903051	negative regulation of proteolysis involved in cellular protein catabolic process	2.45e-05	0.00215	9.58	17334	20	543	6	[TAF9 - taf9 rna polymerase ii, tata box binding protein (tbp)-associated factor, 32kda, UBXN1 - ubx domain protein 1, PSMF1 - proteasome (prosome, macropain) inhibitor subunit 1 (pi31), BAG6 - bcl2-associated athanogene 6, HSP90AB1 - heat shock protein 90kda alpha (cytosolic), class b member 1, GIPC1 - gipc pdz domain containing family, member 1]
GO:0061136	regulation of proteasomal protein catabolic process	3e-05	0.00261	4.5	17334	78	543	11	[TAF9 - taf9 rna polymerase ii, tata box binding protein (tbp)-associated factor, 32kda, USP14 - ubiquitin specific peptidase 14 (trna-guanine transglycosylase), RAD23A - rad23 homolog a (s. cerevisiae), UBXN1 - ubx domain protein 1, PSMF1 - proteasome (prosome, macropain) inhibitor subunit 1 (pi31), HSP90AB1 - heat shock protein 90kda alpha (cytosolic), class b member 1, BAG6 - bcl2-associated a…
GO:0072708	response to sorbitol	3.06e-05	0.00265	31.92	17334	3	543	3	[MAP2K4 - mitogen-activated protein kinase kinase 4, MAP2K6 - mitogen-activated protein kinase kinase 6, MAP2K7 - mitogen-activated protein kinase kinase 7]
GO:0072709	cellular response to sorbitol	3.06e-05	0.00263	31.92	17334	3	543	3	[MAP2K4 - mitogen-activated protein kinase kinase 4, MAP2K6 - mitogen-activated protein kinase kinase 6, MAP2K7 - mitogen-activated protein kinase kinase 7]
GO:0044208	'de novo' AMP biosynthetic process	3.06e-05	0.00261	31.92	17334	3	543	3	[ADSS - adenylosuccinate synthase, ADSL - adenylosuccinate lyase, ADSSL1 - adenylosuccinate synthase like 1]
GO:0006002	fructose 6-phosphate metabolic process	3.09e-05	0.00262	18.24	17334	7	543	4	[GFPT2 - glutamine-fructose-6-phosphate transaminase 2, GFPT1 - glutamine--fructose-6-phosphate transaminase 1, PFKP - phosphofructokinase, platelet, TALDO1 - transaldolase 1]
GO:0006167	AMP biosynthetic process	3.09e-05	0.0026	18.24	17334	7	543	4	[APRT - adenine phosphoribosyltransferase, ADSS - adenylosuccinate synthase, ADSSL1 - adenylosuccinate synthase like 1, ADSL - adenylosuccinate lyase]
GO:0046349	amino sugar biosynthetic process	3.09e-05	0.00258	18.24	17334	7	543	4	[GFPT2 - glutamine-fructose-6-phosphate transaminase 2, GFPT1 - glutamine--fructose-6-phosphate transaminase 1, PGM3 - phosphoglucomutase 3, UAP1 - udp-n-acteylglucosamine pyrophosphorylase 1]
GO:0042440	pigment metabolic process	3.52e-05	0.00293	5.42	17334	53	543	9	[BLVRA - biliverdin reductase a, PAICS - phosphoribosylaminoimidazole carboxylase, phosphoribosylaminoimidazole succinocarboxamide synthetase, UROS - uroporphyrinogen iii synthase, UROD - uroporphyrinogen decarboxylase, DDT - d-dopachrome tautomerase, APRT - adenine phosphoribosyltransferase, ALAD - aminolevulinate dehydratase, PPAT - phosphoribosyl pyrophosphate amidotransferase, GART - phosphor…
GO:0009108	coenzyme biosynthetic process	3.65e-05	0.00301	4.08	17334	94	543	12	[ATIC - 5-aminoimidazole-4-carboxamide ribonucleotide formyltransferase/imp cyclohydrolase, PANK4 - pantothenate kinase 4, ACLY - atp citrate lyase, MOCS3 - molybdenum cofactor synthesis 3, ACOT7 - acyl-coa thioesterase 7, PANK1 - pantothenate kinase 1, PANK3 - pantothenate kinase 3, GART - phosphoribosylglycinamide formyltransferase, phosphoribosylglycinamide synthetase, phosphoribosylaminoimida…
GO:0006468	protein phosphorylation	3.7e-05	0.00303	2.14	17334	493	543	33	[AKT3 - v-akt murine thymoma viral oncogene homolog 3, WNK1 - wnk lysine deficient protein kinase 1, WNK4 - wnk lysine deficient protein kinase 4, MST4 - serine/threonine protein kinase mst4, BRAF - v-raf murine sarcoma viral oncogene homolog b, RAF1 - v-raf-1 murine leukemia viral oncogene homolog 1, SQSTM1 - sequestosome 1, PICK1 - protein interacting with prkca 1, OXSR1 - oxidative stress resp…
GO:0045860	positive regulation of protein kinase activity	3.75e-05	0.00305	2.23	17334	429	543	30	[TAB1 - tgf-beta activated kinase 1/map3k7 binding protein 1, CRKL - v-crk avian sarcoma virus ct10 oncogene homolog-like, GFPT1 - glutamine--fructose-6-phosphate transaminase 1, MAPRE3 - microtubule-associated protein, rp/eb family, member 3, BRAF - v-raf murine sarcoma viral oncogene homolog b, RAF1 - v-raf-1 murine leukemia viral oncogene homolog 1, TLN1 - talin 1, SPAG9 - sperm associated ant…
GO:0030162	regulation of proteolysis	3.75e-05	0.00303	2.27	17334	408	543	29	[TAF9 - taf9 rna polymerase ii, tata box binding protein (tbp)-associated factor, 32kda, TRADD - tnfrsf1a-associated via death domain, CSTB - cystatin b (stefin b), XIAP - x-linked inhibitor of apoptosis, BAD - bcl2-associated agonist of cell death, RAF1 - v-raf-1 murine leukemia viral oncogene homolog 1, SIAH2 - siah e3 ubiquitin protein ligase 2, UBXN1 - ubx domain protein 1, USP47 - ubiquitin …
GO:0033674	positive regulation of kinase activity	4.03e-05	0.00324	2.19	17334	452	543	31	[TAB1 - tgf-beta activated kinase 1/map3k7 binding protein 1, CRKL - v-crk avian sarcoma virus ct10 oncogene homolog-like, GFPT1 - glutamine--fructose-6-phosphate transaminase 1, MAPRE3 - microtubule-associated protein, rp/eb family, member 3, BAD - bcl2-associated agonist of cell death, BRAF - v-raf murine sarcoma viral oncogene homolog b, RAF1 - v-raf-1 murine leukemia viral oncogene homolog 1,…
GO:0046128	purine ribonucleoside metabolic process	4.67e-05	0.00373	2.28	17334	392	543	28	[PANK4 - pantothenate kinase 4, CCT8 - chaperonin containing tcp1, subunit 8 (theta), GNL1 - guanine nucleotide binding protein-like 1, GSPT1 - g1 to s phase transition 1, BAD - bcl2-associated agonist of cell death, ALDOA - aldolase a, fructose-bisphosphate, MYH9 - myosin, heavy chain 9, non-muscle, ADSS - adenylosuccinate synthase, NME3 - nme/nm23 nucleoside diphosphate kinase 3, ADSSL1 - adeny…
GO:0072384	organelle transport along microtubule	4.85e-05	0.00384	6.98	17334	32	543	7	[NDE1 - nude neurodevelopment protein 1, MAP1B - microtubule-associated protein 1b, COPG1 - coatomer protein complex, subunit gamma 1, HTT - huntingtin, BICD2 - bicaudal d homolog 2 (drosophila), NDEL1 - nude neurodevelopment protein 1-like 1, MAP2K1 - mitogen-activated protein kinase kinase 1]
GO:0043066	negative regulation of apoptotic process	5.05e-05	0.00398	1.96	17334	635	543	39	[TAF9 - taf9 rna polymerase ii, tata box binding protein (tbp)-associated factor, 32kda, ZNF259 - zinc finger protein 259, ATG7 - autophagy related 7, XIAP - x-linked inhibitor of apoptosis, MYD88 - myeloid differentiation primary response 88, CAMK1D - calcium/calmodulin-dependent protein kinase id, BAD - bcl2-associated agonist of cell death, BRAF - v-raf murine sarcoma viral oncogene homolog b,…
GO:0042278	purine nucleoside metabolic process	5.34e-05	0.00418	2.26	17334	395	543	28	[PANK4 - pantothenate kinase 4, CCT8 - chaperonin containing tcp1, subunit 8 (theta), GNL1 - guanine nucleotide binding protein-like 1, GSPT1 - g1 to s phase transition 1, BAD - bcl2-associated agonist of cell death, ALDOA - aldolase a, fructose-bisphosphate, MYH9 - myosin, heavy chain 9, non-muscle, ADSS - adenylosuccinate synthase, NME3 - nme/nm23 nucleoside diphosphate kinase 3, ADSSL1 - adeny…
GO:0002253	activation of immune response	5.59e-05	0.00434	2.39	17334	334	543	25	[TAB1 - tgf-beta activated kinase 1/map3k7 binding protein 1, MYD88 - myeloid differentiation primary response 88, NCK1 - nck adaptor protein 1, RELA - v-rel avian reticuloendotheliosis viral oncogene homolog a, ENAH - enabled homolog (drosophila), MAP2K4 - mitogen-activated protein kinase kinase 4, RPS6KA2 - ribosomal protein s6 kinase, 90kda, polypeptide 2, MAP2K6 - mitogen-activated protein ki…
GO:0046148	pigment biosynthetic process	5.77e-05	0.00446	5.8	17334	44	543	8	[PAICS - phosphoribosylaminoimidazole carboxylase, phosphoribosylaminoimidazole succinocarboxamide synthetase, UROS - uroporphyrinogen iii synthase, UROD - uroporphyrinogen decarboxylase, DDT - d-dopachrome tautomerase, APRT - adenine phosphoribosyltransferase, ALAD - aminolevulinate dehydratase, PPAT - phosphoribosyl pyrophosphate amidotransferase, GART - phosphoribosylglycinamide formyltransfer…
GO:0006208	pyrimidine nucleobase catabolic process	6.03e-05	0.00463	15.96	17334	8	543	4	[DPYSL5 - dihydropyrimidinase-like 5, CRMP1 - collapsin response mediator protein 1, DPYSL3 - dihydropyrimidinase-like 3, DPYSL2 - dihydropyrimidinase-like 2]
GO:0016053	organic acid biosynthetic process	6.3e-05	0.00481	2.61	17334	257	543	21	[ASNS - asparagine synthetase (glutamine-hydrolyzing), GLUL - glutamate-ammonia ligase, UROS - uroporphyrinogen iii synthase, LTA4H - leukotriene a4 hydrolase, ACOT7 - acyl-coa thioesterase 7, ENOPH1 - enolase-phosphatase 1, GAMT - guanidinoacetate n-methyltransferase, PSAT1 - phosphoserine aminotransferase 1, AKR1A1 - aldo-keto reductase family 1, member a1 (aldehyde reductase), MAT2A - methioni…
GO:0046394	carboxylic acid biosynthetic process	6.3e-05	0.00478	2.61	17334	257	543	21	[ASNS - asparagine synthetase (glutamine-hydrolyzing), GLUL - glutamate-ammonia ligase, UROS - uroporphyrinogen iii synthase, LTA4H - leukotriene a4 hydrolase, ACOT7 - acyl-coa thioesterase 7, ENOPH1 - enolase-phosphatase 1, GAMT - guanidinoacetate n-methyltransferase, PSAT1 - phosphoserine aminotransferase 1, AKR1A1 - aldo-keto reductase family 1, member a1 (aldehyde reductase), MAT2A - methioni…
GO:0044712	single-organism catabolic process	6.4e-05	0.00483	1.75	17334	950	543	52	[PRDX6 - peroxiredoxin 6, PGM1 - phosphoglucomutase 1, GNL1 - guanine nucleotide binding protein-like 1, GSPT1 - g1 to s phase transition 1, ADSS - adenylosuccinate synthase, AGL - amylo-alpha-1, 6-glucosidase, 4-alpha-glucanotransferase, LDHB - lactate dehydrogenase b, CTH - cystathionase (cystathionine gamma-lyase), PICK1 - protein interacting with prkca 1, LDHC - lactate dehydrogenase c, DPYSL…
GO:0006094	gluconeogenesis	6.83e-05	0.00512	5.68	17334	45	543	8	[ENO3 - enolase 3 (beta, muscle), GAPDH - glyceraldehyde-3-phosphate dehydrogenase, PGM1 - phosphoglucomutase 1, GPI - glucose-6-phosphate isomerase, ENO2 - enolase 2 (gamma, neuronal), ALDOA - aldolase a, fructose-bisphosphate, ENO1 - enolase 1, (alpha), ALDOC - aldolase c, fructose-bisphosphate]
GO:0045861	negative regulation of proteolysis	6.83e-05	0.00509	5.68	17334	45	543	8	[TAF9 - taf9 rna polymerase ii, tata box binding protein (tbp)-associated factor, 32kda, IDE - insulin-degrading enzyme, CSTB - cystatin b (stefin b), UBXN1 - ubx domain protein 1, PSMF1 - proteasome (prosome, macropain) inhibitor subunit 1 (pi31), BAG6 - bcl2-associated athanogene 6, HSP90AB1 - heat shock protein 90kda alpha (cytosolic), class b member 1, GIPC1 - gipc pdz domain containing famil…
GO:0035872	nucleotide-binding domain, leucine rich repeat containing receptor signaling pathway	6.83e-05	0.00505	5.68	17334	45	543	8	[RELA - v-rel avian reticuloendotheliosis viral oncogene homolog a, TAB1 - tgf-beta activated kinase 1/map3k7 binding protein 1, HSP90AB1 - heat shock protein 90kda alpha (cytosolic), class b member 1, MAP2K6 - mitogen-activated protein kinase kinase 6, SUGT1 - sgt1, suppressor of g2 allele of skp1 (s. cerevisiae), TXN - thioredoxin, UBE2V1 - ubiquitin-conjugating enzyme e2 variant 1, IRAK1 - int…
GO:0043069	negative regulation of programmed cell death	6.84e-05	0.00503	1.93	17334	644	543	39	[TAF9 - taf9 rna polymerase ii, tata box binding protein (tbp)-associated factor, 32kda, ZNF259 - zinc finger protein 259, ATG7 - autophagy related 7, XIAP - x-linked inhibitor of apoptosis, MYD88 - myeloid differentiation primary response 88, CAMK1D - calcium/calmodulin-dependent protein kinase id, BAD - bcl2-associated agonist of cell death, BRAF - v-raf murine sarcoma viral oncogene homolog b,…
GO:0000226	microtubule cytoskeleton organization	7.09e-05	0.00519	2.74	17334	221	543	19	[ZNF259 - zinc finger protein 259, NDE1 - nude neurodevelopment protein 1, HAUS5 - haus augmin-like complex, subunit 5, RANBP1 - ran binding protein 1, STMN1 - stathmin 1, DYNC1LI2 - dynein, cytoplasmic 1, light intermediate chain 2, TBCE - tubulin folding cofactor e, HAUS3 - haus augmin-like complex, subunit 3, BICD2 - bicaudal d homolog 2 (drosophila), NDEL1 - nude neurodevelopment protein 1-li…
GO:0070613	regulation of protein processing	8.6e-05	0.00625	2.13	17334	449	543	30	[TAF9 - taf9 rna polymerase ii, tata box binding protein (tbp)-associated factor, 32kda, TRADD - tnfrsf1a-associated via death domain, CSTB - cystatin b (stefin b), XIAP - x-linked inhibitor of apoptosis, BAD - bcl2-associated agonist of cell death, RAF1 - v-raf-1 murine leukemia viral oncogene homolog 1, SIAH2 - siah e3 ubiquitin protein ligase 2, UBXN1 - ubx domain protein 1, USP47 - ubiquitin …
GO:0043436	oxoacid metabolic process	8.85e-05	0.0064	1.76	17334	889	543	49	[MTR - 5-methyltetrahydrofolate-homocysteine methyltransferase, GFPT1 - glutamine--fructose-6-phosphate transaminase 1, UROS - uroporphyrinogen iii synthase, PSAT1 - phosphoserine aminotransferase 1, ADSS - adenylosuccinate synthase, ATIC - 5-aminoimidazole-4-carboxamide ribonucleotide formyltransferase/imp cyclohydrolase, LDHB - lactate dehydrogenase b, CTH - cystathionase (cystathionine gamma-l…
GO:1903050	regulation of proteolysis involved in cellular protein catabolic process	9.3e-05	0.00669	3.99	17334	88	543	11	[TAF9 - taf9 rna polymerase ii, tata box binding protein (tbp)-associated factor, 32kda, USP14 - ubiquitin specific peptidase 14 (trna-guanine transglycosylase), RAD23A - rad23 homolog a (s. cerevisiae), UBXN1 - ubx domain protein 1, PSMF1 - proteasome (prosome, macropain) inhibitor subunit 1 (pi31), HSP90AB1 - heat shock protein 90kda alpha (cytosolic), class b member 1, BAG6 - bcl2-associated a…
GO:0032259	methylation	9.48e-05	0.00677	3.29	17334	136	543	14	[MTR - 5-methyltetrahydrofolate-homocysteine methyltransferase, TPMT - thiopurine s-methyltransferase, METTL2B - methyltransferase like 2b, METTL1 - methyltransferase like 1, AHCY - adenosylhomocysteinase, GSPT1 - g1 to s phase transition 1, METTL2A - methyltransferase like 2a, MAT2A - methionine adenosyltransferase ii, alpha, PRMT3 - protein arginine methyltransferase 3, PICK1 - protein interact…
GO:0015949	nucleobase-containing small molecule interconversion	9.71e-05	0.0069	9.98	17334	16	543	5	[RRM2B - ribonucleotide reductase m2 b (tp53 inducible), CTPS1 - ctp synthase 1, TXN - thioredoxin, RRM1 - ribonucleotide reductase m1, RRM2 - ribonucleotide reductase m2]
GO:0060548	negative regulation of cell death	0.000103	0.0073	1.88	17334	680	543	40	[TAF9 - taf9 rna polymerase ii, tata box binding protein (tbp)-associated factor, 32kda, ZNF259 - zinc finger protein 259, ATG7 - autophagy related 7, XIAP - x-linked inhibitor of apoptosis, NCK1 - nck adaptor protein 1, MYD88 - myeloid differentiation primary response 88, CAMK1D - calcium/calmodulin-dependent protein kinase id, BAD - bcl2-associated agonist of cell death, BRAF - v-raf murine sar…
GO:0018342	protein prenylation	0.000106	0.00743	14.19	17334	9	543	4	[PGGT1B - protein geranylgeranyltransferase type i, beta subunit, FNTB - farnesyltransferase, caax box, beta, RABGGTB - rab geranylgeranyltransferase, beta subunit, RABGGTA - rab geranylgeranyltransferase, alpha subunit]
GO:0019673	GDP-mannose metabolic process	0.000106	0.00739	14.19	17334	9	543	4	[GMPPA - gdp-mannose pyrophosphorylase a, GMPPB - gdp-mannose pyrophosphorylase b, TSTA3 - tissue specific transplantation antigen p35b, MPI - mannose phosphate isomerase]
GO:0046185	aldehyde catabolic process	0.000106	0.00735	14.19	17334	9	543	4	[ESD - esterase d, GPI - glucose-6-phosphate isomerase, ADH5 - alcohol dehydrogenase 5 (class iii), chi polypeptide, AKR1A1 - aldo-keto reductase family 1, member a1 (aldehyde reductase)]
GO:0097354	prenylation	0.000106	0.00731	14.19	17334	9	543	4	[PGGT1B - protein geranylgeranyltransferase type i, beta subunit, FNTB - farnesyltransferase, caax box, beta, RABGGTB - rab geranylgeranyltransferase, beta subunit, RABGGTA - rab geranylgeranyltransferase, alpha subunit]
GO:0006399	tRNA metabolic process	0.000118	0.00808	3.4	17334	122	543	13	[METTL2B - methyltransferase like 2b, TSEN15 - tsen15 trna splicing endonuclease subunit, METTL1 - methyltransferase like 1, THG1L - trna-histidine guanylyltransferase 1-like (s. cerevisiae), QARS - glutaminyl-trna synthetase, METTL2A - methyltransferase like 2a, VARS - valyl-trna synthetase, AARSD1 - alanyl-trna synthetase domain containing 1, TP53RK - tp53 regulating kinase, MOCS3 - molybdenum …
GO:1902589	single-organism organelle organization	0.000119	0.00814	1.62	17334	1199	543	61	[MAPRE3 - microtubule-associated protein, rp/eb family, member 3, HAUS3 - haus augmin-like complex, subunit 3, PPP2R2D - protein phosphatase 2, regulatory subunit b, delta, CD2AP - cd2-associated protein, SDCBP - syndecan binding protein (syntenin), TLN1 - talin 1, MAP4 - microtubule-associated protein 4, ZWINT - zw10 interacting kinetochore protein, PACSIN2 - protein kinase c and casein kinase s…
GO:0090170	regulation of Golgi inheritance	0.000119	0.00811	23.94	17334	4	543	3	[MAPK1 - mitogen-activated protein kinase 1, MAP2K1 - mitogen-activated protein kinase kinase 1, MAP2K2 - mitogen-activated protein kinase kinase 2]
GO:0006400	tRNA modification	0.000124	0.00837	7.37	17334	26	543	6	[METTL2B - methyltransferase like 2b, MOCS3 - molybdenum cofactor synthesis 3, METTL1 - methyltransferase like 1, URM1 - ubiquitin related modifier 1, THG1L - trna-histidine guanylyltransferase 1-like (s. cerevisiae), METTL2A - methyltransferase like 2a]
GO:2001234	negative regulation of apoptotic signaling pathway	0.000126	0.00847	3.05	17334	157	543	15	[TAF9 - taf9 rna polymerase ii, tata box binding protein (tbp)-associated factor, 32kda, IGBP1 - immunoglobulin (cd79a) binding protein 1, FIGNL1 - fidgetin-like 1, RRM2B - ribonucleotide reductase m2 b (tp53 inducible), RAF1 - v-raf-1 murine leukemia viral oncogene homolog 1, RELA - v-rel avian reticuloendotheliosis viral oncogene homolog a, CTH - cystathionase (cystathionine gamma-lyase), SIAH2…
GO:0002764	immune response-regulating signaling pathway	0.000127	0.00849	2.19	17334	394	543	27	[TAB1 - tgf-beta activated kinase 1/map3k7 binding protein 1, NCK1 - nck adaptor protein 1, MYD88 - myeloid differentiation primary response 88, BAD - bcl2-associated agonist of cell death, RAF1 - v-raf-1 murine leukemia viral oncogene homolog 1, RELA - v-rel avian reticuloendotheliosis viral oncogene homolog a, MAP2K4 - mitogen-activated protein kinase kinase 4, ENAH - enabled homolog (drosophil…
GO:0046365	monosaccharide catabolic process	0.000129	0.0086	6.04	17334	37	543	7	[GALK1 - galactokinase 1, PGM1 - phosphoglucomutase 1, TALDO1 - transaldolase 1, NUDT5 - nudix (nucleoside diphosphate linked moiety x)-type motif 5, BAD - bcl2-associated agonist of cell death, AKR1A1 - aldo-keto reductase family 1, member a1 (aldehyde reductase), G6PD - glucose-6-phosphate dehydrogenase]
GO:0051291	protein heterooligomerization	0.000139	0.00921	4.15	17334	77	543	10	[IDE - insulin-degrading enzyme, TRADD - tnfrsf1a-associated via death domain, PPP5C - protein phosphatase 5, catalytic subunit, BRAF - v-raf murine sarcoma viral oncogene homolog b, MAP2K1 - mitogen-activated protein kinase kinase 1, SQSTM1 - sequestosome 1, RRM1 - ribonucleotide reductase m1, ALDOC - aldolase c, fructose-bisphosphate, ILK - integrin-linked kinase, RRM2 - ribonucleotide reductas…
GO:0006082	organic acid metabolic process	0.00014	0.00918	1.73	17334	906	543	49	[MTR - 5-methyltetrahydrofolate-homocysteine methyltransferase, GFPT1 - glutamine--fructose-6-phosphate transaminase 1, UROS - uroporphyrinogen iii synthase, PSAT1 - phosphoserine aminotransferase 1, ADSS - adenylosuccinate synthase, ATIC - 5-aminoimidazole-4-carboxamide ribonucleotide formyltransferase/imp cyclohydrolase, LDHB - lactate dehydrogenase b, CTH - cystathionase (cystathionine gamma-l…
GO:0022402	cell cycle process	0.000145	0.00949	1.71	17334	932	543	50	[MAPRE3 - microtubule-associated protein, rp/eb family, member 3, GSPT1 - g1 to s phase transition 1, HAUS3 - haus augmin-like complex, subunit 3, CD2AP - cd2-associated protein, PPP2R2D - protein phosphatase 2, regulatory subunit b, delta, MAP4 - microtubule-associated protein 4, ZWINT - zw10 interacting kinetochore protein, MPLKIP - m-phase specific plk1 interacting protein, CASP2 - caspase 2, …
GO:0042176	regulation of protein catabolic process	0.000156	0.0101	2.87	17334	178	543	16	[TAF9 - taf9 rna polymerase ii, tata box binding protein (tbp)-associated factor, 32kda, USP14 - ubiquitin specific peptidase 14 (trna-guanine transglycosylase), HSP90AB1 - heat shock protein 90kda alpha (cytosolic), class b member 1, ARAF - v-raf murine sarcoma 3611 viral oncogene homolog, HSPBP1 - hspa (heat shock 70kda) binding protein, cytoplasmic cochaperone 1, GGA1 - golgi-associated, gamma…
GO:0032434	regulation of proteasomal ubiquitin-dependent protein catabolic process	0.000161	0.0104	4.49	17334	64	543	9	[TAF9 - taf9 rna polymerase ii, tata box binding protein (tbp)-associated factor, 32kda, RAD23A - rad23 homolog a (s. cerevisiae), UBXN1 - ubx domain protein 1, HSP90AB1 - heat shock protein 90kda alpha (cytosolic), class b member 1, BAG6 - bcl2-associated athanogene 6, GLMN - glomulin, fkbp associated protein, ARAF - v-raf murine sarcoma 3611 viral oncogene homolog, HSPBP1 - hspa (heat shock 70k…
GO:0006047	UDP-N-acetylglucosamine metabolic process	0.000172	0.0111	12.77	17334	10	543	4	[GFPT2 - glutamine-fructose-6-phosphate transaminase 2, GFPT1 - glutamine--fructose-6-phosphate transaminase 1, PGM3 - phosphoglucomutase 3, UAP1 - udp-n-acteylglucosamine pyrophosphorylase 1]
GO:0046113	nucleobase catabolic process	0.000172	0.011	12.77	17334	10	543	4	[DPYSL5 - dihydropyrimidinase-like 5, CRMP1 - collapsin response mediator protein 1, DPYSL3 - dihydropyrimidinase-like 3, DPYSL2 - dihydropyrimidinase-like 2]
GO:0009113	purine nucleobase biosynthetic process	0.000172	0.011	12.77	17334	10	543	4	[PAICS - phosphoribosylaminoimidazole carboxylase, phosphoribosylaminoimidazole succinocarboxamide synthetase, APRT - adenine phosphoribosyltransferase, PPAT - phosphoribosyl pyrophosphate amidotransferase, GART - phosphoribosylglycinamide formyltransferase, phosphoribosylglycinamide synthetase, phosphoribosylaminoimidazole synthetase]
GO:0065009	regulation of molecular function	0.000173	0.0109	1.44	17334	2090	543	94	[TAB1 - tgf-beta activated kinase 1/map3k7 binding protein 1, GAPVD1 - gtpase activating protein and vps9 domains 1, GFPT1 - glutamine--fructose-6-phosphate transaminase 1, CSTB - cystatin b (stefin b), MAPRE3 - microtubule-associated protein, rp/eb family, member 3, XIAP - x-linked inhibitor of apoptosis, NCK1 - nck adaptor protein 1, WNK1 - wnk lysine deficient protein kinase 1, CAMK1D - calciu…
GO:0044248	cellular catabolic process	0.000176	0.0111	1.55	17334	1397	543	68	[PRDX6 - peroxiredoxin 6, GNL1 - guanine nucleotide binding protein-like 1, GSPT1 - g1 to s phase transition 1, CD2AP - cd2-associated protein, XPNPEP1 - x-prolyl aminopeptidase (aminopeptidase p) 1, soluble, ADSS - adenylosuccinate synthase, CTH - cystathionase (cystathionine gamma-lyase), PICK1 - protein interacting with prkca 1, DPYSL5 - dihydropyrimidinase-like 5, FAH - fumarylacetoacetate hy…
GO:0000187	activation of MAPK activity	0.000177	0.0111	3.27	17334	127	543	13	[IQGAP3 - iq motif containing gtpase activating protein 3, TAB1 - tgf-beta activated kinase 1/map3k7 binding protein 1, MAPK1 - mitogen-activated protein kinase 1, SPAG9 - sperm associated antigen 9, MAP2K6 - mitogen-activated protein kinase kinase 6, MAP2K7 - mitogen-activated protein kinase kinase 7, PAK3 - p21 protein (cdc42/rac)-activated kinase 3, MAP2K1 - mitogen-activated protein kinase ki…
GO:0006996	organelle organization	0.000179	0.0112	1.46	17334	1902	543	87	[AKT3 - v-akt murine thymoma viral oncogene homolog 3, MAPRE3 - microtubule-associated protein, rp/eb family, member 3, KIF5C - kinesin family member 5c, HAUS3 - haus augmin-like complex, subunit 3, SEC24D - sec24 family, member d (s. cerevisiae), CD2AP - cd2-associated protein, PPP2R2D - protein phosphatase 2, regulatory subunit b, delta, SDCBP - syndecan binding protein (syntenin), TLN1 - talin…
GO:0032435	negative regulation of proteasomal ubiquitin-dependent protein catabolic process	0.000181	0.0112	8.87	17334	18	543	5	[TAF9 - taf9 rna polymerase ii, tata box binding protein (tbp)-associated factor, 32kda, UBXN1 - ubx domain protein 1, BAG6 - bcl2-associated athanogene 6, HSP90AB1 - heat shock protein 90kda alpha (cytosolic), class b member 1, GIPC1 - gipc pdz domain containing family, member 1]
GO:0015936	coenzyme A metabolic process	0.000181	0.0112	8.87	17334	18	543	5	[PANK4 - pantothenate kinase 4, ACLY - atp citrate lyase, ACOT7 - acyl-coa thioesterase 7, PANK3 - pantothenate kinase 3, PANK1 - pantothenate kinase 1]
GO:0043154	negative regulation of cysteine-type endopeptidase activity involved in apoptotic process	0.000205	0.0126	4.35	17334	66	543	9	[IGBP1 - immunoglobulin (cd79a) binding protein 1, SIAH2 - siah e3 ubiquitin protein ligase 2, XIAP - x-linked inhibitor of apoptosis, USP47 - ubiquitin specific peptidase 47, RPS6KA3 - ribosomal protein s6 kinase, 90kda, polypeptide 3, GPI - glucose-6-phosphate isomerase, RPS6KA1 - ribosomal protein s6 kinase, 90kda, polypeptide 1, PAK2 - p21 protein (cdc42/rac)-activated kinase 2, RAF1 - v-raf-…
GO:0031349	positive regulation of defense response	0.000233	0.0142	2.51	17334	242	543	19	[TAB1 - tgf-beta activated kinase 1/map3k7 binding protein 1, MYD88 - myeloid differentiation primary response 88, MAPK1 - mitogen-activated protein kinase 1, NFKB1 - nuclear factor of kappa light polypeptide gene enhancer in b-cells 1, RELA - v-rel avian reticuloendotheliosis viral oncogene homolog a, PIK3R4 - phosphoinositide-3-kinase, regulatory subunit 4, IRF3 - interferon regulatory factor 3…
GO:0046134	pyrimidine nucleoside biosynthetic process	0.000236	0.0144	6.6	17334	29	543	6	[CAD - carbamoyl-phosphate synthetase 2, aspartate transcarbamylase, and dihydroorotase, DCK - deoxycytidine kinase, CTPS1 - ctp synthase 1, UMPS - uridine monophosphate synthetase, TYMS - thymidylate synthetase, NME3 - nme/nm23 nucleoside diphosphate kinase 3]
GO:0071900	regulation of protein serine/threonine kinase activity	0.00025	0.0151	2.13	17334	389	543	26	[TAB1 - tgf-beta activated kinase 1/map3k7 binding protein 1, CHORDC1 - cysteine and histidine-rich domain (chord) containing 1, MAPRE3 - microtubule-associated protein, rp/eb family, member 3, GPS1 - g protein pathway suppressor 1, SPAG9 - sperm associated antigen 9, MAP2K6 - mitogen-activated protein kinase kinase 6, MAP2K7 - mitogen-activated protein kinase kinase 7, MAP2K1 - mitogen-activated…
GO:2000117	negative regulation of cysteine-type endopeptidase activity	0.000258	0.0156	4.23	17334	68	543	9	[IGBP1 - immunoglobulin (cd79a) binding protein 1, SIAH2 - siah e3 ubiquitin protein ligase 2, XIAP - x-linked inhibitor of apoptosis, USP47 - ubiquitin specific peptidase 47, RPS6KA3 - ribosomal protein s6 kinase, 90kda, polypeptide 3, GPI - glucose-6-phosphate isomerase, RPS6KA1 - ribosomal protein s6 kinase, 90kda, polypeptide 1, PAK2 - p21 protein (cdc42/rac)-activated kinase 2, RAF1 - v-raf-…
GO:0015937	coenzyme A biosynthetic process	0.000264	0.0158	11.61	17334	11	543	4	[PANK4 - pantothenate kinase 4, ACOT7 - acyl-coa thioesterase 7, PANK3 - pantothenate kinase 3, PANK1 - pantothenate kinase 1]
GO:0045859	regulation of protein kinase activity	0.000271	0.0162	1.84	17334	641	543	37	[TAB1 - tgf-beta activated kinase 1/map3k7 binding protein 1, CRKL - v-crk avian sarcoma virus ct10 oncogene homolog-like, CHORDC1 - cysteine and histidine-rich domain (chord) containing 1, GFPT1 - glutamine--fructose-6-phosphate transaminase 1, MAPRE3 - microtubule-associated protein, rp/eb family, member 3, SLC9A3R1 - solute carrier family 9, subfamily a (nhe3, cation proton antiporter 3), memb…
GO:0043406	positive regulation of MAP kinase activity	0.000274	0.0163	2.73	17334	187	543	16	[IQGAP3 - iq motif containing gtpase activating protein 3, TAB1 - tgf-beta activated kinase 1/map3k7 binding protein 1, MAPK1 - mitogen-activated protein kinase 1, CSK - c-src tyrosine kinase, SPAG9 - sperm associated antigen 9, MAP2K6 - mitogen-activated protein kinase kinase 6, PAK1 - p21 protein (cdc42/rac)-activated kinase 1, MAP2K7 - mitogen-activated protein kinase kinase 7, PAK3 - p21 prot…
GO:0043094	cellular metabolic compound salvage	0.000287	0.017	6.38	17334	30	543	6	[ENOPH1 - enolase-phosphatase 1, APRT - adenine phosphoribosyltransferase, DCK - deoxycytidine kinase, MRI1 - methylthioribose-1-phosphate isomerase 1, AMPD2 - adenosine monophosphate deaminase 2, GMPR2 - guanosine monophosphate reductase 2]
GO:0009298	GDP-mannose biosynthetic process	0.000292	0.0171	19.15	17334	5	543	3	[GMPPA - gdp-mannose pyrophosphorylase a, GMPPB - gdp-mannose pyrophosphorylase b, MPI - mannose phosphate isomerase]
GO:0000096	sulfur amino acid metabolic process	0.000296	0.0173	5.32	17334	42	543	7	[CTH - cystathionase (cystathionine gamma-lyase), MTR - 5-methyltetrahydrofolate-homocysteine methyltransferase, AHCY - adenosylhomocysteinase, ENOPH1 - enolase-phosphatase 1, CBS - cystathionine-beta-synthase, MRI1 - methylthioribose-1-phosphate isomerase 1, MAT2A - methionine adenosyltransferase ii, alpha]
GO:0010243	response to organonitrogen compound	0.000306	0.0178	1.83	17334	645	543	37	[GFPT1 - glutamine--fructose-6-phosphate transaminase 1, UROS - uroporphyrinogen iii synthase, CHRNB1 - cholinergic receptor, nicotinic, beta 1 (muscle), BAD - bcl2-associated agonist of cell death, BRAF - v-raf murine sarcoma viral oncogene homolog b, RAF1 - v-raf-1 murine leukemia viral oncogene homolog 1, ALDOC - aldolase c, fructose-bisphosphate, ADSS - adenylosuccinate synthase, RELA - v-rel…
GO:0007051	spindle organization	0.000323	0.0187	4.1	17334	70	543	9	[HAUS6 - haus augmin-like complex, subunit 6, HAUS5 - haus augmin-like complex, subunit 5, STMN1 - stathmin 1, RANBP1 - ran binding protein 1, MAP4 - microtubule-associated protein 4, ZWINT - zw10 interacting kinetochore protein, TACC3 - transforming, acidic coiled-coil containing protein 3, HAUS3 - haus augmin-like complex, subunit 3, MYH9 - myosin, heavy chain 9, non-muscle]
GO:0005975	carbohydrate metabolic process	0.000377	0.0217	1.76	17334	724	543	40	[GALK1 - galactokinase 1, NISCH - nischarin, GFPT1 - glutamine--fructose-6-phosphate transaminase 1, PGM3 - phosphoglucomutase 3, PGM1 - phosphoglucomutase 1, SEC24D - sec24 family, member d (s. cerevisiae), BAD - bcl2-associated agonist of cell death, ALDOA - aldolase a, fructose-bisphosphate, ALDOC - aldolase c, fructose-bisphosphate, POGLUT1 - protein o-glucosyltransferase 1, AGL - amylo-alpha…
GO:0009263	deoxyribonucleotide biosynthetic process	0.000386	0.0221	10.64	17334	12	543	4	[RRM2B - ribonucleotide reductase m2 b (tp53 inducible), TYMS - thymidylate synthetase, RRM1 - ribonucleotide reductase m1, RRM2 - ribonucleotide reductase m2]
GO:0043549	regulation of kinase activity	0.000388	0.0222	1.79	17334	677	543	38	[TAB1 - tgf-beta activated kinase 1/map3k7 binding protein 1, CRKL - v-crk avian sarcoma virus ct10 oncogene homolog-like, CHORDC1 - cysteine and histidine-rich domain (chord) containing 1, GFPT1 - glutamine--fructose-6-phosphate transaminase 1, MAPRE3 - microtubule-associated protein, rp/eb family, member 3, SLC9A3R1 - solute carrier family 9, subfamily a (nhe3, cation proton antiporter 3), memb…
GO:1903047	mitotic cell cycle process	0.000419	0.0239	1.82	17334	632	543	36	[ZNF259 - zinc finger protein 259, NDE1 - nude neurodevelopment protein 1, HAUS5 - haus augmin-like complex, subunit 5, ERCC6L - excision repair cross-complementing rodent repair deficiency, complementation group 6-like, MAPRE3 - microtubule-associated protein, rp/eb family, member 3, GSPT1 - g1 to s phase transition 1, HAUS3 - haus augmin-like complex, subunit 3, PPP2R2D - protein phosphatase 2,…
GO:0016032	viral process	0.000422	0.0239	1.86	17334	585	543	34	[TAF9 - taf9 rna polymerase ii, tata box binding protein (tbp)-associated factor, 32kda, UBR4 - ubiquitin protein ligase e3 component n-recognin 4, PPID - peptidylprolyl isomerase d, AP1B1 - adaptor-related protein complex 1, beta 1 subunit, RANBP1 - ran binding protein 1, ABCE1 - atp-binding cassette, sub-family e (oabp), member 1, BAD - bcl2-associated agonist of cell death, RELA - v-rel avian …
GO:0044403	symbiosis, encompassing mutualism through parasitism	0.000422	0.0238	1.86	17334	585	543	34	[TAF9 - taf9 rna polymerase ii, tata box binding protein (tbp)-associated factor, 32kda, UBR4 - ubiquitin protein ligase e3 component n-recognin 4, PPID - peptidylprolyl isomerase d, AP1B1 - adaptor-related protein complex 1, beta 1 subunit, RANBP1 - ran binding protein 1, ABCE1 - atp-binding cassette, sub-family e (oabp), member 1, BAD - bcl2-associated agonist of cell death, RELA - v-rel avian …
GO:0051258	protein polymerization	0.000425	0.0239	4.4	17334	58	543	8	[TUBB2A - tubulin, beta 2a class iia, TUBB4B - tubulin, beta 4b class ivb, MID1IP1 - mid1 interacting protein 1, DIAPH1 - diaphanous-related formin 1, TUBB6 - tubulin, beta 6 class v, TUBB4A - tubulin, beta 4a class iva, TUBB8 - tubulin, beta 8 class viii, TUBA8 - tubulin, alpha 8]
GO:0051347	positive regulation of transferase activity	0.00043	0.024	1.9	17334	539	543	32	[TAB1 - tgf-beta activated kinase 1/map3k7 binding protein 1, CRKL - v-crk avian sarcoma virus ct10 oncogene homolog-like, GFPT1 - glutamine--fructose-6-phosphate transaminase 1, MAPRE3 - microtubule-associated protein, rp/eb family, member 3, BAD - bcl2-associated agonist of cell death, BRAF - v-raf murine sarcoma viral oncogene homolog b, RAF1 - v-raf-1 murine leukemia viral oncogene homolog 1,…
GO:0009966	regulation of signal transduction	0.000451	0.0251	1.41	17334	2011	543	89	[TAB1 - tgf-beta activated kinase 1/map3k7 binding protein 1, GAPVD1 - gtpase activating protein and vps9 domains 1, XIAP - x-linked inhibitor of apoptosis, NCK1 - nck adaptor protein 1, RPS6KA6 - ribosomal protein s6 kinase, 90kda, polypeptide 6, GDI1 - gdp dissociation inhibitor 1, BRAF - v-raf murine sarcoma viral oncogene homolog b, GDI2 - gdp dissociation inhibitor 2, PDCL - phosducin-like, …
GO:0043405	regulation of MAP kinase activity	0.000472	0.0261	2.37	17334	256	543	19	[IQGAP3 - iq motif containing gtpase activating protein 3, TAB1 - tgf-beta activated kinase 1/map3k7 binding protein 1, DUSP9 - dual specificity phosphatase 9, MAPK1 - mitogen-activated protein kinase 1, GPS1 - g protein pathway suppressor 1, CSK - c-src tyrosine kinase, SPAG9 - sperm associated antigen 9, MAP2K6 - mitogen-activated protein kinase kinase 6, PAK1 - p21 protein (cdc42/rac)-activate…
GO:0031399	regulation of protein modification process	0.000479	0.0264	1.58	17334	1134	543	56	[TAB1 - tgf-beta activated kinase 1/map3k7 binding protein 1, GFPT1 - glutamine--fructose-6-phosphate transaminase 1, MAPRE3 - microtubule-associated protein, rp/eb family, member 3, XIAP - x-linked inhibitor of apoptosis, NCK1 - nck adaptor protein 1, BRAF - v-raf murine sarcoma viral oncogene homolog b, TLN1 - talin 1, SEC31A - sec31 homolog a (s. cerevisiae), SMG8 - smg8 nonsense mediated mrna…
GO:0012501	programmed cell death	0.000487	0.0267	1.79	17334	661	543	37	[PPID - peptidylprolyl isomerase d, ZNF259 - zinc finger protein 259, TRADD - tnfrsf1a-associated via death domain, NISCH - nischarin, XIAP - x-linked inhibitor of apoptosis, MST4 - serine/threonine protein kinase mst4, BAD - bcl2-associated agonist of cell death, RAF1 - v-raf-1 murine leukemia viral oncogene homolog 1, NME3 - nme/nm23 nucleoside diphosphate kinase 3, ALDOC - aldolase c, fructose…
GO:0044764	multi-organism cellular process	0.000491	0.0268	1.84	17334	590	543	34	[TAF9 - taf9 rna polymerase ii, tata box binding protein (tbp)-associated factor, 32kda, UBR4 - ubiquitin protein ligase e3 component n-recognin 4, PPID - peptidylprolyl isomerase d, AP1B1 - adaptor-related protein complex 1, beta 1 subunit, RANBP1 - ran binding protein 1, ABCE1 - atp-binding cassette, sub-family e (oabp), member 1, BAD - bcl2-associated agonist of cell death, RELA - v-rel avian …
GO:0006890	retrograde vesicle-mediated transport, Golgi to ER	0.000501	0.0272	7.26	17334	22	543	5	[PICK1 - protein interacting with prkca 1, COPA - coatomer protein complex, subunit alpha, ARCN1 - archain 1, COPG1 - coatomer protein complex, subunit gamma 1, HTT - huntingtin]
GO:0006915	apoptotic process	0.000514	0.0278	1.8	17334	639	543	36	[PPID - peptidylprolyl isomerase d, ZNF259 - zinc finger protein 259, TRADD - tnfrsf1a-associated via death domain, NISCH - nischarin, XIAP - x-linked inhibitor of apoptosis, MST4 - serine/threonine protein kinase mst4, BAD - bcl2-associated agonist of cell death, RAF1 - v-raf-1 murine leukemia viral oncogene homolog 1, NME3 - nme/nm23 nucleoside diphosphate kinase 3, ALDOC - aldolase c, fructose…
GO:0046033	AMP metabolic process	0.000543	0.0293	9.82	17334	13	543	4	[APRT - adenine phosphoribosyltransferase, ADSS - adenylosuccinate synthase, ADSSL1 - adenylosuccinate synthase like 1, ADSL - adenylosuccinate lyase]
GO:0009070	serine family amino acid biosynthetic process	0.000543	0.0292	9.82	17334	13	543	4	[PHGDH - phosphoglycerate dehydrogenase, CTH - cystathionase (cystathionine gamma-lyase), CBS - cystathionine-beta-synthase, PSAT1 - phosphoserine aminotransferase 1]
GO:0018344	protein geranylgeranylation	0.00057	0.0304	15.96	17334	6	543	3	[PGGT1B - protein geranylgeranyltransferase type i, beta subunit, RABGGTB - rab geranylgeranyltransferase, beta subunit, RABGGTA - rab geranylgeranyltransferase, alpha subunit]
GO:2000641	regulation of early endosome to late endosome transport	0.00057	0.0303	15.96	17334	6	543	3	[MAPK1 - mitogen-activated protein kinase 1, MAP2K1 - mitogen-activated protein kinase kinase 1, MAP2K2 - mitogen-activated protein kinase kinase 2]
GO:0006089	lactate metabolic process	0.00057	0.0302	15.96	17334	6	543	3	[LDHB - lactate dehydrogenase b, LDHC - lactate dehydrogenase c, HTT - huntingtin]
GO:0002753	cytoplasmic pattern recognition receptor signaling pathway	0.000585	0.0309	5.63	17334	34	543	6	[RELA - v-rel avian reticuloendotheliosis viral oncogene homolog a, IRF3 - interferon regulatory factor 3, TAB1 - tgf-beta activated kinase 1/map3k7 binding protein 1, MAP2K6 - mitogen-activated protein kinase kinase 6, UBE2V1 - ubiquitin-conjugating enzyme e2 variant 1, IRAK1 - interleukin-1 receptor-associated kinase 1]
GO:0007339	binding of sperm to zona pellucida	0.000585	0.0307	5.63	17334	34	543	6	[CCT7 - chaperonin containing tcp1, subunit 7 (eta), CCT3 - chaperonin containing tcp1, subunit 3 (gamma), CCT8 - chaperonin containing tcp1, subunit 8 (theta), TCP1 - t-complex 1, CCT5 - chaperonin containing tcp1, subunit 5 (epsilon), CCT4 - chaperonin containing tcp1, subunit 4 (delta)]
GO:0042177	negative regulation of protein catabolic process	0.000604	0.0316	4.75	17334	47	543	7	[RELA - v-rel avian reticuloendotheliosis viral oncogene homolog a, TAF9 - taf9 rna polymerase ii, tata box binding protein (tbp)-associated factor, 32kda, UBXN1 - ubx domain protein 1, PSMF1 - proteasome (prosome, macropain) inhibitor subunit 1 (pi31), BAG6 - bcl2-associated athanogene 6, HSP90AB1 - heat shock protein 90kda alpha (cytosolic), class b member 1, GIPC1 - gipc pdz domain containing …
GO:0010033	response to organic substance	0.000614	0.032	1.4	17334	2058	543	90	[TAB1 - tgf-beta activated kinase 1/map3k7 binding protein 1, PGGT1B - protein geranylgeranyltransferase type i, beta subunit, GFPT1 - glutamine--fructose-6-phosphate transaminase 1, UROS - uroporphyrinogen iii synthase, CHRNB1 - cholinergic receptor, nicotinic, beta 1 (muscle), BRAF - v-raf murine sarcoma viral oncogene homolog b, ADSS - adenylosuccinate synthase, RELA - v-rel avian reticuloendo…
GO:1901698	response to nitrogen compound	0.00064	0.0332	1.75	17334	695	543	38	[GFPT1 - glutamine--fructose-6-phosphate transaminase 1, UROS - uroporphyrinogen iii synthase, CHRNB1 - cholinergic receptor, nicotinic, beta 1 (muscle), BAD - bcl2-associated agonist of cell death, BRAF - v-raf murine sarcoma viral oncogene homolog b, RAF1 - v-raf-1 murine leukemia viral oncogene homolog 1, ALDOC - aldolase c, fructose-bisphosphate, ADSS - adenylosuccinate synthase, RELA - v-rel…
GO:2001233	regulation of apoptotic signaling pathway	0.000671	0.0346	2.15	17334	327	543	22	[TAF9 - taf9 rna polymerase ii, tata box binding protein (tbp)-associated factor, 32kda, IGBP1 - immunoglobulin (cd79a) binding protein 1, TRADD - tnfrsf1a-associated via death domain, SLC9A3R1 - solute carrier family 9, subfamily a (nhe3, cation proton antiporter 3), member 3 regulator 1, FIGNL1 - fidgetin-like 1, RRM2B - ribonucleotide reductase m2 b (tp53 inducible), BAD - bcl2-associated agon…
GO:1902531	regulation of intracellular signal transduction	0.000671	0.0345	1.55	17334	1150	543	56	[TAB1 - tgf-beta activated kinase 1/map3k7 binding protein 1, GAPVD1 - gtpase activating protein and vps9 domains 1, XIAP - x-linked inhibitor of apoptosis, RPS6KA6 - ribosomal protein s6 kinase, 90kda, polypeptide 6, BRAF - v-raf murine sarcoma viral oncogene homolog b, GDI1 - gdp dissociation inhibitor 1, GDI2 - gdp dissociation inhibitor 2, SDCBP - syndecan binding protein (syntenin), RELA - v…
GO:0072528	pyrimidine-containing compound biosynthetic process	0.000688	0.0352	5.47	17334	35	543	6	[CAD - carbamoyl-phosphate synthetase 2, aspartate transcarbamylase, and dihydroorotase, DCK - deoxycytidine kinase, CTPS1 - ctp synthase 1, UMPS - uridine monophosphate synthetase, TYMS - thymidylate synthetase, NME3 - nme/nm23 nucleoside diphosphate kinase 3]
GO:0009262	deoxyribonucleotide metabolic process	0.000688	0.0351	5.47	17334	35	543	6	[MGEA5 - meningioma expressed antigen 5 (hyaluronidase), NUDT15 - nudix (nucleoside diphosphate linked moiety x)-type motif 15, RRM2B - ribonucleotide reductase m2 b (tp53 inducible), TYMS - thymidylate synthetase, RRM1 - ribonucleotide reductase m1, RRM2 - ribonucleotide reductase m2]
GO:0050778	positive regulation of immune response	0.000741	0.0376	1.99	17334	418	543	26	[TAB1 - tgf-beta activated kinase 1/map3k7 binding protein 1, NCK1 - nck adaptor protein 1, MYD88 - myeloid differentiation primary response 88, RELA - v-rel avian reticuloendotheliosis viral oncogene homolog a, MAP2K4 - mitogen-activated protein kinase kinase 4, ENAH - enabled homolog (drosophila), RPS6KA2 - ribosomal protein s6 kinase, 90kda, polypeptide 2, MAP2K6 - mitogen-activated protein ki…
GO:0010955	negative regulation of protein processing	0.000749	0.0379	4.05	17334	63	543	8	[TAF9 - taf9 rna polymerase ii, tata box binding protein (tbp)-associated factor, 32kda, IDE - insulin-degrading enzyme, CSTB - cystatin b (stefin b), UBXN1 - ubx domain protein 1, PSMF1 - proteasome (prosome, macropain) inhibitor subunit 1 (pi31), HSP90AB1 - heat shock protein 90kda alpha (cytosolic), class b member 1, BAG6 - bcl2-associated athanogene 6, GIPC1 - gipc pdz domain containing famil…
GO:0080135	regulation of cellular response to stress	0.000763	0.0384	2.09	17334	352	543	23	[CDK6 - cyclin-dependent kinase 6, TAF9 - taf9 rna polymerase ii, tata box binding protein (tbp)-associated factor, 32kda, IGBP1 - immunoglobulin (cd79a) binding protein 1, CHORDC1 - cysteine and histidine-rich domain (chord) containing 1, ATG7 - autophagy related 7, FIGNL1 - fidgetin-like 1, MAPK1 - mitogen-activated protein kinase 1, NDEL1 - nude neurodevelopment protein 1-like 1, SDCBP - synde…
GO:0070849	response to epidermal growth factor	0.000768	0.0385	6.65	17334	24	543	5	[CAD - carbamoyl-phosphate synthetase 2, aspartate transcarbamylase, and dihydroorotase, ZNF259 - zinc finger protein 259, MAPK1 - mitogen-activated protein kinase 1, EEF1A1 - eukaryotic translation elongation factor 1 alpha 1, BRAF - v-raf murine sarcoma viral oncogene homolog b]
GO:0018279	protein N-linked glycosylation via asparagine	0.000778	0.0389	3.36	17334	95	543	10	[GFPT2 - glutamine-fructose-6-phosphate transaminase 2, GFPT1 - glutamine--fructose-6-phosphate transaminase 1, GMPPA - gdp-mannose pyrophosphorylase a, PGM3 - phosphoglucomutase 3, GMPPB - gdp-mannose pyrophosphorylase b, SEC31A - sec31 homolog a (s. cerevisiae), MVD - mevalonate (diphospho) decarboxylase, SEC24D - sec24 family, member d (s. cerevisiae), MPI - mannose phosphate isomerase, UAP1 -…
GO:0009066	aspartate family amino acid metabolic process	0.000804	0.04	5.32	17334	36	543	6	[ASNS - asparagine synthetase (glutamine-hydrolyzing), PHGDH - phosphoglycerate dehydrogenase, ENOPH1 - enolase-phosphatase 1, MRI1 - methylthioribose-1-phosphate isomerase 1, ADSS - adenylosuccinate synthase, ADSSL1 - adenylosuccinate synthase like 1]
GO:0042981	regulation of apoptotic process	0.000819	0.0406	1.53	17334	1212	543	58	[CSTB - cystatin b (stefin b), XIAP - x-linked inhibitor of apoptosis, CAMK1D - calcium/calmodulin-dependent protein kinase id, MST4 - serine/threonine protein kinase mst4, BRAF - v-raf murine sarcoma viral oncogene homolog b, RELA - v-rel avian reticuloendotheliosis viral oncogene homolog a, CTH - cystathionase (cystathionine gamma-lyase), MAP2K4 - mitogen-activated protein kinase kinase 4, USP4…
GO:0044262	cellular carbohydrate metabolic process	0.000834	0.0411	2.79	17334	149	543	13	[NANS - n-acetylneuraminic acid synthase, ISYNA1 - inositol-3-phosphate synthase 1, GALK1 - galactokinase 1, ACLY - atp citrate lyase, DAK - dihydroxyacetone kinase 2 homolog (s. cerevisiae), PGM1 - phosphoglucomutase 1, LDHB - lactate dehydrogenase b, AGL - amylo-alpha-1, 6-glucosidase, 4-alpha-glucanotransferase, SORD - sorbitol dehydrogenase, LDHC - lactate dehydrogenase c, TP53RK - tp53 regul…
GO:0018196	peptidyl-asparagine modification	0.000845	0.0415	3.33	17334	96	543	10	[GFPT2 - glutamine-fructose-6-phosphate transaminase 2, GFPT1 - glutamine--fructose-6-phosphate transaminase 1, GMPPA - gdp-mannose pyrophosphorylase a, PGM3 - phosphoglucomutase 3, GMPPB - gdp-mannose pyrophosphorylase b, SEC31A - sec31 homolog a (s. cerevisiae), MVD - mevalonate (diphospho) decarboxylase, SEC24D - sec24 family, member d (s. cerevisiae), MPI - mannose phosphate isomerase, UAP1 -…
GO:0007254	JNK cascade	0.000884	0.0433	4.47	17334	50	543	7	[TAB1 - tgf-beta activated kinase 1/map3k7 binding protein 1, CRKL - v-crk avian sarcoma virus ct10 oncogene homolog-like, DUSP9 - dual specificity phosphatase 9, MAP2K4 - mitogen-activated protein kinase kinase 4, MAP2K7 - mitogen-activated protein kinase kinase 7, GPS1 - g protein pathway suppressor 1, IRAK1 - interleukin-1 receptor-associated kinase 1]
GO:0009451	RNA modification	0.000925	0.0451	3.93	17334	65	543	8	[FTO - fat mass and obesity associated, METTL2B - methyltransferase like 2b, MOCS3 - molybdenum cofactor synthesis 3, METTL1 - methyltransferase like 1, URM1 - ubiquitin related modifier 1, NAF1 - nuclear assembly factor 1 ribonucleoprotein, THG1L - trna-histidine guanylyltransferase 1-like (s. cerevisiae), METTL2A - methyltransferase like 2a]
GO:0051128	regulation of cellular component organization	0.000952	0.0462	1.46	17334	1512	543	69	[PDLIM5 - pdz and lim domain 5, NCK1 - nck adaptor protein 1, ATXN2L - ataxin 2-like, CAMK1D - calcium/calmodulin-dependent protein kinase id, GDI1 - gdp dissociation inhibitor 1, CD2AP - cd2-associated protein, PICK1 - protein interacting with prkca 1, SPG20 - spastic paraplegia 20 (troyer syndrome), CLIC4 - chloride intracellular channel 4, USP47 - ubiquitin specific peptidase 47, MAP1B - micro…
GO:0032324	molybdopterin cofactor biosynthetic process	0.000974	0.0471	13.68	17334	7	543	3	[MOCS3 - molybdenum cofactor synthesis 3, GPHN - gephyrin, MOCS2 - molybdenum cofactor synthesis 2]
GO:0043545	molybdopterin cofactor metabolic process	0.000974	0.0469	13.68	17334	7	543	3	[MOCS3 - molybdenum cofactor synthesis 3, GPHN - gephyrin, MOCS2 - molybdenum cofactor synthesis 2]
GO:0006777	Mo-molybdopterin cofactor biosynthetic process	0.000974	0.0467	13.68	17334	7	543	3	[MOCS3 - molybdenum cofactor synthesis 3, GPHN - gephyrin, MOCS2 - molybdenum cofactor synthesis 2]
GO:0046037	GMP metabolic process	0.000974	0.0466	13.68	17334	7	543	3	[IMPDH1 - imp (inosine 5'-monophosphate) dehydrogenase 1, IMPDH2 - imp (inosine 5'-monophosphate) dehydrogenase 2, GMPR2 - guanosine monophosphate reductase 2]
GO:0051189	prosthetic group metabolic process	0.000974	0.0464	13.68	17334	7	543	3	[MOCS3 - molybdenum cofactor synthesis 3, GPHN - gephyrin, MOCS2 - molybdenum cofactor synthesis 2]
GO:0019720	Mo-molybdopterin cofactor metabolic process	0.000974	0.0462	13.68	17334	7	543	3	[MOCS3 - molybdenum cofactor synthesis 3, GPHN - gephyrin, MOCS2 - molybdenum cofactor synthesis 2]
GO:0034316	negative regulation of Arp2/3 complex-mediated actin nucleation	0.00098	0.0463	31.92	17334	2	543	2	[CORO1B - coronin, actin binding protein, 1b, PICK1 - protein interacting with prkca 1]
GO:0006059	hexitol metabolic process	0.00098	0.0461	31.92	17334	2	543	2	[SORD - sorbitol dehydrogenase, GALK1 - galactokinase 1]
GO:0045337	farnesyl diphosphate biosynthetic process	0.00098	0.0459	31.92	17334	2	543	2	[FDPS - farnesyl diphosphate synthase, GGPS1 - geranylgeranyl diphosphate synthase 1]
GO:0019244	lactate biosynthetic process from pyruvate	0.00098	0.0458	31.92	17334	2	543	2	[LDHC - lactate dehydrogenase c, HTT - huntingtin]
GO:0019346	transsulfuration	0.00098	0.0456	31.92	17334	2	543	2	[CTH - cystathionase (cystathionine gamma-lyase), CBS - cystathionine-beta-synthase]
GO:0033384	geranyl diphosphate biosynthetic process	0.00098	0.0454	31.92	17334	2	543	2	[FDPS - farnesyl diphosphate synthase, GGPS1 - geranylgeranyl diphosphate synthase 1]
GO:0033383	geranyl diphosphate metabolic process	0.00098	0.0452	31.92	17334	2	543	2	[FDPS - farnesyl diphosphate synthase, GGPS1 - geranylgeranyl diphosphate synthase 1]
GO:0046294	formaldehyde catabolic process	0.00098	0.0451	31.92	17334	2	543	2	[ESD - esterase d, ADH5 - alcohol dehydrogenase 5 (class iii), chi polypeptide]
GO:0048633	positive regulation of skeletal muscle tissue growth	0.00098	0.0449	31.92	17334	2	543	2	[RPS6KB1 - ribosomal protein s6 kinase, 70kda, polypeptide 1, NACA - nascent polypeptide-associated complex alpha subunit]
GO:0009092	homoserine metabolic process	0.00098	0.0447	31.92	17334	2	543	2	[CTH - cystathionase (cystathionine gamma-lyase), CBS - cystathionine-beta-synthase]
GO:0032456	endocytic recycling	0.000987	0.0449	8.51	17334	15	543	4	[SNX4 - sorting nexin 4, EHD1 - eh-domain containing 1, EHD3 - eh-domain containing 3, EHD4 - eh-domain containing 4]
GO:0043101	purine-containing compound salvage	0.000987	0.0448	8.51	17334	15	543	4	[APRT - adenine phosphoribosyltransferase, DCK - deoxycytidine kinase, AMPD2 - adenosine monophosphate deaminase 2, GMPR2 - guanosine monophosphate reductase 2]
GO:0080134	regulation of response to stress	0.000991	0.0447	1.63	17334	861	543	44	[TAF9 - taf9 rna polymerase ii, tata box binding protein (tbp)-associated factor, 32kda, TAB1 - tgf-beta activated kinase 1/map3k7 binding protein 1, AP1B1 - adaptor-related protein complex 1, beta 1 subunit, ATG7 - autophagy related 7, CHORDC1 - cysteine and histidine-rich domain (chord) containing 1, XIAP - x-linked inhibitor of apoptosis, MYD88 - myeloid differentiation primary response 88, SD…
