# Supplementary material for: Proteomics informed by transcriptomics reveals Hendra virus sensitizes bat cells to TRAIL-mediated apoptosis
Source: Genome Biol. 2014 Nov 15;15(11):532. doi: 10.1186/s13059-014-0532-x (PMC4269970; doi:10.1186/s13059-014-0532-x)
Supplement: Additional file 6 — Enriched KEGG pathways from combined transcript and protein lists. [file 13059_2014_532_MOESM6_ESM.xlsx]

## Sheet: UP-regulated PakiT03
ko01100 Metabolic pathways (41)
ko:K16369 CHO2; phosphatidylethanolamine N-methyltransferase [EC:2.1.1.17]
ko:K01594 CSAD; sulfinoalanine decarboxylase [EC:4.1.1.29]
ko:K00213 DHCR7; 7-dehydrocholesterol reductase [EC:1.3.1.21]
ko:K11146 DHRS3; short-chain dehydrogenase/reductase 3 [EC:1.1.1.300]
ko:K10203 ELOVL6; elongation of very long chain fatty acids protein 6 [EC:2.3.1.199]
ko:K00801 FDFT1; farnesyl-diphosphate farnesyltransferase [EC:2.5.1.21]
ko:K00021 HMGCR; hydroxymethylglutaryl-CoA reductase (NADPH) [EC:1.1.1.34]
ko:K13373 HSD17B7; 17beta-estradiol 17-dehydrogenase / 3beta-hydroxysteroid 3-dehydrogenase [EC:1.1.1.62 1.1.1.270]
ko:K01597 MVD; diphosphomevalonate decarboxylase [EC:4.1.1.33]
ko:K15729 PTGES; microsomal prostaglandin-E synthase 1 [EC:5.3.99.3]
ko:K11987 PTGS2; prostaglandin-endoperoxide synthase 2 [EC:1.14.99.1]
ko:K11152 RDH11; retinol dehydrogenase 11 [EC:1.1.1.300]
ko:K00861 RFK; riboflavin kinase [EC:2.7.1.26]
ko:K00511 SQLE; squalene monooxygenase [EC:1.14.13.132]
ko:K01736 aroC; chorismate synthase [EC:4.2.3.5]
ko:K01012 bioB; biotin synthase [EC:2.8.1.6]
ko:K03525 coaX; type III pantothenate kinase [EC:2.7.1.33]
ko:K02301 cyoE; protoheme IX farnesyltransferase [EC:2.5.1.-]
ko:K00099 dxr; 1-deoxy-D-xylulose-5-phosphate reductoisomerase [EC:1.1.1.267]
ko:K01662 dxs; 1-deoxy-D-xylulose-5-phosphate synthase [EC:2.2.1.7]
ko:K02434 gatB; aspartyl-tRNA(Asn)/glutamyl-tRNA(Gln) amidotransferase subunit B [EC:6.3.5.6 6.3.5.7]
ko:K08096 gch3; GTP cyclohydrolase IIa [EC:3.5.4.29]
ko:K00864 glpK; glycerol kinase [EC:2.7.1.30]
ko:K02495 hemN; oxygen-independent coproporphyrinogen III oxidase [EC:1.3.99.22]
ko:K00817 hisC; histidinol-phosphate aminotransferase [EC:2.6.1.9]
ko:K00053 ilvC; ketol-acid reductoisomerase [EC:1.1.1.86]
ko:K00919 ispE; 4-diphosphocytidyl-2-C-methyl-D-erythritol kinase [EC:2.7.1.148]
ko:K03782 katG; catalase-peroxidase [EC:1.11.1.21]
ko:K00917 lacC; tagatose 6-phosphate kinase [EC:2.7.1.144]
ko:K01703 leuC; 3-isopropylmalate/(R)-2-methylmalate dehydratase large subunit [EC:4.2.1.33 4.2.1.35]
ko:K03422 mcrD; methyl-coenzyme M reductase subunit D
ko:K01924 murC; UDP-N-acetylmuramate--alanine ligase [EC:6.3.2.8]
ko:K00275 pdxH; pyridoxamine 5'-phosphate oxidase [EC:1.4.3.5]
ko:K01595 ppc; phosphoenolpyruvate carboxylase [EC:4.1.1.31]
ko:K08289 purT; phosphoribosylglycinamide formyltransferase 2 [EC:2.1.2.2]
ko:K01591 pyrF; orotidine-5'-phosphate decarboxylase [EC:4.1.1.23]
ko:K09903 pyrH; uridylate kinase [EC:2.7.4.22]
ko:K02825 pyrR; pyrimidine operon attenuation protein / uracil phosphoribosyltransferase [EC:2.4.2.9]
ko:K03060 rpoZ; DNA-directed RNA polymerase subunit omega [EC:2.7.7.6]
ko:K03149 thiG; thiamine biosynthesis ThiG
ko:K00766 trpD; anthranilate phosphoribosyltransferase [EC:2.4.2.18]
ko01110 Biosynthesis of secondary metabolites (16)
ko:K00213 DHCR7; 7-dehydrocholesterol reductase [EC:1.3.1.21]
ko:K00801 FDFT1; farnesyl-diphosphate farnesyltransferase [EC:2.5.1.21]
ko:K00021 HMGCR; hydroxymethylglutaryl-CoA reductase (NADPH) [EC:1.1.1.34]
ko:K01597 MVD; diphosphomevalonate decarboxylase [EC:4.1.1.33]
ko:K00511 SQLE; squalene monooxygenase [EC:1.14.13.132]
ko:K01736 aroC; chorismate synthase [EC:4.2.3.5]
ko:K02301 cyoE; protoheme IX farnesyltransferase [EC:2.5.1.-]
ko:K00099 dxr; 1-deoxy-D-xylulose-5-phosphate reductoisomerase [EC:1.1.1.267]
ko:K01662 dxs; 1-deoxy-D-xylulose-5-phosphate synthase [EC:2.2.1.7]
ko:K02495 hemN; oxygen-independent coproporphyrinogen III oxidase [EC:1.3.99.22]
ko:K00817 hisC; histidinol-phosphate aminotransferase [EC:2.6.1.9]
ko:K00053 ilvC; ketol-acid reductoisomerase [EC:1.1.1.86]
ko:K00919 ispE; 4-diphosphocytidyl-2-C-methyl-D-erythritol kinase [EC:2.7.1.148]
ko:K01703 leuC; 3-isopropylmalate/(R)-2-methylmalate dehydratase large subunit [EC:4.2.1.33 4.2.1.35]
ko:K08289 purT; phosphoribosylglycinamide formyltransferase 2 [EC:2.1.2.2]
ko:K00766 trpD; anthranilate phosphoribosyltransferase [EC:2.4.2.18]
ko05200 Pathways in cancer (9)
ko:K05717 FN1; fibronectin 1
ko:K05405 IL6; interleukin 6
ko:K10030 IL8; interleukin 8
ko:K05091 KIT; proto-oncogene tyrosine-protein kinase Kit [EC:2.7.10.1]
ko:K04469 NFKB2; nuclear factor of kappa light polypeptide gene enhancer in B-cells 2
ko:K04734 NFKBIA; NF-kappa-B inhibitor alpha
ko:K11987 PTGS2; prostaglandin-endoperoxide synthase 2 [EC:1.14.99.1]
ko:K09850 RASSF1; Ras association domain-containing protein 1
ko:K03172 TRAF1; TNF receptor-associated factor 1
ko04060 Cytokine-cytokine receptor interaction (9)
ko:K14624 CCL2; C-C motif chemokine 2
ko:K14625 CCL20; C-C motif chemokine 20
ko:K05420 CNTF; ciliary neurotrophic factor
ko:K10035 CXCL16; C-X-C motif chemokine 16
ko:K05405 IL6; interleukin 6
ko:K10030 IL8; interleukin 8
ko:K05091 KIT; proto-oncogene tyrosine-protein kinase Kit [EC:2.7.10.1]
ko:K05419 LIF; leukemia inhibitory factor
ko:K05148 TNFRSF11B; tumor necrosis factor receptor superfamily member 11B
ko04064 NF-kappa B signaling pathway (9)
ko:K06490 ICAM1; intercellular adhesion molecule 1
ko:K10030 IL8; interleukin 8
ko:K07369 MALT1; mucosa-associated lymphoid tissue lymphoma translocation protein 1 [EC:3.4.22.-]
ko:K04469 NFKB2; nuclear factor of kappa light polypeptide gene enhancer in B-cells 2
ko:K04734 NFKBIA; NF-kappa-B inhibitor alpha
ko:K11987 PTGS2; prostaglandin-endoperoxide synthase 2 [EC:1.14.99.1]
ko:K09253 RELB; transcription factor RelB
ko:K11859 TNFAIP3; tumor necrosis factor, alpha-induced protein 3 [EC:3.-.-.-]
ko:K03172 TRAF1; TNF receptor-associated factor 1
ko04668 TNF signaling pathway (9)
ko:K14624 CCL2; C-C motif chemokine 2
ko:K14625 CCL20; C-C motif chemokine 20
ko:K06490 ICAM1; intercellular adhesion molecule 1
ko:K05405 IL6; interleukin 6
ko:K05419 LIF; leukemia inhibitory factor
ko:K04734 NFKBIA; NF-kappa-B inhibitor alpha
ko:K11987 PTGS2; prostaglandin-endoperoxide synthase 2 [EC:1.14.99.1]
ko:K11859 TNFAIP3; tumor necrosis factor, alpha-induced protein 3 [EC:3.-.-.-]
ko:K03172 TRAF1; TNF receptor-associated factor 1
ko05169 Epstein-Barr virus infection (8)
ko:K06256 CD44; CD44 antigen
ko:K02087 CDK1; cyclin-dependent kinase 1 [EC:2.7.11.22 2.7.11.23]
ko:K06490 ICAM1; intercellular adhesion molecule 1
ko:K04469 NFKB2; nuclear factor of kappa light polypeptide gene enhancer in B-cells 2
ko:K04734 NFKBIA; NF-kappa-B inhibitor alpha
ko:K09253 RELB; transcription factor RelB
ko:K11859 TNFAIP3; tumor necrosis factor, alpha-induced protein 3 [EC:3.-.-.-]
ko:K03172 TRAF1; TNF receptor-associated factor 1
ko05164 Influenza A (7)
ko:K14624 CCL2; C-C motif chemokine 2
ko:K08060 CIITA; class II, major histocompatibility complex, transactivator
ko:K06490 ICAM1; intercellular adhesion molecule 1
ko:K07211 IKBKE; inhibitor of nuclear factor kappa-B kinase subunit epsilon [EC:2.7.11.10]
ko:K05405 IL6; interleukin 6
ko:K10030 IL8; interleukin 8
ko:K04734 NFKBIA; NF-kappa-B inhibitor alpha
ko05168 Herpes simplex infection (7)
ko:K03990 C3; complement component 3
ko:K14624 CCL2; C-C motif chemokine 2
ko:K02087 CDK1; cyclin-dependent kinase 1 [EC:2.7.11.22 2.7.11.23]
ko:K07211 IKBKE; inhibitor of nuclear factor kappa-B kinase subunit epsilon [EC:2.7.11.10]
ko:K05405 IL6; interleukin 6
ko:K04734 NFKBIA; NF-kappa-B inhibitor alpha
ko:K03172 TRAF1; TNF receptor-associated factor 1
ko04151 PI3K-Akt signaling pathway (7)
ko:K08270 DDIT4; DNA-damage-inducible transcript 4
ko:K05717 FN1; fibronectin 1
ko:K05405 IL6; interleukin 6
ko:K06589 ITGB6; integrin beta 6
ko:K05091 KIT; proto-oncogene tyrosine-protein kinase Kit [EC:2.7.10.1]
ko:K04465 NR4A1; nuclear receptor subfamily 4 group A member 1
ko:K16339 THEM4; thioesterase superfamily member 4
ko05203 Viral carcinogenesis (6)
ko:K03990 C3; complement component 3
ko:K02087 CDK1; cyclin-dependent kinase 1 [EC:2.7.11.22 2.7.11.23]
ko:K04469 NFKB2; nuclear factor of kappa light polypeptide gene enhancer in B-cells 2
ko:K04734 NFKBIA; NF-kappa-B inhibitor alpha
ko:K08053 RASA2; Ras GTPase-activating protein 2
ko:K03172 TRAF1; TNF receptor-associated factor 1
ko04010 MAPK signaling pathway (6)
ko:K04452 DDIT3; DNA damage-inducible transcript 3
ko:K04469 NFKB2; nuclear factor of kappa light polypeptide gene enhancer in B-cells 2
ko:K04465 NR4A1; nuclear receptor subfamily 4 group A member 1
ko:K04460 PPP5C; serine/threonine-protein phosphatase 5 [EC:3.1.3.16]
ko:K08053 RASA2; Ras GTPase-activating protein 2
ko:K09253 RELB; transcription factor RelB
ko05166 HTLV-I infection (6)
ko:K06490 ICAM1; intercellular adhesion molecule 1
ko:K05405 IL6; interleukin 6
ko:K04469 NFKB2; nuclear factor of kappa light polypeptide gene enhancer in B-cells 2
ko:K04734 NFKBIA; NF-kappa-B inhibitor alpha
ko:K06724 NRP1; neuropilin 1
ko:K09253 RELB; transcription factor RelB
ko04512 ECM-receptor interaction (6)
ko:K06256 CD44; CD44 antigen
ko:K06265 DAG1; dystroglycan 1
ko:K05717 FN1; fibronectin 1
ko:K06255 HSPG2; heparan sulfate proteoglycan 2 (perlecan)
ko:K06589 ITGB6; integrin beta 6
ko:K06257 SDC1; syndecan 1
ko05152 Tuberculosis (5)
ko:K03990 C3; complement component 3
ko:K08060 CIITA; class II, major histocompatibility complex, transactivator
ko:K05405 IL6; interleukin 6
ko:K07369 MALT1; mucosa-associated lymphoid tissue lymphoma translocation protein 1 [EC:3.4.22.-]
ko:K04043 dnaK; molecular chaperone DnaK
ko05202 Transcriptional misregulation in cancer (5)
ko:K04452 DDIT3; DNA damage-inducible transcript 3
ko:K05405 IL6; interleukin 6
ko:K10030 IL8; interleukin 8
ko:K08559 NR4A3; nuclear receptor subfamily 4 group A member 3
ko:K03172 TRAF1; TNF receptor-associated factor 1
ko00900 Terpenoid backbone biosynthesis (5)
ko:K00021 HMGCR; hydroxymethylglutaryl-CoA reductase (NADPH) [EC:1.1.1.34]
ko:K01597 MVD; diphosphomevalonate decarboxylase [EC:4.1.1.33]
ko:K00099 dxr; 1-deoxy-D-xylulose-5-phosphate reductoisomerase [EC:1.1.1.267]
ko:K01662 dxs; 1-deoxy-D-xylulose-5-phosphate synthase [EC:2.2.1.7]
ko:K00919 ispE; 4-diphosphocytidyl-2-C-methyl-D-erythritol kinase [EC:2.7.1.148]
ko05162 Measles (5)
ko:K14752 DOK1; docking protein 1
ko:K07211 IKBKE; inhibitor of nuclear factor kappa-B kinase subunit epsilon [EC:2.7.11.10]
ko:K05405 IL6; interleukin 6
ko:K04734 NFKBIA; NF-kappa-B inhibitor alpha
ko:K11859 TNFAIP3; tumor necrosis factor, alpha-induced protein 3 [EC:3.-.-.-]
ko01230 Biosynthesis of amino acids (5)
ko:K01736 aroC; chorismate synthase [EC:4.2.3.5]
ko:K00817 hisC; histidinol-phosphate aminotransferase [EC:2.6.1.9]
ko:K00053 ilvC; ketol-acid reductoisomerase [EC:1.1.1.86]
ko:K01703 leuC; 3-isopropylmalate/(R)-2-methylmalate dehydratase large subunit [EC:4.2.1.33 4.2.1.35]
ko:K00766 trpD; anthranilate phosphoribosyltransferase [EC:2.4.2.18]
ko05134 Legionellosis (5)
ko:K03990 C3; complement component 3
ko:K05405 IL6; interleukin 6
ko:K10030 IL8; interleukin 8
ko:K04469 NFKB2; nuclear factor of kappa light polypeptide gene enhancer in B-cells 2
ko:K04734 NFKBIA; NF-kappa-B inhibitor alpha
ko04062 Chemokine signaling pathway (5)
ko:K14624 CCL2; C-C motif chemokine 2
ko:K14625 CCL20; C-C motif chemokine 20
ko:K10035 CXCL16; C-X-C motif chemokine 16
ko:K10030 IL8; interleukin 8
ko:K04734 NFKBIA; NF-kappa-B inhibitor alpha
ko05144 Malaria (5)
ko:K14624 CCL2; C-C motif chemokine 2
ko:K06490 ICAM1; intercellular adhesion molecule 1
ko:K05405 IL6; interleukin 6
ko:K10030 IL8; interleukin 8
ko:K06257 SDC1; syndecan 1
ko05161 Hepatitis B (5)
ko:K06255 HSPG2; heparan sulfate proteoglycan 2 (perlecan)
ko:K07211 IKBKE; inhibitor of nuclear factor kappa-B kinase subunit epsilon [EC:2.7.11.10]
ko:K05405 IL6; interleukin 6
ko:K10030 IL8; interleukin 8
ko:K04734 NFKBIA; NF-kappa-B inhibitor alpha
ko05142 Chagas disease (American trypanosomiasis) (5)
ko:K03990 C3; complement component 3
ko:K14624 CCL2; C-C motif chemokine 2
ko:K05405 IL6; interleukin 6
ko:K10030 IL8; interleukin 8
ko:K04734 NFKBIA; NF-kappa-B inhibitor alpha
ko05323 Rheumatoid arthritis (5)
ko:K14624 CCL2; C-C motif chemokine 2
ko:K14625 CCL20; C-C motif chemokine 20
ko:K06490 ICAM1; intercellular adhesion molecule 1
ko:K05405 IL6; interleukin 6
ko:K10030 IL8; interleukin 8
ko00240 Pyrimidine metabolism (5)
ko:K00962 pnp; polyribonucleotide nucleotidyltransferase [EC:2.7.7.8]
ko:K01591 pyrF; orotidine-5'-phosphate decarboxylase [EC:4.1.1.23]
ko:K09903 pyrH; uridylate kinase [EC:2.7.4.22]
ko:K02825 pyrR; pyrimidine operon attenuation protein / uracil phosphoribosyltransferase [EC:2.4.2.9]
ko:K03060 rpoZ; DNA-directed RNA polymerase subunit omega [EC:2.7.7.6]
ko04621 NOD-like receptor signaling pathway (5)
ko:K14624 CCL2; C-C motif chemokine 2
ko:K05405 IL6; interleukin 6
ko:K10030 IL8; interleukin 8
ko:K04734 NFKBIA; NF-kappa-B inhibitor alpha
ko:K11859 TNFAIP3; tumor necrosis factor, alpha-induced protein 3 [EC:3.-.-.-]
ko00100 Steroid biosynthesis (4)
ko:K00213 DHCR7; 7-dehydrocholesterol reductase [EC:1.3.1.21]
ko:K00801 FDFT1; farnesyl-diphosphate farnesyltransferase [EC:2.5.1.21]
ko:K13373 HSD17B7; 17beta-estradiol 17-dehydrogenase / 3beta-hydroxysteroid 3-dehydrogenase [EC:1.1.1.62 1.1.1.270]
ko:K00511 SQLE; squalene monooxygenase [EC:1.14.13.132]
ko05160 Hepatitis C (4)
ko:K07211 IKBKE; inhibitor of nuclear factor kappa-B kinase subunit epsilon [EC:2.7.11.10]
ko:K10030 IL8; interleukin 8
ko:K12473 LDLR; low-density lipoprotein receptor
ko:K04734 NFKBIA; NF-kappa-B inhibitor alpha
ko04141 Protein processing in endoplasmic reticulum (4)
ko:K01367 CAPN1; calpain-1 [EC:3.4.22.52]
ko:K04452 DDIT3; DNA damage-inducible transcript 3
ko:K14005 SEC31; protein transport protein SEC31
ko:K10578 UBE2J1; ubiquitin-conjugating enzyme E2 J1 [EC:6.3.2.19]
ko04620 Toll-like receptor signaling pathway (4)
ko:K07211 IKBKE; inhibitor of nuclear factor kappa-B kinase subunit epsilon [EC:2.7.11.10]
ko:K05405 IL6; interleukin 6
ko:K10030 IL8; interleukin 8
ko:K04734 NFKBIA; NF-kappa-B inhibitor alpha
ko05206 MicroRNAs in cancer (4)
ko:K06256 CD44; CD44 antigen
ko:K08270 DDIT4; DNA-damage-inducible transcript 4
ko:K11987 PTGS2; prostaglandin-endoperoxide synthase 2 [EC:1.14.99.1]
ko:K09850 RASSF1; Ras association domain-containing protein 1
ko04380 Osteoclast differentiation (4)
ko:K04469 NFKB2; nuclear factor of kappa light polypeptide gene enhancer in B-cells 2
ko:K04734 NFKBIA; NF-kappa-B inhibitor alpha
ko:K09253 RELB; transcription factor RelB
ko:K05148 TNFRSF11B; tumor necrosis factor receptor superfamily member 11B
ko05222 Small cell lung cancer (4)
ko:K05717 FN1; fibronectin 1
ko:K04734 NFKBIA; NF-kappa-B inhibitor alpha
ko:K11987 PTGS2; prostaglandin-endoperoxide synthase 2 [EC:1.14.99.1]
ko:K03172 TRAF1; TNF receptor-associated factor 1
ko04014 Ras signaling pathway (4)
ko:K05091 KIT; proto-oncogene tyrosine-protein kinase Kit [EC:2.7.10.1]
ko:K08053 RASA2; Ras GTPase-activating protein 2
ko:K17632 RASAL1; RAS protein activator-like 1
ko:K09850 RASSF1; Ras association domain-containing protein 1
ko04640 Hematopoietic cell lineage (4)
ko:K06256 CD44; CD44 antigen
ko:K05405 IL6; interleukin 6
ko:K05091 KIT; proto-oncogene tyrosine-protein kinase Kit [EC:2.7.10.1]
ko:K06503 TFRC; transferrin receptor
ko05205 Proteoglycans in cancer (4)
ko:K06256 CD44; CD44 antigen
ko:K05717 FN1; fibronectin 1
ko:K06255 HSPG2; heparan sulfate proteoglycan 2 (perlecan)
ko:K06257 SDC1; syndecan 1
ko04932 Non-alcoholic fatty liver disease (NAFLD) (3)
ko:K04452 DDIT3; DNA damage-inducible transcript 3
ko:K05405 IL6; interleukin 6
ko:K10030 IL8; interleukin 8
ko05133 Pertussis (3)
ko:K03990 C3; complement component 3
ko:K05405 IL6; interleukin 6
ko:K10030 IL8; interleukin 8
ko04630 Jak-STAT signaling pathway (3)
ko:K05420 CNTF; ciliary neurotrophic factor
ko:K05405 IL6; interleukin 6
ko:K05419 LIF; leukemia inhibitory factor
ko03440 Homologous recombination (3)
ko:K04066 priA; primosomal protein N' (replication factor Y) (superfamily II helicase) [EC:3.6.4.-]
ko:K02686 priB; primosomal replication protein N
ko:K03629 recF; DNA replication and repair protein RecF
ko05131 Shigellosis (3)
ko:K06256 CD44; CD44 antigen
ko:K10030 IL8; interleukin 8
ko:K04734 NFKBIA; NF-kappa-B inhibitor alpha
ko00230 Purine metabolism (3)
ko:K00962 pnp; polyribonucleotide nucleotidyltransferase [EC:2.7.7.8]
ko:K08289 purT; phosphoribosylglycinamide formyltransferase 2 [EC:2.1.2.2]
ko:K03060 rpoZ; DNA-directed RNA polymerase subunit omega [EC:2.7.7.6]
ko05410 Hypertrophic cardiomyopathy (HCM) (3)
ko:K06265 DAG1; dystroglycan 1
ko:K05405 IL6; interleukin 6
ko:K06589 ITGB6; integrin beta 6
ko05416 Viral myocarditis (3)
ko:K06265 DAG1; dystroglycan 1
ko:K03260 EIF4G; translation initiation factor 4G
ko:K06490 ICAM1; intercellular adhesion molecule 1
ko00400 Phenylalanine, tyrosine and tryptophan biosynthesis (3)
ko:K01736 aroC; chorismate synthase [EC:4.2.3.5]
ko:K00817 hisC; histidinol-phosphate aminotransferase [EC:2.6.1.9]
ko:K00766 trpD; anthranilate phosphoribosyltransferase [EC:2.4.2.18]
ko05146 Amoebiasis (3)
ko:K05717 FN1; fibronectin 1
ko:K05405 IL6; interleukin 6
ko:K10030 IL8; interleukin 8
ko05140 Leishmaniasis (3)
ko:K03990 C3; complement component 3
ko:K04734 NFKBIA; NF-kappa-B inhibitor alpha
ko:K11987 PTGS2; prostaglandin-endoperoxide synthase 2 [EC:1.14.99.1]
ko04623 Cytosolic DNA-sensing pathway (3)
ko:K07211 IKBKE; inhibitor of nuclear factor kappa-B kinase subunit epsilon [EC:2.7.11.10]
ko:K05405 IL6; interleukin 6
ko:K04734 NFKBIA; NF-kappa-B inhibitor alpha
ko05150 Staphylococcus aureus infection (3)
ko:K03990 C3; complement component 3
ko:K06490 ICAM1; intercellular adhesion molecule 1
ko:K03367 dltA; D-alanine--poly(phosphoribitol) ligase subunit 1 [EC:6.1.1.13]
ko04144 Endocytosis (3)
ko:K05091 KIT; proto-oncogene tyrosine-protein kinase Kit [EC:2.7.10.1]
ko:K12473 LDLR; low-density lipoprotein receptor
ko:K06503 TFRC; transferrin receptor
ko04913 Ovarian steroidogenesis (3)
ko:K13373 HSD17B7; 17beta-estradiol 17-dehydrogenase / 3beta-hydroxysteroid 3-dehydrogenase [EC:1.1.1.62 1.1.1.270]
ko:K12473 LDLR; low-density lipoprotein receptor
ko:K11987 PTGS2; prostaglandin-endoperoxide synthase 2 [EC:1.14.99.1]
ko01120 Microbial metabolism in diverse environments (3)
ko:K03422 mcrD; methyl-coenzyme M reductase subunit D
ko:K02567 napA; periplasmic nitrate reductase NapA [EC:1.7.99.4]
ko:K01595 ppc; phosphoenolpyruvate carboxylase [EC:4.1.1.31]
ko05145 Toxoplasmosis (3)
ko:K08060 CIITA; class II, major histocompatibility complex, transactivator
ko:K12473 LDLR; low-density lipoprotein receptor
ko:K04734 NFKBIA; NF-kappa-B inhibitor alpha
ko03018 RNA degradation (3)
ko:K05592 deaD; ATP-dependent RNA helicase DeaD [EC:3.6.4.13]
ko:K04043 dnaK; molecular chaperone DnaK
ko:K00962 pnp; polyribonucleotide nucleotidyltransferase [EC:2.7.7.8]
ko04622 RIG-I-like receptor signaling pathway (3)
ko:K07211 IKBKE; inhibitor of nuclear factor kappa-B kinase subunit epsilon [EC:2.7.11.10]
ko:K10030 IL8; interleukin 8
ko:K04734 NFKBIA; NF-kappa-B inhibitor alpha
ko00730 Thiamine metabolism (2)
ko:K01662 dxs; 1-deoxy-D-xylulose-5-phosphate synthase [EC:2.2.1.7]
ko:K03149 thiG; thiamine biosynthesis ThiG
ko00140 Steroid hormone biosynthesis (2)
ko:K13373 HSD17B7; 17beta-estradiol 17-dehydrogenase / 3beta-hydroxysteroid 3-dehydrogenase [EC:1.1.1.62 1.1.1.270]
ko:K01131 STS; steryl-sulfatase [EC:3.1.6.2]
ko05412 Arrhythmogenic right ventricular cardiomyopathy (ARVC) (2)
ko:K06265 DAG1; dystroglycan 1
ko:K06589 ITGB6; integrin beta 6
ko00909 Sesquiterpenoid and triterpenoid biosynthesis (2)
ko:K00801 FDFT1; farnesyl-diphosphate farnesyltransferase [EC:2.5.1.21]
ko:K00511 SQLE; squalene monooxygenase [EC:1.14.13.132]
ko04115 p53 signaling pathway (2)
ko:K02087 CDK1; cyclin-dependent kinase 1 [EC:2.7.11.22 2.7.11.23]
ko:K10147 PPM1D; protein phosphatase 1D [EC:3.1.3.16]
ko00290 Valine, leucine and isoleucine biosynthesis (2)
ko:K00053 ilvC; ketol-acid reductoisomerase [EC:1.1.1.86]
ko:K01703 leuC; 3-isopropylmalate/(R)-2-methylmalate dehydratase large subunit [EC:4.2.1.33 4.2.1.35]
ko00830 Retinol metabolism (2)
ko:K11146 DHRS3; short-chain dehydrogenase/reductase 3 [EC:1.1.1.300]
ko:K11152 RDH11; retinol dehydrogenase 11 [EC:1.1.1.300]
ko04066 HIF-1 signaling pathway (2)
ko:K05405 IL6; interleukin 6
ko:K06503 TFRC; transferrin receptor
ko05219 Bladder cancer (2)
ko:K10030 IL8; interleukin 8
ko:K09850 RASSF1; Ras association domain-containing protein 1
ko01040 Biosynthesis of unsaturated fatty acids (2)
ko:K10203 ELOVL6; elongation of very long chain fatty acids protein 6 [EC:2.3.1.199]
ko:K00507 SCD; stearoyl-CoA desaturase (delta-9 desaturase) [EC:1.14.19.1]
ko00860 Porphyrin and chlorophyll metabolism (2)
ko:K02301 cyoE; protoheme IX farnesyltransferase [EC:2.5.1.-]
ko:K02495 hemN; oxygen-independent coproporphyrinogen III oxidase [EC:1.3.99.22]
ko04916 Melanogenesis (2)
ko:K05091 KIT; proto-oncogene tyrosine-protein kinase Kit [EC:2.7.10.1]
ko:K04199 MC1R; melanocortin 1 receptor
ko03070 Bacterial secretion system (2)
ko:K03204 virB9; type IV secretion system protein VirB9
ko:K03217 yidC; YidC/Oxa1 family membrane protein insertase
ko04360 Axon guidance (2)
ko:K06724 NRP1; neuropilin 1
ko:K07524 RGS3; regulator of G-protein signalling 3
ko04145 Phagosome (2)
ko:K03990 C3; complement component 3
ko:K06503 TFRC; transferrin receptor
ko05414 Dilated cardiomyopathy (2)
ko:K06265 DAG1; dystroglycan 1
ko:K06589 ITGB6; integrin beta 6
ko03320 PPAR signaling pathway (2)
ko:K00507 SCD; stearoyl-CoA desaturase (delta-9 desaturase) [EC:1.14.19.1]
ko:K00864 glpK; glycerol kinase [EC:2.7.1.30]
ko04810 Regulation of actin cytoskeleton (2)
ko:K05717 FN1; fibronectin 1
ko:K06589 ITGB6; integrin beta 6
ko04022 cGMP-PKG signaling pathway (2)
ko:K04139 ADRA2B; adrenergic receptor alpha-2B
ko:K18154 RGS2; regulator of G-protein signaling 2
ko00360 Phenylalanine metabolism (2)
ko:K00817 hisC; histidinol-phosphate aminotransferase [EC:2.6.1.9]
ko:K03782 katG; catalase-peroxidase [EC:1.11.1.21]
ko04921 Oxytocin signaling pathway (2)
ko:K11987 PTGS2; prostaglandin-endoperoxide synthase 2 [EC:1.14.99.1]
ko:K18154 RGS2; regulator of G-protein signaling 2
ko04660 T cell receptor signaling pathway (2)
ko:K07369 MALT1; mucosa-associated lymphoid tissue lymphoma translocation protein 1 [EC:3.4.22.-]
ko:K04734 NFKBIA; NF-kappa-B inhibitor alpha
ko04210 Apoptosis (2)
ko:K01367 CAPN1; calpain-1 [EC:3.4.22.52]
ko:K04734 NFKBIA; NF-kappa-B inhibitor alpha
ko05120 Epithelial cell signaling in Helicobacter pylori infection (2)
ko:K10030 IL8; interleukin 8
ko:K04734 NFKBIA; NF-kappa-B inhibitor alpha
ko00740 Riboflavin metabolism (2)
ko:K00861 RFK; riboflavin kinase [EC:2.7.1.26]
ko:K08096 gch3; GTP cyclohydrolase IIa [EC:3.5.4.29]
ko04974 Protein digestion and absorption (2)
ko:K01278 DPP4; dipeptidyl-peptidase 4 [EC:3.4.14.5]
ko:K05616 SLC1A5; solute carrier family 1 (neutral amino acid transporter), member 5
ko00590 Arachidonic acid metabolism (2)
ko:K15729 PTGES; microsomal prostaglandin-E synthase 1 [EC:5.3.99.3]
ko:K11987 PTGS2; prostaglandin-endoperoxide synthase 2 [EC:1.14.99.1]
ko03430 Mismatch repair (2)
ko:K03572 mutL; DNA mismatch repair protein MutL
ko:K03555 mutS; DNA mismatch repair protein MutS
ko05132 Salmonella infection (2)
ko:K05405 IL6; interleukin 6
ko:K10030 IL8; interleukin 8
ko00680 Methane metabolism (2)
ko:K03422 mcrD; methyl-coenzyme M reductase subunit D
ko:K01595 ppc; phosphoenolpyruvate carboxylase [EC:4.1.1.31]
ko05143 African trypanosomiasis (2)
ko:K06490 ICAM1; intercellular adhesion molecule 1
ko:K05405 IL6; interleukin 6
ko00770 Pantothenate and CoA biosynthesis (2)
ko:K03525 coaX; type III pantothenate kinase [EC:2.7.1.33]
ko:K00053 ilvC; ketol-acid reductoisomerase [EC:1.1.1.86]
ko04976 Bile secretion (2)
ko:K00021 HMGCR; hydroxymethylglutaryl-CoA reductase (NADPH) [EC:1.1.1.34]
ko:K12473 LDLR; low-density lipoprotein receptor
ko04068 FoxO signaling pathway (2)
ko:K05405 IL6; interleukin 6
ko:K10988 RAG2; recombination-activating protein 2
ko04712 Circadian rhythm - plant (2)
ko:K12125 ELF3; protein EARLY FLOWERING 3
ko:K12120 PHYA; phytochrome A
ko05340 Primary immunodeficiency (2)
ko:K08060 CIITA; class II, major histocompatibility complex, transactivator
ko:K10988 RAG2; recombination-activating protein 2
ko01212 Fatty acid metabolism (2)
ko:K10203 ELOVL6; elongation of very long chain fatty acids protein 6 [EC:2.3.1.199]
ko:K00507 SCD; stearoyl-CoA desaturase (delta-9 desaturase) [EC:1.14.19.1]
ko04662 B cell receptor signaling pathway (2)
ko:K07369 MALT1; mucosa-associated lymphoid tissue lymphoma translocation protein 1 [EC:3.4.22.-]
ko:K04734 NFKBIA; NF-kappa-B inhibitor alpha
ko01210 2-Oxocarboxylic acid metabolism (2)
ko:K00053 ilvC; ketol-acid reductoisomerase [EC:1.1.1.86]
ko:K01703 leuC; 3-isopropylmalate/(R)-2-methylmalate dehydratase large subunit [EC:4.2.1.33 4.2.1.35]
ko04510 Focal adhesion (2)
ko:K05717 FN1; fibronectin 1
ko:K06589 ITGB6; integrin beta 6
ko04080 Neuroactive ligand-receptor interaction (2)
ko:K04139 ADRA2B; adrenergic receptor alpha-2B
ko:K04199 MC1R; melanocortin 1 receptor
ko00564 Glycerophospholipid metabolism (2)
ko:K16369 CHO2; phosphatidylethanolamine N-methyltransferase [EC:2.1.1.17]
ko:K00057 gpsA; glycerol-3-phosphate dehydrogenase (NAD(P)+) [EC:1.1.1.94]
ko04514 Cell adhesion molecules (CAMs) (2)
ko:K06490 ICAM1; intercellular adhesion molecule 1
ko:K06257 SDC1; syndecan 1
ko00670 One carbon pool by folate (1)
ko:K08289 purT; phosphoribosylglycinamide formyltransferase 2 [EC:2.1.2.2]
ko00380 Tryptophan metabolism (1)
ko:K03782 katG; catalase-peroxidase [EC:1.11.1.21]
ko00710 Carbon fixation in photosynthetic organisms (1)
ko:K01595 ppc; phosphoenolpyruvate carboxylase [EC:4.1.1.31]
ko04670 Leukocyte transendothelial migration (1)
ko:K06490 ICAM1; intercellular adhesion molecule 1
ko04650 Natural killer cell mediated cytotoxicity (1)
ko:K06490 ICAM1; intercellular adhesion molecule 1
ko03020 RNA polymerase (1)
ko:K03060 rpoZ; DNA-directed RNA polymerase subunit omega [EC:2.7.7.6]
ko00720 Carbon fixation pathways in prokaryotes (1)
ko:K01595 ppc; phosphoenolpyruvate carboxylase [EC:4.1.1.31]
ko00550 Peptidoglycan biosynthesis (1)
ko:K01924 murC; UDP-N-acetylmuramate--alanine ligase [EC:6.3.2.8]
ko04919 Thyroid hormone signaling pathway (1)
ko:K15159 MED16; mediator of RNA polymerase II transcription subunit 16
ko05130 Pathogenic Escherichia coli infection (1)
ko:K12791 ARHGEF2; Rho guanine nucleotide exchange factor 2
ko00780 Biotin metabolism (1)
ko:K01012 bioB; biotin synthase [EC:2.8.1.6]
ko05322 Systemic lupus erythematosus (1)
ko:K03990 C3; complement component 3
ko01200 Carbon metabolism (1)
ko:K01595 ppc; phosphoenolpyruvate carboxylase [EC:4.1.1.31]
ko00473 D-Alanine metabolism (1)
ko:K03367 dltA; D-alanine--poly(phosphoribitol) ligase subunit 1 [EC:6.1.1.13]
ko04150 mTOR signaling pathway (1)
ko:K08270 DDIT4; DNA-damage-inducible transcript 4
ko04612 Antigen processing and presentation (1)
ko:K08060 CIITA; class II, major histocompatibility complex, transactivator
ko05204 Chemical carcinogenesis (1)
ko:K11987 PTGS2; prostaglandin-endoperoxide synthase 2 [EC:1.14.99.1]
ko04723 Retrograde endocannabinoid signaling (1)
ko:K11987 PTGS2; prostaglandin-endoperoxide synthase 2 [EC:1.14.99.1]
ko00660 C5-Branched dibasic acid metabolism (1)
ko:K01703 leuC; 3-isopropylmalate/(R)-2-methylmalate dehydratase large subunit [EC:4.2.1.33 4.2.1.35]
ko00910 Nitrogen metabolism (1)
ko:K02567 napA; periplasmic nitrate reductase NapA [EC:1.7.99.4]
ko04626 Plant-pathogen interaction (1)
ko:K00864 glpK; glycerol kinase [EC:2.7.1.30]
ko00940 Phenylpropanoid biosynthesis (1)
ko:K03782 katG; catalase-peroxidase [EC:1.11.1.21]
ko00350 Tyrosine metabolism (1)
ko:K00817 hisC; histidinol-phosphate aminotransferase [EC:2.6.1.9]
ko04391 Hippo signaling pathway - fly (1)
ko:K05628 RERE; arginine-glutamic acid dipeptide repeats protein
ko03460 Fanconi anemia pathway (1)
ko:K03515 REV1; DNA repair protein REV1 [EC:2.7.7.-]
ko05220 Chronic myeloid leukemia (1)
ko:K04734 NFKBIA; NF-kappa-B inhibitor alpha
ko03013 RNA transport (1)
ko:K03260 EIF4G; translation initiation factor 4G
ko05215 Prostate cancer (1)
ko:K04734 NFKBIA; NF-kappa-B inhibitor alpha
ko04726 Serotonergic synapse (1)
ko:K11987 PTGS2; prostaglandin-endoperoxide synthase 2 [EC:1.14.99.1]
ko04920 Adipocytokine signaling pathway (1)
ko:K04734 NFKBIA; NF-kappa-B inhibitor alpha
ko04610 Complement and coagulation cascades (1)
ko:K03990 C3; complement component 3
ko05332 Graft-versus-host disease (1)
ko:K05405 IL6; interleukin 6
ko05020 Prion diseases (1)
ko:K05405 IL6; interleukin 6
ko04110 Cell cycle (1)
ko:K02087 CDK1; cyclin-dependent kinase 1 [EC:2.7.11.22 2.7.11.23]
ko04724 Glutamatergic synapse (1)
ko:K05614 SLC1A3; solute carrier family 1 (glial high affinity glutamate transporter), member 3
ko04722 Neurotrophin signaling pathway (1)
ko:K04734 NFKBIA; NF-kappa-B inhibitor alpha
ko00750 Vitamin B6 metabolism (1)
ko:K00275 pdxH; pyridoxamine 5'-phosphate oxidase [EC:1.4.3.5]
ko00960 Tropane, piperidine and pyridine alkaloid biosynthesis (1)
ko:K00817 hisC; histidinol-phosphate aminotransferase [EC:2.6.1.9]
ko00062 Fatty acid elongation (1)
ko:K10203 ELOVL6; elongation of very long chain fatty acids protein 6 [EC:2.3.1.199]
ko00561 Glycerolipid metabolism (1)
ko:K00864 glpK; glycerol kinase [EC:2.7.1.30]
ko05221 Acute myeloid leukemia (1)
ko:K05091 KIT; proto-oncogene tyrosine-protein kinase Kit [EC:2.7.10.1]
ko04122 Sulfur relay system (1)
ko:K00566 mnmA; tRNA-specific 2-thiouridylase [EC:2.8.1.-]
ko04672 Intestinal immune network for IgA production (1)
ko:K05405 IL6; interleukin 6
ko00401 Novobiocin biosynthesis (1)
ko:K00817 hisC; histidinol-phosphate aminotransferase [EC:2.6.1.9]
ko04120 Ubiquitin mediated proteolysis (1)
ko:K10578 UBE2J1; ubiquitin-conjugating enzyme E2 J1 [EC:6.3.2.19]
ko04015 Rap1 signaling pathway (1)
ko:K05091 KIT; proto-oncogene tyrosine-protein kinase Kit [EC:2.7.10.1]
ko04142 Lysosome (1)
ko:K06501 CD68; CD68 antigen
ko05010 Alzheimer's disease (1)
ko:K01367 CAPN1; calpain-1 [EC:3.4.22.52]
ko05321 Inflammatory bowel disease (IBD) (1)
ko:K05405 IL6; interleukin 6
ko00430 Taurine and hypotaurine metabolism (1)
ko:K01594 CSAD; sulfinoalanine decarboxylase [EC:4.1.1.29]
ko04130 SNARE interactions in vesicular transport (1)
ko:K08487 STX11; syntaxin 11
ko05111 Vibrio cholerae pathogenic cycle (1)
ko:K10927 mshD; MSHA pilin protein MshD
ko04114 Oocyte meiosis (1)
ko:K02087 CDK1; cyclin-dependent kinase 1 [EC:2.7.11.22 2.7.11.23]
ko00052 Galactose metabolism (1)
ko:K00917 lacC; tagatose 6-phosphate kinase [EC:2.7.1.144]
ko04914 Progesterone-mediated oocyte maturation (1)
ko:K02087 CDK1; cyclin-dependent kinase 1 [EC:2.7.11.22 2.7.11.23]
ko02010 ABC transporters (1)
ko:K05679 ABCG1; ATP-binding cassette, subfamily G (WHITE), member 1
ko04370 VEGF signaling pathway (1)
ko:K11987 PTGS2; prostaglandin-endoperoxide synthase 2 [EC:1.14.99.1]
ko00970 Aminoacyl-tRNA biosynthesis (1)
ko:K02434 gatB; aspartyl-tRNA(Asn)/glutamyl-tRNA(Gln) amidotransferase subunit B [EC:6.3.5.6 6.3.5.7]
ko00190 Oxidative phosphorylation (1)
ko:K02301 cyoE; protoheme IX farnesyltransferase [EC:2.5.1.-]
ko04540 Gap junction (1)
ko:K02087 CDK1; cyclin-dependent kinase 1 [EC:2.7.11.22 2.7.11.23]
ko05012 Parkinson's disease (1)
ko:K10578 UBE2J1; ubiquitin-conjugating enzyme E2 J1 [EC:6.3.2.19]
ko04111 Cell cycle - yeast (1)
ko:K06675 SMC4; structural maintenance of chromosome 4
ko00471 D-Glutamine and D-glutamate metabolism (1)
ko:K01924 murC; UDP-N-acetylmuramate--alanine ligase [EC:6.3.2.8]
ko05100 Bacterial invasion of epithelial cells (1)
ko:K05717 FN1; fibronectin 1
ko00620 Pyruvate metabolism (1)
ko:K01595 ppc; phosphoenolpyruvate carboxylase [EC:4.1.1.31]
ko00340 Histidine metabolism (1)
ko:K00817 hisC; histidinol-phosphate aminotransferase [EC:2.6.1.9]
ko03040 Spliceosome (1)
ko:K12824 TCERG1; transcription elongation regulator 1
ko05223 Non-small cell lung cancer (1)
ko:K09850 RASSF1; Ras association domain-containing protein 1
ko03060 Protein export (1)
ko:K03217 yidC; YidC/Oxa1 family membrane protein insertase
ko00920 Sulfur metabolism (1)
ko:K04091 ssuD; alkanesulfonate monooxygenase [EC:1.14.14.5]
ko04390 Hippo signaling pathway (1)
ko:K09850 RASSF1; Ras association domain-containing protein 1
ko04146 Peroxisome (1)
ko:K13341 PEX7; peroxin-7
ko03008 Ribosome biogenesis in eukaryotes (1)
ko:K11883 NOB1; RNA-binding protein NOB1
ko04977 Vitamin digestion and absorption (1)
ko:K14616 CUBN; cubilin

## Sheet: Down-regulated PakiT03
ko01100 Metabolic pathways (5)
ko:K05546 GANAB; alpha 1,3-glucosidase [EC:3.2.1.84]
ko:K00640 cysE; serine O-acetyltransferase [EC:2.3.1.30]
ko:K09482 gatD; glutamyl-tRNA(Gln) amidotransferase subunit D [EC:6.3.5.7]
ko:K01925 murD; UDP-N-acetylmuramoylalanine--D-glutamate ligase [EC:6.3.2.9]
ko:K01952 purL; phosphoribosylformylglycinamidine synthase [EC:6.3.5.3]
ko05166 HTLV-I infection (5)
ko:K10152 CCND3; cyclin D3
ko:K09203 EGR1; early growth response protein 1
ko:K12496 EGR2; early growth response protein 2
ko:K04363 PDGFRA; platelet-derived growth factor receptor alpha [EC:2.7.10.1]
ko:K04501 SMAD4; mothers against decapentaplegic homolog 4
ko04151 PI3K-Akt signaling pathway (5)
ko:K09049 ATF6B; cyclic AMP-dependent transcription factor ATF-6 beta
ko:K10152 CCND3; cyclin D3
ko:K04543 GNG7; guanine nucleotide-binding protein G(I)/G(S)/G(O) subunit gamma-7
ko:K06244 LAMB3; laminin, beta 3
ko:K04363 PDGFRA; platelet-derived growth factor receptor alpha [EC:2.7.10.1]
ko05203 Viral carcinogenesis (4)
ko:K09049 ATF6B; cyclic AMP-dependent transcription factor ATF-6 beta
ko:K02187 CASP3; caspase 3 [EC:3.4.22.56]
ko:K10152 CCND3; cyclin D3
ko:K12496 EGR2; early growth response protein 2
ko05161 Hepatitis B (4)
ko:K09049 ATF6B; cyclic AMP-dependent transcription factor ATF-6 beta
ko:K02187 CASP3; caspase 3 [EC:3.4.22.56]
ko:K12496 EGR2; early growth response protein 2
ko:K04501 SMAD4; mothers against decapentaplegic homolog 4
ko04010 MAPK signaling pathway (4)
ko:K02187 CASP3; caspase 3 [EC:3.4.22.56]
ko:K04346 GNA12; guanine nucleotide-binding protein subunit alpha-12
ko:K04426 MAP3K5; mitogen-activated protein kinase kinase kinase 5 [EC:2.7.11.25]
ko:K04363 PDGFRA; platelet-derived growth factor receptor alpha [EC:2.7.10.1]
ko04350 TGF-beta signaling pathway (4)
ko:K17693 ID2; DNA-binding protein inhibitor ID2
ko:K17694 ID3; DNA-binding protein inhibitor ID3
ko:K04501 SMAD4; mothers against decapentaplegic homolog 4
ko:K04683 TFDP1; transcription factor Dp-1
ko04141 Protein processing in endoplasmic reticulum (4)
ko:K09049 ATF6B; cyclic AMP-dependent transcription factor ATF-6 beta
ko:K05546 GANAB; alpha 1,3-glucosidase [EC:3.2.1.84]
ko:K04426 MAP3K5; mitogen-activated protein kinase kinase kinase 5 [EC:2.7.11.25]
ko:K14005 SEC31; protein transport protein SEC31
ko05200 Pathways in cancer (4)
ko:K02187 CASP3; caspase 3 [EC:3.4.22.56]
ko:K06244 LAMB3; laminin, beta 3
ko:K04363 PDGFRA; platelet-derived growth factor receptor alpha [EC:2.7.10.1]
ko:K04501 SMAD4; mothers against decapentaplegic homolog 4
ko04390 Hippo signaling pathway (4)
ko:K10152 CCND3; cyclin D3
ko:K06827 CTGF; connective tissue growth factor
ko:K17693 ID2; DNA-binding protein inhibitor ID2
ko:K04501 SMAD4; mothers against decapentaplegic homolog 4
ko04668 TNF signaling pathway (3)
ko:K09049 ATF6B; cyclic AMP-dependent transcription factor ATF-6 beta
ko:K02187 CASP3; caspase 3 [EC:3.4.22.56]
ko:K04426 MAP3K5; mitogen-activated protein kinase kinase kinase 5 [EC:2.7.11.25]
ko05206 MicroRNAs in cancer (3)
ko:K02187 CASP3; caspase 3 [EC:3.4.22.56]
ko:K12561 MARCKS; myristoylated alanine-rich C-kinase substrate
ko:K04363 PDGFRA; platelet-derived growth factor receptor alpha [EC:2.7.10.1]
ko04726 Serotonergic synapse (3)
ko:K02187 CASP3; caspase 3 [EC:3.4.22.56]
ko:K04543 GNG7; guanine nucleotide-binding protein G(I)/G(S)/G(O) subunit gamma-7
ko:K05037 SLC6A4; solute carrier family 6 (neurotransmitter transporter, serotonin) member 4
ko04510 Focal adhesion (3)
ko:K10152 CCND3; cyclin D3
ko:K06244 LAMB3; laminin, beta 3
ko:K04363 PDGFRA; platelet-derived growth factor receptor alpha [EC:2.7.10.1]
ko04110 Cell cycle (3)
ko:K10152 CCND3; cyclin D3
ko:K04501 SMAD4; mothers against decapentaplegic homolog 4
ko:K04683 TFDP1; transcription factor Dp-1
ko04810 Regulation of actin cytoskeleton (2)
ko:K04346 GNA12; guanine nucleotide-binding protein subunit alpha-12
ko:K04363 PDGFRA; platelet-derived growth factor receptor alpha [EC:2.7.10.1]
ko04022 cGMP-PKG signaling pathway (2)
ko:K09049 ATF6B; cyclic AMP-dependent transcription factor ATF-6 beta
ko:K04346 GNA12; guanine nucleotide-binding protein subunit alpha-12
ko04062 Chemokine signaling pathway (2)
ko:K04543 GNG7; guanine nucleotide-binding protein G(I)/G(S)/G(O) subunit gamma-7
ko:K07363 ITK; IL2-inducible T-cell kinase [EC:2.7.10.2]
ko04932 Non-alcoholic fatty liver disease (NAFLD) (2)
ko:K02187 CASP3; caspase 3 [EC:3.4.22.56]
ko:K04426 MAP3K5; mitogen-activated protein kinase kinase kinase 5 [EC:2.7.11.25]
ko05210 Colorectal cancer (2)
ko:K02187 CASP3; caspase 3 [EC:3.4.22.56]
ko:K04501 SMAD4; mothers against decapentaplegic homolog 4
ko05014 Amyotrophic lateral sclerosis (ALS) (2)
ko:K02187 CASP3; caspase 3 [EC:3.4.22.56]
ko:K04426 MAP3K5; mitogen-activated protein kinase kinase kinase 5 [EC:2.7.11.25]
ko04115 p53 signaling pathway (2)
ko:K02187 CASP3; caspase 3 [EC:3.4.22.56]
ko:K10152 CCND3; cyclin D3
ko05146 Amoebiasis (2)
ko:K02187 CASP3; caspase 3 [EC:3.4.22.56]
ko:K06244 LAMB3; laminin, beta 3
ko03420 Nucleotide excision repair (2)
ko:K10843 ERCC3; DNA excision repair protein ERCC-3 [EC:3.6.4.12]
ko:K03703 uvrC; excinuclease ABC subunit C
ko05145 Toxoplasmosis (2)
ko:K02187 CASP3; caspase 3 [EC:3.4.22.56]
ko:K06244 LAMB3; laminin, beta 3
ko01110 Biosynthesis of secondary metabolites (2)
ko:K15819 M2; taraxerol synthase [EC:5.4.99.35]
ko:K01952 purL; phosphoribosylformylglycinamidine synthase [EC:6.3.5.3]
ko04014 Ras signaling pathway (2)
ko:K04543 GNG7; guanine nucleotide-binding protein G(I)/G(S)/G(O) subunit gamma-7
ko:K04363 PDGFRA; platelet-derived growth factor receptor alpha [EC:2.7.10.1]
ko05202 Transcriptional misregulation in cancer (2)
ko:K17693 ID2; DNA-binding protein inhibitor ID2
ko:K13105 PRCC; proline-rich protein PRCC
ko04728 Dopaminergic synapse (2)
ko:K09049 ATF6B; cyclic AMP-dependent transcription factor ATF-6 beta
ko:K04543 GNG7; guanine nucleotide-binding protein G(I)/G(S)/G(O) subunit gamma-7
ko05034 Alcoholism (2)
ko:K09049 ATF6B; cyclic AMP-dependent transcription factor ATF-6 beta
ko:K04543 GNG7; guanine nucleotide-binding protein G(I)/G(S)/G(O) subunit gamma-7
ko04310 Wnt signaling pathway (2)
ko:K10152 CCND3; cyclin D3
ko:K04501 SMAD4; mothers against decapentaplegic homolog 4
ko04970 Salivary secretion (1)
ko:K10951 SLC12A2; solute carrier family 12 (sodium/potassium/chloride transporter), member 2
ko04724 Glutamatergic synapse (1)
ko:K04543 GNG7; guanine nucleotide-binding protein G(I)/G(S)/G(O) subunit gamma-7
ko05134 Legionellosis (1)
ko:K02187 CASP3; caspase 3 [EC:3.4.22.56]
ko05218 Melanoma (1)
ko:K04363 PDGFRA; platelet-derived growth factor receptor alpha [EC:2.7.10.1]
ko04918 Thyroid hormone synthesis (1)
ko:K09049 ATF6B; cyclic AMP-dependent transcription factor ATF-6 beta
ko04727 GABAergic synapse (1)
ko:K04543 GNG7; guanine nucleotide-binding protein G(I)/G(S)/G(O) subunit gamma-7
ko04915 Estrogen signaling pathway (1)
ko:K09049 ATF6B; cyclic AMP-dependent transcription factor ATF-6 beta
ko04670 Leukocyte transendothelial migration (1)
ko:K07363 ITK; IL2-inducible T-cell kinase [EC:2.7.10.2]
ko04650 Natural killer cell mediated cytotoxicity (1)
ko:K02187 CASP3; caspase 3 [EC:3.4.22.56]
ko04722 Neurotrophin signaling pathway (1)
ko:K04426 MAP3K5; mitogen-activated protein kinase kinase kinase 5 [EC:2.7.11.25]
ko04660 T cell receptor signaling pathway (1)
ko:K07363 ITK; IL2-inducible T-cell kinase [EC:2.7.10.2]
ko04261 Adrenergic signaling in cardiomyocytes (1)
ko:K09049 ATF6B; cyclic AMP-dependent transcription factor ATF-6 beta
ko02020 Two-component system (1)
ko:K02313 dnaA; chromosomal replication initiator protein
ko00550 Peptidoglycan biosynthesis (1)
ko:K01925 murD; UDP-N-acetylmuramoylalanine--D-glutamate ligase [EC:6.3.2.9]
ko04210 Apoptosis (1)
ko:K02187 CASP3; caspase 3 [EC:3.4.22.56]
ko04972 Pancreatic secretion (1)
ko:K10951 SLC12A2; solute carrier family 12 (sodium/potassium/chloride transporter), member 2
ko00909 Sesquiterpenoid and triterpenoid biosynthesis (1)
ko:K15819 M2; taraxerol synthase [EC:5.4.99.35]
ko05212 Pancreatic cancer (1)
ko:K04501 SMAD4; mothers against decapentaplegic homolog 4
ko05016 Huntington's disease (1)
ko:K02187 CASP3; caspase 3 [EC:3.4.22.56]
ko04144 Endocytosis (1)
ko:K04363 PDGFRA; platelet-derived growth factor receptor alpha [EC:2.7.10.1]
ko05133 Pertussis (1)
ko:K02187 CASP3; caspase 3 [EC:3.4.22.56]
ko04020 Calcium signaling pathway (1)
ko:K04363 PDGFRA; platelet-derived growth factor receptor alpha [EC:2.7.10.1]
ko04919 Thyroid hormone signaling pathway (1)
ko:K15170 MED27; mediator of RNA polymerase II transcription subunit 27
ko04630 Jak-STAT signaling pathway (1)
ko:K10152 CCND3; cyclin D3
ko05120 Epithelial cell signaling in Helicobacter pylori infection (1)
ko:K02187 CASP3; caspase 3 [EC:3.4.22.56]
ko04330 Notch signaling pathway (1)
ko:K06054 HES1; hairy and enhancer of split 1
ko00510 N-Glycan biosynthesis (1)
ko:K05546 GANAB; alpha 1,3-glucosidase [EC:3.2.1.84]
ko04015 Rap1 signaling pathway (1)
ko:K04363 PDGFRA; platelet-derived growth factor receptor alpha [EC:2.7.10.1]
ko04950 Maturity onset diabetes of the young (1)
ko:K06054 HES1; hairy and enhancer of split 1
ko05010 Alzheimer's disease (1)
ko:K02187 CASP3; caspase 3 [EC:3.4.22.56]
ko04666 Fc gamma R-mediated phagocytosis (1)
ko:K12561 MARCKS; myristoylated alanine-rich C-kinase substrate
ko00230 Purine metabolism (1)
ko:K01952 purL; phosphoribosylformylglycinamidine synthase [EC:6.3.5.3]
ko01200 Carbon metabolism (1)
ko:K00640 cysE; serine O-acetyltransferase [EC:2.3.1.30]
ko03410 Base excision repair (1)
ko:K03648 UNG; uracil-DNA glycosylase [EC:3.2.2.27]
ko05416 Viral myocarditis (1)
ko:K02187 CASP3; caspase 3 [EC:3.4.22.56]
ko05168 Herpes simplex infection (1)
ko:K02187 CASP3; caspase 3 [EC:3.4.22.56]
ko03022 Basal transcription factors (1)
ko:K10843 ERCC3; DNA excision repair protein ERCC-3 [EC:3.6.4.12]
ko02010 ABC transporters (1)
ko:K02193 ccmA; heme exporter protein A [EC:3.6.3.41]
ko05205 Proteoglycans in cancer (1)
ko:K02187 CASP3; caspase 3 [EC:3.4.22.56]
ko04723 Retrograde endocannabinoid signaling (1)
ko:K04543 GNG7; guanine nucleotide-binding protein G(I)/G(S)/G(O) subunit gamma-7
ko01120 Microbial metabolism in diverse environments (1)
ko:K00640 cysE; serine O-acetyltransferase [EC:2.3.1.30]
ko04713 Circadian entrainment (1)
ko:K04543 GNG7; guanine nucleotide-binding protein G(I)/G(S)/G(O) subunit gamma-7
ko00970 Aminoacyl-tRNA biosynthesis (1)
ko:K09482 gatD; glutamyl-tRNA(Gln) amidotransferase subunit D [EC:6.3.5.7]
ko05152 Tuberculosis (1)
ko:K02187 CASP3; caspase 3 [EC:3.4.22.56]
ko00260 Glycine, serine and threonine metabolism (1)
ko:K00060 tdh; threonine 3-dehydrogenase [EC:1.1.1.103]
ko04540 Gap junction (1)
ko:K04363 PDGFRA; platelet-derived growth factor receptor alpha [EC:2.7.10.1]
ko04340 Hedgehog signaling pathway (1)
ko:K06232 GAS1; growth arrest-specific 1
ko04112 Cell cycle - Caulobacter (1)
ko:K02313 dnaA; chromosomal replication initiator protein
ko04730 Long-term depression (1)
ko:K04346 GNA12; guanine nucleotide-binding protein subunit alpha-12
ko05012 Parkinson's disease (1)
ko:K02187 CASP3; caspase 3 [EC:3.4.22.56]
ko05030 Cocaine addiction (1)
ko:K09049 ATF6B; cyclic AMP-dependent transcription factor ATF-6 beta
ko04068 FoxO signaling pathway (1)
ko:K04501 SMAD4; mothers against decapentaplegic homolog 4
ko00471 D-Glutamine and D-glutamate metabolism (1)
ko:K01925 murD; UDP-N-acetylmuramoylalanine--D-glutamate ligase [EC:6.3.2.9]
ko04520 Adherens junction (1)
ko:K04501 SMAD4; mothers against decapentaplegic homolog 4
ko05110 Vibrio cholerae infection (1)
ko:K10951 SLC12A2; solute carrier family 12 (sodium/potassium/chloride transporter), member 2
ko05222 Small cell lung cancer (1)
ko:K06244 LAMB3; laminin, beta 3
ko04270 Vascular smooth muscle contraction (1)
ko:K04346 GNA12; guanine nucleotide-binding protein subunit alpha-12
ko03460 Fanconi anemia pathway (1)
ko:K06054 HES1; hairy and enhancer of split 1
ko05340 Primary immunodeficiency (1)
ko:K03648 UNG; uracil-DNA glycosylase [EC:3.2.2.27]
ko05220 Chronic myeloid leukemia (1)
ko:K04501 SMAD4; mothers against decapentaplegic homolog 4
ko00920 Sulfur metabolism (1)
ko:K00640 cysE; serine O-acetyltransferase [EC:2.3.1.30]
ko05215 Prostate cancer (1)
ko:K04363 PDGFRA; platelet-derived growth factor receptor alpha [EC:2.7.10.1]
ko04060 Cytokine-cytokine receptor interaction (1)
ko:K04363 PDGFRA; platelet-derived growth factor receptor alpha [EC:2.7.10.1]
ko05032 Morphine addiction (1)
ko:K04543 GNG7; guanine nucleotide-binding protein G(I)/G(S)/G(O) subunit gamma-7
ko05214 Glioma (1)
ko:K04363 PDGFRA; platelet-derived growth factor receptor alpha [EC:2.7.10.1]
ko04911 Insulin secretion (1)
ko:K09049 ATF6B; cyclic AMP-dependent transcription factor ATF-6 beta
ko05031 Amphetamine addiction (1)
ko:K09049 ATF6B; cyclic AMP-dependent transcription factor ATF-6 beta
ko05162 Measles (1)
ko:K10152 CCND3; cyclin D3
ko04725 Cholinergic synapse (1)
ko:K04543 GNG7; guanine nucleotide-binding protein G(I)/G(S)/G(O) subunit gamma-7
ko00270 Cysteine and methionine metabolism (1)
ko:K00640 cysE; serine O-acetyltransferase [EC:2.3.1.30]
ko04512 ECM-receptor interaction (1)
ko:K06244 LAMB3; laminin, beta 3
ko01230 Biosynthesis of amino acids (1)
ko:K00640 cysE; serine O-acetyltransferase [EC:2.3.1.30]
ko04978 Mineral absorption (1)
ko:K14685 SLC40A1; solute carrier family 40 (iron-regulated transporter), member 1
ko05020 Prion diseases (1)
ko:K09203 EGR1; early growth response protein 1

## Sheet: UP-regulated HEK293T
ko01100 Metabolic pathways (5)
ko:K11147 DHRS4; dehydrogenase/reductase SDR family member 4 [EC:1.1.-.-]
ko:K11148 DHRS4L2; dehydrogenase/reductase SDR family member 4-like protein 2 [EC:1.1.-.-]
ko:K13373 HSD17B7; 17beta-estradiol 17-dehydrogenase / 3beta-hydroxysteroid 3-dehydrogenase [EC:1.1.1.62 1.1.1.270]
ko:K13370 HSD17B8; 17beta-estradiol 17-dehydrogenase / 3alpha(17beta)-hydroxysteroid dehydrogenase (NAD+) [EC:1.1.1.62 1.1.1.239]
ko:K00275 pdxH; pyridoxamine 5'-phosphate oxidase [EC:1.4.3.5]
ko04142 Lysosome (3)
ko:K01363 CTSB; cathepsin B [EC:3.4.22.1]
ko:K01275 CTSC; cathepsin C [EC:3.4.14.1]
ko:K08568 CTSZ; cathepsin X [EC:3.4.18.1]
ko00140 Steroid hormone biosynthesis (2)
ko:K13373 HSD17B7; 17beta-estradiol 17-dehydrogenase / 3beta-hydroxysteroid 3-dehydrogenase [EC:1.1.1.62 1.1.1.270]
ko:K13370 HSD17B8; 17beta-estradiol 17-dehydrogenase / 3alpha(17beta)-hydroxysteroid dehydrogenase (NAD+) [EC:1.1.1.62 1.1.1.239]
ko00830 Retinol metabolism (2)
ko:K11147 DHRS4; dehydrogenase/reductase SDR family member 4 [EC:1.1.-.-]
ko:K11148 DHRS4L2; dehydrogenase/reductase SDR family member 4-like protein 2 [EC:1.1.-.-]
ko00330 Arginine and proline metabolism (1)
ko:K05526 astE; succinylglutamate desuccinylase [EC:3.5.1.96]
ko03440 Homologous recombination (1)
ko:K02686 priB; primosomal replication protein N
ko04612 Antigen processing and presentation (1)
ko:K01363 CTSB; cathepsin B [EC:3.4.22.1]
ko00100 Steroid biosynthesis (1)
ko:K13373 HSD17B7; 17beta-estradiol 17-dehydrogenase / 3beta-hydroxysteroid 3-dehydrogenase [EC:1.1.1.62 1.1.1.270]
ko04146 Peroxisome (1)
ko:K11147 DHRS4; dehydrogenase/reductase SDR family member 4 [EC:1.1.-.-]
ko00750 Vitamin B6 metabolism (1)
ko:K00275 pdxH; pyridoxamine 5'-phosphate oxidase [EC:1.4.3.5]
ko04913 Ovarian steroidogenesis (1)
ko:K13373 HSD17B7; 17beta-estradiol 17-dehydrogenase / 3beta-hydroxysteroid 3-dehydrogenase [EC:1.1.1.62 1.1.1.270]

## Sheet: Down-regulated HEK293T
ko01100 Metabolic pathways (34)
ko:K01648 ACLY; ATP citrate (pro-S)-lyase [EC:2.3.3.8]
ko:K10712 ADO; cysteamine dioxygenase [EC:1.13.11.19]
ko:K01196 AGL; glycogen debranching enzyme [EC:2.4.1.25 3.2.1.33]
ko:K00002 AKR1A1; alcohol dehydrogenase (NADP+) [EC:1.1.1.2]
ko:K00759 APRT; adenine phosphoribosyltransferase [EC:2.4.2.7]
ko:K11540 CAD; carbamoyl-phosphate synthase / aspartate carbamoyltransferase / dihydroorotase [EC:6.3.5.5 2.1.3.2 3.5.2.3]
ko:K01758 CTH; cystathionine gamma-lyase [EC:4.4.1.1]
ko:K00893 DCK; deoxycitidine kinase [EC:2.7.1.74]
ko:K16904 DCTPP1; dCTP diphosphatase [EC:3.6.1.12]
ko:K01555 FAH; fumarylacetoacetase [EC:3.7.1.2]
ko:K00665 FASN; fatty acid synthase, animal type [EC:2.3.1.85]
ko:K00787 FDPS; farnesyl diphosphate synthase [EC:2.5.1.1 2.5.1.10]
ko:K00036 G6PD; glucose-6-phosphate 1-dehydrogenase [EC:1.1.1.49]
ko:K00542 GAMT; guanidinoacetate N-methyltransferase [EC:2.1.1.2]
ko:K00134 GAPDH; glyceraldehyde 3-phosphate dehydrogenase [EC:1.2.1.12]
ko:K11787 GART; phosphoribosylamine--glycine ligase / phosphoribosylglycinamide formyltransferase / phosphoribosylformylglycinamidine cyclo-ligase [EC:6.3.4.13 2.1.2.2 6.3.3.1]
ko:K00804 GGPS1; geranylgeranyl diphosphate synthase, type III [EC:2.5.1.1 2.5.1.10 2.5.1.29]
ko:K01810 GPI; glucose-6-phosphate isomerase [EC:5.3.1.9]
ko:K01107 INPP1; inositol polyphosphate 1-phosphatase [EC:3.1.3.57]
ko:K01254 LTA4H; leukotriene-A4 hydrolase [EC:3.3.2.6]
ko:K03635 MOCS2; molybdopterin synthase catalytic subunit [EC:2.-.-.-]
ko:K01597 MVD; diphosphomevalonate decarboxylase [EC:4.1.1.33]
ko:K05304 NANS; sialic acid synthase [EC:2.5.1.56 2.5.1.57]
ko:K01587 PAICS; phosphoribosylaminoimidazole carboxylase / phosphoribosylaminoimidazole-succinocarboxamide synthase [EC:4.1.1.21 6.3.2.6]
ko:K03506 POLE4; DNA polymerase epsilon subunit 4 [EC:2.7.7.7]
ko:K11188 PRDX6; peroxiredoxin 6, 1-Cys peroxiredoxin [EC:1.11.1.7 1.11.1.15 3.1.1.-]
ko:K01886 QARS; glutaminyl-tRNA synthetase [EC:6.1.1.18]
ko:K10807 RRM1; ribonucleoside-diphosphate reductase subunit M1 [EC:1.17.4.1]
ko:K10808 RRM2; ribonucleoside-diphosphate reductase subunit M2 [EC:1.17.4.1]
ko:K00008 SORD; L-iditol 2-dehydrogenase [EC:1.1.1.14]
ko:K05307 THTPA; thiamine-triphosphatase [EC:3.6.1.28]
ko:K02377 TSTA3; GDP-L-fucose synthase [EC:1.1.1.271]
ko:K00972 UAP1; UDP-N-acetylglucosamine pyrophosphorylase [EC:2.7.7.23]
ko:K13421 UMPS; uridine monophosphate synthetase [EC:2.4.2.10 4.1.1.23]
ko04010 MAPK signaling pathway (16)
ko:K04365 BRAF; B-Raf proto-oncogene serine/threonine-protein kinase [EC:2.7.11.1]
ko:K04368 MAP2K1; mitogen-activated protein kinase kinase 1 [EC:2.7.12.2]
ko:K04369 MAP2K2; mitogen-activated protein kinase kinase 2 [EC:2.7.12.2]
ko:K04432 MAP2K3; mitogen-activated protein kinase kinase 3 [EC:2.7.12.2]
ko:K04430 MAP2K4; mitogen-activated protein kinase kinase 4 [EC:2.7.12.2]
ko:K04433 MAP2K6; mitogen-activated protein kinase kinase 6 [EC:2.7.12.2]
ko:K04436 MAPK8IP3; mitogen-activated protein kinase 8 interacting protein 3
ko:K02580 NFKB1; nuclear factor NF-kappa-B p105 subunit
ko:K04409 PAK1; p21-activated kinase 1 [EC:2.7.11.1]
ko:K04410 PAK2; p21-activated kinase 2 [EC:2.7.11.1]
ko:K04460 PPP5C; serine/threonine-protein phosphatase 5 [EC:3.1.3.16]
ko:K04366 RAF1; RAF proto-oncogene serine/threonine-protein kinase [EC:2.7.11.1]
ko:RELA
ko:K04412 STK3; serine/threonine kinase 3
ko:K04411 STK4; serine/threonine kinase 4
ko:K04381 STMN1; stathmin
ko05200 Pathways in cancer (14)
ko:K08845 ARAF; A-Raf proto-oncogene serine/threonine-protein kinase [EC:2.7.11.1]
ko:K02158 BAD; BCL2-antagonist of cell death
ko:K04365 BRAF; B-Raf proto-oncogene serine/threonine-protein kinase [EC:2.7.11.1]
ko:K04707 CBL; E3 ubiquitin-protein ligase CBL [EC:6.3.2.19]
ko:K09288 CCDC6; coiled-coil domain-containing protein 6
ko:K02091 CDK6; cyclin-dependent kinase 6 [EC:2.7.11.22]
ko:K04368 MAP2K1; mitogen-activated protein kinase kinase 1 [EC:2.7.12.2]
ko:K04369 MAP2K2; mitogen-activated protein kinase kinase 2 [EC:2.7.12.2]
ko:K02580 NFKB1; nuclear factor NF-kappa-B p105 subunit
ko:K04366 RAF1; RAF proto-oncogene serine/threonine-protein kinase [EC:2.7.11.1]
ko:RELA
ko:K04411 STK4; serine/threonine kinase 4
ko:K09292 TFG; protein TFG
ko:K04725 XIAP; E3 ubiquitin-protein ligase XIAP
ko01110 Biosynthesis of secondary metabolites (13)
ko:K01648 ACLY; ATP citrate (pro-S)-lyase [EC:2.3.3.8]
ko:K17360 ACOT7; acyl-coenzyme A thioesterase 7 [EC:3.1.2.2]
ko:K00002 AKR1A1; alcohol dehydrogenase (NADP+) [EC:1.1.1.2]
ko:K00787 FDPS; farnesyl diphosphate synthase [EC:2.5.1.1 2.5.1.10]
ko:K00036 G6PD; glucose-6-phosphate 1-dehydrogenase [EC:1.1.1.49]
ko:K00134 GAPDH; glyceraldehyde 3-phosphate dehydrogenase [EC:1.2.1.12]
ko:K11787 GART; phosphoribosylamine--glycine ligase / phosphoribosylglycinamide formyltransferase / phosphoribosylformylglycinamidine cyclo-ligase [EC:6.3.4.13 2.1.2.2 6.3.3.1]
ko:K00804 GGPS1; geranylgeranyl diphosphate synthase, type III [EC:2.5.1.1 2.5.1.10 2.5.1.29]
ko:K01810 GPI; glucose-6-phosphate isomerase [EC:5.3.1.9]
ko:K01597 MVD; diphosphomevalonate decarboxylase [EC:4.1.1.33]
ko:K05304 NANS; sialic acid synthase [EC:2.5.1.56 2.5.1.57]
ko:K11188 PRDX6; peroxiredoxin 6, 1-Cys peroxiredoxin [EC:1.11.1.7 1.11.1.15 3.1.1.-]
ko:K00972 UAP1; UDP-N-acetylglucosamine pyrophosphorylase [EC:2.7.7.23]
ko05164 Influenza A (11)
ko:K00787 FDPS; farnesyl diphosphate synthase [EC:2.5.1.1 2.5.1.10]
ko:K05411 IRF3; interferon regulatory factor 3
ko:K04368 MAP2K1; mitogen-activated protein kinase kinase 1 [EC:2.7.12.2]
ko:K04369 MAP2K2; mitogen-activated protein kinase kinase 2 [EC:2.7.12.2]
ko:K04432 MAP2K3; mitogen-activated protein kinase kinase 3 [EC:2.7.12.2]
ko:K04430 MAP2K4; mitogen-activated protein kinase kinase 4 [EC:2.7.12.2]
ko:K04433 MAP2K6; mitogen-activated protein kinase kinase 6 [EC:2.7.12.2]
ko:K04729 MYD88; myeloid differentiation primary response protein MyD88
ko:K02580 NFKB1; nuclear factor NF-kappa-B p105 subunit
ko:K04366 RAF1; RAF proto-oncogene serine/threonine-protein kinase [EC:2.7.11.1]
ko:RELA
ko04620 Toll-like receptor signaling pathway (10)
ko:K04730 IRAK1; interleukin-1 receptor-associated kinase 1 [EC:2.7.11.1]
ko:K05411 IRF3; interferon regulatory factor 3
ko:K04368 MAP2K1; mitogen-activated protein kinase kinase 1 [EC:2.7.12.2]
ko:K04369 MAP2K2; mitogen-activated protein kinase kinase 2 [EC:2.7.12.2]
ko:K04432 MAP2K3; mitogen-activated protein kinase kinase 3 [EC:2.7.12.2]
ko:K04430 MAP2K4; mitogen-activated protein kinase kinase 4 [EC:2.7.12.2]
ko:K04433 MAP2K6; mitogen-activated protein kinase kinase 6 [EC:2.7.12.2]
ko:K04729 MYD88; myeloid differentiation primary response protein MyD88
ko:K02580 NFKB1; nuclear factor NF-kappa-B p105 subunit
ko:RELA
ko05220 Chronic myeloid leukemia (10)
ko:K08845 ARAF; A-Raf proto-oncogene serine/threonine-protein kinase [EC:2.7.11.1]
ko:K02158 BAD; BCL2-antagonist of cell death
ko:K04365 BRAF; B-Raf proto-oncogene serine/threonine-protein kinase [EC:2.7.11.1]
ko:K04707 CBL; E3 ubiquitin-protein ligase CBL [EC:6.3.2.19]
ko:K02091 CDK6; cyclin-dependent kinase 6 [EC:2.7.11.22]
ko:K04368 MAP2K1; mitogen-activated protein kinase kinase 1 [EC:2.7.12.2]
ko:K04369 MAP2K2; mitogen-activated protein kinase kinase 2 [EC:2.7.12.2]
ko:K02580 NFKB1; nuclear factor NF-kappa-B p105 subunit
ko:K04366 RAF1; RAF proto-oncogene serine/threonine-protein kinase [EC:2.7.11.1]
ko:RELA
ko04012 ErbB signaling pathway (10)
ko:K08845 ARAF; A-Raf proto-oncogene serine/threonine-protein kinase [EC:2.7.11.1]
ko:K02158 BAD; BCL2-antagonist of cell death
ko:K04365 BRAF; B-Raf proto-oncogene serine/threonine-protein kinase [EC:2.7.11.1]
ko:K04707 CBL; E3 ubiquitin-protein ligase CBL [EC:6.3.2.19]
ko:K04368 MAP2K1; mitogen-activated protein kinase kinase 1 [EC:2.7.12.2]
ko:K04369 MAP2K2; mitogen-activated protein kinase kinase 2 [EC:2.7.12.2]
ko:K04430 MAP2K4; mitogen-activated protein kinase kinase 4 [EC:2.7.12.2]
ko:K04409 PAK1; p21-activated kinase 1 [EC:2.7.11.1]
ko:K04410 PAK2; p21-activated kinase 2 [EC:2.7.11.1]
ko:K04366 RAF1; RAF proto-oncogene serine/threonine-protein kinase [EC:2.7.11.1]
ko05161 Hepatitis B (10)
ko:K02158 BAD; BCL2-antagonist of cell death
ko:K02091 CDK6; cyclin-dependent kinase 6 [EC:2.7.11.22]
ko:K05411 IRF3; interferon regulatory factor 3
ko:K04368 MAP2K1; mitogen-activated protein kinase kinase 1 [EC:2.7.12.2]
ko:K04369 MAP2K2; mitogen-activated protein kinase kinase 2 [EC:2.7.12.2]
ko:K04430 MAP2K4; mitogen-activated protein kinase kinase 4 [EC:2.7.12.2]
ko:K04729 MYD88; myeloid differentiation primary response protein MyD88
ko:K02580 NFKB1; nuclear factor NF-kappa-B p105 subunit
ko:K04366 RAF1; RAF proto-oncogene serine/threonine-protein kinase [EC:2.7.11.1]
ko:RELA
ko04510 Focal adhesion (10)
ko:K02158 BAD; BCL2-antagonist of cell death
ko:K04365 BRAF; B-Raf proto-oncogene serine/threonine-protein kinase [EC:2.7.11.1]
ko:K05740 DIAPH1; diaphanous 1
ko:K06272 ILK; integrin-linked kinase [EC:2.7.11.1]
ko:K04368 MAP2K1; mitogen-activated protein kinase kinase 1 [EC:2.7.12.2]
ko:K04409 PAK1; p21-activated kinase 1 [EC:2.7.11.1]
ko:K04410 PAK2; p21-activated kinase 2 [EC:2.7.11.1]
ko:K04366 RAF1; RAF proto-oncogene serine/threonine-protein kinase [EC:2.7.11.1]
ko:K04725 XIAP; E3 ubiquitin-protein ligase XIAP
ko:K06273 ZYX; zyxin
ko04014 Ras signaling pathway (9)
ko:K02158 BAD; BCL2-antagonist of cell death
ko:K04368 MAP2K1; mitogen-activated protein kinase kinase 1 [EC:2.7.12.2]
ko:K04369 MAP2K2; mitogen-activated protein kinase kinase 2 [EC:2.7.12.2]
ko:K02580 NFKB1; nuclear factor NF-kappa-B p105 subunit
ko:K04409 PAK1; p21-activated kinase 1 [EC:2.7.11.1]
ko:K04410 PAK2; p21-activated kinase 2 [EC:2.7.11.1]
ko:K04366 RAF1; RAF proto-oncogene serine/threonine-protein kinase [EC:2.7.11.1]
ko:RELA
ko:K04411 STK4; serine/threonine kinase 4
ko04810 Regulation of actin cytoskeleton (9)
ko:K08845 ARAF; A-Raf proto-oncogene serine/threonine-protein kinase [EC:2.7.11.1]
ko:K04365 BRAF; B-Raf proto-oncogene serine/threonine-protein kinase [EC:2.7.11.1]
ko:K05740 DIAPH1; diaphanous 1
ko:K04368 MAP2K1; mitogen-activated protein kinase kinase 1 [EC:2.7.12.2]
ko:K04369 MAP2K2; mitogen-activated protein kinase kinase 2 [EC:2.7.12.2]
ko:K05763 MSN; moesin
ko:K04409 PAK1; p21-activated kinase 1 [EC:2.7.11.1]
ko:K04410 PAK2; p21-activated kinase 2 [EC:2.7.11.1]
ko:K04366 RAF1; RAF proto-oncogene serine/threonine-protein kinase [EC:2.7.11.1]
ko04722 Neurotrophin signaling pathway (9)
ko:K02158 BAD; BCL2-antagonist of cell death
ko:K04365 BRAF; B-Raf proto-oncogene serine/threonine-protein kinase [EC:2.7.11.1]
ko:K04730 IRAK1; interleukin-1 receptor-associated kinase 1 [EC:2.7.11.1]
ko:K04368 MAP2K1; mitogen-activated protein kinase kinase 1 [EC:2.7.12.2]
ko:K04369 MAP2K2; mitogen-activated protein kinase kinase 2 [EC:2.7.12.2]
ko:K08888 MATK; megakaryocyte-associated tyrosine kinase [EC:2.7.10.2]
ko:K02580 NFKB1; nuclear factor NF-kappa-B p105 subunit
ko:K04366 RAF1; RAF proto-oncogene serine/threonine-protein kinase [EC:2.7.11.1]
ko:RELA
ko05205 Proteoglycans in cancer (9)
ko:K08845 ARAF; A-Raf proto-oncogene serine/threonine-protein kinase [EC:2.7.11.1]
ko:K04365 BRAF; B-Raf proto-oncogene serine/threonine-protein kinase [EC:2.7.11.1]
ko:K04707 CBL; E3 ubiquitin-protein ligase CBL [EC:6.3.2.19]
ko:K03258 EIF4B; translation initiation factor 4B
ko:K04368 MAP2K1; mitogen-activated protein kinase kinase 1 [EC:2.7.12.2]
ko:K04369 MAP2K2; mitogen-activated protein kinase kinase 2 [EC:2.7.12.2]
ko:K05763 MSN; moesin
ko:K04409 PAK1; p21-activated kinase 1 [EC:2.7.11.1]
ko:K04366 RAF1; RAF proto-oncogene serine/threonine-protein kinase [EC:2.7.11.1]
ko04151 PI3K-Akt signaling pathway (9)
ko:K02158 BAD; BCL2-antagonist of cell death
ko:K02091 CDK6; cyclin-dependent kinase 6 [EC:2.7.11.22]
ko:K03258 EIF4B; translation initiation factor 4B
ko:K04368 MAP2K1; mitogen-activated protein kinase kinase 1 [EC:2.7.12.2]
ko:K04369 MAP2K2; mitogen-activated protein kinase kinase 2 [EC:2.7.12.2]
ko:K02539 MCL1; myeloid leukemia cell differntiation protein MCL-1
ko:K02580 NFKB1; nuclear factor NF-kappa-B p105 subunit
ko:K04366 RAF1; RAF proto-oncogene serine/threonine-protein kinase [EC:2.7.11.1]
ko:RELA
ko05203 Viral carcinogenesis (8)
ko:K02158 BAD; BCL2-antagonist of cell death
ko:K02091 CDK6; cyclin-dependent kinase 6 [EC:2.7.11.22]
ko:K05411 IRF3; interferon regulatory factor 3
ko:K02580 NFKB1; nuclear factor NF-kappa-B p105 subunit
ko:K15306 RANBP1; Ran-binding protein 1
ko:RELA
ko:K03171 TRADD; tumor necrosis factor receptor type 1-associated DEATH domain protein
ko:K10691 UBR4; E3 ubiquitin-protein ligase UBR4 [EC:6.3.2.19]
ko05212 Pancreatic cancer (8)
ko:K08845 ARAF; A-Raf proto-oncogene serine/threonine-protein kinase [EC:2.7.11.1]
ko:K02158 BAD; BCL2-antagonist of cell death
ko:K04365 BRAF; B-Raf proto-oncogene serine/threonine-protein kinase [EC:2.7.11.1]
ko:K02091 CDK6; cyclin-dependent kinase 6 [EC:2.7.11.22]
ko:K04368 MAP2K1; mitogen-activated protein kinase kinase 1 [EC:2.7.12.2]
ko:K02580 NFKB1; nuclear factor NF-kappa-B p105 subunit
ko:K04366 RAF1; RAF proto-oncogene serine/threonine-protein kinase [EC:2.7.11.1]
ko:RELA
ko00230 Purine metabolism (8)
ko:K00759 APRT; adenine phosphoribosyltransferase [EC:2.4.2.7]
ko:K00893 DCK; deoxycitidine kinase [EC:2.7.1.74]
ko:K11787 GART; phosphoribosylamine--glycine ligase / phosphoribosylglycinamide formyltransferase / phosphoribosylformylglycinamidine cyclo-ligase [EC:6.3.4.13 2.1.2.2 6.3.3.1]
ko:K13987 NUDT5; ADP-sugar pyrophosphatase / 8-oxo-dGDP phosphatase [EC:3.6.1.13 3.6.1.58 3.6.1.-]
ko:K01587 PAICS; phosphoribosylaminoimidazole carboxylase / phosphoribosylaminoimidazole-succinocarboxamide synthase [EC:4.1.1.21 6.3.2.6]
ko:K03506 POLE4; DNA polymerase epsilon subunit 4 [EC:2.7.7.7]
ko:K10807 RRM1; ribonucleoside-diphosphate reductase subunit M1 [EC:1.17.4.1]
ko:K10808 RRM2; ribonucleoside-diphosphate reductase subunit M2 [EC:1.17.4.1]
ko05160 Hepatitis C (8)
ko:K08845 ARAF; A-Raf proto-oncogene serine/threonine-protein kinase [EC:2.7.11.1]
ko:K02158 BAD; BCL2-antagonist of cell death
ko:K04365 BRAF; B-Raf proto-oncogene serine/threonine-protein kinase [EC:2.7.11.1]
ko:K05411 IRF3; interferon regulatory factor 3
ko:K02580 NFKB1; nuclear factor NF-kappa-B p105 subunit
ko:K04366 RAF1; RAF proto-oncogene serine/threonine-protein kinase [EC:2.7.11.1]
ko:RELA
ko:K03171 TRADD; tumor necrosis factor receptor type 1-associated DEATH domain protein
ko05169 Epstein-Barr virus infection (8)
ko:K04730 IRAK1; interleukin-1 receptor-associated kinase 1 [EC:2.7.11.1]
ko:K05411 IRF3; interferon regulatory factor 3
ko:K04432 MAP2K3; mitogen-activated protein kinase kinase 3 [EC:2.7.12.2]
ko:K04430 MAP2K4; mitogen-activated protein kinase kinase 4 [EC:2.7.12.2]
ko:K04433 MAP2K6; mitogen-activated protein kinase kinase 6 [EC:2.7.12.2]
ko:K02580 NFKB1; nuclear factor NF-kappa-B p105 subunit
ko:RELA
ko:K03171 TRADD; tumor necrosis factor receptor type 1-associated DEATH domain protein
ko05206 MicroRNAs in cancer (8)
ko:K02091 CDK6; cyclin-dependent kinase 6 [EC:2.7.11.22]
ko:K04368 MAP2K1; mitogen-activated protein kinase kinase 1 [EC:2.7.12.2]
ko:K04369 MAP2K2; mitogen-activated protein kinase kinase 2 [EC:2.7.12.2]
ko:K02539 MCL1; myeloid leukemia cell differntiation protein MCL-1
ko:K02580 NFKB1; nuclear factor NF-kappa-B p105 subunit
ko:K04366 RAF1; RAF proto-oncogene serine/threonine-protein kinase [EC:2.7.11.1]
ko:K11411 SIRT1; NAD-dependent deacetylase sirtuin 1 [EC:3.5.1.-]
ko:K04381 STMN1; stathmin
ko05215 Prostate cancer (8)
ko:K08845 ARAF; A-Raf proto-oncogene serine/threonine-protein kinase [EC:2.7.11.1]
ko:K02158 BAD; BCL2-antagonist of cell death
ko:K04365 BRAF; B-Raf proto-oncogene serine/threonine-protein kinase [EC:2.7.11.1]
ko:K04368 MAP2K1; mitogen-activated protein kinase kinase 1 [EC:2.7.12.2]
ko:K04369 MAP2K2; mitogen-activated protein kinase kinase 2 [EC:2.7.12.2]
ko:K02580 NFKB1; nuclear factor NF-kappa-B p105 subunit
ko:K04366 RAF1; RAF proto-oncogene serine/threonine-protein kinase [EC:2.7.11.1]
ko:RELA
ko04660 T cell receptor signaling pathway (8)
ko:K04707 CBL; E3 ubiquitin-protein ligase CBL [EC:6.3.2.19]
ko:K04368 MAP2K1; mitogen-activated protein kinase kinase 1 [EC:2.7.12.2]
ko:K04369 MAP2K2; mitogen-activated protein kinase kinase 2 [EC:2.7.12.2]
ko:K02580 NFKB1; nuclear factor NF-kappa-B p105 subunit
ko:K04409 PAK1; p21-activated kinase 1 [EC:2.7.11.1]
ko:K04410 PAK2; p21-activated kinase 2 [EC:2.7.11.1]
ko:K04366 RAF1; RAF proto-oncogene serine/threonine-protein kinase [EC:2.7.11.1]
ko:RELA
ko04210 Apoptosis (8)
ko:K02158 BAD; BCL2-antagonist of cell death
ko:K02310 DFFA; DNA fragmentation factor, 45 kD, alpha subunit
ko:K04730 IRAK1; interleukin-1 receptor-associated kinase 1 [EC:2.7.11.1]
ko:K04729 MYD88; myeloid differentiation primary response protein MyD88
ko:K02580 NFKB1; nuclear factor NF-kappa-B p105 subunit
ko:RELA
ko:K03171 TRADD; tumor necrosis factor receptor type 1-associated DEATH domain protein
ko:K04725 XIAP; E3 ubiquitin-protein ligase XIAP
ko05221 Acute myeloid leukemia (8)
ko:K08845 ARAF; A-Raf proto-oncogene serine/threonine-protein kinase [EC:2.7.11.1]
ko:K02158 BAD; BCL2-antagonist of cell death
ko:K04365 BRAF; B-Raf proto-oncogene serine/threonine-protein kinase [EC:2.7.11.1]
ko:K04368 MAP2K1; mitogen-activated protein kinase kinase 1 [EC:2.7.12.2]
ko:K04369 MAP2K2; mitogen-activated protein kinase kinase 2 [EC:2.7.12.2]
ko:K02580 NFKB1; nuclear factor NF-kappa-B p105 subunit
ko:K04366 RAF1; RAF proto-oncogene serine/threonine-protein kinase [EC:2.7.11.1]
ko:RELA
ko05145 Toxoplasmosis (8)
ko:K02158 BAD; BCL2-antagonist of cell death
ko:K04730 IRAK1; interleukin-1 receptor-associated kinase 1 [EC:2.7.11.1]
ko:K04432 MAP2K3; mitogen-activated protein kinase kinase 3 [EC:2.7.12.2]
ko:K04433 MAP2K6; mitogen-activated protein kinase kinase 6 [EC:2.7.12.2]
ko:K04729 MYD88; myeloid differentiation primary response protein MyD88
ko:K02580 NFKB1; nuclear factor NF-kappa-B p105 subunit
ko:RELA
ko:K04725 XIAP; E3 ubiquitin-protein ligase XIAP
ko05223 Non-small cell lung cancer (8)
ko:K08845 ARAF; A-Raf proto-oncogene serine/threonine-protein kinase [EC:2.7.11.1]
ko:K02158 BAD; BCL2-antagonist of cell death
ko:K04365 BRAF; B-Raf proto-oncogene serine/threonine-protein kinase [EC:2.7.11.1]
ko:K02091 CDK6; cyclin-dependent kinase 6 [EC:2.7.11.22]
ko:K04368 MAP2K1; mitogen-activated protein kinase kinase 1 [EC:2.7.12.2]
ko:K04369 MAP2K2; mitogen-activated protein kinase kinase 2 [EC:2.7.12.2]
ko:K04366 RAF1; RAF proto-oncogene serine/threonine-protein kinase [EC:2.7.11.1]
ko:K04411 STK4; serine/threonine kinase 4
ko04910 Insulin signaling pathway (8)
ko:K08845 ARAF; A-Raf proto-oncogene serine/threonine-protein kinase [EC:2.7.11.1]
ko:K02158 BAD; BCL2-antagonist of cell death
ko:K04365 BRAF; B-Raf proto-oncogene serine/threonine-protein kinase [EC:2.7.11.1]
ko:K04707 CBL; E3 ubiquitin-protein ligase CBL [EC:6.3.2.19]
ko:K00665 FASN; fatty acid synthase, animal type [EC:2.3.1.85]
ko:K04368 MAP2K1; mitogen-activated protein kinase kinase 1 [EC:2.7.12.2]
ko:K04369 MAP2K2; mitogen-activated protein kinase kinase 2 [EC:2.7.12.2]
ko:K04366 RAF1; RAF proto-oncogene serine/threonine-protein kinase [EC:2.7.11.1]
ko05211 Renal cell carcinoma (7)
ko:K08845 ARAF; A-Raf proto-oncogene serine/threonine-protein kinase [EC:2.7.11.1]
ko:K04365 BRAF; B-Raf proto-oncogene serine/threonine-protein kinase [EC:2.7.11.1]
ko:K04368 MAP2K1; mitogen-activated protein kinase kinase 1 [EC:2.7.12.2]
ko:K04369 MAP2K2; mitogen-activated protein kinase kinase 2 [EC:2.7.12.2]
ko:K04409 PAK1; p21-activated kinase 1 [EC:2.7.11.1]
ko:K04410 PAK2; p21-activated kinase 2 [EC:2.7.11.1]
ko:K04366 RAF1; RAF proto-oncogene serine/threonine-protein kinase [EC:2.7.11.1]
ko05152 Tuberculosis (7)
ko:K02158 BAD; BCL2-antagonist of cell death
ko:K04730 IRAK1; interleukin-1 receptor-associated kinase 1 [EC:2.7.11.1]
ko:K04729 MYD88; myeloid differentiation primary response protein MyD88
ko:K02580 NFKB1; nuclear factor NF-kappa-B p105 subunit
ko:K04366 RAF1; RAF proto-oncogene serine/threonine-protein kinase [EC:2.7.11.1]
ko:RELA
ko:K03171 TRADD; tumor necrosis factor receptor type 1-associated DEATH domain protein
ko05162 Measles (7)
ko:K02091 CDK6; cyclin-dependent kinase 6 [EC:2.7.11.22]
ko:K04730 IRAK1; interleukin-1 receptor-associated kinase 1 [EC:2.7.11.1]
ko:K05411 IRF3; interferon regulatory factor 3
ko:K05763 MSN; moesin
ko:K04729 MYD88; myeloid differentiation primary response protein MyD88
ko:K02580 NFKB1; nuclear factor NF-kappa-B p105 subunit
ko:RELA
ko05218 Melanoma (7)
ko:K08845 ARAF; A-Raf proto-oncogene serine/threonine-protein kinase [EC:2.7.11.1]
ko:K02158 BAD; BCL2-antagonist of cell death
ko:K04365 BRAF; B-Raf proto-oncogene serine/threonine-protein kinase [EC:2.7.11.1]
ko:K02091 CDK6; cyclin-dependent kinase 6 [EC:2.7.11.22]
ko:K04368 MAP2K1; mitogen-activated protein kinase kinase 1 [EC:2.7.12.2]
ko:K04369 MAP2K2; mitogen-activated protein kinase kinase 2 [EC:2.7.12.2]
ko:K04366 RAF1; RAF proto-oncogene serine/threonine-protein kinase [EC:2.7.11.1]
ko05213 Endometrial cancer (7)
ko:K08845 ARAF; A-Raf proto-oncogene serine/threonine-protein kinase [EC:2.7.11.1]
ko:K02158 BAD; BCL2-antagonist of cell death
ko:K04365 BRAF; B-Raf proto-oncogene serine/threonine-protein kinase [EC:2.7.11.1]
ko:K06272 ILK; integrin-linked kinase [EC:2.7.11.1]
ko:K04368 MAP2K1; mitogen-activated protein kinase kinase 1 [EC:2.7.12.2]
ko:K04369 MAP2K2; mitogen-activated protein kinase kinase 2 [EC:2.7.12.2]
ko:K04366 RAF1; RAF proto-oncogene serine/threonine-protein kinase [EC:2.7.11.1]
ko04668 TNF signaling pathway (7)
ko:K04368 MAP2K1; mitogen-activated protein kinase kinase 1 [EC:2.7.12.2]
ko:K04432 MAP2K3; mitogen-activated protein kinase kinase 3 [EC:2.7.12.2]
ko:K04430 MAP2K4; mitogen-activated protein kinase kinase 4 [EC:2.7.12.2]
ko:K04433 MAP2K6; mitogen-activated protein kinase kinase 6 [EC:2.7.12.2]
ko:K02580 NFKB1; nuclear factor NF-kappa-B p105 subunit
ko:RELA
ko:K03171 TRADD; tumor necrosis factor receptor type 1-associated DEATH domain protein
ko04015 Rap1 signaling pathway (7)
ko:K04365 BRAF; B-Raf proto-oncogene serine/threonine-protein kinase [EC:2.7.11.1]
ko:K04368 MAP2K1; mitogen-activated protein kinase kinase 1 [EC:2.7.12.2]
ko:K04369 MAP2K2; mitogen-activated protein kinase kinase 2 [EC:2.7.12.2]
ko:K04432 MAP2K3; mitogen-activated protein kinase kinase 3 [EC:2.7.12.2]
ko:K04433 MAP2K6; mitogen-activated protein kinase kinase 6 [EC:2.7.12.2]
ko:K04366 RAF1; RAF proto-oncogene serine/threonine-protein kinase [EC:2.7.11.1]
ko:K08020 RAPGEF6; Rap guanine nucleotide exchange factor 6
ko05166 HTLV-I infection (7)
ko:K00787 FDPS; farnesyl diphosphate synthase [EC:2.5.1.1 2.5.1.10]
ko:K04430 MAP2K4; mitogen-activated protein kinase kinase 4 [EC:2.7.12.2]
ko:K02580 NFKB1; nuclear factor NF-kappa-B p105 subunit
ko:K03506 POLE4; DNA polymerase epsilon subunit 4 [EC:2.7.7.7]
ko:K15306 RANBP1; Ran-binding protein 1
ko:RELA
ko:K04725 XIAP; E3 ubiquitin-protein ligase XIAP
ko04068 FoxO signaling pathway (7)
ko:K08845 ARAF; A-Raf proto-oncogene serine/threonine-protein kinase [EC:2.7.11.1]
ko:K04365 BRAF; B-Raf proto-oncogene serine/threonine-protein kinase [EC:2.7.11.1]
ko:K04368 MAP2K1; mitogen-activated protein kinase kinase 1 [EC:2.7.12.2]
ko:K04369 MAP2K2; mitogen-activated protein kinase kinase 2 [EC:2.7.12.2]
ko:K04366 RAF1; RAF proto-oncogene serine/threonine-protein kinase [EC:2.7.11.1]
ko:K11411 SIRT1; NAD-dependent deacetylase sirtuin 1 [EC:3.5.1.-]
ko:K04411 STK4; serine/threonine kinase 4
ko00240 Pyrimidine metabolism (7)
ko:K11540 CAD; carbamoyl-phosphate synthase / aspartate carbamoyltransferase / dihydroorotase [EC:6.3.5.5 2.1.3.2 3.5.2.3]
ko:K00893 DCK; deoxycitidine kinase [EC:2.7.1.74]
ko:K16904 DCTPP1; dCTP diphosphatase [EC:3.6.1.12]
ko:K03506 POLE4; DNA polymerase epsilon subunit 4 [EC:2.7.7.7]
ko:K10807 RRM1; ribonucleoside-diphosphate reductase subunit M1 [EC:1.17.4.1]
ko:K10808 RRM2; ribonucleoside-diphosphate reductase subunit M2 [EC:1.17.4.1]
ko:K13421 UMPS; uridine monophosphate synthetase [EC:2.4.2.10 4.1.1.23]
ko04650 Natural killer cell mediated cytotoxicity (6)
ko:K08845 ARAF; A-Raf proto-oncogene serine/threonine-protein kinase [EC:2.7.11.1]
ko:K04365 BRAF; B-Raf proto-oncogene serine/threonine-protein kinase [EC:2.7.11.1]
ko:K04368 MAP2K1; mitogen-activated protein kinase kinase 1 [EC:2.7.12.2]
ko:K04369 MAP2K2; mitogen-activated protein kinase kinase 2 [EC:2.7.12.2]
ko:K04409 PAK1; p21-activated kinase 1 [EC:2.7.11.1]
ko:K04366 RAF1; RAF proto-oncogene serine/threonine-protein kinase [EC:2.7.11.1]
ko03013 RNA transport (6)
ko:K05019 CLNS1A; chloride channel, nucleotide-sensitive, 1A
ko:K03113 EIF1; translation initiation factor 1
ko:K03754 EIF2B2; translation initiation factor eIF-2B subunit beta
ko:K03258 EIF4B; translation initiation factor 4B
ko:K02516 PRMT5; protein arginine N-methyltransferase 5 [EC:2.1.1.125]
ko:K14283 TACC3; transforming acidic coiled-coil-containing protein 3
ko04064 NF-kappa B signaling pathway (6)
ko:K04730 IRAK1; interleukin-1 receptor-associated kinase 1 [EC:2.7.11.1]
ko:K04729 MYD88; myeloid differentiation primary response protein MyD88
ko:K02580 NFKB1; nuclear factor NF-kappa-B p105 subunit
ko:RELA
ko:K03171 TRADD; tumor necrosis factor receptor type 1-associated DEATH domain protein
ko:K04725 XIAP; E3 ubiquitin-protein ligase XIAP
ko04664 Fc epsilon RI signaling pathway (6)
ko:K04368 MAP2K1; mitogen-activated protein kinase kinase 1 [EC:2.7.12.2]
ko:K04369 MAP2K2; mitogen-activated protein kinase kinase 2 [EC:2.7.12.2]
ko:K04432 MAP2K3; mitogen-activated protein kinase kinase 3 [EC:2.7.12.2]
ko:K04430 MAP2K4; mitogen-activated protein kinase kinase 4 [EC:2.7.12.2]
ko:K04433 MAP2K6; mitogen-activated protein kinase kinase 6 [EC:2.7.12.2]
ko:K04366 RAF1; RAF proto-oncogene serine/threonine-protein kinase [EC:2.7.11.1]
ko04062 Chemokine signaling pathway (6)
ko:K04365 BRAF; B-Raf proto-oncogene serine/threonine-protein kinase [EC:2.7.11.1]
ko:K04368 MAP2K1; mitogen-activated protein kinase kinase 1 [EC:2.7.12.2]
ko:K02580 NFKB1; nuclear factor NF-kappa-B p105 subunit
ko:K04409 PAK1; p21-activated kinase 1 [EC:2.7.11.1]
ko:K04366 RAF1; RAF proto-oncogene serine/threonine-protein kinase [EC:2.7.11.1]
ko:RELA
ko04144 Endocytosis (6)
ko:K04707 CBL; E3 ubiquitin-protein ligase CBL [EC:6.3.2.19]
ko:K12483 EHD1; EH domain-containing protein 1
ko:K12476 EHD3; EH domain-containing protein 3
ko:K12477 EHD4; EH domain-containing protein 4
ko:K12200 PDCD6IP; programmed cell death 6-interacting protein
ko:K04705 STAM; signal transducing adaptor molecule
ko01120 Microbial metabolism in diverse environments (6)
ko:K01648 ACLY; ATP citrate (pro-S)-lyase [EC:2.3.3.8]
ko:K00002 AKR1A1; alcohol dehydrogenase (NADP+) [EC:1.1.1.2]
ko:K01555 FAH; fumarylacetoacetase [EC:3.7.1.2]
ko:K00036 G6PD; glucose-6-phosphate 1-dehydrogenase [EC:1.1.1.49]
ko:K00134 GAPDH; glyceraldehyde 3-phosphate dehydrogenase [EC:1.2.1.12]
ko:K01810 GPI; glucose-6-phosphate isomerase [EC:5.3.1.9]
ko04912 GnRH signaling pathway (6)
ko:K04368 MAP2K1; mitogen-activated protein kinase kinase 1 [EC:2.7.12.2]
ko:K04369 MAP2K2; mitogen-activated protein kinase kinase 2 [EC:2.7.12.2]
ko:K04432 MAP2K3; mitogen-activated protein kinase kinase 3 [EC:2.7.12.2]
ko:K04430 MAP2K4; mitogen-activated protein kinase kinase 4 [EC:2.7.12.2]
ko:K04433 MAP2K6; mitogen-activated protein kinase kinase 6 [EC:2.7.12.2]
ko:K04366 RAF1; RAF proto-oncogene serine/threonine-protein kinase [EC:2.7.11.1]
ko05214 Glioma (6)
ko:K08845 ARAF; A-Raf proto-oncogene serine/threonine-protein kinase [EC:2.7.11.1]
ko:K04365 BRAF; B-Raf proto-oncogene serine/threonine-protein kinase [EC:2.7.11.1]
ko:K02091 CDK6; cyclin-dependent kinase 6 [EC:2.7.11.22]
ko:K04368 MAP2K1; mitogen-activated protein kinase kinase 1 [EC:2.7.12.2]
ko:K04369 MAP2K2; mitogen-activated protein kinase kinase 2 [EC:2.7.12.2]
ko:K04366 RAF1; RAF proto-oncogene serine/threonine-protein kinase [EC:2.7.11.1]
ko05133 Pertussis (5)
ko:K04730 IRAK1; interleukin-1 receptor-associated kinase 1 [EC:2.7.11.1]
ko:K05411 IRF3; interferon regulatory factor 3
ko:K04729 MYD88; myeloid differentiation primary response protein MyD88
ko:K02580 NFKB1; nuclear factor NF-kappa-B p105 subunit
ko:RELA
ko04066 HIF-1 signaling pathway (5)
ko:K00134 GAPDH; glyceraldehyde 3-phosphate dehydrogenase [EC:1.2.1.12]
ko:K04368 MAP2K1; mitogen-activated protein kinase kinase 1 [EC:2.7.12.2]
ko:K04369 MAP2K2; mitogen-activated protein kinase kinase 2 [EC:2.7.12.2]
ko:K02580 NFKB1; nuclear factor NF-kappa-B p105 subunit
ko:RELA
ko05219 Bladder cancer (5)
ko:K08845 ARAF; A-Raf proto-oncogene serine/threonine-protein kinase [EC:2.7.11.1]
ko:K04365 BRAF; B-Raf proto-oncogene serine/threonine-protein kinase [EC:2.7.11.1]
ko:K04368 MAP2K1; mitogen-activated protein kinase kinase 1 [EC:2.7.12.2]
ko:K04369 MAP2K2; mitogen-activated protein kinase kinase 2 [EC:2.7.12.2]
ko:K04366 RAF1; RAF proto-oncogene serine/threonine-protein kinase [EC:2.7.11.1]
ko04380 Osteoclast differentiation (5)
ko:K04368 MAP2K1; mitogen-activated protein kinase kinase 1 [EC:2.7.12.2]
ko:K04433 MAP2K6; mitogen-activated protein kinase kinase 6 [EC:2.7.12.2]
ko:K02580 NFKB1; nuclear factor NF-kappa-B p105 subunit
ko:RELA
ko:K14381 SQSTM1; sequestosome 1
ko04720 Long-term potentiation (5)
ko:K08845 ARAF; A-Raf proto-oncogene serine/threonine-protein kinase [EC:2.7.11.1]
ko:K04365 BRAF; B-Raf proto-oncogene serine/threonine-protein kinase [EC:2.7.11.1]
ko:K04368 MAP2K1; mitogen-activated protein kinase kinase 1 [EC:2.7.12.2]
ko:K04369 MAP2K2; mitogen-activated protein kinase kinase 2 [EC:2.7.12.2]
ko:K04366 RAF1; RAF proto-oncogene serine/threonine-protein kinase [EC:2.7.11.1]
ko04270 Vascular smooth muscle contraction (5)
ko:K08845 ARAF; A-Raf proto-oncogene serine/threonine-protein kinase [EC:2.7.11.1]
ko:K04365 BRAF; B-Raf proto-oncogene serine/threonine-protein kinase [EC:2.7.11.1]
ko:K04368 MAP2K1; mitogen-activated protein kinase kinase 1 [EC:2.7.12.2]
ko:K04369 MAP2K2; mitogen-activated protein kinase kinase 2 [EC:2.7.12.2]
ko:K04366 RAF1; RAF proto-oncogene serine/threonine-protein kinase [EC:2.7.11.1]
ko04917 Prolactin signaling pathway (5)
ko:K04368 MAP2K1; mitogen-activated protein kinase kinase 1 [EC:2.7.12.2]
ko:K04369 MAP2K2; mitogen-activated protein kinase kinase 2 [EC:2.7.12.2]
ko:K02580 NFKB1; nuclear factor NF-kappa-B p105 subunit
ko:K04366 RAF1; RAF proto-oncogene serine/threonine-protein kinase [EC:2.7.11.1]
ko:RELA
ko04921 Oxytocin signaling pathway (5)
ko:K08794 CAMK1; calcium/calmodulin-dependent protein kinase I [EC:2.7.11.17]
ko:K03234 EEF2; elongation factor 2
ko:K04368 MAP2K1; mitogen-activated protein kinase kinase 1 [EC:2.7.12.2]
ko:K04369 MAP2K2; mitogen-activated protein kinase kinase 2 [EC:2.7.12.2]
ko:K04366 RAF1; RAF proto-oncogene serine/threonine-protein kinase [EC:2.7.11.1]
ko05210 Colorectal cancer (5)
ko:K08845 ARAF; A-Raf proto-oncogene serine/threonine-protein kinase [EC:2.7.11.1]
ko:K02158 BAD; BCL2-antagonist of cell death
ko:K04365 BRAF; B-Raf proto-oncogene serine/threonine-protein kinase [EC:2.7.11.1]
ko:K04368 MAP2K1; mitogen-activated protein kinase kinase 1 [EC:2.7.12.2]
ko:K04366 RAF1; RAF proto-oncogene serine/threonine-protein kinase [EC:2.7.11.1]
ko05120 Epithelial cell signaling in Helicobacter pylori infection (5)
ko:K05728 CSK; c-src tyrosine kinase [EC:2.7.10.2]
ko:K04430 MAP2K4; mitogen-activated protein kinase kinase 4 [EC:2.7.12.2]
ko:K02580 NFKB1; nuclear factor NF-kappa-B p105 subunit
ko:K04409 PAK1; p21-activated kinase 1 [EC:2.7.11.1]
ko:RELA
ko04120 Ubiquitin mediated proteolysis (5)
ko:K10586 BIRC6; baculoviral IAP repeat-containing protein 6 (apollon) [EC:6.3.2.19]
ko:K04707 CBL; E3 ubiquitin-protein ligase CBL [EC:6.3.2.19]
ko:K10592 HUWE1; E3 ubiquitin-protein ligase HUWE1 [EC:6.3.2.19]
ko:K10581 UBE2O; ubiquitin-conjugating enzyme E2 O [EC:6.3.2.19]
ko:K04725 XIAP; E3 ubiquitin-protein ligase XIAP
ko05142 Chagas disease (American trypanosomiasis) (5)
ko:K04730 IRAK1; interleukin-1 receptor-associated kinase 1 [EC:2.7.11.1]
ko:K04430 MAP2K4; mitogen-activated protein kinase kinase 4 [EC:2.7.12.2]
ko:K04729 MYD88; myeloid differentiation primary response protein MyD88
ko:K02580 NFKB1; nuclear factor NF-kappa-B p105 subunit
ko:RELA
ko05216 Thyroid cancer (5)
ko:K04365 BRAF; B-Raf proto-oncogene serine/threonine-protein kinase [EC:2.7.11.1]
ko:K09288 CCDC6; coiled-coil domain-containing protein 6
ko:K04368 MAP2K1; mitogen-activated protein kinase kinase 1 [EC:2.7.12.2]
ko:K04369 MAP2K2; mitogen-activated protein kinase kinase 2 [EC:2.7.12.2]
ko:K09292 TFG; protein TFG
ko05168 Herpes simplex infection (5)
ko:K15410 EEF1D; elongation factor 1-delta
ko:K05411 IRF3; interferon regulatory factor 3
ko:K04729 MYD88; myeloid differentiation primary response protein MyD88
ko:K02580 NFKB1; nuclear factor NF-kappa-B p105 subunit
ko:RELA
ko04730 Long-term depression (5)
ko:K08845 ARAF; A-Raf proto-oncogene serine/threonine-protein kinase [EC:2.7.11.1]
ko:K04365 BRAF; B-Raf proto-oncogene serine/threonine-protein kinase [EC:2.7.11.1]
ko:K04368 MAP2K1; mitogen-activated protein kinase kinase 1 [EC:2.7.12.2]
ko:K04369 MAP2K2; mitogen-activated protein kinase kinase 2 [EC:2.7.12.2]
ko:K04366 RAF1; RAF proto-oncogene serine/threonine-protein kinase [EC:2.7.11.1]
ko04662 B cell receptor signaling pathway (5)
ko:K04368 MAP2K1; mitogen-activated protein kinase kinase 1 [EC:2.7.12.2]
ko:K04369 MAP2K2; mitogen-activated protein kinase kinase 2 [EC:2.7.12.2]
ko:K02580 NFKB1; nuclear factor NF-kappa-B p105 subunit
ko:K04366 RAF1; RAF proto-oncogene serine/threonine-protein kinase [EC:2.7.11.1]
ko:RELA
ko04919 Thyroid hormone signaling pathway (4)
ko:K02158 BAD; BCL2-antagonist of cell death
ko:K04368 MAP2K1; mitogen-activated protein kinase kinase 1 [EC:2.7.12.2]
ko:K04369 MAP2K2; mitogen-activated protein kinase kinase 2 [EC:2.7.12.2]
ko:K04366 RAF1; RAF proto-oncogene serine/threonine-protein kinase [EC:2.7.11.1]
ko05222 Small cell lung cancer (4)
ko:K02091 CDK6; cyclin-dependent kinase 6 [EC:2.7.11.22]
ko:K02580 NFKB1; nuclear factor NF-kappa-B p105 subunit
ko:RELA
ko:K04725 XIAP; E3 ubiquitin-protein ligase XIAP
ko04360 Axon guidance (4)
ko:K07528 DPYSL2; dihydropyrimidinase-like 2
ko:K07529 DPYSL5; dihydropyrimidinase-like 5
ko:K04409 PAK1; p21-activated kinase 1 [EC:2.7.11.1]
ko:K04410 PAK2; p21-activated kinase 2 [EC:2.7.11.1]
ko05140 Leishmaniasis (4)
ko:K04730 IRAK1; interleukin-1 receptor-associated kinase 1 [EC:2.7.11.1]
ko:K04729 MYD88; myeloid differentiation primary response protein MyD88
ko:K02580 NFKB1; nuclear factor NF-kappa-B p105 subunit
ko:RELA
ko04726 Serotonergic synapse (4)
ko:K08845 ARAF; A-Raf proto-oncogene serine/threonine-protein kinase [EC:2.7.11.1]
ko:K04365 BRAF; B-Raf proto-oncogene serine/threonine-protein kinase [EC:2.7.11.1]
ko:K04368 MAP2K1; mitogen-activated protein kinase kinase 1 [EC:2.7.12.2]
ko:K04366 RAF1; RAF proto-oncogene serine/threonine-protein kinase [EC:2.7.11.1]
ko00900 Terpenoid backbone biosynthesis (4)
ko:K00787 FDPS; farnesyl diphosphate synthase [EC:2.5.1.1 2.5.1.10]
ko:K05954 FNTB; protein farnesyltransferase subunit beta [EC:2.5.1.58]
ko:K00804 GGPS1; geranylgeranyl diphosphate synthase, type III [EC:2.5.1.1 2.5.1.10 2.5.1.29]
ko:K01597 MVD; diphosphomevalonate decarboxylase [EC:4.1.1.33]
ko00520 Amino sugar and nucleotide sugar metabolism (4)
ko:K01810 GPI; glucose-6-phosphate isomerase [EC:5.3.1.9]
ko:K05304 NANS; sialic acid synthase [EC:2.5.1.56 2.5.1.57]
ko:K02377 TSTA3; GDP-L-fucose synthase [EC:1.1.1.271]
ko:K00972 UAP1; UDP-N-acetylglucosamine pyrophosphorylase [EC:2.7.7.23]
ko05034 Alcoholism (4)
ko:K08845 ARAF; A-Raf proto-oncogene serine/threonine-protein kinase [EC:2.7.11.1]
ko:K04365 BRAF; B-Raf proto-oncogene serine/threonine-protein kinase [EC:2.7.11.1]
ko:K04368 MAP2K1; mitogen-activated protein kinase kinase 1 [EC:2.7.12.2]
ko:K04366 RAF1; RAF proto-oncogene serine/threonine-protein kinase [EC:2.7.11.1]
ko04022 cGMP-PKG signaling pathway (4)
ko:K02158 BAD; BCL2-antagonist of cell death
ko:K04368 MAP2K1; mitogen-activated protein kinase kinase 1 [EC:2.7.12.2]
ko:K04369 MAP2K2; mitogen-activated protein kinase kinase 2 [EC:2.7.12.2]
ko:K04366 RAF1; RAF proto-oncogene serine/threonine-protein kinase [EC:2.7.11.1]
ko04914 Progesterone-mediated oocyte maturation (4)
ko:K08845 ARAF; A-Raf proto-oncogene serine/threonine-protein kinase [EC:2.7.11.1]
ko:K04365 BRAF; B-Raf proto-oncogene serine/threonine-protein kinase [EC:2.7.11.1]
ko:K04368 MAP2K1; mitogen-activated protein kinase kinase 1 [EC:2.7.12.2]
ko:K04366 RAF1; RAF proto-oncogene serine/threonine-protein kinase [EC:2.7.11.1]
ko04370 VEGF signaling pathway (4)
ko:K02158 BAD; BCL2-antagonist of cell death
ko:K04368 MAP2K1; mitogen-activated protein kinase kinase 1 [EC:2.7.12.2]
ko:K04369 MAP2K2; mitogen-activated protein kinase kinase 2 [EC:2.7.12.2]
ko:K04366 RAF1; RAF proto-oncogene serine/threonine-protein kinase [EC:2.7.11.1]
ko00970 Aminoacyl-tRNA biosynthesis (4)
ko:K01880 GARS; glycyl-tRNA synthetase [EC:6.1.1.14]
ko:K01886 QARS; glutaminyl-tRNA synthetase [EC:6.1.1.18]
ko:K01873 VARS; valyl-tRNA synthetase [EC:6.1.1.9]
ko:K01879 glyS; glycyl-tRNA synthetase beta chain [EC:6.1.1.14]
ko04111 Cell cycle - yeast (4)
ko:K06628 CDC45; cell division control protein 45
ko:K02307 DAM1; DASH complex subunit DAM1
ko:K02608 ORC6; origin recognition complex subunit 6
ko:K02516 PRMT5; protein arginine N-methyltransferase 5 [EC:2.1.1.125]
ko04622 RIG-I-like receptor signaling pathway (4)
ko:K05411 IRF3; interferon regulatory factor 3
ko:K02580 NFKB1; nuclear factor NF-kappa-B p105 subunit
ko:RELA
ko:K03171 TRADD; tumor necrosis factor receptor type 1-associated DEATH domain protein
ko04621 NOD-like receptor signaling pathway (4)
ko:K02580 NFKB1; nuclear factor NF-kappa-B p105 subunit
ko:RELA
ko:K12795 SUGT1; suppressor of G2 allele of SKP1
ko:K12792 TRIP6; thyroid receptor-interacting protein 6
ko04915 Estrogen signaling pathway (3)
ko:K04368 MAP2K1; mitogen-activated protein kinase kinase 1 [EC:2.7.12.2]
ko:K04369 MAP2K2; mitogen-activated protein kinase kinase 2 [EC:2.7.12.2]
ko:K04366 RAF1; RAF proto-oncogene serine/threonine-protein kinase [EC:2.7.11.1]
ko00010 Glycolysis / Gluconeogenesis (3)
ko:K00002 AKR1A1; alcohol dehydrogenase (NADP+) [EC:1.1.1.2]
ko:K00134 GAPDH; glyceraldehyde 3-phosphate dehydrogenase [EC:1.2.1.12]
ko:K01810 GPI; glucose-6-phosphate isomerase [EC:5.3.1.9]
ko04666 Fc gamma R-mediated phagocytosis (3)
ko:K04368 MAP2K1; mitogen-activated protein kinase kinase 1 [EC:2.7.12.2]
ko:K04409 PAK1; p21-activated kinase 1 [EC:2.7.11.1]
ko:K04366 RAF1; RAF proto-oncogene serine/threonine-protein kinase [EC:2.7.11.1]
ko05131 Shigellosis (3)
ko:K05740 DIAPH1; diaphanous 1
ko:K02580 NFKB1; nuclear factor NF-kappa-B p105 subunit
ko:RELA
ko01200 Carbon metabolism (3)
ko:K00036 G6PD; glucose-6-phosphate 1-dehydrogenase [EC:1.1.1.49]
ko:K00134 GAPDH; glyceraldehyde 3-phosphate dehydrogenase [EC:1.2.1.12]
ko:K01810 GPI; glucose-6-phosphate isomerase [EC:5.3.1.9]
ko04141 Protein processing in endoplasmic reticulum (3)
ko:K09562 HSPBP1; hsp70-interacting protein
ko:K14018 PLAA; phospholipase A-2-activating protein
ko:K14011 UBXN6; UBX domain-containing protein 6
ko00860 Porphyrin and chlorophyll metabolism (3)
ko:K00214 BLVRA; biliverdin reductase [EC:1.3.1.24]
ko:K00522 FTH1; ferritin heavy chain [EC:1.16.3.1]
ko:K13625 FTL; ferritin light chain
ko04916 Melanogenesis (3)
ko:K04368 MAP2K1; mitogen-activated protein kinase kinase 1 [EC:2.7.12.2]
ko:K04369 MAP2K2; mitogen-activated protein kinase kinase 2 [EC:2.7.12.2]
ko:K04366 RAF1; RAF proto-oncogene serine/threonine-protein kinase [EC:2.7.11.1]
ko00480 Glutathione metabolism (3)
ko:K00036 G6PD; glucose-6-phosphate 1-dehydrogenase [EC:1.1.1.49]
ko:K10807 RRM1; ribonucleoside-diphosphate reductase subunit M1 [EC:1.17.4.1]
ko:K10808 RRM2; ribonucleoside-diphosphate reductase subunit M2 [EC:1.17.4.1]
ko04920 Adipocytokine signaling pathway (3)
ko:K02580 NFKB1; nuclear factor NF-kappa-B p105 subunit
ko:RELA
ko:K03171 TRADD; tumor necrosis factor receptor type 1-associated DEATH domain protein
ko04623 Cytosolic DNA-sensing pathway (3)
ko:K05411 IRF3; interferon regulatory factor 3
ko:K02580 NFKB1; nuclear factor NF-kappa-B p105 subunit
ko:RELA
ko04978 Mineral absorption (3)
ko:K07213 ATOX1; copper chaperone
ko:K00522 FTH1; ferritin heavy chain [EC:1.16.3.1]
ko:K13625 FTL; ferritin light chain
ko04110 Cell cycle (3)
ko:K06628 CDC45; cell division control protein 45
ko:K02091 CDK6; cyclin-dependent kinase 6 [EC:2.7.11.22]
ko:K02608 ORC6; origin recognition complex subunit 6
ko05134 Legionellosis (3)
ko:K04729 MYD88; myeloid differentiation primary response protein MyD88
ko:K02580 NFKB1; nuclear factor NF-kappa-B p105 subunit
ko:RELA
ko05014 Amyotrophic lateral sclerosis (ALS) (3)
ko:K02158 BAD; BCL2-antagonist of cell death
ko:K04432 MAP2K3; mitogen-activated protein kinase kinase 3 [EC:2.7.12.2]
ko:K04433 MAP2K6; mitogen-activated protein kinase kinase 6 [EC:2.7.12.2]
ko04122 Sulfur relay system (3)
ko:K03635 MOCS2; molybdopterin synthase catalytic subunit [EC:2.-.-.-]
ko:K11996 MOCS3; adenylyltransferase and sulfurtransferase
ko:K12161 URM1; ubiquitin related modifier 1
ko05010 Alzheimer's disease (3)
ko:K02158 BAD; BCL2-antagonist of cell death
ko:K00134 GAPDH; glyceraldehyde 3-phosphate dehydrogenase [EC:1.2.1.12]
ko:K01408 IDE; insulysin [EC:3.4.24.56]
ko05132 Salmonella infection (3)
ko:K04729 MYD88; myeloid differentiation primary response protein MyD88
ko:K02580 NFKB1; nuclear factor NF-kappa-B p105 subunit
ko:RELA
ko04140 Regulation of autophagy (3)
ko:K08343 ATG3; ubiquitin-like-conjugating enzyme ATG3 [EC:6.3.2.19]
ko:K08337 ATG7; ubiquitin-like modifier-activating enzyme ATG7
ko:K08333 PIK3R4; phosphoinositide-3-kinase, regulatory subunit 4 [EC:2.7.11.1]
ko04540 Gap junction (3)
ko:K04368 MAP2K1; mitogen-activated protein kinase kinase 1 [EC:2.7.12.2]
ko:K04369 MAP2K2; mitogen-activated protein kinase kinase 2 [EC:2.7.12.2]
ko:K04366 RAF1; RAF proto-oncogene serine/threonine-protein kinase [EC:2.7.11.1]
ko05100 Bacterial invasion of epithelial cells (3)
ko:K04707 CBL; E3 ubiquitin-protein ligase CBL [EC:6.3.2.19]
ko:K13738 CD2AP; CD2-associated protein
ko:K06272 ILK; integrin-linked kinase [EC:2.7.11.1]
ko04932 Non-alcoholic fatty liver disease (NAFLD) (2)
ko:K02580 NFKB1; nuclear factor NF-kappa-B p105 subunit
ko:RELA
ko00983 Drug metabolism - other enzymes (2)
ko:K00569 TPMT; thiopurine S-methyltransferase [EC:2.1.1.67]
ko:K13421 UMPS; uridine monophosphate synthetase [EC:2.4.2.10 4.1.1.23]
ko04115 p53 signaling pathway (2)
ko:K02091 CDK6; cyclin-dependent kinase 6 [EC:2.7.11.22]
ko:K10808 RRM2; ribonucleoside-diphosphate reductase subunit M2 [EC:1.17.4.1]
ko04630 Jak-STAT signaling pathway (2)
ko:K04707 CBL; E3 ubiquitin-protein ligase CBL [EC:6.3.2.19]
ko:K04705 STAM; signal transducing adaptor molecule
ko04150 mTOR signaling pathway (2)
ko:K04365 BRAF; B-Raf proto-oncogene serine/threonine-protein kinase [EC:2.7.11.1]
ko:K03258 EIF4B; translation initiation factor 4B
ko03050 Proteasome (2)
ko:K11599 POMP; proteasome maturation protein
ko:K06700 PSMF1; proteasome inhibitor subunit 1 (PI31)
ko05146 Amoebiasis (2)
ko:K02580 NFKB1; nuclear factor NF-kappa-B p105 subunit
ko:RELA
ko00260 Glycine, serine and threonine metabolism (2)
ko:K01758 CTH; cystathionine gamma-lyase [EC:4.4.1.1]
ko:K00542 GAMT; guanidinoacetate N-methyltransferase [EC:2.1.1.2]
ko04113 Meiosis - yeast (2)
ko:K06628 CDC45; cell division control protein 45
ko:K02608 ORC6; origin recognition complex subunit 6
ko04626 Plant-pathogen interaction (2)
ko:K04368 MAP2K1; mitogen-activated protein kinase kinase 1 [EC:2.7.12.2]
ko:K12795 SUGT1; suppressor of G2 allele of SKP1
ko05202 Transcriptional misregulation in cancer (2)
ko:K02580 NFKB1; nuclear factor NF-kappa-B p105 subunit
ko:RELA
ko04750 Inflammatory mediator regulation of TRP channels (2)
ko:K04432 MAP2K3; mitogen-activated protein kinase kinase 3 [EC:2.7.12.2]
ko:K04433 MAP2K6; mitogen-activated protein kinase kinase 6 [EC:2.7.12.2]
ko01230 Biosynthesis of amino acids (2)
ko:K01758 CTH; cystathionine gamma-lyase [EC:4.4.1.1]
ko:K00134 GAPDH; glyceraldehyde 3-phosphate dehydrogenase [EC:1.2.1.12]
ko05020 Prion diseases (2)
ko:K04368 MAP2K1; mitogen-activated protein kinase kinase 1 [EC:2.7.12.2]
ko:K04369 MAP2K2; mitogen-activated protein kinase kinase 2 [EC:2.7.12.2]
ko03320 PPAR signaling pathway (2)
ko:K08762 DBI; diazepam-binding inhibitor (GABA receptor modulator, acyl-CoA-binding protein)
ko:K06272 ILK; integrin-linked kinase [EC:2.7.11.1]
ko00330 Arginine and proline metabolism (2)
ko:K00542 GAMT; guanidinoacetate N-methyltransferase [EC:2.1.1.2]
ko:K05526 astE; succinylglutamate desuccinylase [EC:3.5.1.96]
ko00500 Starch and sucrose metabolism (2)
ko:K01196 AGL; glycogen debranching enzyme [EC:2.4.1.25 3.2.1.33]
ko:K01810 GPI; glucose-6-phosphate isomerase [EC:5.3.1.9]
ko05321 Inflammatory bowel disease (IBD) (2)
ko:K02580 NFKB1; nuclear factor NF-kappa-B p105 subunit
ko:RELA
ko04114 Oocyte meiosis (2)
ko:K04368 MAP2K1; mitogen-activated protein kinase kinase 1 [EC:2.7.12.2]
ko:K08836 SLK; STE20-like kinase [EC:2.7.11.1]
ko03410 Base excision repair (2)
ko:K03506 POLE4; DNA polymerase epsilon subunit 4 [EC:2.7.7.7]
ko:K03648 UNG; uracil-DNA glycosylase [EC:3.2.2.27]
ko05143 African trypanosomiasis (2)
ko:K04729 MYD88; myeloid differentiation primary response protein MyD88
ko:K01392 THOP1; thimet oligopeptidase [EC:3.4.24.15]
ko05030 Cocaine addiction (2)
ko:K02580 NFKB1; nuclear factor NF-kappa-B p105 subunit
ko:RELA
ko00030 Pentose phosphate pathway (2)
ko:K00036 G6PD; glucose-6-phosphate 1-dehydrogenase [EC:1.1.1.49]
ko:K01810 GPI; glucose-6-phosphate isomerase [EC:5.3.1.9]
ko00051 Fructose and mannose metabolism (2)
ko:K00008 SORD; L-iditol 2-dehydrogenase [EC:1.1.1.14]
ko:K02377 TSTA3; GDP-L-fucose synthase [EC:1.1.1.271]
ko03008 Ribosome biogenesis in eukaryotes (2)
ko:K11883 NOB1; RNA-binding protein NOB1
ko:K14535 TAF9; transcription initiation factor TFIID subunit 9 / adenylate kinase [EC:2.7.4.3]
ko00730 Thiamine metabolism (1)
ko:K05307 THTPA; thiamine-triphosphatase [EC:3.6.1.28]
ko00670 One carbon pool by folate (1)
ko:K11787 GART; phosphoribosylamine--glycine ligase / phosphoribosylglycinamide formyltransferase / phosphoribosylformylglycinamidine cyclo-ligase [EC:6.3.4.13 2.1.2.2 6.3.3.1]
ko00790 Folate biosynthesis (1)
ko:K03635 MOCS2; molybdopterin synthase catalytic subunit [EC:2.-.-.-]
ko00710 Carbon fixation in photosynthetic organisms (1)
ko:K00134 GAPDH; glyceraldehyde 3-phosphate dehydrogenase [EC:1.2.1.12]
ko04670 Leukocyte transendothelial migration (1)
ko:K05763 MSN; moesin
ko04011 MAPK signaling pathway - yeast (1)
ko:K04409 PAK1; p21-activated kinase 1 [EC:2.7.11.1]
ko00720 Carbon fixation pathways in prokaryotes (1)
ko:K01648 ACLY; ATP citrate (pro-S)-lyase [EC:2.3.3.8]
ko05016 Huntington's disease (1)
ko:K10426 DCTN4; dynactin 4
ko00562 Inositol phosphate metabolism (1)
ko:K01107 INPP1; inositol polyphosphate 1-phosphatase [EC:3.1.3.57]
ko00061 Fatty acid biosynthesis (1)
ko:K00665 FASN; fatty acid synthase, animal type [EC:2.3.1.85]
ko01220 Degradation of aromatic compounds (1)
ko:K00002 AKR1A1; alcohol dehydrogenase (NADP+) [EC:1.1.1.2]
ko04614 Renin-angiotensin system (1)
ko:K01392 THOP1; thimet oligopeptidase [EC:3.4.24.15]
ko04350 TGF-beta signaling pathway (1)
ko:K17695 ID4; DNA-binding protein inhibitor ID4
ko00930 Caprolactam degradation (1)
ko:K00002 AKR1A1; alcohol dehydrogenase (NADP+) [EC:1.1.1.2]
ko01040 Biosynthesis of unsaturated fatty acids (1)
ko:K17360 ACOT7; acyl-coenzyme A thioesterase 7 [EC:3.1.2.2]
ko00940 Phenylpropanoid biosynthesis (1)
ko:K11188 PRDX6; peroxiredoxin 6, 1-Cys peroxiredoxin [EC:1.11.1.7 1.11.1.15 3.1.1.-]
ko03030 DNA replication (1)
ko:K03506 POLE4; DNA polymerase epsilon subunit 4 [EC:2.7.7.7]
ko04391 Hippo signaling pathway - fly (1)
ko:K04412 STK3; serine/threonine kinase 3
ko00350 Tyrosine metabolism (1)
ko:K01555 FAH; fumarylacetoacetase [EC:3.7.1.2]
ko04320 Dorso-ventral axis formation (1)
ko:K04368 MAP2K1; mitogen-activated protein kinase kinase 1 [EC:2.7.12.2]
ko04962 Vasopressin-regulated water reabsorption (1)
ko:K10426 DCTN4; dynactin 4
ko00450 Selenocompound metabolism (1)
ko:K01758 CTH; cystathionine gamma-lyase [EC:4.4.1.1]
ko00270 Cysteine and methionine metabolism (1)
ko:K01758 CTH; cystathionine gamma-lyase [EC:4.4.1.1]
ko00360 Phenylalanine metabolism (1)
ko:K11188 PRDX6; peroxiredoxin 6, 1-Cys peroxiredoxin [EC:1.11.1.7 1.11.1.15 3.1.1.-]
ko05144 Malaria (1)
ko:K04729 MYD88; myeloid differentiation primary response protein MyD88
ko00062 Fatty acid elongation (1)
ko:K17360 ACOT7; acyl-coenzyme A thioesterase 7 [EC:3.1.2.2]
ko00561 Glycerolipid metabolism (1)
ko:K00002 AKR1A1; alcohol dehydrogenase (NADP+) [EC:1.1.1.2]
ko00020 Citrate cycle (TCA cycle) (1)
ko:K01648 ACLY; ATP citrate (pro-S)-lyase [EC:2.3.3.8]
ko04142 Lysosome (1)
ko:K12392 AP1B1; AP-1 complex subunit beta-1
ko00590 Arachidonic acid metabolism (1)
ko:K01254 LTA4H; leukotriene-A4 hydrolase [EC:3.3.2.6]
ko04070 Phosphatidylinositol signaling system (1)
ko:K01107 INPP1; inositol polyphosphate 1-phosphatase [EC:3.1.3.57]
ko00430 Taurine and hypotaurine metabolism (1)
ko:K10712 ADO; cysteamine dioxygenase [EC:1.13.11.19]
ko04130 SNARE interactions in vesicular transport (1)
ko:K08509 SNAP29; synaptosomal-associated protein 29
ko03022 Basal transcription factors (1)
ko:K14535 TAF9; transcription initiation factor TFIID subunit 9 / adenylate kinase [EC:2.7.4.3]
ko00643 Styrene degradation (1)
ko:K01555 FAH; fumarylacetoacetase [EC:3.7.1.2]
ko03420 Nucleotide excision repair (1)
ko:K03506 POLE4; DNA polymerase epsilon subunit 4 [EC:2.7.7.7]
ko03018 RNA degradation (1)
ko:K12610 DCP1A; mRNA-decapping enzyme 1A [EC:3.-.-.-]
ko05340 Primary immunodeficiency (1)
ko:K03648 UNG; uracil-DNA glycosylase [EC:3.2.2.27]
ko00250 Alanine, aspartate and glutamate metabolism (1)
ko:K11540 CAD; carbamoyl-phosphate synthase / aspartate carbamoyltransferase / dihydroorotase [EC:6.3.5.5 2.1.3.2 3.5.2.3]
ko01212 Fatty acid metabolism (1)
ko:K00665 FASN; fatty acid synthase, animal type [EC:2.3.1.85]
ko04390 Hippo signaling pathway (1)
ko:K04412 STK3; serine/threonine kinase 3
ko05031 Amphetamine addiction (1)
ko:K11411 SIRT1; NAD-dependent deacetylase sirtuin 1 [EC:3.5.1.-]
ko04013 MAPK signaling pathway - fly (1)
ko:K04368 MAP2K1; mitogen-activated protein kinase kinase 1 [EC:2.7.12.2]
ko04725 Cholinergic synapse (1)
ko:K04368 MAP2K1; mitogen-activated protein kinase kinase 1 [EC:2.7.12.2]
