# Supplementary material for: Proteomics informed by transcriptomics reveals Hendra virus sensitizes bat cells to TRAIL-mediated apoptosis
Source: Genome Biol. 2014 Nov 15;15(11):532. doi: 10.1186/s13059-014-0532-x (PMC4269970; doi:10.1186/s13059-014-0532-x)
Supplement: Additional file 7 — All proteinGroups identified in PaKiT03 cells through interrogation of UniProt, Cufflinks and Trinity proteome databases. [file 13059_2014_532_MOESM7_ESM.xlsx]

## Sheet: proteinGroups_alldb_bat.txt
Protein IDs	Majority protein IDs	Peptide counts (all)	Peptide counts (razor+unique)	Peptide counts (unique)	Protein names	Gene names	Fasta headers	Number of proteins	Peptides	Razor + unique peptides	Unique peptides	Sequence coverage [%]	Unique + razor sequence coverage [%]	Unique sequence coverage [%]	Mol. weight [kDa]	Sequence length	Sequence lengths	PEP	Ratio M/L	Ratio M/L normalized	Ratio M/L variability [%]	Ratio M/L count	Ratio H/L	Ratio H/L normalized	Ratio H/L variability [%]	Ratio H/L count	Ratio H/M	Ratio H/M normalized	Ratio H/M variability [%]	Ratio H/M count	Intensity	Intensity L	Intensity M	Intensity H	Only identified by site	Reverse	Contaminant	id	Peptide IDs	Peptide is razor	Mod. peptide IDs	Evidence IDs	MS/MS IDs	Best MS/MS	Oxidation (M) site IDs	Oxidation (M) site positions
>Trin_palecto_56373_1 [165 - 839];>Cuff_palecto__10006_1 [165 - 839];>Trin_palecto_56375_1 [165 - 500];>Cuff_palecto__10005_1 [165 - 500]	>Trin_palecto_56373_1 [165 - 839];>Cuff_palecto__10006_1 [165 - 839]	7;7;3;3	7;7;3;3	3;3;3;3			>Trin_palecto_56373_1 [165 - 839];>Cuff_palecto__10006_1 [165 - 839]	4	7	7	3	33.3	33.3	11.6	25.268	225	225;225;112;112	3.0114e-21	0.80984	1.0799	21.91	19	0.65227	0.86101	13.245	19	0.85586	0.78505	19.892	19	60552000	23373000	20538000	16642000				0	86;16863;25559;28242;28458;30539;43545	True;True;True;True;True;True;True	92;17267;26202;28952;29170;31296;44823	367;368;369;370;93509;93510;93511;93512;142601;142602;142603;157532;157533;158577;158578;169155;169156;238781;238782	473;474;475;476;121453;121454;121455;121456;121457;121458;121459;121460;121461;188332;188333;188334;207444;207445;207446;207447;208777;208778;222217;222218;312520;312521	474;121461;188332;207447;208777;222218;312520
>Cuff_palecto__10039_3 [4262 - 4020] (REVERSE SENSE),Cuff_palecto__10040_3 [4430 - 4188] (REVERSE SENSE),Cuff_palecto__10041_3 [4331 - 4089] (REVERSE SENSE);>Trin_palecto_112928_1 [259 - 720],Trin_palecto_112929_1 [467 - 928],Trin_palecto_112930_1 [361 - 822],Trin_palecto_112931_1 [361 - 822],Trin_palecto_112933_1 [365 - 826],Trin_palecto_112934_1 [259 - 720],Trin_palecto_112935_1 [467 - 928],Tri…	>Cuff_palecto__10039_3 [4262 - 4020] (REVERSE SENSE),Cuff_palecto__10040_3 [4430 - 4188] (REVERSE SENSE),Cuff_palecto__10041_3 [4331 - 4089] (REVERSE SENSE);>Trin_palecto_112928_1 [259 - 720],Trin_palecto_112929_1 [467 - 928],Trin_palecto_112930_1 [361 - 822],Trin_palecto_112931_1 [361 - 822],Trin_palecto_112933_1 [365 - 826],Trin_palecto_112934_1 [259 - 720],Trin_palecto_112935_1 [467 - 928],Tri…	1;1;1;1	1;1;1;1	1;1;1;1			>Cuff_palecto__10039_3 [4262 - 4020] (REVERSE SENSE),Cuff_palecto__10040_3 [4430 - 4188] (REVERSE SENSE),Cuff_palecto__10041_3 [4331 - 4089] (REVERSE SENSE);>Trin_palecto_112928_1 [259 - 720],Trin_palecto_112929_1 [467 - 928],Trin_palecto_112930_1 [361 - 8	4	1	1	1	23.5	23.5	23.5	9.4584	81	81;154;190;190	0.00070561	0.78623	1.056	20.29	2	0.44175	0.56848	5.4314	2	0.56186	0.53883	22.358	2	5355800	2346800	1740600	1268500				1	51114	TRUE	52618	282021;282022	369764;369765	369764
>Cuff_palecto__10039_2 [22 - 2064];>Trin_palecto_112928_6 [4766 - 2676] (REVERSE SENSE),Trin_palecto_112929_6 [4974 - 2884] (REVERSE SENSE),Trin_palecto_112930_6 [4868 - 2778] (REVERSE SENSE),Trin_palecto_112933_6 [4872 - 2782] (REVERSE SENSE);>Cuff_palecto__10041_2 [43 - 2133];L5KVC7;>Cuff_palecto__10042_2 [1 - 2154];>Trin_palecto_112931_6 [4967 - 2778] (REVERSE SENSE),Trin_palecto_112934_6 [486…	>Cuff_palecto__10039_2 [22 - 2064];>Trin_palecto_112928_6 [4766 - 2676] (REVERSE SENSE),Trin_palecto_112929_6 [4974 - 2884] (REVERSE SENSE),Trin_palecto_112930_6 [4868 - 2778] (REVERSE SENSE),Trin_palecto_112933_6 [4872 - 2782] (REVERSE SENSE);>Cuff_palecto__10041_2 [43 - 2133];L5KVC7;>Cuff_palecto__10042_2 [1 - 2154];>Trin_palecto_112931_6 [4967 - 2778] (REVERSE SENSE),Trin_palecto_112934_6 [486…	6;6;6;6;6;6;6;2	6;6;6;6;6;6;6;2	6;6;6;6;6;6;6;2			>Cuff_palecto__10039_2 [22 - 2064];>Trin_palecto_112928_6 [4766 - 2676] (REVERSE SENSE),Trin_palecto_112929_6 [4974 - 2884] (REVERSE SENSE),Trin_palecto_112930_6 [4868 - 2778] (REVERSE SENSE),Trin_palecto_112933_6 [4872 - 2782] (REVERSE SENSE);>Cuff_palect	8	6	6	6	11.3	11.3	11.3	74.884	681	681;697;697;718;718;730;730;210	3.9776e-17	0.68156	0.92876	50.35	9	0.67934	0.87916	21.98	9	0.8995	0.8712	42.294	9	55377000	24434000	15188000	15755000				2	14673;18909;30965;32279;43780;46962	True;True;True;True;True;True	15023;19372;31727;33066;45062;48349	80655;80656;80657;105417;171478;171479;178986;240265;258410	104906;104907;104908;136771;136772;225098;225099;234755;314381;338621	104907;136772;225098;234755;314381;338621
>Trin_palecto_70575_2 [1337 - 690] (REVERSE SENSE),Trin_palecto_70576_2 [807 - 160] (REVERSE SENSE);>Cuff_palecto__10045_1 [26 - 997],Cuff_palecto__10046_1 [26 - 997],Cuff_palecto__10048_1 [26 - 997],Cuff_palecto__10049_1 [26 - 997];>Cuff_palecto__10047_1 [28 - 1059],Cuff_palecto__10050_1 [22 - 1053]	>Trin_palecto_70575_2 [1337 - 690] (REVERSE SENSE),Trin_palecto_70576_2 [807 - 160] (REVERSE SENSE);>Cuff_palecto__10045_1 [26 - 997],Cuff_palecto__10046_1 [26 - 997],Cuff_palecto__10048_1 [26 - 997],Cuff_palecto__10049_1 [26 - 997];>Cuff_palecto__10047_1 [28 - 1059],Cuff_palecto__10050_1 [22 - 1053]	1;1;1	1;1;1	1;1;1			>Trin_palecto_70575_2 [1337 - 690] (REVERSE SENSE),Trin_palecto_70576_2 [807 - 160] (REVERSE SENSE);>Cuff_palecto__10045_1 [26 - 997],Cuff_palecto__10046_1 [26 - 997],Cuff_palecto__10048_1 [26 - 997],Cuff_palecto__10049_1 [26 - 997];>Cuff_palecto__10047_1	3	1	1	1	6	6	6	24.006	216	216;324;344	0.0012346	NaN	NaN	NaN	1	NaN	NaN	NaN	1	NaN	NaN	NaN	1	2206900	960310	623290	623290				3	36620	TRUE	37722	202162	265252	265252
L5KVD2;>Cuff_palecto__10054_3 [1 - 1905];>Trin_palecto_85757_3 [694 - 2685];>Cuff_palecto__10055_3 [755 - 2746],Cuff_palecto__10056_3 [878 - 2869]	L5KVD2;>Cuff_palecto__10054_3 [1 - 1905];>Trin_palecto_85757_3 [694 - 2685];>Cuff_palecto__10055_3 [755 - 2746],Cuff_palecto__10056_3 [878 - 2869]	8;8;8;8	8;8;8;8	8;8;8;8			>tr|L5KVD2|L5KVD2_PTEAL Transmembrane 9 superfamily member 2 OS=Pteropus alecto GN=PAL_GLEAN10013760 PE=4 SV=1;>Cuff_palecto__10054_3 [1 - 1905];>Trin_palecto_85757_3 [694 - 2685];>Cuff_palecto__10055_3 [755 - 2746],Cuff_palecto__10056_3 [878 - 2869]	4	8	8	8	15.4	15.4	15.4	72.109	635	635;635;664;664	5.7686e-70	0.78961	0.95671	36.439	34	1.0483	1.1466	22.257	34	1.3333	1.206	30.02	34	407580000	137960000	115810000	153810000				4	1212;5765;12926;14740;19540;23421;36336;39610	True;True;True;True;True;True;True;True	1246;5906;13226;15090;20027;24017;37433;40773	6379;6380;32639;32640;32641;32642;32643;32644;32645;71511;71512;71513;80995;80996;80997;80998;80999;109119;132011;132012;200923;200924;217544;217545;217546;217547;217548;217549;217550;217551;217552;217553;217554;217555	8191;8192;42377;42378;42379;42380;42381;42382;42383;93002;93003;93004;93005;93006;93007;93008;93009;105349;105350;105351;105352;105353;105354;105355;105356;105357;105358;141923;171882;171883;171884;263595;263596;284892;284893;284894;284895;284896;284897;284898;284899;284900;284901;284902;284903;284904	8191;42378;93003;105352;141923;171883;263595;284895
>Trin_palecto_99606_5 [7390 - 1202] (REVERSE SENSE);>Cuff_palecto__10069_2 [54 - 6266];>Trin_palecto_99609_5 [7468 - 1202] (REVERSE SENSE);>Cuff_palecto__10070_1 [54 - 6320];>Trin_palecto_99608_6 [7483 - 1202] (REVERSE SENSE);>Cuff_palecto__10071_2 [54 - 6335];L5KU05;>Cuff_palecto__10073_2 [1 - 6288];>Trin_palecto_99607_6 [7561 - 1202] (REVERSE SENSE);>Cuff_palecto__10072_1 [51 - 6314]	>Trin_palecto_99606_5 [7390 - 1202] (REVERSE SENSE);>Cuff_palecto__10069_2 [54 - 6266];>Trin_palecto_99609_5 [7468 - 1202] (REVERSE SENSE);>Cuff_palecto__10070_1 [54 - 6320];>Trin_palecto_99608_6 [7483 - 1202] (REVERSE SENSE);>Cuff_palecto__10071_2 [54 - 6335];L5KU05;>Cuff_palecto__10073_2 [1 - 6288];>Trin_palecto_99607_6 [7561 - 1202] (REVERSE SENSE);>Cuff_palecto__10072_1 [51 - 6314]	5;5;5;5;5;5;5;5;5;4	5;5;5;5;5;5;5;5;5;4	5;5;5;5;5;5;5;5;5;4			>Trin_palecto_99606_5 [7390 - 1202] (REVERSE SENSE);>Cuff_palecto__10069_2 [54 - 6266];>Trin_palecto_99609_5 [7468 - 1202] (REVERSE SENSE);>Cuff_palecto__10070_1 [54 - 6320];>Trin_palecto_99608_6 [7483 - 1202] (REVERSE SENSE);>Cuff_palecto__10071_2 [54 - 6	10	5	5	5	2.9	2.9	2.9	235.53	2063	2063;2071;2089;2089;2094;2094;2096;2096;2120;2088	1.6628e-12	1.0449	1.259	68.075	8	1.1552	1.3666	54.46	8	0.94952	0.90687	30.827	8	51191000	9754700	27408000	14028000				5	12389;17776;25567;27104;44428	True;True;True;True;True	12675;18204;26210;27784;45737	68489;98411;142658;142659;142660;150939;243836;243837	89218;127810;188416;188417;188418;198793;319292;319293;319294	89218;127810;188417;198793;319293
>Trin_palecto_76943_6 [533 - 3670];>Cuff_palecto__10078_6 [147 - 3284],Cuff_palecto__10079_6 [100 - 3237];L5KU50;>Cuff_palecto__10080_5 [1 - 3279]	>Trin_palecto_76943_6 [533 - 3670];>Cuff_palecto__10078_6 [147 - 3284],Cuff_palecto__10079_6 [100 - 3237];L5KU50;>Cuff_palecto__10080_5 [1 - 3279]	21;21;19;19	21;21;19;19	21;21;19;19			>Trin_palecto_76943_6 [533 - 3670];>Cuff_palecto__10078_6 [147 - 3284],Cuff_palecto__10079_6 [100 - 3237];>tr|L5KU50|L5KU50_PTEAL FERM, RhoGEF and pleckstrin domain-containing protein 1 OS=Pteropus alecto GN=PAL_GLEAN10013768 PE=4 SV=1;>Cuff_palecto__10080	4	21	21	21	25	25	25	118.83	1046	1046;1046;1093;1093	1.0876e-128	0.79829	1.0063	23.3	70	0.70799	0.87958	26.52	70	0.87073	0.85708	18.633	70	490290000	195440000	150960000	143890000				6	1169;1814;4050;7269;13564;15726;17036;18766;20068;21942;26801;27131;36622;36635;38409;41792;42954;47355;47356;50216;52766	True;True;True;True;True;True;True;True;True;True;True;True;True;True;True;True;True;True;True;True;True	1201;1864;4149;7451;13879;16099;17442;19225;20570;22502;27471;27811;37724;37737;39555;43021;44220;48755;48756;51701;54313	6173;6174;6175;6176;10328;10329;23433;23434;23435;23436;23437;23438;23439;23440;23441;23442;23443;23444;41615;41616;41617;41618;41619;41620;41621;74891;74892;86748;94559;94560;104515;104516;104517;104518;104519;104520;104521;104522;112304;112305;112306;123601;123602;149174;149175;149176;151087;151088;202218;202259;202260;202261;202262;211150;211151;229448;229449;229450;229451;229452;229453;229454…	7959;7960;7961;7962;13182;13183;30287;30288;30289;30290;30291;30292;30293;30294;30295;30296;30297;30298;54313;54314;54315;54316;54317;54318;54319;54320;97361;97362;97363;97364;97365;97366;112634;122771;122772;122773;135541;135542;135543;135544;135545;135546;135547;135548;146075;146076;146077;161043;161044;196654;196655;196656;196657;198982;198983;198984;198985;265327;265371;265372;265373;265374;2…	7959;13182;30291;54313;97364;112634;122772;135546;146076;161044;196656;198985;265327;265372;276862;300331;308227;341692;341693;363216;381696
>Trin_palecto_55628_4 [5791 - 2501] (REVERSE SENSE);>Cuff_palecto__10081_1 [56 - 3346];>Cuff_palecto__10082_1 [1 - 3327];>Trin_palecto_66287_1 [8 - 709];>Cuff_palecto__58529_2 [153 - 2231];L5K8C0;>Cuff_palecto__58531_2 [1 - 3315];>Cuff_palecto__58530_2 [32 - 3346]	>Trin_palecto_55628_4 [5791 - 2501] (REVERSE SENSE);>Cuff_palecto__10081_1 [56 - 3346];>Cuff_palecto__10082_1 [1 - 3327]	37;37;36;2;2;2;2;2	37;37;36;2;2;2;2;2	37;37;36;2;2;2;2;2			>Trin_palecto_55628_4 [5791 - 2501] (REVERSE SENSE);>Cuff_palecto__10081_1 [56 - 3346];>Cuff_palecto__10082_1 [1 - 3327]	8	37	37	37	39.7	39.7	39.7	123.66	1097	1097;1097;1109;234;693;1105;1105;1105	0	0.8784	1.0818	26.058	294	1.0207	1.1673	23.772	294	1.1965	1.1053	17.256	294	11165000000	3438600000	3669800000	4056100000				7	1966;4043;9770;9899;10137;10902;11481;13891;14147;14970;15075;19060;20017;20598;22872;24131;24862;25924;29444;30186;31706;33041;34732;36282;36503;37926;41849;42062;43157;44909;45094;46877;48412;49942;50252;51866;51900	True;True;True;True;True;True;True;True;True;True;True;True;True;True;True;True;True;True;True;True;True;True;True;True;True;True;True;True;True;True;True;True;True;True;True;True;True	2022;2023;4142;10003;10004;10135;10379;11156;11750;14216;14480;15324;15431;19529;20518;21111;23458;24743;25484;26572;26573;30180;30939;32482;33988;33989;35791;37379;37602;39056;43080;43297;44427;44428;46228;46416;48256;48257;49838;51422;51738;53385;53386;53421	11326;11327;11328;11329;11330;23409;23410;23411;23412;23413;23414;23415;23416;55373;55374;55375;55376;56003;56004;56005;56006;56007;56008;56009;56010;56011;56012;56013;56014;56015;57253;57254;57255;57256;57257;57258;61360;61361;61362;64089;64090;64091;64092;64093;76481;76482;76483;76484;76485;76486;77760;77761;82152;82153;82154;82708;82709;82710;82711;82712;82713;82714;82715;82716;82717;82718;827…	14497;14498;14499;14500;14501;14502;14503;14504;14505;14506;14507;30248;30249;30250;30251;30252;30253;30254;30255;30256;30257;30258;30259;30260;30261;30262;30263;72272;72273;72274;72275;72276;72277;72278;72279;72280;73107;73108;73109;73110;73111;73112;73113;73114;73115;73116;73117;73118;73119;73120;73121;73122;73123;73124;73125;73126;74792;74793;74794;74795;74796;74797;74798;74799;80263;80264;802…	14500;30252;72276;73110;74797;80268;83737;99559;101178;106821;107505;137877;145706;149860;167692;177416;182769;190912;214904;219903;230510;240239;252288;263264;264447;273951;300723;301940;309628;323486;324982;337998;349883;361431;363470;374457;374707	0;1;2;3;4;5;6	176;274;426;631;684;727;770
L5KSZ4;>Cuff_palecto__10089_2 [1 - 2331];>Trin_palecto_124081_2 [115 - 2547];>Cuff_palecto__10088_2 [115 - 2547]	L5KSZ4;>Cuff_palecto__10089_2 [1 - 2331];>Trin_palecto_124081_2 [115 - 2547];>Cuff_palecto__10088_2 [115 - 2547]	4;4;4;4	3;3;3;3	3;3;3;3			>tr|L5KSZ4|L5KSZ4_PTEAL Exocyst complex component 6B OS=Pteropus alecto GN=PAL_GLEAN10021122 PE=4 SV=1;>Cuff_palecto__10089_2 [1 - 2331];>Trin_palecto_124081_2 [115 - 2547];>Cuff_palecto__10088_2 [115 - 2547]	4	4	3	3	6.2	5.1	5.1	90.573	777	777;777;811;811	3.6342e-29	0.68156	0.86896	17.413	6	0.65025	0.79571	18.33	6	0.86084	0.8293	24.292	6	21864000	9211700	7321100	5331700				8	18491;43295;49675;50889	True;False;True;True	18942;44566;51151;52388	102933;102934;102935;237376;237377;237378;274270;280842;280843;280844	133441;133442;133443;310699;310700;310701;359606;368246;368247;368248;368249;368250	133443;310699;359606;368247
>Cuff_palecto__10108_5 [623 - 6589],Cuff_palecto__10109_5 [633 - 6599];>Cuff_palecto__10106_5 [1 - 6192];L5KTR2;>Cuff_palecto__10110_5 [1 - 6063];>Trin_palecto_114963_3 [88 - 4458];>Cuff_palecto__10107_4 [340 - 4713];>Trin_palecto_114962_2 [622 - 2127]	>Cuff_palecto__10108_5 [623 - 6589],Cuff_palecto__10109_5 [633 - 6599];>Cuff_palecto__10106_5 [1 - 6192];L5KTR2;>Cuff_palecto__10110_5 [1 - 6063];>Trin_palecto_114963_3 [88 - 4458];>Cuff_palecto__10107_4 [340 - 4713]	21;21;20;20;15;15;6	21;21;20;20;15;15;6	21;21;20;20;15;15;6			>Cuff_palecto__10108_5 [623 - 6589],Cuff_palecto__10109_5 [633 - 6599];>Cuff_palecto__10106_5 [1 - 6192];>tr|L5KTR2|L5KTR2_PTEAL Zinc finger protein 638 OS=Pteropus alecto GN=PAL_GLEAN10021131 PE=4 SV=1;>Cuff_palecto__10110_5 [1 - 6063];>Trin_palecto_11496	7	21	21	21	14	14	14	222.06	1989	1989;2064;2021;2021;1457;1458;502	5.7938e-103	0.82709	0.9998	15.724	41	0.78547	0.86636	29.301	41	0.91981	0.86244	23.706	41	260630000	97906000	84566000	78160000				9	2382;6133;8520;8614;10535;10833;19023;20580;22610;25505;33880;34511;34524;35943;38026;38466;41150;46521;49660;52459;52540	True;True;True;True;True;True;True;True;True;True;True;True;True;True;True;True;True;True;True;True;True	2452;6282;8734;8831;10781;11086;19491;21093;23186;26148;34922;35567;35580;37036;39166;39612;42372;47888;51135;53995;54079	13660;13661;13662;13663;34996;34997;48731;49363;59275;60861;60862;105953;105954;115083;115084;127291;127292;127293;127294;142327;187192;187193;187194;190794;190861;190862;190863;199382;209370;211411;211412;225849;225850;255911;255912;274176;274177;274178;274179;274180;274181;289382;289941;289942	17659;17660;17661;17662;45635;45636;45637;45638;45639;63562;63563;64341;77550;77551;79669;79670;137560;137561;149747;149748;149749;149750;165691;165692;165693;165694;188001;245639;245640;245641;250365;250366;250465;250466;250467;250468;250469;261645;274685;274686;277172;277173;277174;277175;295579;295580;295581;335288;335289;335290;359502;359503;359504;359505;359506;359507;379140;379836;379837	17661;45636;63563;64341;77551;79670;137560;149748;165691;188001;245639;250366;250465;261645;274686;277173;295581;335289;359505;379140;379836
L5KUI1;>Trin_palecto_64776_4 [1920 - 1507] (REVERSE SENSE);>Cuff_palecto__10136_1 [1 - 414];>Cuff_palecto__10135_1 [133 - 546]	L5KUI1;>Trin_palecto_64776_4 [1920 - 1507] (REVERSE SENSE);>Cuff_palecto__10136_1 [1 - 414];>Cuff_palecto__10135_1 [133 - 546]	6;6;6;6	6;6;6;6	6;6;6;6			>tr|L5KUI1|L5KUI1_PTEAL Protein FAM136A OS=Pteropus alecto GN=PAL_GLEAN10021151 PE=4 SV=1;>Trin_palecto_64776_4 [1920 - 1507] (REVERSE SENSE);>Cuff_palecto__10136_1 [1 - 414];>Cuff_palecto__10135_1 [133 - 546]	4	6	6	6	48.6	48.6	48.6	15.693	138	138;138;138;138	5.8944e-20	0.75806	1.003	9.6484	12	0.82007	1.0388	10.611	12	1.1514	1.0596	16.411	12	52085000	19471000	15429000	17186000				10	1082;5160;5648;32840;37631;49982	True;True;True;True;True;True	1113;5285;5786;33741;38758;51462	5797;5798;5799;29620;29621;32157;32158;182013;207261;207262;275917;275918	7483;7484;7485;38300;38301;38302;38303;41700;41701;238804;271978;271979;271980;361695;361696	7483;38302;41701;238804;271979;361696
L5KT73;>Trin_palecto_70558_1 [248 - 475];>Cuff_palecto__10138_1 [1 - 228];>Cuff_palecto__10137_1 [327 - 554]	L5KT73;>Trin_palecto_70558_1 [248 - 475];>Cuff_palecto__10138_1 [1 - 228];>Cuff_palecto__10137_1 [327 - 554]	2;2;2;2	2;2;2;2	2;2;2;2			>tr|L5KT73|L5KT73_PTEAL Small nuclear ribonucleoprotein G OS=Pteropus alecto GN=PAL_GLEAN10021152 PE=4 SV=1;>Trin_palecto_70558_1 [248 - 475];>Cuff_palecto__10138_1 [1 - 228];>Cuff_palecto__10137_1 [327 - 554]	4	2	2	2	17.1	17.1	17.1	8.496	76	76;76;76;76	1.6863e-13	0.78317	1.0278	12.226	25	0.79344	1.0069	11.904	25	1.0331	0.99169	12.074	25	46008000	16773000	13617000	15617000				11	17234;17235	True;True	17651;17652;17653	95704;95705;95706;95707;95708;95709;95710;95711;95712;95713;95714;95715;95716;95717;95718;95719;95720;95721;95722;95723;95724;95725;95726;95727;95728	124220;124221;124222;124223;124224;124225;124226;124227;124228;124229;124230;124231;124232;124233;124234;124235;124236;124237;124238;124239;124240;124241;124242;124243;124244;124245;124246	124231;124244	7	69
L5KUY2;>Trin_palecto_70558_5 [4902 - 3394] (REVERSE SENSE);>Cuff_palecto__10140_1 [1 - 1509];>Cuff_palecto__10139_1 [67 - 1575];>Cuff_palecto__10137_4 [4150 - 3473] (REVERSE SENSE)	L5KUY2;>Trin_palecto_70558_5 [4902 - 3394] (REVERSE SENSE);>Cuff_palecto__10140_1 [1 - 1509];>Cuff_palecto__10139_1 [67 - 1575]	13;13;13;13;6	13;13;13;13;6	13;13;13;13;6			>tr|L5KUY2|L5KUY2_PTEAL Prenylcysteine oxidase OS=Pteropus alecto GN=PAL_GLEAN10021153 PE=4 SV=1;>Trin_palecto_70558_5 [4902 - 3394] (REVERSE SENSE);>Cuff_palecto__10140_1 [1 - 1509];>Cuff_palecto__10139_1 [67 - 1575]	5	13	13	13	34.8	34.8	34.8	56.526	503	503;503;503;503;226	1.9501e-297	0.72704	0.92282	17.035	69	0.74716	0.87315	44.657	69	1.0519	0.96496	49.242	66	2122900000	818140000	649290000	655440000				12	5454;11415;13826;17211;19861;20606;25814;26923;27747;28084;32749;38320;51671	True;True;True;True;True;True;True;True;True;True;True;True;True	5587;11684;14146;17628;20359;21120;26459;27596;28442;28789;33630;39463;53186	31212;31213;31214;31215;31216;31217;31218;31219;63850;63851;63852;63853;76108;76109;76110;76111;76112;76113;76114;76115;76116;76117;76118;76119;95565;95566;110978;110979;110980;110981;110982;110983;115200;115201;115202;115203;143909;143910;143911;143912;149890;149891;149892;149893;154692;154693;154694;154695;154696;156624;156625;156626;156627;156628;156629;156630;156631;156632;156633;156634;15663…	40518;40519;40520;40521;40522;40523;40524;40525;40526;83416;83417;83418;83419;83420;99072;99073;99074;99075;99076;99077;99078;99079;99080;99081;99082;99083;99084;124006;124007;124008;124009;144403;144404;144405;144406;144407;144408;149892;149893;149894;149895;149896;149897;149898;149899;149900;149901;190014;190015;190016;190017;190018;190019;197519;197520;197521;197522;197523;203628;203629;203630…	40524;83416;99073;124006;144405;149895;190019;197520;203628;206093;238140;276258;373443
L5KT20;>Trin_palecto_100495_1 [239 - 1396];>Cuff_palecto__10143_2 [1 - 1158];>Cuff_palecto__10141_1 [239 - 1396];>Trin_palecto_100494_1 [239 - 1363];>Cuff_palecto__10142_1 [239 - 1363]	L5KT20;>Trin_palecto_100495_1 [239 - 1396];>Cuff_palecto__10143_2 [1 - 1158];>Cuff_palecto__10141_1 [239 - 1396];>Trin_palecto_100494_1 [239 - 1363];>Cuff_palecto__10142_1 [239 - 1363]	8;8;8;8;7;7	4;4;4;4;3;3	4;4;4;4;3;3			>tr|L5KT20|L5KT20_PTEAL Nucleolysin TIA-1 isoform p40 OS=Pteropus alecto GN=PAL_GLEAN10021154 PE=4 SV=1;>Trin_palecto_100495_1 [239 - 1396];>Cuff_palecto__10143_2 [1 - 1158];>Cuff_palecto__10141_1 [239 - 1396];>Trin_palecto_100494_1 [239 - 1363];>Cuff_pale	6	8	4	4	24.1	15.3	15.3	42.916	386	386;386;386;386;375;375	5.5965e-38	0.81572	1.0656	17.372	13	0.8295	1.0468	18.893	13	0.92804	0.87949	19.278	13	69966000	24821000	23076000	22069000				13	8352;14247;18398;18488;38529;45526;49714;49715	True;True;True;True;False;False;False;False	8563;14588;18846;18939;39675;39676;46858;51191;51192	47917;47918;47919;47920;47921;47922;78309;102256;102257;102258;102259;102260;102261;102925;211772;211773;211774;211775;211776;211777;211778;211779;211780;211781;211782;211783;211784;211785;211786;211787;211788;211789;211790;211791;211792;211793;211794;211795;211796;211797;211798;211799;250209;250210;274582;274583;274584;274585;274586;274587;274588	62460;62461;62462;62463;62464;62465;62466;101888;132584;132585;132586;132587;132588;132589;132590;132591;132592;132593;132594;132595;132596;132597;132598;133429;277635;277636;277637;277638;277639;277640;277641;277642;277643;277644;277645;277646;277647;277648;277649;277650;277651;277652;277653;277654;277655;277656;277657;277658;277659;277660;277661;277662;277663;328004;328005;360031;360032;360033;…	62461;101888;132584;133429;277644;328004;360031;360046	8	241
L5KUI6;>Trin_palecto_122065_3 [1463 - 396] (REVERSE SENSE);>Cuff_palecto__10158_1 [1 - 1068]	L5KUI6;>Trin_palecto_122065_3 [1463 - 396] (REVERSE SENSE);>Cuff_palecto__10158_1 [1 - 1068]	13;13;13	8;8;8	8;8;8			>tr|L5KUI6|L5KUI6_PTEAL Poly(RC)-binding protein 1 OS=Pteropus alecto GN=PAL_GLEAN10021156 PE=4 SV=1;>Trin_palecto_122065_3 [1463 - 396] (REVERSE SENSE);>Cuff_palecto__10158_1 [1 - 1068]	3	13	8	8	50.8	36	36	37.497	356	356;356;356	2.9353e-221	0.71581	0.90667	31.379	101	0.74859	0.89826	35.338	101	1.0912	1.0258	23.928	101	5063700000	1710900000	1645600000	1707300000				14	1251;2098;12021;12388;19899;21262;21995;28950;31921;37086;37280;38294;49521	False;True;False;False;True;True;False;False;True;True;True;True;True	1285;2161;12296;12297;12674;20399;21797;22556;29664;32704;38201;38402;38403;39435;39436;39437;50989	6543;6544;12175;12176;12177;12178;12179;12180;12181;12182;12183;12184;12185;12186;12187;12188;12189;66566;66567;66568;66569;66570;66571;66572;66573;66574;66575;66576;66577;66578;66579;66580;66581;66582;66583;66584;66585;66586;66587;66588;66589;66590;66591;68485;68486;68487;68488;111393;111394;111395;111396;111397;111398;111399;111400;111401;111402;119637;119638;119639;119640;119641;119642;119643;…	8391;8392;8393;8394;15607;15608;15609;15610;15611;15612;15613;15614;15615;15616;15617;15618;15619;15620;15621;15622;15623;15624;15625;15626;15627;15628;15629;15630;15631;15632;15633;15634;15635;86753;86754;86755;86756;86757;86758;86759;86760;86761;86762;86763;86764;86765;86766;86767;86768;86769;86770;86771;86772;86773;86774;86775;86776;86777;86778;89214;89215;89216;89217;144929;144930;144931;1449…	8391;15607;86756;89216;144938;155737;161437;212304;232273;268431;269722;276130;358272	9;10;11;12	137;166;250;251
>Trin_palecto_28240_1 [81 - 545];>Cuff_palecto__10170_1 [40 - 504];L5KT24;>Cuff_palecto__10171_1 [1 - 480]	>Trin_palecto_28240_1 [81 - 545];>Cuff_palecto__10170_1 [40 - 504];L5KT24;>Cuff_palecto__10171_1 [1 - 480]	4;4;4;4	4;4;4;4	4;4;4;4			>Trin_palecto_28240_1 [81 - 545];>Cuff_palecto__10170_1 [40 - 504];>tr|L5KT24|L5KT24_PTEAL U4/U6.U5 small nuclear ribonucleoprotein 27 kDa protein OS=Pteropus alecto GN=PAL_GLEAN10021159 PE=4 SV=1;>Cuff_palecto__10171_1 [1 - 480]	4	4	4	4	24.5	24.5	24.5	18.86	155	155;155;160;160	7.0701e-123	0.88883	1.1251	18.277	10	0.77766	0.96691	49.5	10	0.84021	0.79169	62.708	10	34038000	11606000	10654000	11778000				15	16094;25119;29376;47434	True;True;True;True	16481;25750;30101;48837	89028;89029;140209;140210;140211;140212;140213;163097;163098;261162;261163	115716;115717;184902;184903;184904;184905;184906;184907;184908;184909;184910;184911;214513;214514;342242;342243;342244;342245;342246	115717;184905;214513;342243
>Trin_palecto_122650_4 [1753 - 797] (REVERSE SENSE),Trin_palecto_122655_1 [479 - 1435],Trin_palecto_122656_1 [479 - 1435];>Cuff_palecto__10176_1 [602 - 1558];L5KUJ1;>Cuff_palecto__10177_1 [1 - 960]	>Trin_palecto_122650_4 [1753 - 797] (REVERSE SENSE),Trin_palecto_122655_1 [479 - 1435],Trin_palecto_122656_1 [479 - 1435];>Cuff_palecto__10176_1 [602 - 1558];L5KUJ1;>Cuff_palecto__10177_1 [1 - 960]	22;22;22;22	22;22;22;22	22;22;22;22			>Trin_palecto_122650_4 [1753 - 797] (REVERSE SENSE),Trin_palecto_122655_1 [479 - 1435],Trin_palecto_122656_1 [479 - 1435];>Cuff_palecto__10176_1 [602 - 1558];>tr|L5KUJ1|L5KUJ1_PTEAL Annexin OS=Pteropus alecto GN=PAL_GLEAN10021161 PE=3 SV=1;>Cuff_palecto__1	4	22	22	22	59.6	59.6	59.6	35.866	319	319;319;320;320	1.7033e-286	0.75538	0.99364	13.32	188	0.82271	1.0469	17.325	188	1.0952	1.0307	14.967	188	2614000000	950450000	771020000	892530000				16	432;433;1023;6151;6723;7258;14093;15253;16839;16840;22043;34288;34289;35365;36725;36726;39276;40549;40638;42112;49435;51519	True;True;True;True;True;True;True;True;True;True;True;True;True;True;True;True;True;True;True;True;True;True	448;449;1053;6300;6301;6897;7440;14422;15615;17243;17244;22607;35339;35340;36448;37828;37829;40428;41742;41841;43347;50896;53029	1947;1948;1949;1950;1951;1952;1953;1954;1955;1956;1957;1958;1959;1960;1961;1962;1963;1964;1965;1966;1967;1968;1969;1970;1971;1972;5516;5517;5518;35088;35089;35090;35091;35092;35093;35094;35095;35096;35097;35098;35099;35100;35101;35102;35103;35104;35105;35106;35107;35108;35109;35110;35111;38665;41576;41577;41578;77496;77497;77498;77499;77500;83864;83865;83866;83867;83868;83869;83870;83871;83872;83…	2591;2592;2593;2594;2595;2596;2597;2598;2599;2600;2601;2602;2603;2604;2605;2606;2607;2608;2609;2610;2611;2612;2613;2614;2615;2616;2617;2618;2619;2620;7141;7142;7143;45747;45748;45749;45750;45751;45752;45753;45754;45755;45756;45757;45758;45759;45760;45761;45762;45763;45764;45765;45766;45767;45768;45769;45770;50277;54260;54261;54262;100855;100856;100857;100858;100859;100860;108946;108947;108948;108…	2606;2616;7143;45750;50277;54262;100860;108972;121107;121112;161720;248544;248552;257333;265877;265894;282647;291433;292195;302275;357773;372440	13	171
>Cuff_palecto__10179_5 [542 - 3883];>Cuff_palecto__10178_5 [542 - 3985];>Cuff_palecto__10180_5 [512 - 3958];>Cuff_palecto__10183_4 [1 - 3891];L5KUZ1;>Cuff_palecto__10182_4 [1 - 4002];>Trin_palecto_97534_2 [764 - 1780],Trin_palecto_97535_2 [659 - 1675];>Trin_palecto_68736_2 [401 - 1831]	>Cuff_palecto__10179_5 [542 - 3883];>Cuff_palecto__10178_5 [542 - 3985];>Cuff_palecto__10180_5 [512 - 3958];>Cuff_palecto__10183_4 [1 - 3891];L5KUZ1;>Cuff_palecto__10182_4 [1 - 4002]	12;12;12;12;12;12;4;4	12;12;12;12;12;12;4;4	12;12;12;12;12;12;4;4			>Cuff_palecto__10179_5 [542 - 3883];>Cuff_palecto__10178_5 [542 - 3985];>Cuff_palecto__10180_5 [512 - 3958];>Cuff_palecto__10183_4 [1 - 3891];>tr|L5KUZ1|L5KUZ1_PTEAL AP2-associated protein kinase 1 OS=Pteropus alecto GN=PAL_GLEAN10021163 PE=4 SV=1;>Cuff_pa	8	12	12	12	17.1	17.1	17.1	121.23	1114	1114;1148;1149;1297;1334;1334;339;477	6.9045e-74	0.70071	0.8705	26.581	26	0.57479	0.71242	30.63	26	0.86544	0.85909	27.887	25	105050000	42213000	32877000	29958000				17	7322;14441;16376;17855;19748;21767;27248;31102;31103;39080;43319;46319	True;True;True;True;True;True;True;True;True;True;True;True	7506;14785;16770;18285;20241;22314;27934;31867;31868;40228;44590;47681	41918;41919;79319;90660;90661;98888;98889;98890;98891;110379;110380;122535;151863;151864;151865;151866;151867;172142;172143;172144;214617;237453;254599;254600;254601;254602	54802;54803;103283;103284;117740;117741;128412;128413;128414;128415;143598;143599;159723;199935;199936;199937;199938;199939;225907;225908;225909;281231;281232;310818;310819;333647;333648;333649;333650;333651;333652	54802;103283;117741;128415;143599;159723;199937;225908;225909;281232;310818;333649
>Trin_palecto_46359_1 [1414 - 827] (REVERSE SENSE);>Cuff_palecto__10185_1 [318 - 905];>Trin_palecto_46358_1 [1585 - 827] (REVERSE SENSE);>Cuff_palecto__10184_1 [51 - 809];L5KT29;>Cuff_palecto__10186_1 [1 - 954]	>Trin_palecto_46359_1 [1414 - 827] (REVERSE SENSE);>Cuff_palecto__10185_1 [318 - 905];>Trin_palecto_46358_1 [1585 - 827] (REVERSE SENSE);>Cuff_palecto__10184_1 [51 - 809];L5KT29;>Cuff_palecto__10186_1 [1 - 954]	6;6;5;5;5;5	6;6;5;5;5;5	6;6;5;5;5;5			>Trin_palecto_46359_1 [1414 - 827] (REVERSE SENSE);>Cuff_palecto__10185_1 [318 - 905];>Trin_palecto_46358_1 [1585 - 827] (REVERSE SENSE);>Cuff_palecto__10184_1 [51 - 809];>tr|L5KT29|L5KT29_PTEAL NFU1 iron-sulfur cluster scaffold like protein, mitochondrial	6	6	6	6	41.3	41.3	41.3	21.714	196	196;196;253;253;318;318	2.3632e-103	0.79086	1.0447	29.993	29	0.78677	1.0183	15.018	29	1.0094	0.96763	30.328	29	54733000	19872000	18168000	16694000				18	15876;18103;22502;30253;32635;45528	True;True;True;True;True;True	16256;18540;23076;31007;33497;46860	87509;100423;100424;100425;100426;100427;100428;100429;126815;126816;126817;126818;126819;126820;126821;126822;126823;126824;126825;126826;126827;167639;167640;167641;167642;167643;167644;180891;180892;250215;250216;250217	113697;130346;130347;130348;130349;130350;130351;130352;130353;130354;130355;165103;165104;165105;165106;165107;165108;165109;165110;165111;165112;165113;165114;165115;165116;165117;165118;165119;220268;220269;220270;220271;220272;220273;220274;220275;237335;237336;237337;328010;328011;328012	113697;130352;165107;220275;237337;328010
>Trin_palecto_64639_5 [2471 - 1962] (REVERSE SENSE);>Cuff_palecto__10216_1 [64 - 573];L5KT42;>Cuff_palecto__10217_1 [1 - 600]	>Trin_palecto_64639_5 [2471 - 1962] (REVERSE SENSE);>Cuff_palecto__10216_1 [64 - 573];L5KT42;>Cuff_palecto__10217_1 [1 - 600]	4;4;4;4	4;4;4;4	4;4;4;4			>Trin_palecto_64639_5 [2471 - 1962] (REVERSE SENSE);>Cuff_palecto__10216_1 [64 - 573];>tr|L5KT42|L5KT42_PTEAL Calcineurin subunit B type 1 OS=Pteropus alecto GN=PAL_GLEAN10021183 PE=4 SV=1;>Cuff_palecto__10217_1 [1 - 600]	4	4	4	4	28.2	28.2	28.2	19.3	170	170;170;200;200	4.684e-31	0.65929	0.89044	27.85	7	0.70143	0.88456	16.882	7	0.98748	0.96083	16.119	7	29693000	12624000	8095500	8972800				19	6616;8336;9710;44950	True;True;True;True	6785;8547;9943;46271	38133;38134;47818;55161;247127;247128;247129	49574;49575;49576;49577;62335;62336;62337;71988;71989;323902;323903;323904	49576;62335;71989;323902
L5KTV1;>Trin_palecto_153037_1 [116 - 871];>Cuff_palecto__10219_1 [1 - 756];>Cuff_palecto__10218_1 [88 - 843]	L5KTV1;>Trin_palecto_153037_1 [116 - 871];>Cuff_palecto__10219_1 [1 - 756];>Cuff_palecto__10218_1 [88 - 843]	10;10;10;10	10;10;10;10	10;10;10;10			>tr|L5KTV1|L5KTV1_PTEAL RNA-binding protein PNO1 OS=Pteropus alecto GN=PAL_GLEAN10021184 PE=4 SV=1;>Trin_palecto_153037_1 [116 - 871];>Cuff_palecto__10219_1 [1 - 756];>Cuff_palecto__10218_1 [88 - 843]	4	10	10	10	42.1	42.1	42.1	27.91	252	252;252;252;252	2.2082e-67	0.85433	1.1101	16.348	29	0.77882	1.03	22.347	29	0.83425	0.79656	23.577	29	138080000	46045000	47230000	44809000				20	6447;14753;20622;22775;36499;43924;44104;45103;48343;53449	True;True;True;True;True;True;True;True;True;True	6607;15103;21136;23359;37598;45212;45398;46425;49768;55012	36916;36917;36918;81060;115316;128305;201560;201561;201562;201563;201564;201565;240973;240974;240975;240976;240977;240978;242026;242027;247957;247958;247959;247960;266517;266518;294973;294974;294975	48013;48014;48015;105434;150031;167032;264421;264422;264423;264424;264425;264426;264427;264428;264429;315325;315326;315327;315328;315329;315330;315331;315332;315333;315334;316808;316809;316810;316811;316812;316813;316814;325078;325079;325080;325081;349238;349239;386647;386648;386649;386650;386651	48014;105434;150031;167032;264423;315332;316808;325081;349238;386650
L5KUK7;>Trin_palecto_98973_2 [1813 - 743] (REVERSE SENSE);>Cuff_palecto__10222_2 [1 - 1071];>Cuff_palecto__10220_2 [254 - 1324];>Trin_palecto_98972_2 [1348 - 743] (REVERSE SENSE);>Cuff_palecto__10221_2 [606 - 1211]	L5KUK7;>Trin_palecto_98973_2 [1813 - 743] (REVERSE SENSE);>Cuff_palecto__10222_2 [1 - 1071];>Cuff_palecto__10220_2 [254 - 1324]	9;9;9;9;4;4	9;9;9;9;4;4	9;9;9;9;4;4			>tr|L5KUK7|L5KUK7_PTEAL WD repeat-containing protein 92 OS=Pteropus alecto GN=PAL_GLEAN10021185 PE=4 SV=1;>Trin_palecto_98973_2 [1813 - 743] (REVERSE SENSE);>Cuff_palecto__10222_2 [1 - 1071];>Cuff_palecto__10220_2 [254 - 1324]	6	9	9	9	31.4	31.4	31.4	39.886	357	357;357;357;357;202;202	1.4191e-45	0.75287	0.98386	13.692	19	0.74384	0.94897	10.994	19	1.0401	0.96685	13.938	19	217010000	84921000	66352000	65735000				21	5147;16963;17941;26776;31513;34244;37471;39951;50794	True;True;True;True;True;True;True;True;True	5272;17368;18372;27446;32288;35293;38596;41123;52289	29559;29560;29561;29562;29563;94080;94081;99354;99355;99356;149064;174500;174501;189216;206635;219204;219205;219206;280298;280299	38214;38215;38216;38217;38218;122201;122202;129002;129003;129004;129005;129006;129007;196528;228968;228969;228970;248271;271057;286913;286914;286915;286916;286917;286918;286919;286920;367466;367467;367468;367469	38214;122201;129002;196528;228970;248271;271057;286915;367469
L5KTB1;>Trin_palecto_70024_5 [3731 - 2550] (REVERSE SENSE);>Cuff_palecto__10243_1 [1 - 1182];>Cuff_palecto__10242_2 [449 - 1630]	L5KTB1;>Trin_palecto_70024_5 [3731 - 2550] (REVERSE SENSE);>Cuff_palecto__10243_1 [1 - 1182];>Cuff_palecto__10242_2 [449 - 1630]	15;15;15;15	15;15;15;15	15;15;15;15			>tr|L5KTB1|L5KTB1_PTEAL Actin-related protein 2 OS=Pteropus alecto GN=PAL_GLEAN10021195 PE=3 SV=1;>Trin_palecto_70024_5 [3731 - 2550] (REVERSE SENSE);>Cuff_palecto__10243_1 [1 - 1182];>Cuff_palecto__10242_2 [449 - 1630]	4	15	15	15	38.6	38.6	38.6	44.76	394	394;394;394;394	0	0.78933	1.0281	44.003	122	0.84348	1.0196	47.298	122	1.0622	0.97768	21.811	122	6749600000	2554400000	1988200000	2207000000				22	5157;6934;7391;7666;10534;18346;18964;19188;21670;22484;25242;25994;42147;48210;51104	True;True;True;True;True;True;True;True;True;True;True;True;True;True;True	5282;7111;7577;7578;7863;10780;18793;19431;19432;19658;22213;22214;23058;25874;26643;43387;49634;52608	29596;29597;29598;29599;29600;29601;29602;29603;29604;29605;29606;29607;39772;39773;39774;39775;39776;42359;42360;42361;42362;42363;42364;42365;42366;42367;42368;42369;42370;42371;42372;43953;43954;59272;59273;59274;101866;101867;101868;101869;101870;101871;101872;101873;101874;101875;101876;101877;101878;101879;101880;101881;101882;101883;101884;101885;101886;101887;101888;101889;101890;101891;1…	38260;38261;38262;38263;38264;38265;38266;38267;38268;38269;38270;38271;51716;51717;51718;51719;51720;55463;55464;55465;55466;55467;55468;55469;55470;55471;55472;55473;55474;55475;55476;55477;55478;57383;57384;77542;77543;77544;77545;77546;77547;77548;77549;132103;132104;132105;132106;132107;132108;132109;132110;132111;132112;132113;132114;132115;132116;132117;132118;132119;132120;132121;132122;1…	38268;51719;55473;57384;77545;132131;137074;138861;159085;164957;186111;191340;302641;348199;369698	14;15;16;17	56;67;74;309
>Trin_palecto_42304_6 [7747 - 7133] (REVERSE SENSE);>Cuff_palecto__10245_1 [403 - 1017];L5KT55;>Cuff_palecto__27003_1 [1 - 558];L5KE76;>Trin_palecto_97814_5 [1481 - 846] (REVERSE SENSE),Trin_palecto_97815_5 [1423 - 788] (REVERSE SENSE);>Cuff_palecto__27005_1 [1 - 636];>Cuff_palecto__27004_1 [16 - 651]	>Trin_palecto_42304_6 [7747 - 7133] (REVERSE SENSE);>Cuff_palecto__10245_1 [403 - 1017];L5KT55	16;16;15;1;1;1;1;1	16;16;15;1;1;1;1;1	8;8;7;0;0;0;0;0			>Trin_palecto_42304_6 [7747 - 7133] (REVERSE SENSE);>Cuff_palecto__10245_1 [403 - 1017];>tr|L5KT55|L5KT55_PTEAL Ras-related protein Rab-1A (Fragment) OS=Pteropus alecto GN=PAL_GLEAN10021197 PE=3 SV=1	8	16	16	8	67.8	67.8	32.7	22.677	205	205;205;197;186;212;212;212;212	1.3224e-171	0.78056	1.0228	30.06	133	0.78592	0.99656	34.867	133	1.0541	1.0059	20.719	133	4501600000	1459700000	1600600000	1441400000				23	9656;25230;28875;29267;29268;32711;32712;33720;33721;38835;38836;43028;44915;44917;44956;45036	True;True;True;True;True;True;True;True;True;True;True;True;True;True;True;True	9887;25862;29589;29987;29988;33587;33588;34755;34756;34757;34758;39982;39983;44295;44296;46235;46237;46277;46358	54867;54868;54869;54870;54871;54872;54873;54874;54875;54876;54877;54878;54879;54880;54881;54882;54883;54884;54885;54886;54887;54888;54889;54890;54891;54892;54893;54894;54895;54896;54897;54898;140894;160873;160874;160875;160876;160877;160878;160879;160880;160881;160882;160883;160884;160885;160886;160887;160888;160889;160890;160891;160892;160893;160894;160895;160896;160897;160898;160899;160900;1609…	71592;71593;71594;71595;71596;71597;71598;71599;71600;71601;71602;71603;71604;71605;71606;71607;71608;71609;71610;71611;71612;71613;71614;71615;71616;71617;71618;71619;71620;71621;71622;71623;71624;71625;71626;71627;71628;71629;71630;71631;71632;71633;71634;71635;71636;71637;71638;71639;71640;71641;71642;71643;71644;71645;71646;71647;71648;71649;71650;71651;71652;186030;211719;211720;211721;21172…	71625;186030;211720;213883;213890;237912;237914;244413;244451;279713;279724;308897;323520;323526;323980;324579	18;19;20	4;166;168
L5KUL6;>Trin_palecto_99252_6 [4296 - 2701] (REVERSE SENSE);>Cuff_palecto__10251_1 [1 - 1596];>Cuff_palecto__10250_1 [476 - 2071]	L5KUL6;>Trin_palecto_99252_6 [4296 - 2701] (REVERSE SENSE);>Cuff_palecto__10251_1 [1 - 1596];>Cuff_palecto__10250_1 [476 - 2071]	4;4;4;4	4;4;4;4	4;4;4;4			>tr|L5KUL6|L5KUL6_PTEAL Neutral amino acid transporter A OS=Pteropus alecto GN=PAL_GLEAN10021199 PE=4 SV=1;>Trin_palecto_99252_6 [4296 - 2701] (REVERSE SENSE);>Cuff_palecto__10251_1 [1 - 1596];>Cuff_palecto__10250_1 [476 - 2071]	4	4	4	4	11.5	11.5	11.5	56.138	532	532;532;532;532	2.5345e-23	0.78719	0.94887	21.295	10	0.84895	0.95739	22.904	10	1.0806	1.0133	20.664	10	23008000	9574500	6384400	7048700				24	12231;27449;34683;40450	True;True;True;True	12510;28138;35742;41637	67682;67683;67684;67685;67686;67687;152954;191864;191865;222091	88194;88195;88196;88197;88198;88199;201343;251859;251860;290620	88196;201343;251860;290620
L5KT65;>Cuff_palecto__10276_2 [1 - 867];>Trin_palecto_85767_3 [5287 - 6288];>Cuff_palecto__10275_2 [836 - 1837]	L5KT65;>Cuff_palecto__10276_2 [1 - 867];>Trin_palecto_85767_3 [5287 - 6288];>Cuff_palecto__10275_2 [836 - 1837]	15;15;15;15	15;15;15;15	15;15;15;15			>tr|L5KT65|L5KT65_PTEAL Malate dehydrogenase OS=Pteropus alecto GN=PAL_GLEAN10021208 PE=3 SV=1;>Cuff_palecto__10276_2 [1 - 867];>Trin_palecto_85767_3 [5287 - 6288];>Cuff_palecto__10275_2 [836 - 1837]	4	15	15	15	48.4	48.4	48.4	31.842	289	289;289;334;334	0	0.71749	0.9364	25.049	125	0.81932	0.9983	33.4	125	1.1644	1.0909	25.284	125	7857400000	2651600000	2381400000	2824400000				25	7137;8479;9544;10901;11365;12063;12391;12392;15693;23061;27524;27525;35727;40074;48662	True;True;True;True;True;True;True;True;True;True;True;True;True;True;True	7319;8692;9774;11155;11633;12340;12677;12678;16066;23651;28214;28215;36814;41250;50096	40878;40879;40880;40881;40882;48525;48526;48527;48528;48529;48530;48531;48532;48533;48534;48535;48536;54418;54419;61356;61357;61358;61359;63628;63629;63630;63631;63632;63633;63634;66835;66836;66837;66838;66839;66840;66841;66842;68491;68492;68493;68494;68495;68496;68497;68498;68499;68500;68501;68502;68503;86536;86537;86538;86539;86540;86541;86542;86543;86544;86545;86546;86547;86548;86549;86550;865…	53341;53342;53343;53344;53345;63275;63276;63277;63278;63279;63280;63281;63282;63283;63284;63285;63286;63287;63288;63289;63290;63291;63292;63293;63294;63295;63296;63297;63298;63299;63300;70992;70993;70994;80251;80252;80253;80254;80255;80256;80257;80258;80259;80260;80261;80262;83142;83143;83144;83145;83146;83147;83148;83149;87075;87076;87077;87078;87079;87080;87081;87082;87083;89220;89221;89222;892…	53344;63298;70994;80259;83142;87083;89220;89227;112386;168984;201794;201807;260164;287848;351863
>Cuff_palecto__10285_1 [406 - 1827];>Trin_palecto_102412_3 [4624 - 1151] (REVERSE SENSE);>Cuff_palecto__10286_1 [406 - 3882];>Trin_palecto_102411_3 [4732 - 1151] (REVERSE SENSE);>Cuff_palecto__10287_1 [406 - 3990];L5KTC6;>Cuff_palecto__10288_1 [1 - 3690]	>Cuff_palecto__10285_1 [406 - 1827];>Trin_palecto_102412_3 [4624 - 1151] (REVERSE SENSE);>Cuff_palecto__10286_1 [406 - 3882];>Trin_palecto_102411_3 [4732 - 1151] (REVERSE SENSE);>Cuff_palecto__10287_1 [406 - 3990];L5KTC6;>Cuff_palecto__10288_1 [1 - 3690]	1;1;1;1;1;1;1	1;1;1;1;1;1;1	1;1;1;1;1;1;1			>Cuff_palecto__10285_1 [406 - 1827];>Trin_palecto_102412_3 [4624 - 1151] (REVERSE SENSE);>Cuff_palecto__10286_1 [406 - 3882];>Trin_palecto_102411_3 [4732 - 1151] (REVERSE SENSE);>Cuff_palecto__10287_1 [406 - 3990];>tr|L5KTC6|L5KTC6_PTEAL EH domain-binding	7	1	1	1	3	3	3	53.86	474	474;1158;1159;1194;1195;1230;1230	0.00030986	NaN	NaN	NaN	1	NaN	NaN	NaN	1	NaN	NaN	NaN	1	1470000	531720	652030	286270				26	44676	TRUE	45991	245245	321231	321231
L5KTW8;>Trin_palecto_28132_1 [19 - 582];>Cuff_palecto__10303_1 [1 - 564]	L5KTW8;>Trin_palecto_28132_1 [19 - 582];>Cuff_palecto__10303_1 [1 - 564]	2;2;2	2;2;2	2;2;2			>tr|L5KTW8|L5KTW8_PTEAL COMM domain-containing protein 1 OS=Pteropus alecto GN=PAL_GLEAN10021218 PE=4 SV=1;>Trin_palecto_28132_1 [19 - 582];>Cuff_palecto__10303_1 [1 - 564]	3	2	2	2	8	8	8	20.89	188	188;188;188	2.2012e-32	0.82471	1.1019	10.652	7	0.83418	1.0977	16.357	7	1.0532	0.95436	10.133	7	29549000	10986000	9881000	8682000				27	24894;37113	True;True	25516;38228	139095;139096;139097;139098;204761;204762;204763;204764;204765;204766;204767;204768;204769	183034;183035;183036;183037;183038;183039;183040;183041;183042;268629;268630;268631;268632;268633;268634;268635;268636;268637;268638;268639;268640;268641	183035;268629
>Cuff_palecto__10304_1 [549 - 2165];>Trin_palecto_28120_1 [2254 - 206] (REVERSE SENSE);L5KUN0;>Cuff_palecto__10305_1 [1 - 1737]	>Cuff_palecto__10304_1 [549 - 2165];>Trin_palecto_28120_1 [2254 - 206] (REVERSE SENSE);L5KUN0;>Cuff_palecto__10305_1 [1 - 1737]	27;27;26;26	27;27;26;26	27;27;26;26			>Cuff_palecto__10304_1 [549 - 2165];>Trin_palecto_28120_1 [2254 - 206] (REVERSE SENSE);>tr|L5KUN0|L5KUN0_PTEAL T-complex protein 1 subunit delta OS=Pteropus alecto GN=PAL_GLEAN10021219 PE=3 SV=1;>Cuff_palecto__10305_1 [1 - 1737]	4	27	27	27	50.8	50.8	50.8	58.098	539	539;683;579;579	0	0.80274	1.0052	38.41	267	0.87023	1.0113	32.89	267	1.0921	1.0046	26.193	267	23990000000	8103400000	7600400000	8286600000				28	2188;2544;3467;5876;6724;9320;12163;14623;15621;16413;16414;16452;20104;20783;24422;25067;27279;31651;32803;36407;37952;40144;43768;44628;45440;48445;51069	True;True;True;True;True;True;True;True;True;True;True;True;True;True;True;True;True;True;True;True;True;True;True;True;True;True;True	2253;2616;3555;6019;6898;9546;12442;14973;15991;16808;16809;16849;20606;21305;25038;25696;27965;32427;33697;33698;37505;39086;41322;45050;45941;46770;46771;49871;52573	12652;12653;12654;14714;14715;14716;14717;14718;14719;14720;14721;14722;14723;14724;14725;14726;14727;14728;14729;14730;14731;14732;14733;14734;19837;19838;19839;33454;33455;33456;33457;33458;33459;33460;33461;33462;33463;33464;33465;33466;33467;33468;33469;33470;33471;33472;33473;33474;33475;33476;33477;33478;33479;33480;33481;33482;33483;33484;33485;33486;33487;33488;33489;33490;33491;33492;334…	16284;16285;16286;16287;16288;16289;16290;19007;19008;19009;19010;19011;19012;19013;19014;19015;19016;19017;19018;19019;19020;19021;19022;19023;19024;19025;19026;19027;25661;25662;25663;43421;43422;43423;43424;43425;43426;43427;43428;43429;43430;43431;43432;43433;43434;43435;43436;43437;43438;43439;43440;43441;43442;43443;43444;43445;43446;43447;43448;43449;43450;43451;43452;43453;43454;43455;434…	16287;19009;25662;43481;50298;69420;87605;104589;111853;117993;118010;118247;146329;151660;179908;184391;200181;229973;238551;263861;274243;288321;314318;320872;327560;350163;369432	21;22	60;446
>Trin_palecto_113130_6 [3512 - 6724];>Cuff_palecto__10312_1 [182 - 3394],Cuff_palecto__10313_1 [276 - 3488],Cuff_palecto__10314_1 [788 - 4000],Cuff_palecto__10315_1 [360 - 3572],Cuff_palecto__10316_1 [312 - 3524];L5KT76;>Cuff_palecto__10317_1 [1 - 3117]	>Trin_palecto_113130_6 [3512 - 6724];>Cuff_palecto__10312_1 [182 - 3394],Cuff_palecto__10313_1 [276 - 3488],Cuff_palecto__10314_1 [788 - 4000],Cuff_palecto__10315_1 [360 - 3572],Cuff_palecto__10316_1 [312 - 3524];L5KT76;>Cuff_palecto__10317_1 [1 - 3117]	35;35;32;32	35;35;32;32	35;35;32;32			>Trin_palecto_113130_6 [3512 - 6724];>Cuff_palecto__10312_1 [182 - 3394],Cuff_palecto__10313_1 [276 - 3488],Cuff_palecto__10314_1 [788 - 4000],Cuff_palecto__10315_1 [360 - 3572],Cuff_palecto__10316_1 [312 - 3524];>tr|L5KT76|L5KT76_PTEAL Exportin-1 OS=Ptero	4	35	35	35	36.9	36.9	36.9	123.14	1071	1071;1071;1039;1039	0	0.73028	0.91653	21.361	243	0.86084	1.0329	28.231	243	1.1691	1.0881	27.28	243	5089500000	1845200000	1488900000	1755500000				29	1981;4427;6243;6315;7346;8269;9657;10147;11520;11975;12171;13995;14112;19701;23359;25333;26138;27654;28005;28022;29592;32316;32347;35666;35996;37673;37719;37919;37944;39961;46110;46238;47562;53581;53638	True;True;True;True;True;True;True;True;True;True;True;True;True;True;True;True;True;True;True;True;True;True;True;True;True;True;True;True;True;True;True;True;True;True;True	2039;4534;6393;6467;7530;8480;9888;10389;11789;12249;12450;14322;14443;20193;23954;25968;26789;28348;28706;28723;30332;30333;33107;33108;33145;36752;37090;38800;38846;39049;39077;41133;47466;47600;48968;55146;55203	11440;11441;11442;11443;11444;11445;11446;11447;11448;11449;11450;11451;11452;25849;25850;25851;25852;25853;25854;25855;25856;25857;25858;25859;25860;25861;25862;25863;25864;25865;25866;25867;25868;25869;25870;25871;25872;35591;35592;35593;35594;35595;35596;35597;36122;36123;36124;42078;42079;42080;47361;47362;47363;47364;47365;54899;54900;54901;54902;54903;54904;57312;57313;64240;64241;64242;642…	14623;14624;14625;14626;14627;14628;14629;14630;14631;14632;14633;14634;14635;14636;14637;33372;33373;33374;33375;33376;33377;33378;33379;33380;33381;33382;33383;33384;33385;33386;33387;33388;33389;33390;33391;33392;33393;33394;33395;46377;46378;46379;46380;46381;46382;46383;47021;47022;47023;47024;47025;55053;55054;55055;55056;55057;55058;61768;61769;61770;61771;61772;61773;71653;71654;71655;716…	14625;33390;46378;47025;55058;61773;71655;74865;83930;86535;87647;100257;100978;143247;171439;186811;192299;202687;205425;205548;216133;234909;235113;259565;261929;272325;272622;273916;274210;287004;332379;333310;343127;387616;387921	23;24	132;424
>Trin_palecto_79452_10 [16210 - 6374] (REVERSE SENSE),Trin_palecto_79458_10 [16329 - 6493] (REVERSE SENSE);>Trin_palecto_79443_10 [16246 - 6374] (REVERSE SENSE),Trin_palecto_79446_10 [16365 - 6493] (REVERSE SENSE);>Cuff_palecto__10334_3 [565 - 10467];L5KTX3;>Trin_palecto_79444_11 [15439 - 4850] (REVERSE SENSE),Trin_palecto_79447_11 [15516 - 4927] (REVERSE SENSE),Trin_palecto_79455_11 [14286 - 369…	>Trin_palecto_79452_10 [16210 - 6374] (REVERSE SENSE),Trin_palecto_79458_10 [16329 - 6493] (REVERSE SENSE);>Trin_palecto_79443_10 [16246 - 6374] (REVERSE SENSE),Trin_palecto_79446_10 [16365 - 6493] (REVERSE SENSE);>Cuff_palecto__10334_3 [565 - 10467];L5KTX3;>Trin_palecto_79444_11 [15439 - 4850] (REVERSE SENSE),Trin_palecto_79447_11 [15516 - 4927] (REVERSE SENSE),Trin_palecto_79455_11 [14286 - 369…	5;5;5;5;5;5;4;3;3;3;2;2;2	5;5;5;5;5;5;4;3;3;3;2;2;2	5;5;5;5;5;5;4;3;3;3;2;2;2			>Trin_palecto_79452_10 [16210 - 6374] (REVERSE SENSE),Trin_palecto_79458_10 [16329 - 6493] (REVERSE SENSE);>Trin_palecto_79443_10 [16246 - 6374] (REVERSE SENSE),Trin_palecto_79446_10 [16365 - 6493] (REVERSE SENSE);>Cuff_palecto__10334_3 [565 - 10467];>tr|L	13	5	5	5	1.9	1.9	1.9	374.4	3279	3279;3291;3301;3489;3530;3542;2917;1967;2387;2399;779;927;1030	1.2351e-14	0.91569	1.1063	9.0612	9	0.87398	0.92451	8.0599	9	0.90249	0.81439	13.753	9	6485700	2391400	2191000	1903300				30	100;5925;28074;28439;31299	True;True;True;True;True	106;6070;28779;29151;32069	420;421;33753;33754;33755;156601;156602;158466;173185	544;545;546;547;548;43824;43825;43826;206062;206063;208656;227336	548;43824;206062;208656;227336
L5KV43;>Trin_palecto_83160_5 [2595 - 373] (REVERSE SENSE);>Cuff_palecto__10361_2 [1 - 2223];>Cuff_palecto__10360_2 [236 - 2458];>Trin_palecto_83158_5 [3638 - 1407] (REVERSE SENSE)	L5KV43;>Trin_palecto_83160_5 [2595 - 373] (REVERSE SENSE);>Cuff_palecto__10361_2 [1 - 2223];>Cuff_palecto__10360_2 [236 - 2458];>Trin_palecto_83158_5 [3638 - 1407] (REVERSE SENSE)	6;6;6;6;6	2;2;2;2;2	2;2;2;2;2			>tr|L5KV43|L5KV43_PTEAL Poly(A) polymerase gamma OS=Pteropus alecto GN=PAL_GLEAN10021231 PE=4 SV=1;>Trin_palecto_83160_5 [2595 - 373] (REVERSE SENSE);>Cuff_palecto__10361_2 [1 - 2223];>Cuff_palecto__10360_2 [236 - 2458];>Trin_palecto_83158_5 [3638 - 1407]	5	6	2	2	8.5	3.5	3.5	83.227	741	741;741;741;741;744	6.9829e-19	0.95538	1.2592	25.892	3	0.39437	0.49782	47.392	3	0.46391	0.43603	56.923	3	5642900	2036200	1938100	1668600				31	13280;15187;20611;40249;44127;51465	False;False;False;True;True;False	13592;15546;21125;41431;45422;52974	73493;83427;83428;83429;115260;115261;115262;220912;220913;242130;283885;283886;283887	95487;108410;108411;108412;108413;149965;149966;149967;289147;289148;289149;289150;316938;372068;372069;372070;372071;372072	95487;108411;149967;289147;316938;372070
L5KUP5;>Cuff_palecto__10366_2 [1 - 1113];>Trin_palecto_133279_1 [280 - 1485],Trin_palecto_133287_1 [231 - 1436];>Trin_palecto_133213_2 [231 - 1700],Trin_palecto_133219_2 [231 - 1700],Trin_palecto_133220_2 [280 - 1749],Trin_palecto_133230_2 [280 - 1749],Trin_palecto_133231_2 [231 - 1700],Trin_palecto_133233_2 [280 - 1749],Trin_palecto_133234_2 [231 - 1700],Trin_palecto_133235_2 [231 - 1700],Trin_p…	L5KUP5;>Cuff_palecto__10366_2 [1 - 1113];>Trin_palecto_133279_1 [280 - 1485],Trin_palecto_133287_1 [231 - 1436];>Trin_palecto_133213_2 [231 - 1700],Trin_palecto_133219_2 [231 - 1700],Trin_palecto_133220_2 [280 - 1749],Trin_palecto_133230_2 [280 - 1749],Trin_palecto_133231_2 [231 - 1700],Trin_palecto_133233_2 [280 - 1749],Trin_palecto_133234_2 [231 - 1700],Trin_palecto_133235_2 [231 - 1700],Trin_p…	1;1;1;1;1	1;1;1;1;1	1;1;1;1;1			>tr|L5KUP5|L5KUP5_PTEAL Serine/threonine-protein kinase VRK2 OS=Pteropus alecto GN=PAL_GLEAN10021234 PE=4 SV=1;>Cuff_palecto__10366_2 [1 - 1113];>Trin_palecto_133279_1 [280 - 1485],Trin_palecto_133287_1 [231 - 1436];>Trin_palecto_133213_2 [231 - 1700],Trin	5	1	1	1	3.5	3.5	3.5	41.929	371	371;371;402;490;490	2.2299e-23	0.64815	0.83967	3.7776	3	0.62458	0.81022	42.619	3	1.0087	0.97378	32.172	3	8893500	3806000	2447000	2640500				32	45612	TRUE	46956	250747;250748;250749	328728;328729;328730;328731;328732	328728
>Trin_palecto_75441_1 [45 - 2396];>Cuff_palecto__10378_1 [45 - 2396];L5KT92;>Cuff_palecto__10380_1 [1 - 2367];>Cuff_palecto__10379_2 [281 - 2392];>Trin_palecto_75440_1 [45 - 1982];>Trin_palecto_75439_1 [737 - 1120],Trin_palecto_75440_2 [2878 - 3261];>Cuff_palecto__10379_1 [45 - 278]	>Trin_palecto_75441_1 [45 - 2396];>Cuff_palecto__10378_1 [45 - 2396];L5KT92;>Cuff_palecto__10380_1 [1 - 2367];>Cuff_palecto__10379_2 [281 - 2392];>Trin_palecto_75440_1 [45 - 1982]	21;21;21;21;20;19;2;1	21;21;21;21;20;19;2;1	21;21;21;21;20;19;2;1			>Trin_palecto_75441_1 [45 - 2396];>Cuff_palecto__10378_1 [45 - 2396];>tr|L5KT92|L5KT92_PTEAL Polyribonucleotide nucleotidyltransferase 1, mitochondrial OS=Pteropus alecto GN=PAL_GLEAN10021239 PE=4 SV=1;>Cuff_palecto__10380_1 [1 - 2367];>Cuff_palecto__10379	8	21	21	21	30	30	30	86.051	784	784;784;789;789;704;646;128;78	1.324e-161	0.75218	0.9801	20.953	60	0.80986	1.0066	17.138	60	1.1309	1.0695	22.655	60	717820000	267210000	213740000	236870000				33	2973;4327;6334;10298;11902;14906;16564;21151;21249;21599;22488;26889;29819;32049;32191;34432;35451;41289;45129;49290;53458	True;True;True;True;True;True;True;True;True;True;True;True;True;True;True;True;True;True;True;True;True	3052;4430;6487;10540;12175;15259;16968;21683;21783;22139;23062;27560;30565;32834;32976;35486;36534;42511;46452;50749;55021	17186;17187;24948;24949;24950;36258;57979;57980;57981;57982;57983;66073;66074;81817;81818;81819;91702;118734;119427;119428;121553;121554;121555;121556;121557;121558;121559;126706;149696;149697;149698;165497;165498;165499;177743;177744;177745;178409;178410;190324;196494;196495;196496;196497;196498;196499;196500;196501;226516;226517;226518;226519;226520;226521;248084;272199;272200;295012;295013;295…	22299;22300;22301;32265;32266;32267;47183;75686;75687;75688;75689;75690;86158;86159;86160;86161;86162;106355;106356;106357;119047;154528;154529;155428;155429;155430;155431;158413;158414;158415;158416;158417;158418;158419;164990;197303;197304;197305;217593;217594;217595;233084;233085;233086;233087;233088;233959;233960;233961;233962;233963;249762;249763;257829;257830;257831;257832;257833;257834;257…	22300;32267;47183;75690;86158;106356;119047;154528;155431;158414;164990;197305;217593;233085;233963;249762;257831;296442;325274;356904;386694
>Trin_palecto_89127_3 [5478 - 3040] (REVERSE SENSE);>Cuff_palecto__10381_3 [700 - 3138];>Trin_palecto_89128_3 [5499 - 3040] (REVERSE SENSE);>Cuff_palecto__10382_3 [700 - 3159];L5KTY8;>Cuff_palecto__10383_2 [1 - 2502]	>Trin_palecto_89127_3 [5478 - 3040] (REVERSE SENSE);>Cuff_palecto__10381_3 [700 - 3138];>Trin_palecto_89128_3 [5499 - 3040] (REVERSE SENSE);>Cuff_palecto__10382_3 [700 - 3159];L5KTY8;>Cuff_palecto__10383_2 [1 - 2502]	11;11;11;11;11;11	5;5;5;5;5;5	5;5;5;5;5;5			>Trin_palecto_89127_3 [5478 - 3040] (REVERSE SENSE);>Cuff_palecto__10381_3 [700 - 3138];>Trin_palecto_89128_3 [5499 - 3040] (REVERSE SENSE);>Cuff_palecto__10382_3 [700 - 3159];>tr|L5KTY8|L5KTY8_PTEAL Serine/threonine-protein phosphatase 4 regulatory subuni	6	11	5	5	16.2	8	8	93.111	813	813;813;820;820;834;834	5.3981e-38	0.8501	1.0649	12.049	6	0.85483	1.033	14.117	6	0.97225	0.9277	12.504	6	41883000	15306000	13470000	13107000				34	1162;1471;4210;9664;13749;17933;21086;25589;42031;45297;51312	False;False;True;False;True;True;False;False;True;True;False	1194;1507;4312;9895;14066;18364;21617;26232;43266;46622;52821	6134;6135;6136;6137;6138;7873;7874;24293;54922;54923;54924;54925;54926;54927;54928;54929;75834;99255;99256;118363;118364;142771;230493;249039;283231;283232;283233;283234	7910;7911;7912;7913;7914;7915;7916;7917;7918;7919;7920;10057;10058;31416;31417;71676;71677;71678;71679;71680;71681;71682;71683;71684;98649;128890;128891;128892;128893;128894;128895;154048;154049;188564;301711;326544;371278;371279;371280;371281	7915;10058;31417;71676;98649;128893;154048;188564;301711;326544;371281
L5KUQ1;>Trin_palecto_28477_2 [1108 - 80] (REVERSE SENSE);>Cuff_palecto__10384_1 [1 - 1029]	L5KUQ1;>Trin_palecto_28477_2 [1108 - 80] (REVERSE SENSE);>Cuff_palecto__10384_1 [1 - 1029]	8;8;8	8;8;8	8;8;8			>tr|L5KUQ1|L5KUQ1_PTEAL Coiled-coil domain-containing protein 104 OS=Pteropus alecto GN=PAL_GLEAN10021241 PE=4 SV=1;>Trin_palecto_28477_2 [1108 - 80] (REVERSE SENSE);>Cuff_palecto__10384_1 [1 - 1029]	3	8	8	8	30.9	30.9	30.9	39.63	343	343;343;343	4.6377e-49	0.73753	0.95868	13.229	17	0.65822	0.82834	26.452	17	0.89603	0.84769	24.582	17	106220000	43385000	34149000	28687000				35	10289;10757;11315;28163;28647;33133;44323;48327	True;True;True;True;True;True;True;True	10531;11007;11582;28868;29360;34102;45625;49751	57942;60479;60480;63442;157171;159600;183486;183487;243352;243353;266383;266384;266385;266386;266387;266388;266389	75628;79172;79173;82867;206859;210115;240740;240741;318617;318618;318619;349076;349077;349078;349079;349080;349081;349082	75628;79172;82867;206859;210115;240740;318618;349082
>Cuff_palecto__10388_2 [840 - 6374];>Trin_palecto_117194_10 [11776 - 6239] (REVERSE SENSE),Trin_palecto_117196_10 [12307 - 6770] (REVERSE SENSE),Trin_palecto_117200_10 [11788 - 6251] (REVERSE SENSE),Trin_palecto_117201_10 [12295 - 6758] (REVERSE SENSE);>Cuff_palecto__10389_2 [837 - 6374];>Cuff_palecto__10386_2 [927 - 6545];L5KV53;>Trin_palecto_117197_10 [12391 - 6770] (REVERSE SENSE),Trin_palecto…	>Cuff_palecto__10388_2 [840 - 6374];>Trin_palecto_117194_10 [11776 - 6239] (REVERSE SENSE),Trin_palecto_117196_10 [12307 - 6770] (REVERSE SENSE),Trin_palecto_117200_10 [11788 - 6251] (REVERSE SENSE),Trin_palecto_117201_10 [12295 - 6758] (REVERSE SENSE);>Cuff_palecto__10389_2 [837 - 6374];>Cuff_palecto__10386_2 [927 - 6545];L5KV53;>Trin_palecto_117197_10 [12391 - 6770] (REVERSE SENSE),Trin_palecto…	19;19;19;19;19;19;19;19;19;19	19;19;19;19;19;19;19;19;19;19	19;19;19;19;19;19;19;19;19;19			>Cuff_palecto__10388_2 [840 - 6374];>Trin_palecto_117194_10 [11776 - 6239] (REVERSE SENSE),Trin_palecto_117196_10 [12307 - 6770] (REVERSE SENSE),Trin_palecto_117200_10 [11788 - 6251] (REVERSE SENSE),Trin_palecto_117201_10 [12295 - 6758] (REVERSE SENSE);>Cu	10	19	19	19	13.5	13.5	13.5	213.08	1845	1845;1846;1846;1873;1874;1874;1874;1874;2002;2030	6.553e-102	0.86506	1.0444	37.144	34	0.83857	1.0055	92.879	34	0.92794	0.88194	125.55	34	123940000	42866000	40253000	40820000				36	3992;7206;20434;20942;25055;25140;26482;26729;27570;28191;29603;33519;37636;38131;41694;41751;42027;46257;47483	True;True;True;True;True;True;True;True;True;True;True;True;True;True;True;True;True;True;True	4090;7388;20943;21468;25684;25771;27144;27398;28260;28896;30345;34540;38763;39271;42923;42980;43262;47619;48888	23108;23109;41297;114216;114217;114218;117498;117499;139846;139847;140335;140336;147523;147524;147525;147526;147527;148866;153528;157293;157294;164428;185301;207282;207283;209774;228748;228749;229077;229078;229079;230486;254375;254376;261398	29892;29893;53895;148607;148608;148609;152877;152878;184318;184319;185150;185151;185152;194620;194621;194622;194623;194624;196272;202050;202051;207032;207033;207034;207035;216216;216217;243107;243108;272006;272007;275198;299505;299506;299912;299913;299914;301703;333367;333368;342558	29892;53895;148609;152877;184319;185150;194622;196272;202050;207035;216216;243108;272006;275198;299505;299913;301703;333368;342558
L5KT98;>Trin_palecto_117194_2 [809 - 1321],Trin_palecto_117196_2 [809 - 1321],Trin_palecto_117197_2 [809 - 1321],Trin_palecto_117198_2 [809 - 1321],Trin_palecto_117200_2 [809 - 1321],Trin_palecto_117201_2 [809 - 1321],Trin_palecto_117202_2 [809 - 1321],Trin_palecto_117203_2 [809 - 1321];>Cuff_palecto__10392_1 [1 - 513]	L5KT98;>Trin_palecto_117194_2 [809 - 1321],Trin_palecto_117196_2 [809 - 1321],Trin_palecto_117197_2 [809 - 1321],Trin_palecto_117198_2 [809 - 1321],Trin_palecto_117200_2 [809 - 1321],Trin_palecto_117201_2 [809 - 1321],Trin_palecto_117202_2 [809 - 1321],Trin_palecto_117203_2 [809 - 1321];>Cuff_palecto__10392_1 [1 - 513]	3;3;3	3;3;3	3;3;3			>tr|L5KT98|L5KT98_PTEAL UPF0566 protein OS=Pteropus alecto GN=PAL_GLEAN10021244 PE=4 SV=1;>Trin_palecto_117194_2 [809 - 1321],Trin_palecto_117196_2 [809 - 1321],Trin_palecto_117197_2 [809 - 1321],Trin_palecto_117198_2 [809 - 1321],Trin_palecto_117200_2 [80	3	3	3	3	22.2	22.2	22.2	19.018	171	171;171;171	2.3571e-10	0.7269	0.94851	8.6256	7	0.55846	0.69755	17.084	7	0.76828	0.69888	19.943	7	9868200	4140000	3234200	2494000				37	14936;18484;44677	True;True;True	15289;18935;45992	81989;81990;81991;102907;245246;245247;245248	106594;106595;106596;133408;321232;321233;321234	106596;133408;321232
>Cuff_palecto__10405_1 [695 - 3826];>Cuff_palecto__10406_1 [695 - 3979];L5KTF4;>Cuff_palecto__10407_2 [1 - 3306];>Cuff_palecto__10408_1 [491 - 847]	>Cuff_palecto__10405_1 [695 - 3826];>Cuff_palecto__10406_1 [695 - 3979];L5KTF4;>Cuff_palecto__10407_2 [1 - 3306]	8;8;8;8;1	3;3;3;3;0	3;3;3;3;0			>Cuff_palecto__10405_1 [695 - 3826];>Cuff_palecto__10406_1 [695 - 3979];>tr|L5KTF4|L5KTF4_PTEAL Reticulon OS=Pteropus alecto GN=PAL_GLEAN10021247 PE=4 SV=1;>Cuff_palecto__10407_2 [1 - 3306]	5	8	3	3	9.4	4.7	4.7	115.26	1044	1044;1095;1102;1102;119	8.5182e-143	0.93033	1.1962	67.226	11	0.95871	1.1852	65.732	11	1.0672	1.0186	23.946	11	311270000	76567000	117320000	117390000				38	8074;18137;19338;26926;37177;39403;46279;53341	True;False;False;False;True;False;True;False	8280;18576;19816;27599;38295;40558;47641;54903	46076;46077;46078;100580;100581;100582;100583;100584;100585;100586;107735;107736;107737;107738;107739;107740;107741;107742;107743;107744;107745;107746;107747;107748;107749;107750;107751;107752;107753;107754;107755;107756;107757;107758;107759;107760;107761;107762;149897;205078;216465;254453;254454;254455;254456;254457;254458;254459;294454;294455;294456;294457;294458;294459;294460;294461;294462;294…	60153;60154;60155;130523;130524;130525;130526;130527;130528;130529;130530;139961;139962;139963;139964;139965;139966;139967;139968;139969;139970;139971;139972;139973;139974;139975;139976;139977;139978;139979;139980;139981;139982;139983;139984;139985;139986;139987;139988;139989;139990;139991;139992;139993;139994;139995;139996;139997;139998;139999;140000;140001;140002;140003;140004;140005;140006;140…	60153;130529;139989;197527;269101;283526;333465;385911
>Cuff_palecto__10415_9 [5896 - 8724],Cuff_palecto__10416_9 [5818 - 8646];>Cuff_palecto__10414_8 [5896 - 7983],Cuff_palecto__10418_8 [6084 - 8171]	>Cuff_palecto__10415_9 [5896 - 8724],Cuff_palecto__10416_9 [5818 - 8646];>Cuff_palecto__10414_8 [5896 - 7983],Cuff_palecto__10418_8 [6084 - 8171]	48;38	1;1	1;1			>Cuff_palecto__10415_9 [5896 - 8724],Cuff_palecto__10416_9 [5818 - 8646];>Cuff_palecto__10414_8 [5896 - 7983],Cuff_palecto__10418_8 [6084 - 8171]	2	48	1	1	55.6	1	1	108.89	943	943;696	0	0.85125	1.1239	9.4203	2	0.63742	0.79402	4.454	2	0.74881	0.68071	12.779	2	14614000	5789200	5237900	3587500	+			39	2146;2603;2604;2889;3649;3650;5927;7938;8430;8593;8972;8973;10242;10297;11356;12306;12562;14128;18684;19364;20096;24110;24272;24500;24501;27902;29469;29772;29773;30040;30041;30042;31427;31543;32294;32753;32923;33183;33876;37913;42703;43863;43963;45933;45962;47484;47567;51430	False;False;False;False;False;False;False;False;False;False;False;False;False;False;False;False;False;False;False;False;False;False;False;False;False;False;False;False;False;False;False;False;False;False;False;False;True;False;False;False;False;False;False;False;False;False;False;False	2210;2676;2677;2967;3744;3745;6072;8143;8643;8809;9194;9195;10484;10539;11624;12588;12851;12852;14459;14460;19142;19847;20598;24721;24886;25118;25119;28600;30206;30517;30518;30787;30788;30789;32200;32318;33083;33634;33635;33843;34160;34918;39043;43962;45149;45252;47285;47286;47315;48889;48974;52939	12449;12450;12451;15054;15055;15056;15057;15058;15059;15060;16745;16746;16747;16748;16749;16750;16751;16752;16753;20886;20887;20888;20889;20890;20891;20892;20893;20894;20895;20896;20897;20898;20899;20900;20901;20902;20903;33762;33763;33764;33765;33766;33767;33768;45368;45369;45370;45371;45372;45373;45374;45375;45376;45377;45378;45379;45380;45381;48320;48321;48322;48323;48324;48325;48326;48327;483…	15972;15973;15974;15975;15976;15977;15978;19429;19430;19431;19432;19433;19434;19435;21718;21719;21720;21721;21722;21723;21724;21725;21726;21727;26995;26996;26997;26998;26999;27000;27001;27002;27003;27004;27005;27006;27007;27008;27009;27010;27011;27012;27013;27014;43833;43834;43835;43836;43837;43838;43839;43840;59281;59282;59283;59284;59285;59286;59287;59288;59289;59290;59291;59292;59293;59294;592…	15978;19430;19435;21720;26995;27003;43836;59283;63013;64131;66920;66926;75428;75677;83065;88634;90174;101099;134890;140463;146277;177269;178525;180401;180402;204867;215025;217312;217315;218832;218837;218839;228266;229160;234828;238159;239455;241038;245626;273851;306573;314966;315622;331074;331332;342559;343144;371909	25;26;27;28	45;312;422;765
>Trin_palecto_71779_1 [186 - 1634];>Cuff_palecto__10430_3 [617 - 2065];L5KV64;>Cuff_palecto__10431_1 [1 - 1455];>Trin_palecto_71780_1 [186 - 1553];>Cuff_palecto__10432_6 [642 - 271] (REVERSE SENSE)	>Trin_palecto_71779_1 [186 - 1634];>Cuff_palecto__10430_3 [617 - 2065];L5KV64;>Cuff_palecto__10431_1 [1 - 1455];>Trin_palecto_71780_1 [186 - 1553]	7;7;7;7;6;1	7;7;7;7;6;1	7;7;7;7;6;1			>Trin_palecto_71779_1 [186 - 1634];>Cuff_palecto__10430_3 [617 - 2065];>tr|L5KV64|L5KV64_PTEAL Endoplasmic reticulum lectin 1 OS=Pteropus alecto GN=PAL_GLEAN10021255 PE=4 SV=1;>Cuff_palecto__10431_1 [1 - 1455];>Trin_palecto_71780_1 [186 - 1553]	6	7	7	7	21.5	21.5	21.5	54.734	483	483;483;485;485;456;124	4.7627e-21	0.78274	1.0233	18.312	14	0.70197	0.8841	10.133	14	0.8902	0.8477	14.268	14	104300000	39933000	34738000	29626000				40	2718;4828;20438;21470;33527;49601;49716	True;True;True;True;True;True;True	2791;4942;20947;22008;34551;51073;51193	15722;15723;15724;28012;28013;28014;28015;28016;114233;114234;120898;120899;120900;185350;273781;273782;274589	20275;20276;20277;36115;36116;36117;36118;36119;148628;148629;157534;157535;157536;243200;358948;358949;358950;358951;358952;360047	20277;36115;148628;157536;243200;358951;360047
>Trin_palecto_133785_1 [176 - 2515];L5KUS1;>Cuff_palecto__10446_1 [1 - 2664];>Cuff_palecto__10445_1 [1 - 2664];>Trin_palecto_133784_1 [176 - 1828];>Cuff_palecto__10448_1 [178 - 1692];>Cuff_palecto__10447_1 [226 - 1125];>Trin_palecto_133784_4 [2907 - 3500],Trin_palecto_133786_3 [1197 - 1790]	>Trin_palecto_133785_1 [176 - 2515];L5KUS1;>Cuff_palecto__10446_1 [1 - 2664];>Cuff_palecto__10445_1 [1 - 2664];>Trin_palecto_133784_1 [176 - 1828];>Cuff_palecto__10448_1 [178 - 1692]	7;7;7;7;6;5;3;1	7;7;7;7;6;5;3;1	7;7;7;7;6;5;3;1			>Trin_palecto_133785_1 [176 - 2515];>tr|L5KUS1|L5KUS1_PTEAL KLRAQ motif-containing protein 1 OS=Pteropus alecto GN=PAL_GLEAN10021266 PE=4 SV=1;>Cuff_palecto__10446_1 [1 - 2664];>Cuff_palecto__10445_1 [1 - 2664];>Trin_palecto_133784_1 [176 - 1828];>Cuff_pal	8	7	7	7	14.7	14.7	14.7	88.364	780	780;888;888;888;551;505;300;198	2.2634e-88	0.67464	0.84246	15.163	13	0.6663	0.79089	24.667	13	1.0323	0.98602	9.7018	13	88836000	38146000	24758000	25933000				41	431;4595;18262;22344;25809;28395;53363	True;True;True;True;True;True;True	447;4705;18705;22916;26454;29105;54925	1944;1945;1946;26738;26739;26740;101261;125826;125827;143885;158280;158281;158282;294575;294576	2587;2588;2589;2590;34479;34480;34481;131399;163924;163925;189988;208424;208425;208426;386118;386119	2588;34481;131399;163924;189988;208425;386119
>Cuff_palecto__10456_2 [91 - 2559];>Trin_palecto_107776_2 [98 - 2626];L5KV74;>Cuff_palecto__10457_2 [1 - 2247]	>Cuff_palecto__10456_2 [91 - 2559];>Trin_palecto_107776_2 [98 - 2626];L5KV74;>Cuff_palecto__10457_2 [1 - 2247]	3;3;2;2	3;3;2;2	3;3;2;2			>Cuff_palecto__10456_2 [91 - 2559];>Trin_palecto_107776_2 [98 - 2626];>tr|L5KV74|L5KV74_PTEAL F-box only protein 11 OS=Pteropus alecto GN=PAL_GLEAN10021268 PE=4 SV=1;>Cuff_palecto__10457_2 [1 - 2247]	4	3	3	3	3.9	3.9	3.9	92.734	823	823;843;749;749	1.0722e-09	0.85554	1.0834	19.2	5	0.65916	0.84913	18.439	5	0.68888	0.69354	22.188	5	5677900	2263600	1987700	1426700				42	14557;16896;21916	True;True;True	14903;17300;22473	80030;93665;93666;93667;123439	104115;121674;121675;121676;160846;160847	104115;121675;160847
>Trin_palecto_166567_2 [119 - 4198];>Cuff_palecto__10458_2 [119 - 4198];L5KTC0;>Cuff_palecto__10459_2 [1 - 3516];>Cuff_palecto__10456_8 [10232 - 7737] (REVERSE SENSE);>Cuff_palecto__10456_9 [6764 - 6537] (REVERSE SENSE)	>Trin_palecto_166567_2 [119 - 4198];>Cuff_palecto__10458_2 [119 - 4198];L5KTC0;>Cuff_palecto__10459_2 [1 - 3516];>Cuff_palecto__10456_8 [10232 - 7737] (REVERSE SENSE)	31;31;24;24;23;2	31;31;24;24;23;2	31;31;24;24;23;2			>Trin_palecto_166567_2 [119 - 4198];>Cuff_palecto__10458_2 [119 - 4198];>tr|L5KTC0|L5KTC0_PTEAL DNA mismatch repair protein Msh6 OS=Pteropus alecto GN=PAL_GLEAN10021269 PE=3 SV=1;>Cuff_palecto__10459_2 [1 - 3516];>Cuff_palecto__10456_8 [10232 - 7737] (REVE	6	31	31	31	25.1	25.1	25.1	152.3	1360	1360;1360;1172;1172;832;76	0	0.79633	0.9705	21.938	95	0.77809	0.91525	26.702	95	0.96941	0.92908	19.127	95	892880000	329620000	291640000	271620000				43	2033;9417;11350;13269;13270;16131;17264;17788;17888;17996;20224;20945;22589;24186;24310;25659;25660;27105;28821;35117;36415;38470;41433;45327;45483;47141;48405;51249;51415;53186;53274	True;True;True;True;True;True;True;True;True;True;True;True;True;True;True;True;True;True;True;True;True;True;True;True;True;True;True;True;True;True;True	2093;9645;11618;13581;13582;16518;17683;18216;18318;18429;20730;21471;23165;24799;24924;26302;26303;27785;29535;36197;37513;39616;42657;46652;46814;48536;49830;52757;52924;54747;54836	11791;53873;53874;53875;53876;63565;63566;63567;73424;73425;73426;73427;73428;73429;73430;89255;89256;89257;89258;89259;95892;95893;95894;95895;95896;95897;95898;95899;95900;98451;98452;99025;99026;99671;99672;99673;99674;113166;113167;113168;113169;117509;117510;117511;117512;127215;127216;135757;136317;143011;143012;143013;143014;143015;150940;150941;160602;160603;194588;201168;201169;211420;22…	15107;70261;70262;70263;70264;70265;83042;83043;83044;95398;95399;95400;95401;95402;95403;95404;115976;115977;115978;115979;115980;124468;124469;124470;124471;124472;124473;124474;124475;124476;127858;127859;127860;127861;128594;128595;129413;129414;129415;129416;129417;129418;129419;129420;129421;147233;147234;147235;147236;147237;152891;152892;152893;152894;152895;165584;165585;177840;178850;18…	15107;70263;83044;95403;95404;115979;124469;127861;128595;129417;147234;152891;165584;177840;178850;188858;188859;198794;211391;255388;263891;277188;297482;326748;327801;339771;349816;370779;371841;384822;385462
L5KTH4;>Trin_palecto_63271_2 [2613 - 1672] (REVERSE SENSE);>Cuff_palecto__10465_1 [1 - 942];>Cuff_palecto__10464_1 [348 - 1289]	L5KTH4;>Trin_palecto_63271_2 [2613 - 1672] (REVERSE SENSE);>Cuff_palecto__10465_1 [1 - 942];>Cuff_palecto__10464_1 [348 - 1289]	7;7;7;7	7;7;7;7	7;7;7;7			>tr|L5KTH4|L5KTH4_PTEAL Epithelial cell adhesion molecule OS=Pteropus alecto GN=PAL_GLEAN10021273 PE=4 SV=1;>Trin_palecto_63271_2 [2613 - 1672] (REVERSE SENSE);>Cuff_palecto__10465_1 [1 - 942];>Cuff_palecto__10464_1 [348 - 1289]	4	7	7	7	28	28	28	35.288	314	314;314;314;314	6.3253e-100	0.48001	0.64073	101.23	49	0.45509	0.58011	88.686	49	0.89084	0.85864	22.897	49	275490000	120380000	80984000	74127000				44	1030;6530;8494;10578;10579;45993;47424	True;True;True;True;True;True;True	1060;6697;8707;10826;10827;47346;48827	5562;37493;37494;37495;37496;37497;48599;48600;48601;48602;48603;48604;48605;59524;59525;59526;59527;59528;59529;59530;59531;59532;252974;252975;252976;252977;252978;252979;252980;252981;252982;252983;261115;261116;261117;261118;261119;261120;261121;261122;261123;261124;261125;261126;261127;261128;261129;261130;261131	7192;48773;48774;48775;48776;48777;63386;63387;63388;63389;63390;63391;63392;63393;77899;77900;77901;77902;77903;77904;77905;77906;77907;77908;77909;331592;331593;331594;331595;331596;331597;331598;331599;331600;331601;331602;331603;331604;331605;331606;331607;331608;331609;342189;342190;342191;342192;342193;342194;342195;342196;342197;342198;342199;342200;342201;342202;342203;342204;342205	7192;48774;63387;77902;77907;331595;342203
>Trin_palecto_109929_1 [3023 - 2577] (REVERSE SENSE),Trin_palecto_128298_4 [3687 - 4133],Trin_palecto_128299_5 [4480 - 4926],Trin_palecto_128300_3 [3575 - 4021],Trin_palecto_70040_3 [4031 - 3585] (REVERSE SENSE);>Cuff_palecto__10470_1 [324 - 770],Cuff_palecto__18839_1 [42 - 488],Cuff_palecto__53826_2 [456 - 902];>Cuff_palecto__53824_1 [1 - 768];L5KM99;>Cuff_palecto__18838_1 [1 - 498];>Cuff_palect…	>Trin_palecto_109929_1 [3023 - 2577] (REVERSE SENSE),Trin_palecto_128298_4 [3687 - 4133],Trin_palecto_128299_5 [4480 - 4926],Trin_palecto_128300_3 [3575 - 4021],Trin_palecto_70040_3 [4031 - 3585] (REVERSE SENSE);>Cuff_palecto__10470_1 [324 - 770],Cuff_palecto__18839_1 [42 - 488],Cuff_palecto__53826_2 [456 - 902];>Cuff_palecto__53824_1 [1 - 768];L5KM99;>Cuff_palecto__18838_1 [1 - 498];>Cuff_palect…	9;9;9;8;8;6;6;6;1;1	9;9;9;8;8;6;6;6;1;1	9;9;9;8;8;6;6;6;1;1			>Trin_palecto_109929_1 [3023 - 2577] (REVERSE SENSE),Trin_palecto_128298_4 [3687 - 4133],Trin_palecto_128299_5 [4480 - 4926],Trin_palecto_128300_3 [3575 - 4021],Trin_palecto_70040_3 [4031 - 3585] (REVERSE SENSE);>Cuff_palecto__10470_1 [324 - 770],Cuff_pale	10	9	9	9	40.9	40.9	40.9	16.837	149	149;149;256;166;166;113;115;115;86;86	1.9069e-253	0.64213	0.85314	18.795	129	0.65832	0.84014	28.206	129	1.0629	0.97566	24.528	129	1273700000	490220000	364740000	418740000				45	818;6512;8267;8268;8932;8933;32833;32834;47902	True;True;True;True;True;True;True;True;True	843;6677;8478;8479;9154;9155;33732;33733;33734;49318	4372;4373;4374;4375;4376;4377;4378;4379;4380;4381;4382;4383;4384;4385;4386;4387;4388;4389;4390;4391;37364;37365;37366;37367;37368;37369;37370;37371;37372;37373;37374;47337;47338;47339;47340;47341;47342;47343;47344;47345;47346;47347;47348;47349;47350;47351;47352;47353;47354;47355;47356;47357;47358;47359;47360;51212;51213;51214;51215;51216;51217;51218;51219;51220;51221;51222;51223;51224;51225;51226…	5647;5648;5649;5650;5651;5652;5653;5654;5655;5656;5657;5658;5659;5660;5661;5662;5663;5664;5665;5666;5667;5668;5669;5670;5671;5672;5673;5674;5675;5676;5677;5678;5679;5680;5681;5682;5683;48593;48594;48595;48596;48597;48598;48599;48600;48601;48602;48603;48604;61743;61744;61745;61746;61747;61748;61749;61750;61751;61752;61753;61754;61755;61756;61757;61758;61759;61760;61761;61762;61763;61764;61765;6176…	5649;48594;61746;61762;66592;66620;238689;238695;345692	29	77
L5KUT1;>Trin_palecto_51678_1 [117 - 554];>Cuff_palecto__10479_1 [1 - 438];>Cuff_palecto__10478_1 [100 - 537]	L5KUT1;>Trin_palecto_51678_1 [117 - 554];>Cuff_palecto__10479_1 [1 - 438];>Cuff_palecto__10478_1 [100 - 537]	1;1;1;1	1;1;1;1	1;1;1;1			>tr|L5KUT1|L5KUT1_PTEAL Multiple coagulation factor deficiency protein 2 like protein OS=Pteropus alecto GN=PAL_GLEAN10021277 PE=4 SV=1;>Trin_palecto_51678_1 [117 - 554];>Cuff_palecto__10479_1 [1 - 438];>Cuff_palecto__10478_1 [100 - 537]	4	1	1	1	11.6	11.6	11.6	16.374	146	146;146;146;146	0.0016605	0.78184	1.0252	5.804	2	0.56772	0.71803	16.519	2	0.77886	0.72738	0.2213	2	10624000	4109500	3268300	3245800				46	6038	TRUE	6186	34479;34480	44869;44870;44871;44872	44870
>Trin_palecto_72794_1 [125 - 427];>Cuff_palecto__10486_1 [125 - 427]	>Trin_palecto_72794_1 [125 - 427];>Cuff_palecto__10486_1 [125 - 427]	1;1	1;1	1;1			>Trin_palecto_72794_1 [125 - 427];>Cuff_palecto__10486_1 [125 - 427]	2	1	1	1	10.9	10.9	10.9	11.216	101	101;101	0.00055857	NaN	NaN	NaN	1	NaN	NaN	NaN	1	NaN	NaN	NaN	1	626600	306350	126950	193310				47	27499	TRUE	28189	153154;153155;153156;153157;153158	201603;201604;201605;201606;201607;201608	201603
>Cuff_palecto__10511_1 [5 - 2758];L5KUU4;>Cuff_palecto__10512_1 [1 - 2985];>Cuff_palecto__10509_1 [56 - 3040];>Cuff_palecto__10510_1 [56 - 3073];>Trin_palecto_102950_1 [62 - 3043]	>Cuff_palecto__10511_1 [5 - 2758];L5KUU4;>Cuff_palecto__10512_1 [1 - 2985];>Cuff_palecto__10509_1 [56 - 3040];>Cuff_palecto__10510_1 [56 - 3073];>Trin_palecto_102950_1 [62 - 3043]	12;12;12;12;12;11	12;12;12;12;12;11	12;12;12;12;12;11			>Cuff_palecto__10511_1 [5 - 2758];>tr|L5KUU4|L5KUU4_PTEAL S1 RNA-binding domain-containing protein 1 OS=Pteropus alecto GN=PAL_GLEAN10021288 PE=4 SV=1;>Cuff_palecto__10512_1 [1 - 2985];>Cuff_palecto__10509_1 [56 - 3040];>Cuff_palecto__10510_1 [56 - 3073];>	6	12	12	12	15.6	15.6	15.6	102.99	918	918;995;995;995;1006;994	8.895e-120	0.75665	0.96468	20.787	36	0.72754	0.90123	21.984	36	0.96375	0.90367	20.045	36	248020000	99055000	75563000	73404000				48	10885;12084;12505;23732;26767;28088;34453;34542;35602;37743;40788;42891	True;True;True;True;True;True;True;True;True;True;True;True	11139;12361;12793;24333;27437;28793;35508;35599;36687;38870;41995;44154	61162;61163;61164;61165;61166;61167;66951;66952;69029;69030;133512;133513;149021;149022;149023;149024;149025;149026;149027;149028;156672;156673;156674;190446;190447;190448;190449;190450;190451;190452;190940;197517;197518;207859;223943;223944;235082;235083	80010;80011;80012;80013;80014;80015;87224;87225;87226;87227;87228;89880;89881;174308;174309;174310;174311;196469;196470;196471;196472;196473;196474;196475;196476;206138;206139;206140;249931;249932;249933;249934;249935;249936;249937;250597;250598;259166;259167;272755;293045;293046;307809;307810;307811;307812;307813	80011;87226;89881;174308;196476;206139;249937;250598;259166;272755;293045;307809
L5KV93;>Trin_palecto_130504_1 [75 - 4247];>Cuff_palecto__10534_1 [1 - 4173];>Cuff_palecto__10533_1 [75 - 4247]	L5KV93;>Trin_palecto_130504_1 [75 - 4247];>Cuff_palecto__10534_1 [1 - 4173];>Cuff_palecto__10533_1 [75 - 4247]	61;61;61;61	61;61;61;61	61;61;61;61			>tr|L5KV93|L5KV93_PTEAL Leucine-rich PPR motif-containing protein, mitochondrial OS=Pteropus alecto GN=PAL_GLEAN10021296 PE=4 SV=1;>Trin_palecto_130504_1 [75 - 4247];>Cuff_palecto__10534_1 [1 - 4173];>Cuff_palecto__10533_1 [75 - 4247]	4	61	61	61	38.1	38.1	38.1	157.16	1391	1391;1391;1391;1391	0	0.94712	1.175	36.886	218	1.0851	1.3319	30.296	218	1.1535	1.1244	14.901	218	3838900000	1157100000	1300500000	1381200000				49	1114;1774;2583;2957;5218;5941;5971;6225;7347;7933;8589;9308;14649;15594;17774;17775;18602;18603;19455;21059;22851;22852;24188;24573;24692;24700;24701;25165;26025;26026;26275;26426;26797;27498;27793;27959;27960;28094;28373;30095;30525;30633;31413;32496;33231;33715;34398;34399;34761;35793;35924;38051;40175;40876;41831;42785;44865;45085;47908;48462;51271	True;True;True;True;True;True;True;True;True;True;True;True;True;True;True;True;True;True;True;True;True;True;True;True;True;True;True;True;True;True;True;True;True;True;True;True;True;True;True;True;True;True;True;True;True;True;True;True;True;True;True;True;True;True;True;True;True;True;True;True;True	1146;1823;2656;3036;5345;6086;6117;6375;7531;8138;8805;9533;14999;15964;18202;18203;19056;19057;19938;21588;23436;23437;24801;25192;25313;25321;25322;25797;26674;26675;26929;27088;27467;28188;28488;28660;28661;28799;29083;30842;31282;31392;32185;33323;34216;34217;34749;35452;35453;35821;36884;37016;39191;41354;42088;43062;44046;46182;46407;49324;49888;52779	5977;10079;10080;10081;10082;14937;14938;14939;14940;14941;17107;17108;17109;17110;17111;29933;29934;29935;29936;29937;33884;34062;34063;35512;35513;35514;35515;42081;42082;42083;45356;45357;45358;49189;49190;49191;49192;49193;53168;53169;53170;53171;80568;80569;80570;86002;86003;86004;86005;86006;86007;98402;98403;98404;98405;98406;98407;98408;98409;98410;103492;103493;103494;103495;103496;10349…	7711;12863;12864;12865;12866;12867;12868;12869;19297;19298;19299;19300;19301;22192;22193;22194;22195;22196;22197;38753;38754;38755;38756;38757;38758;38759;38760;38761;44027;44285;44286;44287;44288;46269;46270;46271;46272;46273;46274;46275;46276;55059;55060;55061;55062;55063;59264;59265;59266;64114;64115;64116;64117;64118;69245;69246;69247;69248;104796;104797;104798;104799;104800;104801;111691;111…	7711;12866;19300;22192;38758;44027;44288;46273;55061;59266;64115;69246;104796;111696;127801;127809;134160;134167;141141;153781;167538;167545;177848;180727;181542;181579;181580;185560;191495;191502;193224;194256;196636;201594;204053;205198;205204;206228;208284;219282;222145;222942;228190;236331;241318;244382;249477;249481;252436;260759;261510;274786;288565;293728;300602;307144;322885;324899;345791…
>Cuff_palecto__10540_1 [125 - 3796];>Trin_palecto_134264_1 [180 - 4658];>Cuff_palecto__10541_1 [180 - 4658];L5KTK0;>Cuff_palecto__10542_1 [1 - 4215];>Cuff_palecto__10539_1 [1 - 4395];>Cuff_palecto__10543_1 [180 - 2324]	>Cuff_palecto__10540_1 [125 - 3796];>Trin_palecto_134264_1 [180 - 4658];>Cuff_palecto__10541_1 [180 - 4658];L5KTK0;>Cuff_palecto__10542_1 [1 - 4215];>Cuff_palecto__10539_1 [1 - 4395];>Cuff_palecto__10543_1 [180 - 2324]	8;8;8;7;7;7;6	8;8;8;7;7;7;6	8;8;8;7;7;7;6			>Cuff_palecto__10540_1 [125 - 3796];>Trin_palecto_134264_1 [180 - 4658];>Cuff_palecto__10541_1 [180 - 4658];>tr|L5KTK0|L5KTK0_PTEAL Pleckstrin like proteiny domain-containing family H member 2 OS=Pteropus alecto GN=PAL_GLEAN10021300 PE=4 SV=1;>Cuff_palecto	7	8	8	8	9.2	9.2	9.2	137.99	1224	1224;1493;1493;1405;1405;1465;715	4.8591e-35	0.78075	0.9845	59.551	16	0.47505	0.60589	64.348	16	0.62506	0.59817	29.385	16	47477000	17293000	17446000	12738000				50	358;1086;24810;27939;29492;31001;49937;53468	True;True;True;True;True;True;True;True	373;1117;25432;28640;30231;31765;51417;55031	1567;1568;5833;138595;155821;155822;155823;155824;155825;155826;163731;163732;163733;171726;275691;295067	2075;2076;7521;7522;7523;7524;7525;182362;205059;205060;205061;205062;205063;205064;205065;205066;205067;215289;215290;215291;225398;361407;386756	2076;7525;182362;205063;215291;225398;361407;386756
>Trin_palecto_40412_1 [8 - 1537];>Cuff_palecto__10551_1 [1 - 2076];>Cuff_palecto__10552_1 [1 - 2079];L5KTK6;>Cuff_palecto__10553_1 [1 - 2196]	>Trin_palecto_40412_1 [8 - 1537];>Cuff_palecto__10551_1 [1 - 2076];>Cuff_palecto__10552_1 [1 - 2079];L5KTK6;>Cuff_palecto__10553_1 [1 - 2196]	5;5;5;4;4	2;2;2;1;1	2;2;2;1;1			>Trin_palecto_40412_1 [8 - 1537];>Cuff_palecto__10551_1 [1 - 2076];>Cuff_palecto__10552_1 [1 - 2079];>tr|L5KTK6|L5KTK6_PTEAL Metastasis-associated protein MTA3 OS=Pteropus alecto GN=PAL_GLEAN10021308 PE=4 SV=1;>Cuff_palecto__10553_1 [1 - 2196]	5	5	2	2	9.4	4.9	4.9	58.325	510	510;692;693;732;732	2.159e-33	0.82101	1.0715	10.622	4	0.81128	1.0312	13.468	4	1.1085	1.0558	8.6098	4	6960400	2540000	2128400	2292000				51	6324;6876;6896;36739;37296	False;True;True;False;False	6477;7052;7072;37842;38419	36226;39423;39424;39543;39544;202681;202682;205654;205655;205656;205657;205658;205659;205660;205661;205662	47143;51243;51244;51402;51403;265970;265971;265972;265973;269815;269816;269817;269818;269819;269820;269821;269822;269823	47143;51243;51403;265973;269821
>Trin_palecto_70208_2 [1090 - 749] (REVERSE SENSE);>Cuff_palecto__10556_1 [1 - 342];>Cuff_palecto__10555_1 [262 - 603]	>Trin_palecto_70208_2 [1090 - 749] (REVERSE SENSE);>Cuff_palecto__10556_1 [1 - 342];>Cuff_palecto__10555_1 [262 - 603]	4;4;4	4;4;4	4;4;4			>Trin_palecto_70208_2 [1090 - 749] (REVERSE SENSE);>Cuff_palecto__10556_1 [1 - 342];>Cuff_palecto__10555_1 [262 - 603]	3	4	4	4	48.2	48.2	48.2	12.722	114	114;114;114	3.42e-22	0.76373	1.019	15.142	7	0.72866	0.91364	17.241	7	0.90954	0.8386	8.3897	7	34048000	13355000	11108000	9585400				52	9107;25530;31399;40272	True;True;True;True	9331;26173;32171;41454	52152;142430;142431;173762;173763;221042;221043	67859;188119;188120;228074;228075;228076;228077;289318;289319;289320	67859;188119;228075;289319
>Trin_palecto_162295_3 [305 - 3157];>Cuff_palecto__10559_3 [304 - 3156];>Trin_palecto_162300_3 [305 - 3190];>Cuff_palecto__10561_3 [399 - 3284];L5KVA3;>Trin_palecto_162296_3 [305 - 3244],Trin_palecto_162297_3 [305 - 3244];>Cuff_palecto__10563_3 [1 - 2940];>Cuff_palecto__10560_3 [399 - 3338];>Trin_palecto_162298_3 [305 - 3277],Trin_palecto_162302_3 [305 - 3277];>Cuff_palecto__10562_3 [399 - 3371];…	>Trin_palecto_162295_3 [305 - 3157];>Cuff_palecto__10559_3 [304 - 3156];>Trin_palecto_162300_3 [305 - 3190];>Cuff_palecto__10561_3 [399 - 3284];L5KVA3;>Trin_palecto_162296_3 [305 - 3244],Trin_palecto_162297_3 [305 - 3244];>Cuff_palecto__10563_3 [1 - 2940];>Cuff_palecto__10560_3 [399 - 3338];>Trin_palecto_162298_3 [305 - 3277],Trin_palecto_162302_3 [305 - 3277];>Cuff_palecto__10562_3 [399 - 3371]	14;14;14;14;14;14;14;14;14;14;1	14;14;14;14;14;14;14;14;14;14;1	14;14;14;14;14;14;14;14;14;14;1			>Trin_palecto_162295_3 [305 - 3157];>Cuff_palecto__10559_3 [304 - 3156];>Trin_palecto_162300_3 [305 - 3190];>Cuff_palecto__10561_3 [399 - 3284];>tr|L5KVA3|L5KVA3_PTEAL Echinoderm microtubule-associated protein-like 4 OS=Pteropus alecto GN=PAL_GLEAN10021311	11	14	14	14	16.8	16.8	16.8	105.98	951	951;951;962;962;980;980;980;980;991;991;87	7.5604e-70	0.83324	1.0371	22.817	45	0.91699	1.049	28.53	45	1.0086	0.99207	23.383	45	208460000	72395000	70240000	65821000				53	273;814;7359;7628;10265;18110;25582;30657;31522;39333;48429;50092;51485;53252	True;True;True;True;True;True;True;True;True;True;True;True;True;True	284;839;7543;7825;10507;18547;26225;31416;32297;40486;49855;51576;52995;54813	1220;1221;4349;4350;4351;4352;42166;42167;42168;43740;43741;43742;57848;57849;57850;57851;100446;142742;169944;169945;174521;174522;216071;267071;267072;267073;267074;276427;276428;276429;276430;276431;276432;276433;284001;284002;284003;293979;293980;293981;293982;293983;293984;293985;293986	1649;1650;5621;5622;5623;5624;5625;55190;55191;55192;57099;57100;57101;57102;57103;75528;75529;75530;75531;130377;188529;223118;223119;228993;228994;283060;349999;350000;350001;350002;362360;362361;362362;362363;362364;362365;362366;362367;362368;362369;362370;362371;362372;362373;362374;362375;362376;362377;362378;362379;372211;372212;372213;385271;385272;385273;385274;385275;385276;385277;38527…	1649;5623;55192;57101;75529;130377;188529;223119;228994;283060;349999;362369;372212;385277
L5KTL0;>Cuff_palecto__10575_1 [1 - 1800];>Trin_palecto_152407_12 [12842 - 10041] (REVERSE SENSE);>Cuff_palecto__10573_2 [216 - 3038],Cuff_palecto__10574_2 [213 - 3035]	L5KTL0;>Cuff_palecto__10575_1 [1 - 1800];>Trin_palecto_152407_12 [12842 - 10041] (REVERSE SENSE);>Cuff_palecto__10573_2 [216 - 3038],Cuff_palecto__10574_2 [213 - 3035]	2;2;2;2	2;2;2;2	2;2;2;2			>tr|L5KTL0|L5KTL0_PTEAL Sodium/calcium exchanger 1 OS=Pteropus alecto GN=PAL_GLEAN10021317 PE=4 SV=1;>Cuff_palecto__10575_1 [1 - 1800];>Trin_palecto_152407_12 [12842 - 10041] (REVERSE SENSE);>Cuff_palecto__10573_2 [216 - 3038],Cuff_palecto__10574_2 [213 -	4	2	2	2	4.5	4.5	4.5	66.867	600	600;600;934;941	2.8899e-08	0.92026	1.1055	5.3694	4	1.2071	1.3082	22.34	4	1.3785	1.257	12.627	4	9798100	3172800	2982400	3642800				54	18134;29430	True;True	18573;30165	100577;163369;163370;163371	130518;130519;130520;214851;214852;214853	130520;214853
>Cuff_palecto__10584_1 [125 - 2554];>Cuff_palecto__10585_1 [125 - 2617],Cuff_palecto__10586_1 [183 - 2675],Cuff_palecto__10587_1 [37 - 2529];L5KUW9;>Trin_palecto_95610_1 [319 - 2937];>Trin_palecto_95609_1 [319 - 3000]	>Cuff_palecto__10584_1 [125 - 2554];>Cuff_palecto__10585_1 [125 - 2617],Cuff_palecto__10586_1 [183 - 2675],Cuff_palecto__10587_1 [37 - 2529];L5KUW9;>Trin_palecto_95610_1 [319 - 2937];>Trin_palecto_95609_1 [319 - 3000]	6;6;6;6;6	6;6;6;6;6	6;6;6;6;6			>Cuff_palecto__10584_1 [125 - 2554];>Cuff_palecto__10585_1 [125 - 2617],Cuff_palecto__10586_1 [183 - 2675],Cuff_palecto__10587_1 [37 - 2529];>tr|L5KUW9|L5KUW9_PTEAL Mitogen-activated protein kinase kinase kinase kinase (Fragment) OS=Pteropus alecto GN=PAL_	5	6	6	6	10.7	10.7	10.7	92.001	810	810;831;843;873;894	9.0348e-30	0.73701	0.93823	18.901	14	0.54121	0.68339	31.704	14	0.71028	0.69356	16.054	14	55924000	25101000	17645000	13178000				55	3949;16360;16361;41575;42218;49653	True;True;True;True;True;True	4047;16753;16754;42801;43465;51128	22897;22898;22899;22900;90479;90480;90481;228044;231529;231530;231531;231532;231533;274087	29623;29624;29625;29626;117515;117516;117517;117518;298622;303152;303153;303154;303155;303156;303157;359381	29623;117515;117518;298622;303154;359381
>Cuff_palecto__10591_2 [280 - 4062];>Cuff_palecto__10594_2 [85 - 3912];>Cuff_palecto__10592_2 [280 - 4107],Cuff_palecto__10593_2 [180 - 4007];L5KVB3;>Trin_palecto_92228_2 [313 - 4266];>Trin_palecto_92227_2 [313 - 4311];>Trin_palecto_131242_6 [5359 - 2969] (REVERSE SENSE),Trin_palecto_131243_6 [5370 - 2980] (REVERSE SENSE),Trin_palecto_131244_6 [4779 - 2389] (REVERSE SENSE),Trin_palecto_131245_5 […	>Cuff_palecto__10591_2 [280 - 4062];>Cuff_palecto__10594_2 [85 - 3912];>Cuff_palecto__10592_2 [280 - 4107],Cuff_palecto__10593_2 [180 - 4007];L5KVB3;>Trin_palecto_92228_2 [313 - 4266];>Trin_palecto_92227_2 [313 - 4311]	5;5;5;5;5;5;1;1;1;1	5;5;5;5;5;5;1;1;1;1	5;5;5;5;5;5;1;1;1;1			>Cuff_palecto__10591_2 [280 - 4062];>Cuff_palecto__10594_2 [85 - 3912];>Cuff_palecto__10592_2 [280 - 4107],Cuff_palecto__10593_2 [180 - 4007];>tr|L5KVB3|L5KVB3_PTEAL Son of sevenless like protein 1 (Fragment) OS=Pteropus alecto GN=PAL_GLEAN10021324 PE=4 SV	10	5	5	5	4.4	4.4	4.4	144.17	1261	1261;1276;1276;1304;1318;1333;797;1161;1207;1272	1.0279e-14	0.75349	0.94483	22.088	9	0.67436	0.83848	9.9977	9	0.91177	0.92132	20.781	9	13091000	5335900	4006600	3748400				56	5222;19722;26115;27035;37880	True;True;True;True;True	5349;20214;26765;27714;39009	29958;29959;29960;110219;110220;145561;150370;208537;208538	38804;38805;38806;143361;143362;192089;198090;273652;273653	38806;143361;192089;198090;273653
>Trin_palecto_113599_2 [43 - 3894],Trin_palecto_113600_2 [138 - 3989];L5KUX4;>Trin_palecto_113597_2 [138 - 4283],Trin_palecto_113598_2 [43 - 4188];>Cuff_palecto__10602_2 [1 - 4146];>Cuff_palecto__10600_2 [1037 - 5182],Cuff_palecto__10601_2 [83 - 4228]	>Trin_palecto_113599_2 [43 - 3894],Trin_palecto_113600_2 [138 - 3989];L5KUX4;>Trin_palecto_113597_2 [138 - 4283],Trin_palecto_113598_2 [43 - 4188];>Cuff_palecto__10602_2 [1 - 4146];>Cuff_palecto__10600_2 [1037 - 5182],Cuff_palecto__10601_2 [83 - 4228]	8;8;8;8;8	6;6;6;6;6	6;6;6;6;6			>Trin_palecto_113599_2 [43 - 3894],Trin_palecto_113600_2 [138 - 3989];>tr|L5KUX4|L5KUX4_PTEAL Putative ATP-dependent RNA helicase DHX57 OS=Pteropus alecto GN=PAL_GLEAN10021327 PE=4 SV=1;>Trin_palecto_113597_2 [138 - 4283],Trin_palecto_113598_2 [43 - 4188];	5	8	6	6	6.5	4.9	4.9	144.41	1284	1284;1382;1382;1382;1382	4.3918e-21	0.72463	0.91626	21.053	13	0.59746	0.79203	25.014	13	0.85263	0.82985	27.778	13	19608000	8173900	5769300	5665200				57	22531;29314;29393;34450;37051;37061;47138;53549	False;False;True;True;True;True;True;True	23105;30035;30121;35505;38166;38176;48533;55112	126976;162820;162821;162822;162823;162824;163198;163199;190427;204412;204442;204443;204444;259280;259281;295566;295567;295568;295569	165302;214183;214184;214185;214186;214187;214654;214655;249908;249909;268196;268236;268237;268238;339761;339762;387403;387404;387405;387406	165302;214183;214654;249909;268196;268236;339762;387405
>Trin_palecto_141584_4 [5843 - 5505] (REVERSE SENSE),Trin_palecto_141587_4 [5843 - 5505] (REVERSE SENSE);L5KTM0;>Trin_palecto_141585_2 [6002 - 5505] (REVERSE SENSE),Trin_palecto_141586_2 [6002 - 5505] (REVERSE SENSE);>Cuff_palecto__10603_1 [1 - 498]	>Trin_palecto_141584_4 [5843 - 5505] (REVERSE SENSE),Trin_palecto_141587_4 [5843 - 5505] (REVERSE SENSE);L5KTM0;>Trin_palecto_141585_2 [6002 - 5505] (REVERSE SENSE),Trin_palecto_141586_2 [6002 - 5505] (REVERSE SENSE);>Cuff_palecto__10603_1 [1 - 498]	2;2;2;2	2;2;2;2	2;2;2;2			>Trin_palecto_141584_4 [5843 - 5505] (REVERSE SENSE),Trin_palecto_141587_4 [5843 - 5505] (REVERSE SENSE);>tr|L5KTM0|L5KTM0_PTEAL Gem-associated protein 6 OS=Pteropus alecto GN=PAL_GLEAN10021328 PE=4 SV=1;>Trin_palecto_141585_2 [6002 - 5505] (REVERSE SENSE)	4	2	2	2	23	23	23	12.504	113	113;166;166;166	3.6326e-09	0.70828	0.94483	0.67189	3	0.71754	0.94066	5.8124	3	1.0306	0.98271	6.4025	3	10070000	4196000	2796000	3078300				58	34284;49969	True;True	35335;51449	189397;189398;189399;275862;275863;275864;275865;275866;275867	248526;248527;248528;361631;361632;361633;361634;361635;361636	248526;361631
>Trin_palecto_78733_1 [2785 - 2375] (REVERSE SENSE),Trin_palecto_78736_1 [2821 - 2411] (REVERSE SENSE);>Trin_palecto_78734_2 [2097 - 1429] (REVERSE SENSE);L5KTH6;>Trin_palecto_78735_2 [2133 - 1429] (REVERSE SENSE);>Cuff_palecto__10607_2 [1 - 705];>Cuff_palecto__10606_2 [217 - 930]	>Trin_palecto_78733_1 [2785 - 2375] (REVERSE SENSE),Trin_palecto_78736_1 [2821 - 2411] (REVERSE SENSE);>Trin_palecto_78734_2 [2097 - 1429] (REVERSE SENSE);L5KTH6;>Trin_palecto_78735_2 [2133 - 1429] (REVERSE SENSE);>Cuff_palecto__10607_2 [1 - 705];>Cuff_palecto__10606_2 [217 - 930]	9;9;9;9;9;9	8;8;8;8;8;8	8;8;8;8;8;8			>Trin_palecto_78733_1 [2785 - 2375] (REVERSE SENSE),Trin_palecto_78736_1 [2821 - 2411] (REVERSE SENSE);>Trin_palecto_78734_2 [2097 - 1429] (REVERSE SENSE);>tr|L5KTH6|L5KTH6_PTEAL Splicing factor, arginine/serine-rich 7 OS=Pteropus alecto GN=PAL_GLEAN100213	6	9	8	8	58.4	58.4	58.4	15.763	137	137;223;235;235;235;238	8.5181e-37	0.73252	0.963	25.176	70	0.70564	0.89052	40.023	70	0.99369	0.94829	37.366	70	2732300000	891830000	975030000	865420000				59	1398;35172;35174;39525;39526;42805;47751;51320;51321	True;False;True;True;True;True;True;True;True	1432;36252;36254;40683;40684;44066;49163;52829;52830	7465;7466;7467;7468;7469;7470;7471;7472;7473;7474;7475;7476;7477;7478;7479;7480;7481;7482;7483;7484;7485;7486;194789;194790;194791;194792;194793;194794;194795;194796;194797;194798;194799;194800;194801;194802;194803;194804;194805;194806;194807;194808;194809;194810;194811;194812;194813;194814;194815;194816;194817;194818;194819;194820;194821;194822;194823;194824;194825;194826;194827;194828;194829;19…	9503;9504;9505;9506;9507;9508;9509;9510;9511;9512;9513;9514;9515;9516;9517;9518;9519;9520;9521;9522;9523;9524;9525;255623;255624;255625;255626;255627;255628;255629;255630;255631;255632;255633;255634;255635;255636;255637;255638;255639;255640;255641;255642;255643;255644;255645;255646;255647;255648;255649;255650;255651;255652;255653;255654;255655;255656;255657;255658;255659;255660;255661;255662;2556…	9512;255640;255673;284313;284316;307246;344572;371358;371371
L5KU76;>Cuff_palecto__10609_1 [1 - 1026];>Cuff_palecto__10608_1 [233 - 1258];>Trin_palecto_101490_1 [232 - 531]	L5KU76;>Cuff_palecto__10609_1 [1 - 1026];>Cuff_palecto__10608_1 [233 - 1258]	5;5;5;2	5;5;5;2	5;5;5;2			>tr|L5KU76|L5KU76_PTEAL Aldose 1-epimerase OS=Pteropus alecto GN=PAL_GLEAN10021331 PE=3 SV=1;>Cuff_palecto__10609_1 [1 - 1026];>Cuff_palecto__10608_1 [233 - 1258]	4	5	5	5	18.4	18.4	18.4	37.718	342	342;342;342;100	6.2994e-48	0.65417	0.84424	23.897	24	0.69078	0.84502	34.369	24	0.98249	0.91522	20.221	24	271130000	111160000	79680000	80296000				60	4408;14433;25844;49327;50401	True;True;True;True;True	4515;14777;26491;50786;51889	25522;25523;25524;25525;79286;79287;79288;79289;79290;144230;144231;144232;144233;272379;272380;272381;272382;272383;272384;272385;278105;278106;278107;278108;278109;278110	32998;32999;33000;33001;33002;33003;103231;103232;103233;103234;103235;190377;190378;190379;190380;357129;357130;357131;357132;357133;357134;357135;357136;364582;364583;364584;364585;364586;364587;364588;364589	33001;103233;190377;357135;364586
L5KTM5;>Cuff_palecto__10618_1 [1 - 1749];>Cuff_palecto__10617_1 [45 - 1793]	L5KTM5;>Cuff_palecto__10618_1 [1 - 1749];>Cuff_palecto__10617_1 [45 - 1793]	5;5;5	5;5;5	1;1;1			>tr|L5KTM5|L5KTM5_PTEAL Atlastin-2 OS=Pteropus alecto GN=PAL_GLEAN10021335 PE=4 SV=1;>Cuff_palecto__10618_1 [1 - 1749];>Cuff_palecto__10617_1 [45 - 1793]	3	5	5	1	13	13	2.6	66.336	583	583;583;583	1.6616e-34	0.75722	0.99186	14.852	13	0.8495	1.0995	18.386	13	1.0686	0.99531	23.832	13	72404000	26530000	22159000	23715000				61	1628;8183;38032;42075;42151	True;True;True;True;True	1672;8392;39172;43310;43391	8978;8979;8980;8981;46673;209387;209388;209389;230714;230715;230716;230717;231146	11467;11468;11469;11470;60896;274711;274712;274713;302008;302009;302010;302011;302012;302013;302014;302015;302016;302651	11467;60896;274711;302009;302651
>Trin_palecto_102770_3 [191 - 3790];>Cuff_palecto__10643_3 [76 - 3675];>Cuff_palecto__10644_3 [76 - 3792];L5KKM8;>Cuff_palecto__10642_3 [1 - 3723]	>Trin_palecto_102770_3 [191 - 3790];>Cuff_palecto__10643_3 [76 - 3675];>Cuff_palecto__10644_3 [76 - 3792];L5KKM8;>Cuff_palecto__10642_3 [1 - 3723]	14;14;14;14;14	14;14;14;14;14	14;14;14;14;14			>Trin_palecto_102770_3 [191 - 3790];>Cuff_palecto__10643_3 [76 - 3675];>Cuff_palecto__10644_3 [76 - 3792];>tr|L5KKM8|L5KKM8_PTEAL Tubulin-specific chaperone D OS=Pteropus alecto GN=PAL_GLEAN10014468 PE=4 SV=1;>Cuff_palecto__10642_3 [1 - 3723]	5	14	14	14	13	13	13	132.96	1200	1200;1200;1239;1241;1241	1.6242e-165	0.82551	1.0325	10.523	57	0.88872	1.0481	11.927	57	1.0636	0.99827	14.621	57	613530000	214640000	188230000	210660000				62	419;2379;14118;19497;26104;27381;28394;29758;37340;40642;44120;47344;47918;50480	True;True;True;True;True;True;True;True;True;True;True;True;True;True	434;2449;14449;19983;26753;28068;29104;30503;38463;41845;45415;48743;49334;51968	1855;1856;1857;1858;1859;1860;1861;1862;1863;1864;1865;13636;13637;13638;13639;13640;13641;13642;13643;13644;13645;77645;77646;77647;108854;108855;108856;108857;145497;145498;145499;145500;145501;152635;152636;152637;152638;152639;152640;158279;165207;165208;165209;165210;165211;165212;205920;205921;223305;242096;242097;260608;263947;263948;263949;263950;263951;263952;263953;278451	2464;2465;2466;2467;2468;2469;2470;2471;2472;2473;2474;2475;2476;17634;17635;17636;17637;17638;17639;17640;17641;17642;17643;101034;101035;101036;101037;101038;101039;141561;141562;141563;141564;191976;191977;191978;191979;191980;191981;191982;200945;200946;200947;200948;200949;200950;208423;217242;217243;217244;217245;217246;217247;270151;270152;292210;316902;316903;316904;316905;341562;345862;3…	2470;17638;101036;141561;191977;200945;208423;217244;270152;292210;316902;341562;345868;365026
L5KN33;>Trin_palecto_96066_9 [5517 - 4591] (REVERSE SENSE);>Cuff_palecto__10659_1 [1 - 927];>Cuff_palecto__10656_1 [30 - 956],Cuff_palecto__10657_1 [35 - 961],Cuff_palecto__10658_1 [38 - 964];>Trin_palecto_96065_10 [5451 - 4591] (REVERSE SENSE);>Cuff_palecto__10655_2 [330 - 1190]	L5KN33;>Trin_palecto_96066_9 [5517 - 4591] (REVERSE SENSE);>Cuff_palecto__10659_1 [1 - 927];>Cuff_palecto__10656_1 [30 - 956],Cuff_palecto__10657_1 [35 - 961],Cuff_palecto__10658_1 [38 - 964]	4;4;4;4;1;1	4;4;4;4;1;1	4;4;4;4;1;1			>tr|L5KN33|L5KN33_PTEAL Ketosamine-3-kinase OS=Pteropus alecto GN=PAL_GLEAN10014477 PE=4 SV=1;>Trin_palecto_96066_9 [5517 - 4591] (REVERSE SENSE);>Cuff_palecto__10659_1 [1 - 927];>Cuff_palecto__10656_1 [30 - 956],Cuff_palecto__10657_1 [35 - 961],Cuff_palec	6	4	4	4	12.9	12.9	12.9	33.928	309	309;309;309;309;287;287	1.1025e-43	0.68192	0.88598	6.7984	13	0.58826	0.7545	10.483	13	0.86972	0.83549	8.6013	13	79674000	34931000	23793000	20950000				63	4140;8677;25428;25429	True;True;True;True	4242;8894;26063;26064	23911;23912;23913;23914;23915;23916;49716;49717;49718;49719;142018;142019;142020	30922;30923;30924;30925;30926;30927;64764;64765;64766;64767;187626;187627;187628	30922;64764;187626;187628
>Cuff_palecto__10700_2 [120 - 1175],Cuff_palecto__10701_2 [120 - 1175],Cuff_palecto__10703_2 [238 - 1293],Cuff_palecto__10704_2 [587 - 1642];>Cuff_palecto__10702_2 [238 - 1311];>Cuff_palecto__10705_2 [47 - 1210];L5KN44;>Cuff_palecto__10706_2 [1 - 1182];>Trin_palecto_77497_2 [349 - 1575];>Trin_palecto_77496_1 [265 - 1491];>Cuff_palecto__44797_1 [96 - 1205]	>Cuff_palecto__10700_2 [120 - 1175],Cuff_palecto__10701_2 [120 - 1175],Cuff_palecto__10703_2 [238 - 1293],Cuff_palecto__10704_2 [587 - 1642];>Cuff_palecto__10702_2 [238 - 1311];>Cuff_palecto__10705_2 [47 - 1210];L5KN44;>Cuff_palecto__10706_2 [1 - 1182];>Trin_palecto_77497_2 [349 - 1575];>Trin_palecto_77496_1 [265 - 1491];>Cuff_palecto__44797_1 [96 - 1205]	6;6;6;6;6;6;6;4	6;6;6;6;6;6;6;4	2;2;2;2;2;2;2;0			>Cuff_palecto__10700_2 [120 - 1175],Cuff_palecto__10701_2 [120 - 1175],Cuff_palecto__10703_2 [238 - 1293],Cuff_palecto__10704_2 [587 - 1642];>Cuff_palecto__10702_2 [238 - 1311];>Cuff_palecto__10705_2 [47 - 1210];>tr|L5KN44|L5KN44_PTEAL Casein kinase I isof	8	6	6	2	27.3	27.3	13.1	40.428	352	352;358;388;394;394;409;409;370	7.0696e-20	0.75385	1.0022	23.849	12	0.42308	0.53325	40.508	12	0.59238	0.57336	30.702	12	58883000	26752000	20157000	11974000				64	8496;12962;15338;30593;46620;51959	True;True;True;True;True;True	8709;13263;15702;31351;47989;53482	48611;48612;71768;71769;71770;71771;84357;84358;169548;256443;256444;286355	63402;63403;63404;93341;93342;93343;93344;109566;109567;222665;336048;336049;375202	63404;93342;109566;222665;336049;375202
>Cuff_palecto__10735_3 [259 - 1812];>Cuff_palecto__10736_2 [114 - 1709];L5KLN0;>Cuff_palecto__10737_2 [1 - 1668];>Cuff_palecto__10734_1 [57 - 821];>Trin_palecto_79400_4 [948 - 1] (REVERSE SENSE);>Trin_palecto_79401_7 [1026 - 1] (REVERSE SENSE);>Trin_palecto_79399_4 [1152 - 1] (REVERSE SENSE);>Cuff_palecto__10734_2 [421 - 1452];>Trin_palecto_79397_1 [92 - 535],Trin_palecto_79398_1 [92 - 535];>Cuff…	>Cuff_palecto__10735_3 [259 - 1812];>Cuff_palecto__10736_2 [114 - 1709];L5KLN0;>Cuff_palecto__10737_2 [1 - 1668];>Cuff_palecto__10734_1 [57 - 821];>Trin_palecto_79400_4 [948 - 1] (REVERSE SENSE);>Trin_palecto_79401_7 [1026 - 1] (REVERSE SENSE);>Trin_palecto_79399_4 [1152 - 1] (REVERSE SENSE)	15;15;15;15;11;10;10;10;4;3;1;1	15;15;15;15;11;10;10;10;4;3;1;1	15;15;15;15;11;10;10;10;4;3;1;1			>Cuff_palecto__10735_3 [259 - 1812];>Cuff_palecto__10736_2 [114 - 1709];>tr|L5KLN0|L5KLN0_PTEAL COP9 signalosome complex subunit 1 OS=Pteropus alecto GN=PAL_GLEAN10014505 PE=4 SV=1;>Cuff_palecto__10737_2 [1 - 1668];>Cuff_palecto__10734_1 [57 - 821];>Trin_p	12	15	15	15	33.6	33.6	33.6	58.175	518	518;532;556;556;255;316;342;384;344;148;158;162	3.0266e-69	0.76193	0.97114	28.612	61	0.73763	0.88403	19.375	61	0.97723	0.9242	21.189	61	1152100000	428260000	366250000	357580000				65	1187;2566;4902;8184;10043;16293;19624;26908;30224;32335;32905;39185;44552;44553;50488	True;True;True;True;True;True;True;True;True;True;True;True;True;True;True	1221;2638;5017;8393;10283;16683;20114;27581;30978;33131;33820;40335;45864;45865;51976	6272;6273;6274;6275;6276;14850;14851;28338;28339;28340;28341;28342;28343;28344;28345;46674;46675;46676;46677;56747;56748;56749;56750;56751;56752;56753;56754;56755;56756;56757;90101;90102;90103;90104;109680;149813;149814;149815;149816;149817;149818;149819;167510;179202;179203;179204;179205;179206;182398;182399;182400;182401;182402;215249;215250;215251;215252;244481;244482;244483;244484;278480	8070;8071;8072;8073;8074;8075;19156;19157;36550;36551;36552;36553;36554;36555;36556;36557;60897;60898;60899;60900;60901;60902;60903;60904;60905;60906;60907;60908;60909;74105;74106;74107;74108;74109;74110;74111;74112;74113;74114;74115;117022;117023;117024;117025;117026;117027;117028;117029;142640;142641;197427;197428;197429;197430;197431;197432;197433;197434;220113;235019;235020;235021;235022;2350…	8074;19156;36551;60899;74105;117027;142641;197427;220113;235023;239337;282018;320180;320183;365058
>Trin_palecto_64838_6 [1745 - 1014] (REVERSE SENSE);L5KKQ3;>Cuff_palecto__10745_3 [1603 - 2391],Cuff_palecto__10746_1 [1 - 789];>Cuff_palecto__10744_1 [456 - 1244];>Trin_palecto_64839_6 [668 - 285] (REVERSE SENSE);>Cuff_palecto__10742_12 [7648 - 8073]	>Trin_palecto_64838_6 [1745 - 1014] (REVERSE SENSE);L5KKQ3;>Cuff_palecto__10745_3 [1603 - 2391],Cuff_palecto__10746_1 [1 - 789];>Cuff_palecto__10744_1 [456 - 1244];>Trin_palecto_64839_6 [668 - 285] (REVERSE SENSE);>Cuff_palecto__10742_12 [7648 - 8073]	2;2;2;2;1;1	2;2;2;2;1;1	2;2;2;2;1;1			>Trin_palecto_64838_6 [1745 - 1014] (REVERSE SENSE);>tr|L5KKQ3|L5KKQ3_PTEAL L-xylulose reductase OS=Pteropus alecto GN=PAL_GLEAN10014507 PE=3 SV=1;>Cuff_palecto__10745_3 [1603 - 2391],Cuff_palecto__10746_1 [1 - 789];>Cuff_palecto__10744_1 [456 - 1244];>Tri	6	2	2	2	11.9	11.9	11.9	25.84	244	244;263;263;263;128;142	5.9931e-07	0.80706	1.068	75.438	5	0.5768	0.75654	12.908	5	0.71469	0.69559	67.065	5	14953000	4654100	7647200	2651700				66	2529;15323	True;True	2601;15687	14593;14594;14595;14596;84299	18856;18857;18858;18859;18860;109490	18856;109490
>Cuff_palecto__10767_1 [1 - 960];>Cuff_palecto__10766_1 [388 - 1347];>Trin_palecto_101889_9 [4056 - 4472];>Trin_palecto_101892_4 [1195 - 692] (REVERSE SENSE)	>Cuff_palecto__10767_1 [1 - 960];>Cuff_palecto__10766_1 [388 - 1347]	17;17;8;8	17;17;8;8	15;15;8;6			>Cuff_palecto__10767_1 [1 - 960];>Cuff_palecto__10766_1 [388 - 1347]	4	17	17	15	60.3	60.3	52.8	33.551	320	320;320;139;168	0	0.66215	0.85055	23.701	90	0.62544	0.78653	21.921	90	0.91649	0.88284	16.339	90	1353700000	548590000	414210000	390900000				67	5370;7744;9842;16016;18966;21874;21875;24554;26273;27130;31108;32732;32967;41848;46751;46752;48739	True;True;True;True;True;True;True;True;True;True;True;True;True;True;True;True;True	5502;5503;7945;10078;16400;19434;22422;22423;25172;26927;27810;31873;33612;33899;33900;43079;48126;48127;50179	30747;30748;30749;30750;30751;30752;30753;44452;44453;44454;44455;55695;55696;55697;55698;55699;55700;88585;88586;88587;88588;105676;123168;123169;123170;123171;123172;123173;123174;137500;137501;137502;137503;146478;146479;146480;151081;151082;151083;151084;151085;151086;172166;172167;172168;172169;172170;181446;181447;181448;181449;181450;181451;181452;182713;182714;182715;182716;182717;182718;…	39916;39917;39918;39919;39920;39921;39922;39923;58003;58004;58005;58006;72710;72711;72712;72713;72714;72715;72716;72717;72718;72719;72720;72721;72722;72723;72724;115150;115151;115152;115153;137087;137088;160509;160510;160511;160512;160513;160514;160515;180624;180625;180626;180627;180628;180629;180630;193220;193221;193222;198974;198975;198976;198977;198978;198979;198980;198981;225937;225938;225939…	39919;58006;72720;115150;137088;160511;160515;180625;193220;198975;225940;238032;239771;300708;337150;337156;352597	30;31	121;216
>Trin_palecto_140039_5 [1362 - 877] (REVERSE SENSE);>Cuff_palecto__10773_1 [1 - 486];>Cuff_palecto__10770_1 [78 - 563],Cuff_palecto__10771_1 [191 - 676],Cuff_palecto__10772_2 [2751 - 3236]	>Trin_palecto_140039_5 [1362 - 877] (REVERSE SENSE);>Cuff_palecto__10773_1 [1 - 486];>Cuff_palecto__10770_1 [78 - 563],Cuff_palecto__10771_1 [191 - 676],Cuff_palecto__10772_2 [2751 - 3236]	2;2;2	2;2;2	2;2;2			>Trin_palecto_140039_5 [1362 - 877] (REVERSE SENSE);>Cuff_palecto__10773_1 [1 - 486];>Cuff_palecto__10770_1 [78 - 563],Cuff_palecto__10771_1 [191 - 676],Cuff_palecto__10772_2 [2751 - 3236]	3	2	2	2	15.4	15.4	15.4	17.894	162	162;162;162	2.7532e-05	0.87783	1.151	17.484	5	1.0493	1.3752	27.208	5	1.3746	1.2795	20.544	5	5695800	2046000	1600900	2048900				68	17368;41548	True;True	17787;42774	96293;227890;227891;227892;227893	124997;124998;298422;298423;298424;298425	124998;298422
>Cuff_palecto__10781_2 [1 - 1071];>Trin_palecto_77166_2 [82 - 1248];>Trin_palecto_77165_2 [82 - 834]	>Cuff_palecto__10781_2 [1 - 1071];>Trin_palecto_77166_2 [82 - 1248];>Trin_palecto_77165_2 [82 - 834]	5;5;4	5;5;4	5;5;4			>Cuff_palecto__10781_2 [1 - 1071];>Trin_palecto_77166_2 [82 - 1248];>Trin_palecto_77165_2 [82 - 834]	3	5	5	5	13.4	13.4	13.4	40.516	357	357;389;251	2.1493e-134	0.70191	0.88338	40.334	23	0.82871	1.0464	45.426	23	1.0171	0.94534	51.512	23	225440000	83034000	70347000	72056000				69	10642;17422;18980;35225;45945	True;True;True;True;True	10891;17842;19448;36305;47298	59851;59852;59853;59854;59855;96493;105720;105721;105722;105723;195089;195090;195091;195092;195093;252652;252653;252654;252655;252656;252657;252658;252659	78363;78364;78365;78366;78367;125243;137151;137152;137153;137154;255972;255973;255974;255975;255976;255977;255978;331138;331139;331140;331141;331142;331143;331144;331145;331146	78365;125243;137153;255972;331143
>Trin_palecto_109823_4 [1791 - 1180] (REVERSE SENSE);>Cuff_palecto__10786_2 [720 - 1331],Cuff_palecto__10789_1 [112 - 723],Cuff_palecto__10790_1 [287 - 898]	>Trin_palecto_109823_4 [1791 - 1180] (REVERSE SENSE);>Cuff_palecto__10786_2 [720 - 1331],Cuff_palecto__10789_1 [112 - 723],Cuff_palecto__10790_1 [287 - 898]	13;13	1;1	1;1			>Trin_palecto_109823_4 [1791 - 1180] (REVERSE SENSE);>Cuff_palecto__10786_2 [720 - 1331],Cuff_palecto__10789_1 [112 - 723],Cuff_palecto__10790_1 [287 - 898]	2	13	1	1	62.7	15.7	15.7	23.3	204	204;204	2.6715e-275	0.40697	0.54266	11.576	5	0.38589	0.50854	11.587	5	0.83387	0.81359	13.915	5	11113000	5894900	3160600	2057900				70	976;1143;10441;20161;25304;38394;41368;41369;41370;44274;47236;52582;52639	False;True;False;False;False;False;False;False;False;False;False;False;False	1005;1175;10686;20666;20667;25939;39540;42591;42592;42593;45575;45576;48633;54124;54183	5298;5299;5300;5301;5302;5303;5304;5305;5306;5307;5308;5309;5310;5311;5312;5313;5314;5315;5316;5317;5318;5319;5320;5321;5322;5323;5324;5325;6069;6070;6071;6072;6073;58852;112786;112787;112788;112789;112790;112791;112792;112793;112794;112795;112796;112797;112798;112799;112800;112801;112802;112803;112804;112805;112806;112807;112808;112809;112810;112811;112812;112813;112814;112815;112816;112817;1128…	6860;6861;6862;6863;6864;6865;6866;6867;6868;6869;6870;6871;6872;6873;6874;6875;6876;6877;6878;6879;6880;6881;6882;6883;6884;6885;6886;6887;6888;6889;6890;6891;6892;6893;6894;6895;6896;6897;6898;6899;6900;6901;6902;6903;6904;6905;6906;6907;6908;7821;7822;7823;7824;7825;76858;146707;146708;146709;146710;146711;146712;146713;146714;146715;146716;146717;146718;146719;146720;146721;146722;146723;1467…	6871;7824;76858;146728;186670;276776;296933;296937;296976;318301;340769;380191;380662	32	145
L5KLP0;>Cuff_palecto__10792_3 [1 - 1527];>Cuff_palecto__10791_4 [465 - 1991];>Cuff_palecto__10793_2 [198 - 1] (REVERSE SENSE)	L5KLP0;>Cuff_palecto__10792_3 [1 - 1527];>Cuff_palecto__10791_4 [465 - 1991]	29;29;29;2	1;1;1;0	1;1;1;0			>tr|L5KLP0|L5KLP0_PTEAL Protein disulfide-isomerase OS=Pteropus alecto GN=PAL_GLEAN10014525 PE=3 SV=1;>Cuff_palecto__10792_3 [1 - 1527];>Cuff_palecto__10791_4 [465 - 1991]	4	29	1	1	51.3	1.8	1.8	57.001	509	509;509;509;66	0	NaN	NaN	NaN	1	NaN	NaN	NaN	1	NaN	NaN	NaN	1	15039000	4791900	4550300	5697000				71	6601;8445;8853;8854;12970;12971;17178;19244;20521;21549;23827;28044;32400;33820;34272;35699;37555;44821;44822;46586;47369;48388;48762;48763;48940;48941;49412;49413;52659	False;False;False;False;False;False;False;False;False;False;False;False;False;False;True;False;False;False;False;False;False;False;False;False;False;False;False;False;False	6769;8658;9073;9074;13271;13272;17594;19719;21033;22087;24428;28745;28746;33207;33208;34859;35322;36785;38681;46137;46138;47954;48769;49813;50204;50205;50206;50391;50392;50873;50874;54203	37988;37989;48393;48394;50794;50795;50796;50797;50798;50799;50800;50801;50802;50803;50804;50805;50806;50807;50808;50809;71817;71818;71819;71820;71821;71822;71823;71824;71825;71826;71827;71828;71829;71830;71831;71832;71833;71834;71835;71836;71837;71838;71839;71840;71841;71842;71843;95324;95325;95326;95327;95328;95329;95330;95331;95332;95333;107152;107153;107154;107155;107156;107157;107158;107159;1…	49395;49396;49397;49398;63101;63102;63103;66096;66097;66098;66099;66100;66101;66102;66103;66104;66105;66106;66107;66108;66109;66110;66111;66112;66113;66114;66115;66116;66117;93423;93424;93425;93426;93427;93428;93429;93430;93431;93432;93433;93434;93435;93436;93437;93438;93439;93440;93441;93442;93443;93444;93445;93446;93447;93448;93449;93450;123709;123710;123711;123712;123713;123714;123715;123716;1…	49396;63101;66097;66117;93428;93449;123711;139186;149343;157989;174953;205768;235520;245189;248421;259963;271508;322445;322453;335724;341780;349648;352935;352957;354352;354375;357623;357636;380803	33;34;35	325;357;426
L5KN61;>Trin_palecto_106922_5 [2907 - 2047] (REVERSE SENSE);>Cuff_palecto__10806_1 [1 - 861];>Cuff_palecto__10805_1 [358 - 1218]	L5KN61;>Trin_palecto_106922_5 [2907 - 2047] (REVERSE SENSE);>Cuff_palecto__10806_1 [1 - 861];>Cuff_palecto__10805_1 [358 - 1218]	12;12;12;12	12;12;12;12	12;12;12;12			>tr|L5KN61|L5KN61_PTEAL Mitochondrial dicarboxylate carrier OS=Pteropus alecto GN=PAL_GLEAN10014531 PE=3 SV=1;>Trin_palecto_106922_5 [2907 - 2047] (REVERSE SENSE);>Cuff_palecto__10806_1 [1 - 861];>Cuff_palecto__10805_1 [358 - 1218]	4	12	12	12	42.2	42.2	42.2	31.457	287	287;287;287;287	1.0757e-193	0.71337	0.92366	34.798	75	0.63742	0.78811	35.519	75	0.8998	0.84747	30.534	75	775280000	302430000	250650000	222200000				72	7958;7959;12803;15835;16915;17130;27021;27421;33415;35871;37957;48361	True;True;True;True;True;True;True;True;True;True;True;True	8163;8164;13099;16215;17319;17539;27699;27700;28109;28110;34419;34420;36963;39092;49786	45540;45541;45542;45543;45544;45545;45546;45547;45548;45549;70662;70663;70664;70665;70666;87169;87170;87171;87172;87173;87174;93778;93779;93780;95025;95026;95027;95028;95029;150325;150326;150327;150328;152853;152854;152855;152856;152857;152858;184738;184739;184740;184741;184742;184743;199077;199078;199079;199080;199081;199082;199083;199084;199085;199086;199087;199088;199089;199090;199091;199092;1…	59488;59489;59490;59491;59492;59493;59494;59495;59496;59497;59498;59499;59500;92002;92003;92004;92005;92006;113200;113201;113202;113203;113204;113205;113206;113207;113208;113209;113210;121816;121817;121818;123325;123326;123327;123328;123329;123330;123331;123332;123333;123334;198039;198040;198041;198042;201190;201191;201192;201193;201194;201195;201196;201197;201198;242369;242370;242371;242372;2423…	59492;59499;92006;113202;121818;123325;198041;201192;242375;261249;274269;349374	36;37	44;47
L5KNN1;>Trin_palecto_64131_2 [869 - 276] (REVERSE SENSE);>Cuff_palecto__10812_1 [1 - 594];>Cuff_palecto__10808_4 [4057 - 4650],Cuff_palecto__10809_5 [5057 - 5650],Cuff_palecto__10810_4 [5110 - 5703],Cuff_palecto__10811_11 [9565 - 10158]	L5KNN1;>Trin_palecto_64131_2 [869 - 276] (REVERSE SENSE);>Cuff_palecto__10812_1 [1 - 594];>Cuff_palecto__10808_4 [4057 - 4650],Cuff_palecto__10809_5 [5057 - 5650],Cuff_palecto__10810_4 [5110 - 5703],Cuff_palecto__10811_11 [9565 - 10158]	4;4;4;4	4;4;4;4	4;4;4;4			>tr|L5KNN1|L5KNN1_PTEAL 39S ribosomal protein L12, mitochondrial OS=Pteropus alecto GN=PAL_GLEAN10014533 PE=4 SV=1;>Trin_palecto_64131_2 [869 - 276] (REVERSE SENSE);>Cuff_palecto__10812_1 [1 - 594];>Cuff_palecto__10808_4 [4057 - 4650],Cuff_palecto__10809_5	4	4	4	4	18.7	18.7	18.7	21.611	198	198;198;198;198	3.4216e-23	0.75669	1.0281	14.024	9	0.79072	1.004	19.035	9	0.97343	0.93881	11.572	9	77659000	27078000	27305000	23275000				73	15645;24576;31587;35956	True;True;True;True	16017;25195;32362;37049	86278;86279;137576;137577;174839;199426;199427;199428;199429	112032;112033;112034;180763;180764;180765;180766;180767;229422;261707;261708;261709;261710;261711	112032;180764;229422;261708
L5KL10;>Cuff_palecto__10814_2 [1 - 1770];>Cuff_palecto__10809_3 [954 - 3083],Cuff_palecto__10810_2 [1007 - 3136],Cuff_palecto__10811_9 [5462 - 7591];>Trin_palecto_98449_2 [99 - 2429];>Cuff_palecto__10808_2 [587 - 2083]	L5KL10;>Cuff_palecto__10814_2 [1 - 1770];>Cuff_palecto__10809_3 [954 - 3083],Cuff_palecto__10810_2 [1007 - 3136],Cuff_palecto__10811_9 [5462 - 7591];>Trin_palecto_98449_2 [99 - 2429]	13;13;13;13;5	13;13;13;13;5	13;13;13;13;5			>tr|L5KL10|L5KL10_PTEAL Hepatocyte growth factor-regulated tyrosine kinase substrate OS=Pteropus alecto GN=PAL_GLEAN10014535 PE=4 SV=1;>Cuff_palecto__10814_2 [1 - 1770];>Cuff_palecto__10809_3 [954 - 3083],Cuff_palecto__10810_2 [1007 - 3136],Cuff_palecto__1	5	13	13	13	19.3	19.3	19.3	67.58	590	590;590;710;777;499	5.5817e-96	0.80423	0.99916	26.177	50	0.70573	0.82295	41.138	50	0.86141	0.78787	39.907	50	695160000	260790000	230900000	203470000				74	601;2762;3226;11859;24891;32263;33761;36971;39468;47305;47699;50003;51029	True;True;True;True;True;True;True;True;True;True;True;True;True	621;2836;3313;12131;25513;33050;34799;38084;40623;48702;49110;51484;52532	3105;15928;15929;15930;15931;15932;15933;15934;18523;18524;18525;18526;18527;18528;18529;18530;65855;139088;139089;139090;139091;178931;186454;186455;186456;186457;204047;204048;204049;216773;260462;260463;260464;260465;262555;262556;262557;262558;262559;262560;262561;262562;262563;276018;276019;276020;276021;276022;281613;281614	3954;20541;20542;20543;20544;20545;20546;20547;23962;23963;23964;23965;23966;23967;23968;23969;23970;85884;183024;183025;183026;183027;183028;183029;234677;244700;244701;244702;244703;244704;244705;267699;267700;267701;283910;341380;341381;341382;341383;341384;344108;344109;344110;344111;344112;344113;344114;344115;344116;344117;344118;344119;344120;344121;344122;361816;361817;361818;361819;36182…	3954;20545;23970;85884;183029;234677;244701;267700;283910;341380;344117;361818;369219
L5KLQ3;>Cuff_palecto__10817_1 [1 - 726];>Trin_palecto_147517_1 [142 - 747],Trin_palecto_147518_1 [142 - 747],Trin_palecto_147519_1 [142 - 747],Trin_palecto_147520_1 [142 - 747],Trin_palecto_147521_1 [142 - 747],Trin_palecto_147522_1 [142 - 747],Trin_palecto_147523_1 [142 - 747],Trin_palecto_147524_1 [142 - 747],Trin_palecto_147525_1 [142 - 747],Trin_palecto_147526_1 [142 - 747],Trin_palecto_14752…	L5KLQ3;>Cuff_palecto__10817_1 [1 - 726];>Trin_palecto_147517_1 [142 - 747],Trin_palecto_147518_1 [142 - 747],Trin_palecto_147519_1 [142 - 747],Trin_palecto_147520_1 [142 - 747],Trin_palecto_147521_1 [142 - 747],Trin_palecto_147522_1 [142 - 747],Trin_palecto_147523_1 [142 - 747],Trin_palecto_147524_1 [142 - 747],Trin_palecto_147525_1 [142 - 747],Trin_palecto_147526_1 [142 - 747],Trin_palecto_14752…	5;5;4;4	5;5;4;4	5;5;4;4			>tr|L5KLQ3|L5KLQ3_PTEAL Coiled-coil domain-containing protein 137 OS=Pteropus alecto GN=PAL_GLEAN10014537 PE=4 SV=1;>Cuff_palecto__10817_1 [1 - 726];>Trin_palecto_147517_1 [142 - 747],Trin_palecto_147518_1 [142 - 747],Trin_palecto_147519_1 [142 - 747],Trin	4	5	5	5	23.1	23.1	23.1	27.966	242	242;242;202;202	1.3432e-19	0.76322	1.006	13.523	14	0.46891	0.59981	45.563	14	0.57048	0.54297	53.937	14	85459000	33974000	28834000	22651000				75	18066;26632;26636;35234;35249	True;True;True;True;True	18500;27296;27300;36314;36329	100085;100086;100087;148313;148314;148315;148316;148317;148318;148352;195159;195160;195161;195231	129938;129939;129940;195593;195594;195595;195596;195597;195598;195599;195600;195601;195602;195643;256065;256066;256067;256152	129938;195600;195643;256066;256152
L5KNP0;>Cuff_palecto__10832_1 [1 - 1125];>Cuff_palecto__10831_1 [68 - 1192];>Trin_palecto_102406_1 [67 - 513];>Trin_palecto_193520_2 [237 - 1] (REVERSE SENSE);L5K4L2;>Cuff_palecto__42203_1 [1 - 411]	L5KNP0;>Cuff_palecto__10832_1 [1 - 1125];>Cuff_palecto__10831_1 [68 - 1192]	41;41;41;15;7;3;3	41;41;41;15;7;3;3	2;2;2;1;0;0;0			>tr|L5KNP0|L5KNP0_PTEAL Actin, cytoplasmic 2 OS=Pteropus alecto GN=PAL_GLEAN10014545 PE=3 SV=1;>Cuff_palecto__10832_1 [1 - 1125];>Cuff_palecto__10831_1 [68 - 1192]	7	41	41	2	84.8	84.8	12	41.776	375	375;375;375;149;79;137;137	0	0.70047	0.88259	33.471	1808	0.77212	0.91514	44.708	1809	1.1003	1.0154	29.866	1807	296780000000	104740000000	89463000000	102570000000				76	1518;4412;4413;5009;5420;7509;7510;7568;8241;8242;9486;10414;10415;10440;10533;18459;18460;18461;19357;19358;19359;21002;21003;21357;21358;21802;21803;23276;23651;25993;26158;33252;36967;36968;39189;43747;43748;46340;47156;47157;53101	True;True;True;True;True;True;True;True;True;True;True;True;True;True;True;True;True;True;True;True;True;True;True;True;True;True;True;True;True;True;True;True;True;True;True;True;True;True;True;True;True	1555;4519;4520;5129;5130;5553;7699;7700;7701;7760;7761;8451;8452;9714;9715;10658;10659;10660;10685;10779;18910;18911;18912;19835;19836;19837;19838;19839;19840;19841;19842;21530;21531;21894;21895;22349;22350;23869;24249;24250;26642;26809;26810;34241;34242;38080;38081;40339;45028;45029;47704;47705;48551;48552;54661	8126;8127;8128;8129;8130;8131;8132;8133;8134;8135;8136;8137;8138;8139;8140;8141;8142;8143;8144;8145;8146;8147;8148;8149;8150;8151;8152;8153;8154;8155;8156;8157;8158;8159;8160;8161;8162;8163;8164;8165;8166;8167;8168;8169;8170;8171;8172;8173;8174;8175;8176;8177;8178;8179;8180;8181;8182;8183;8184;8185;8186;8187;8188;8189;8190;8191;8192;8193;8194;8195;25539;25540;25541;25542;25543;25544;25545;25546;2…	10361;10362;10363;10364;10365;10366;10367;10368;10369;10370;10371;10372;10373;10374;10375;10376;10377;10378;10379;10380;10381;10382;10383;10384;10385;10386;10387;10388;10389;10390;10391;10392;10393;10394;10395;10396;10397;10398;10399;10400;10401;10402;10403;10404;10405;10406;10407;10408;10409;10410;10411;10412;10413;10414;10415;10416;10417;10418;10419;10420;10421;10422;10423;10424;10425;10426;104…	10415;33054;33111;37425;40270;56249;56323;56726;61383;61484;70727;76555;76560;76847;77541;133160;133212;133260;140306;140342;140394;153335;153356;156569;156573;159853;159867;170755;173624;191338;192519;241472;267477;267665;282032;314059;314206;333855;340040;340089;384278	38;39;40;41;42;43;44	16;44;47;153;190;305;325
>Cuff_palecto__10864_3 [79 - 3168];>Cuff_palecto__10862_3 [299 - 3496];L5KN72;>Cuff_palecto__10863_3 [1 - 3213];>Trin_palecto_161690_16 [8391 - 5158] (REVERSE SENSE),Trin_palecto_161693_14 [7296 - 4063] (REVERSE SENSE),Trin_palecto_161698_13 [6362 - 3129] (REVERSE SENSE);>Cuff_palecto__10868_25 [5028 - 4783] (REVERSE SENSE);>Cuff_palecto__10868_27 [4651 - 3569] (REVERSE SENSE)	>Cuff_palecto__10864_3 [79 - 3168];>Cuff_palecto__10862_3 [299 - 3496];L5KN72;>Cuff_palecto__10863_3 [1 - 3213];>Trin_palecto_161690_16 [8391 - 5158] (REVERSE SENSE),Trin_palecto_161693_14 [7296 - 4063] (REVERSE SENSE),Trin_palecto_161698_13 [6362 - 3129] (REVERSE SENSE)	6;6;6;6;6;2;1	6;6;6;6;6;2;1	6;6;6;6;6;2;1			>Cuff_palecto__10864_3 [79 - 3168];>Cuff_palecto__10862_3 [299 - 3496];>tr|L5KN72|L5KN72_PTEAL Putative sodium-coupled neutral amino acid transporter 10 OS=Pteropus alecto GN=PAL_GLEAN10014550 PE=4 SV=1;>Cuff_palecto__10863_3 [1 - 3213];>Trin_palecto_16169	7	6	6	6	9.8	9.8	9.8	109.32	1030	1030;1066;1071;1071;1078;82;361	2.9076e-27	0.71162	0.85526	33.703	10	0.60143	0.67109	32.169	10	0.9099	0.85101	14.683	10	36137000	14452000	11969000	9715600				77	1097;3242;16856;28427;36573;51107	True;True;True;True;True;True	1128;3329;17260;29139;37675;52611	5859;18584;18585;18586;93461;158413;201883;201884;201885;201886;281983	7568;24036;24037;24038;121394;208595;264847;264848;264849;264850;264851;369717	7568;24037;121394;208595;264850;369717
L5KN79;>Cuff_palecto__10907_3 [1 - 4005];>Cuff_palecto__10906_2 [996 - 5000];>Trin_palecto_140148_9 [3491 - 3] (REVERSE SENSE)	L5KN79;>Cuff_palecto__10907_3 [1 - 4005];>Cuff_palecto__10906_2 [996 - 5000];>Trin_palecto_140148_9 [3491 - 3] (REVERSE SENSE)	4;4;4;2	4;4;4;2	4;4;4;2			>tr|L5KN79|L5KN79_PTEAL Regulatory-associated protein of mTOR OS=Pteropus alecto GN=PAL_GLEAN10014567 PE=4 SV=1;>Cuff_palecto__10907_3 [1 - 4005];>Cuff_palecto__10906_2 [996 - 5000];>Trin_palecto_140148_9 [3491 - 3] (REVERSE SENSE)	4	4	4	4	3.3	3.3	3.3	149.05	1335	1335;1335;1335;1163	1.8652e-14	0.94859	1.2094	32.644	10	0.66819	0.87001	127.32	10	0.75431	0.75042	95.567	10	11425000	3512900	2837900	5074100				78	26037;32334;36768;41805	True;True;True;True	26686;33130;37872;43034	145188;179200;179201;202874;202875;202876;202877;202878;202879;202880;229501	191577;235017;235018;266201;266202;266203;266204;266205;266206;266207;300391	191577;235017;266201;300391
>Cuff_palecto__10921_4 [6 - 14987];>Cuff_palecto__10920_4 [6 - 14903];>Cuff_palecto__10922_4 [6 - 14942];>Cuff_palecto__10919_4 [1 - 14901];L5KL35;>Cuff_palecto__10923_4 [1 - 14856]	>Cuff_palecto__10921_4 [6 - 14987];>Cuff_palecto__10920_4 [6 - 14903];>Cuff_palecto__10922_4 [6 - 14942];>Cuff_palecto__10919_4 [1 - 14901];L5KL35;>Cuff_palecto__10923_4 [1 - 14856]	96;95;95;94;93;93	96;95;95;94;93;93	3;3;3;3;3;3			>Cuff_palecto__10921_4 [6 - 14987];>Cuff_palecto__10920_4 [6 - 14903];>Cuff_palecto__10922_4 [6 - 14942];>Cuff_palecto__10919_4 [1 - 14901];>tr|L5KL35|L5KL35_PTEAL RING finger protein 213 OS=Pteropus alecto GN=PAL_GLEAN10014577 PE=4 SV=1;>Cuff_palecto__109	6	96	96	3	21.9	21.9	1	563.11	4994	4994;4966;4979;4967;4952;4952	0	0.87651	1.0433	23.113	286	0.94429	1.0465	32.72	286	1.0881	0.99721	28.38	286	1749700000	573610000	541810000	634300000				79	1198;1355;2183;2428;2538;4417;5251;6270;6284;6305;6513;7187;7236;7526;7885;8314;8834;9031;9314;9472;12164;12243;13557;13845;13999;14834;15145;15185;15217;16391;16608;17709;18515;18692;19087;19736;21142;21412;21421;22319;23085;23628;23659;24095;24475;25506;26247;26672;26948;28071;28885;28978;29068;29245;29959;30370;30877;31570;31572;32147;32651;32978;33326;33694;34048;34156;35515;38617;39920;40064…	True;True;True;True;True;True;True;True;True;True;True;True;True;True;True;True;True;True;True;True;True;True;True;True;True;True;True;True;True;True;True;True;True;True;True;True;True;True;True;True;True;True;True;True;True;True;True;True;True;True;True;True;True;True;True;True;True;True;True;True;True;True;True;True;True;True;True;True;True;True;True;True;True;True;True;True;True;True;True;True…	1232;1389;2248;2498;2610;4524;5378;6420;6435;6456;6678;7369;7418;7717;8090;8525;9054;9253;9539;9700;12443;12522;13872;14167;14326;15186;15502;15544;15579;16786;17012;18136;18966;19150;19556;20229;21674;21949;21959;22891;23675;24226;24258;24706;25093;26149;26899;27338;27624;28776;29599;29696;29786;29965;30706;31127;31636;32345;32347;32932;33514;33912;34324;34726;35093;35203;36599;39764;41091;41240…	6336;6337;7219;7220;7221;7222;7223;7224;12633;12634;12635;13996;13997;14655;14656;14657;14658;14659;14660;25682;25683;25684;25685;25686;30105;35733;35734;35735;35736;35855;35856;36083;36084;37375;37376;41165;41166;41167;41168;41464;41465;41466;41467;41468;41469;41470;43163;43164;43165;43166;43167;43168;43169;45081;45082;45083;45084;45085;47687;50681;50682;50683;50684;50685;51796;53228;53229;53230…	8140;8141;9230;9231;9232;9233;9234;9235;16247;16248;16249;16250;16251;16252;18113;18114;18942;18943;18944;18945;18946;18947;18948;18949;18950;33184;33185;33186;33187;33188;39030;46551;46552;46553;46554;46698;46699;46978;46979;46980;46981;48605;48606;53741;53742;53743;53744;53745;53746;53747;54131;54132;54133;54134;54135;54136;54137;56422;56423;56424;56425;56426;56427;56428;58909;58910;58911;58912…	8140;9231;16248;18113;18950;33185;39030;46552;46698;46980;48605;53742;54133;56424;58911;62169;65973;67378;69323;70607;87616;88253;97313;99211;100278;105960;108058;108401;108690;117844;119435;127148;133567;134947;138077;143490;154491;157027;157068;163784;169178;173436;173730;177113;180225;188003;193063;195825;197639;206031;211808;212447;212925;213729;218381;221079;224588;229332;229339;233722;23741…
L5KL47;>Trin_palecto_65371_1 [122 - 1354];>Cuff_palecto__10950_1 [1 - 1233]	L5KL47;>Trin_palecto_65371_1 [122 - 1354];>Cuff_palecto__10950_1 [1 - 1233]	27;27;27	22;22;22	22;22;22			>tr|L5KL47|L5KL47_PTEAL Eukaryotic initiation factor 4A-III OS=Pteropus alecto GN=PAL_GLEAN10014590 PE=4 SV=1;>Trin_palecto_65371_1 [122 - 1354];>Cuff_palecto__10950_1 [1 - 1233]	3	27	22	22	45.7	39.7	39.7	46.84	411	411;411;411	2.1525e-236	0.82594	1.0477	20.83	176	0.93707	1.1353	23.214	176	1.1576	1.0826	20.647	176	5060300000	1810200000	1469800000	1780300000				80	463;6184;8478;9082;10675;11680;12195;14155;15949;16600;16601;17634;18056;18057;24057;24058;24344;25125;26321;28815;33036;37003;37004;38994;39327;47596;49101	True;True;True;True;True;True;True;True;True;False;False;True;True;True;True;True;True;False;True;True;True;True;True;True;False;False;True	480;481;6334;8691;9306;10924;11950;12474;14490;16331;17004;17005;18060;18489;18490;24667;24668;24958;25756;26978;29529;33981;38117;38118;40142;40480;49003;50554	2091;2092;2093;2094;2095;2096;2097;2098;2099;2100;2101;2102;2103;2104;35249;35250;35251;48521;48522;48523;48524;52046;52047;52048;52049;52050;60102;60103;60104;60105;60106;60107;60108;65006;65007;65008;65009;65010;67447;67448;67449;67450;67451;67452;67453;67454;67455;67456;67457;67458;67459;67460;67461;67462;77789;77790;77791;77792;77793;88194;88195;88196;88197;88198;88199;88200;88201;88202;88203…	2771;2772;2773;2774;2775;2776;2777;2778;2779;2780;2781;2782;2783;2784;2785;2786;2787;45946;45947;45948;45949;63265;63266;63267;63268;63269;63270;63271;63272;63273;63274;67696;67697;67698;67699;67700;67701;67702;67703;78703;78704;78705;78706;78707;78708;78709;78710;78711;84855;84856;84857;84858;84859;84860;87880;87881;87882;87883;87884;87885;87886;87887;87888;87889;87890;87891;87892;87893;87894;87…	2785;45949;63267;67703;78709;84858;87893;101237;114681;119314;119318;126747;129867;129869;176613;176624;179185;184939;193563;211366;240163;267865;267872;280731;283032;343358;355538	45	7
L5KN86;>Cuff_palecto__10952_3 [1 - 2778];>Trin_palecto_134960_3 [320 - 3151];>Trin_palecto_134961_6 [3529 - 4374];>Cuff_palecto__10951_3 [203 - 2677];>Cuff_palecto__10951_4 [2688 - 3023];>Trin_palecto_134961_2 [320 - 2263]	L5KN86;>Cuff_palecto__10952_3 [1 - 2778];>Trin_palecto_134960_3 [320 - 3151];>Trin_palecto_134961_6 [3529 - 4374];>Cuff_palecto__10951_3 [203 - 2677]	4;4;4;3;3;1;1	4;4;4;3;3;1;1	4;4;4;3;3;1;1			>tr|L5KN86|L5KN86_PTEAL Lysosomal alpha-glucosidase OS=Pteropus alecto GN=PAL_GLEAN10014592 PE=4 SV=1;>Cuff_palecto__10952_3 [1 - 2778];>Trin_palecto_134960_3 [320 - 3151];>Trin_palecto_134961_6 [3529 - 4374];>Cuff_palecto__10951_3 [203 - 2677]	7	4	4	4	5.7	5.7	5.7	102.2	926	926;926;944;282;825;112;648	3.8484e-12	0.64463	0.83387	21.637	11	0.52514	0.68022	51.626	11	0.83204	0.81391	38.489	11	20239000	9072500	5866500	5300200				81	6441;14552;15419;34291	True;True;True;True	6599;14898;15786;35342	36847;36848;36849;36850;36851;36852;80010;84978;84979;84980;189438;189439	47908;47909;47910;47911;47912;47913;104087;110367;110368;110369;248570;248571	47913;104087;110368;248571
>Trin_palecto_133763_5 [1325 - 876] (REVERSE SENSE),Trin_palecto_133765_6 [2255 - 1806] (REVERSE SENSE);>Cuff_palecto__10978_1 [635 - 1084]	>Trin_palecto_133763_5 [1325 - 876] (REVERSE SENSE),Trin_palecto_133765_6 [2255 - 1806] (REVERSE SENSE);>Cuff_palecto__10978_1 [635 - 1084]	1;1	1;1	1;1			>Trin_palecto_133763_5 [1325 - 876] (REVERSE SENSE),Trin_palecto_133765_6 [2255 - 1806] (REVERSE SENSE);>Cuff_palecto__10978_1 [635 - 1084]	2	1	1	1	6.7	6.7	6.7	16.398	150	150;150	0.0018783	NaN	NaN	NaN	1	NaN	NaN	NaN	1	NaN	NaN	NaN	1	3801000	1424000	1246700	1130400				82	33213	TRUE	34193	183860	241213	241213	46	1
L5KKW1;>Cuff_palecto__10987_2 [1 - 1119];>Cuff_palecto__10986_2 [110 - 1228]	L5KKW1;>Cuff_palecto__10987_2 [1 - 1119];>Cuff_palecto__10986_2 [110 - 1228]	2;2;2	2;2;2	2;2;2			>tr|L5KKW1|L5KKW1_PTEAL Chromobox protein like protein 8 OS=Pteropus alecto GN=PAL_GLEAN10014605 PE=4 SV=1;>Cuff_palecto__10987_2 [1 - 1119];>Cuff_palecto__10986_2 [110 - 1228]	3	2	2	2	4.8	4.8	4.8	41.121	373	373;373;373	7.0583e-07	0.79557	1.0271	7.7755	5	0.43281	0.54768	11.757	5	0.53984	0.50948	19.706	5	18854000	7630600	7212900	4010500				83	25831;47871	True;True	26477;49286	144099;144100;263604;263605;263606	190230;190231;345425;345426;345427;345428	190231;345426
L5KLW1;>Trin_palecto_58534_1 [138 - 1340];>Cuff_palecto__11017_1 [1 - 1203];>Cuff_palecto__11016_2 [1098 - 2300]	L5KLW1;>Trin_palecto_58534_1 [138 - 1340];>Cuff_palecto__11017_1 [1 - 1203];>Cuff_palecto__11016_2 [1098 - 2300]	4;4;4;4	4;4;4;4	4;4;4;4			>tr|L5KLW1|L5KLW1_PTEAL Soluble calcium-activated nucleotidase 1 OS=Pteropus alecto GN=PAL_GLEAN10014623 PE=4 SV=1;>Trin_palecto_58534_1 [138 - 1340];>Cuff_palecto__11017_1 [1 - 1203];>Cuff_palecto__11016_2 [1098 - 2300]	4	4	4	4	13.2	13.2	13.2	44.539	401	401;401;401;401	1.6275e-16	0.93744	1.22	43.189	8	0.76885	0.97553	45.769	8	0.88136	0.84039	17.947	8	10335000	4388000	3541300	2406200				84	3438;4587;44791;48239	True;True;True;True	3526;4697;46107;49663	19678;26701;26702;26703;26704;26705;245891;265891	25412;34440;34441;34442;34443;34444;322164;322165;348455	25412;34440;322164;348455
>Cuff_palecto__11020_1 [36 - 569];L5KL66;>Trin_palecto_107530_6 [3432 - 2773] (REVERSE SENSE);>Cuff_palecto__11023_1 [115 - 543];>Cuff_palecto__11022_1 [465 - 893];>Cuff_palecto__11019_1 [36 - 620]	>Cuff_palecto__11020_1 [36 - 569];L5KL66;>Trin_palecto_107530_6 [3432 - 2773] (REVERSE SENSE);>Cuff_palecto__11023_1 [115 - 543];>Cuff_palecto__11022_1 [465 - 893];>Cuff_palecto__11019_1 [36 - 620]	3;3;3;2;2;2	3;3;3;2;2;2	3;3;3;2;2;2			>Cuff_palecto__11020_1 [36 - 569];>tr|L5KL66|L5KL66_PTEAL Metalloproteinase inhibitor 2 (Fragment) OS=Pteropus alecto GN=PAL_GLEAN10014627 PE=4 SV=1;>Trin_palecto_107530_6 [3432 - 2773] (REVERSE SENSE);>Cuff_palecto__11023_1 [115 - 543];>Cuff_palecto__1102	6	3	3	3	21.9	21.9	21.9	20.151	178	178;181;220;143;143;195	3.2247e-11	0.53731	0.70975	26.928	5	0.64271	0.87398	22.576	5	1.228	1.1804	15.703	5	1862600	879660	477800	505130				85	12324;15169;40270	True;True;True	12608;15527;41452	68189;68190;83317;83318;221034;221035	88856;88857;108260;108261;289310;289311	88857;108260;289310
>Trin_palecto_144031_3 [209 - 2644];L5KN96;>Cuff_palecto__11026_4 [1 - 3021];>Cuff_palecto__11025_4 [226 - 3507];>Trin_palecto_144032_1 [209 - 688]	>Trin_palecto_144031_3 [209 - 2644];L5KN96;>Cuff_palecto__11026_4 [1 - 3021];>Cuff_palecto__11025_4 [226 - 3507];>Trin_palecto_144032_1 [209 - 688]	2;2;2;2;1	2;2;2;2;1	2;2;2;2;1			>Trin_palecto_144031_3 [209 - 2644];>tr|L5KN96|L5KN96_PTEAL Ubiquitin carboxyl-terminal hydrolase OS=Pteropus alecto GN=PAL_GLEAN10014628 PE=3 SV=1;>Cuff_palecto__11026_4 [1 - 3021];>Cuff_palecto__11025_4 [226 - 3507];>Trin_palecto_144032_1 [209 - 688]	5	2	2	2	2.7	2.7	2.7	87.205	812	812;1007;1007;1094;160	1.8574e-05	0.92208	1.1508	2.2676	2	0.67901	0.87384	7.177	2	0.73109	0.72022	12.044	2	6094100	2226400	2402200	1465500				86	13481;40809	True;True	13796;42016	74487;224028	96848;293151	96848;293151
L5KL79;>Trin_palecto_84727_2 [193 - 618];>Cuff_palecto__11071_1 [1 - 426];>Cuff_palecto__11069_2 [193 - 618]	L5KL79;>Trin_palecto_84727_2 [193 - 618];>Cuff_palecto__11071_1 [1 - 426];>Cuff_palecto__11069_2 [193 - 618]	6;6;6;6	6;6;6;6	6;6;6;6			>tr|L5KL79|L5KL79_PTEAL Baculoviral IAP repeat-containing protein 5 OS=Pteropus alecto GN=PAL_GLEAN10014647 PE=4 SV=1;>Trin_palecto_84727_2 [193 - 618];>Cuff_palecto__11071_1 [1 - 426];>Cuff_palecto__11069_2 [193 - 618]	4	6	6	6	45.8	45.8	45.8	16.304	142	142;142;142;142	1.4301e-18	0.5989	0.79072	14.83	10	0.7845	0.98211	24.463	10	1.3793	1.2587	20.617	10	17117000	7213200	4115500	5788200				87	10752;19481;24892;35859;36992;51916	True;True;True;True;True;True	11002;19966;25514;36951;38106;53438	60466;60467;60468;60469;108770;108771;139092;199042;204147;204148;286069;286070	79153;79154;79155;79156;79157;79158;79159;79160;141458;141459;141460;141461;183030;261181;267833;267834;267835;267836;267837;374826;374827	79157;141461;183030;261181;267836;374826
L5KLX6;>Trin_palecto_147235_1 [185 - 913];>Cuff_palecto__11084_1 [1 - 729];>Cuff_palecto__11082_1 [130 - 858],Cuff_palecto__11083_1 [89 - 817];>Trin_palecto_147236_4 [4103 - 4498]	L5KLX6;>Trin_palecto_147235_1 [185 - 913];>Cuff_palecto__11084_1 [1 - 729];>Cuff_palecto__11082_1 [130 - 858],Cuff_palecto__11083_1 [89 - 817];>Trin_palecto_147236_4 [4103 - 4498]	10;10;10;10;5	10;10;10;10;5	10;10;10;10;5			>tr|L5KLX6|L5KLX6_PTEAL Thymidine kinase OS=Pteropus alecto GN=PAL_GLEAN10014649 PE=3 SV=1;>Trin_palecto_147235_1 [185 - 913];>Cuff_palecto__11084_1 [1 - 729];>Cuff_palecto__11082_1 [130 - 858],Cuff_palecto__11083_1 [89 - 817];>Trin_palecto_147236_4 [4103	5	10	10	10	48.6	48.6	48.6	26.709	243	243;243;243;243;132	1.114e-58	0.5995	0.78281	28.563	40	0.62611	0.781	31.912	40	1.1101	1.0329	17.257	40	369820000	186430000	86186000	97205000				88	3844;12363;14412;17544;23548;24769;31121;35609;40214;53273	True;True;True;True;True;True;True;True;True;True	3941;12647;14756;17967;17968;24146;25391;31886;36694;41393;54835	22183;22184;22185;22186;68351;68352;68353;79208;79209;97161;97162;97163;97164;132570;138381;138382;138383;138384;138385;138386;138387;138388;138389;138390;138391;138392;138393;172222;172223;172224;172225;172226;197549;197550;197551;197552;220722;220723;294100;294101	28705;28706;28707;28708;28709;28710;28711;28712;28713;89067;89068;89069;103122;103123;126130;126131;126132;126133;126134;172799;172800;172801;172802;182035;182036;182037;182038;182039;182040;182041;182042;182043;182044;182045;182046;182047;182048;226007;226008;226009;226010;226011;259211;259212;259213;259214;288908;288909;385460;385461	28712;89068;103123;126130;172800;182038;226008;259214;288909;385460	47	28
>Cuff_palecto__11118_2 [901 - 2655];L5KLY8;>Cuff_palecto__11121_1 [1 - 1317];>Cuff_palecto__11119_1 [543 - 1859],Cuff_palecto__11120_2 [880 - 2196]	>Cuff_palecto__11118_2 [901 - 2655];L5KLY8;>Cuff_palecto__11121_1 [1 - 1317];>Cuff_palecto__11119_1 [543 - 1859],Cuff_palecto__11120_2 [880 - 2196]	22;17;17;17	1;1;1;1	1;1;1;1			>Cuff_palecto__11118_2 [901 - 2655];>tr|L5KLY8|L5KLY8_PTEAL Septin-9 OS=Pteropus alecto GN=PAL_GLEAN10014666 PE=3 SV=1;>Cuff_palecto__11121_1 [1 - 1317];>Cuff_palecto__11119_1 [543 - 1859],Cuff_palecto__11120_2 [880 - 2196]	4	22	1	1	53	2.6	2.6	63.315	585	585;439;439;439	9.1969e-231	0.38847	0.49472	12.675	2	0.24724	0.30511	12.034	2	0.57052	0.5406	15.426	2	18770000	11077000	4641600	3051500				89	839;6902;9669;11290;13642;14369;22801;26611;27586;31457;35981;39740;39746;40710;41406;42392;42614;43255;50121;51002;52883;52884	False;False;False;False;False;False;False;False;False;False;False;False;False;False;False;True;False;False;False;False;False;False	865;7078;9901;11554;13958;14713;23386;27275;28276;32231;37075;40904;40910;41915;42630;43644;43871;44526;51606;52505;54432;54433	4499;4500;4501;4502;39569;54957;54958;63324;75356;75357;75358;75359;78987;128494;128495;148247;148248;148249;148250;148251;153582;153583;174086;199558;199559;218133;218134;218163;218164;218165;218166;223630;223631;223632;227172;227173;227174;232541;232542;233620;233621;237155;237156;237157;237158;237159;237160;276555;276556;276557;281466;281467;281468;281469;291889;291890;291891;291892;291893;291…	5826;5827;5828;5829;51449;71718;71719;82725;97963;97964;97965;97966;97967;97968;97969;97970;102829;167252;167253;167254;195493;195494;195495;195496;195497;202130;202131;228463;261869;261870;285589;285590;285591;285592;285630;285631;285632;285633;285634;285635;285636;292635;292636;292637;297335;297336;297337;297338;297339;304481;304482;304483;305872;305873;310414;310415;310416;310417;310418;310419…	5829;51449;71719;82725;97964;102829;167252;195495;202130;228463;261869;285589;285634;292636;297338;304483;305873;310419;362530;369051;382464;382475
L5KNW8;>Cuff_palecto__11130_2 [1 - 2016];>Trin_palecto_134952_10 [4333 - 2192] (REVERSE SENSE),Trin_palecto_134953_10 [4333 - 2192] (REVERSE SENSE),Trin_palecto_134954_13 [6764 - 4623] (REVERSE SENSE),Trin_palecto_134955_13 [6764 - 4623] (REVERSE SENSE);>Cuff_palecto__11131_3 [356 - 2497],Cuff_palecto__11132_3 [436 - 2577];>Trin_palecto_134951_7 [2649 - 496] (REVERSE SENSE),Trin_palecto_134956_7 …	L5KNW8;>Cuff_palecto__11130_2 [1 - 2016];>Trin_palecto_134952_10 [4333 - 2192] (REVERSE SENSE),Trin_palecto_134953_10 [4333 - 2192] (REVERSE SENSE),Trin_palecto_134954_13 [6764 - 4623] (REVERSE SENSE),Trin_palecto_134955_13 [6764 - 4623] (REVERSE SENSE);>Cuff_palecto__11131_3 [356 - 2497],Cuff_palecto__11132_3 [436 - 2577];>Trin_palecto_134951_7 [2649 - 496] (REVERSE SENSE),Trin_palecto_134956_7 …	2;2;1;1;1	2;2;1;1;1	2;2;1;1;1			>tr|L5KNW8|L5KNW8_PTEAL SEC14-like protein 1 OS=Pteropus alecto GN=PAL_GLEAN10014668 PE=4 SV=1;>Cuff_palecto__11130_2 [1 - 2016];>Trin_palecto_134952_10 [4333 - 2192] (REVERSE SENSE),Trin_palecto_134953_10 [4333 - 2192] (REVERSE SENSE),Trin_palecto_134954_	5	2	2	2	3.9	3.9	3.9	76.082	672	672;672;714;714;718	3.1001e-08	NaN	NaN	NaN	1	NaN	NaN	NaN	1	NaN	NaN	NaN	1	2653200	1145200	745010	763010				90	19445;52778	True;True	19928;54325	108537;291359	141097;381757	141097;381757
>Cuff_palecto__11146_9 [314 - 3] (REVERSE SENSE);L5KNX3;>Cuff_palecto__11150_1 [1 - 534];>Cuff_palecto__11148_2 [259 - 792],Cuff_palecto__11149_2 [259 - 792];>Trin_palecto_97441_8 [3079 - 2417] (REVERSE SENSE),Trin_palecto_97443_8 [2699 - 2037] (REVERSE SENSE),Trin_palecto_97444_10 [3585 - 2923] (REVERSE SENSE),Trin_palecto_97445_9 [3205 - 2543] (REVERSE SENSE),Trin_palecto_97446_7 [1437 - 775] (…	>Cuff_palecto__11146_9 [314 - 3] (REVERSE SENSE);L5KNX3;>Cuff_palecto__11150_1 [1 - 534];>Cuff_palecto__11148_2 [259 - 792],Cuff_palecto__11149_2 [259 - 792];>Trin_palecto_97441_8 [3079 - 2417] (REVERSE SENSE),Trin_palecto_97443_8 [2699 - 2037] (REVERSE SENSE),Trin_palecto_97444_10 [3585 - 2923] (REVERSE SENSE),Trin_palecto_97445_9 [3205 - 2543] (REVERSE SENSE),Trin_palecto_97446_7 [1437 - 775] (…	5;5;5;5;5	5;5;5;5;5	5;5;5;5;5			>Cuff_palecto__11146_9 [314 - 3] (REVERSE SENSE);>tr|L5KNX3|L5KNX3_PTEAL Splicing factor, arginine/serine-rich 2 OS=Pteropus alecto GN=PAL_GLEAN10014674 PE=4 SV=1;>Cuff_palecto__11150_1 [1 - 534];>Cuff_palecto__11148_2 [259 - 792],Cuff_palecto__11149_2 [25	5	5	5	5	48.1	48.1	48.1	12.053	104	104;178;178;178;221	2.9418e-66	0.81533	1.0845	20.346	58	0.83871	1.0499	19.137	58	1.0316	0.9665	16.081	58	1784000000	654460000	520530000	608980000				91	5784;43764;47518;48108;48109	True;True;True;True;True	5925;5926;45045;45046;48924;49530;49531	32742;32743;32744;32745;32746;32747;32748;32749;32750;32751;32752;32753;32754;32755;32756;32757;32758;32759;32760;32761;32762;32763;240190;240191;240192;240193;240194;240195;240196;240197;240198;240199;240200;240201;240202;240203;261655;261656;261657;261658;261659;261660;265008;265009;265010;265011;265012;265013;265014;265015;265016;265017;265018;265019;265020;265021;265022;265023	42508;42509;42510;42511;42512;42513;42514;42515;42516;42517;42518;42519;42520;42521;42522;42523;42524;42525;42526;42527;42528;42529;314286;314287;314288;314289;314290;314291;314292;314293;314294;314295;314296;314297;314298;314299;314300;314301;314302;342853;342854;342855;342856;342857;342858;347271;347272;347273;347274;347275;347276;347277;347278;347279;347280;347281;347282;347283;347284;347285;3…	42518;314302;342857;347281;347285	48;49;50	13;72;75
>Trin_palecto_63645_2 [328 - 1536];>Cuff_palecto__11154_2 [328 - 1536];L5KLA3;>Cuff_palecto__11155_2 [1 - 1242]	>Trin_palecto_63645_2 [328 - 1536];>Cuff_palecto__11154_2 [328 - 1536];L5KLA3;>Cuff_palecto__11155_2 [1 - 1242]	4;4;4;4	4;4;4;4	4;4;4;4			>Trin_palecto_63645_2 [328 - 1536];>Cuff_palecto__11154_2 [328 - 1536];>tr|L5KLA3|L5KLA3_PTEAL Bifunctional arginine demethylase and lysyl-hydroxylase JMJD6 OS=Pteropus alecto GN=PAL_GLEAN10014676 PE=4 SV=1;>Cuff_palecto__11155_2 [1 - 1242]	4	4	4	4	13.4	13.4	13.4	46.581	403	403;403;414;414	4.8418e-48	0.86747	1.1146	24.727	9	1.0547	1.3638	21.596	9	1.2954	1.2066	14.26	9	38426000	12461000	11891000	14074000				92	6107;13308;13309;41069	True;True;True;True	6256;13620;13621;42286	34897;34898;73629;73630;73631;73632;73633;73634;225361	45517;45518;45519;45520;95691;95692;95693;95694;95695;95696;95697;95698;95699;95700;95701;95702;95703;294940	45518;95696;95702;294940
L5KL16;>Trin_palecto_85613_1 [539 - 1693];>Cuff_palecto__11201_1 [1 - 1155];>Cuff_palecto__11200_1 [539 - 1693]	L5KL16;>Trin_palecto_85613_1 [539 - 1693];>Cuff_palecto__11201_1 [1 - 1155];>Cuff_palecto__11200_1 [539 - 1693]	7;7;7;7	7;7;7;7	7;7;7;7			>tr|L5KL16|L5KL16_PTEAL Phosphoribosyl pyrophosphate synthetase-associated protein 1 OS=Pteropus alecto GN=PAL_GLEAN10014694 PE=4 SV=1;>Trin_palecto_85613_1 [539 - 1693];>Cuff_palecto__11201_1 [1 - 1155];>Cuff_palecto__11200_1 [539 - 1693]	4	7	7	7	25.5	25.5	25.5	42.384	385	385;385;385;385	4.1029e-77	0.69002	0.90712	17.247	38	0.79294	1.0084	19.5	38	1.0558	1.0256	19.204	38	145950000	56554000	42072000	47322000				93	10382;17500;23418;33725;34387;43660;48025	True;True;True;True;True;True;True	10625;17921;24014;34762;35441;44939;49446	58455;58456;58457;58458;58459;58460;58461;58462;58463;58464;58465;58466;96870;96871;96872;96873;96874;96875;96876;96877;96878;96879;96880;96881;132005;132006;186269;186270;190060;239472;239473;239474;239475;239476;239477;264644;264645;264646;264647	76304;76305;76306;76307;76308;76309;76310;76311;76312;76313;76314;76315;76316;125764;125765;125766;125767;125768;125769;125770;125771;125772;125773;125774;125775;171876;171877;244468;244469;249393;313398;313399;313400;313401;313402;313403;313404;346759;346760;346761;346762;346763;346764;346765;346766;346767;346768;346769	76306;125774;171876;244468;249393;313401;346760
>Trin_palecto_98407_2 [206 - 2164];>Trin_palecto_98405_2 [206 - 2326];>Cuff_palecto__11217_2 [2311 - 4509];>Cuff_palecto__11216_2 [2311 - 4671];L5KLC0;>Cuff_palecto__11218_2 [1 - 2346];>Trin_palecto_98406_4 [1996 - 3135],Trin_palecto_98408_4 [951 - 2090];>Trin_palecto_98406_1 [206 - 1375]	>Trin_palecto_98407_2 [206 - 2164];>Trin_palecto_98405_2 [206 - 2326];>Cuff_palecto__11217_2 [2311 - 4509];>Cuff_palecto__11216_2 [2311 - 4671];L5KLC0;>Cuff_palecto__11218_2 [1 - 2346];>Trin_palecto_98406_4 [1996 - 3135],Trin_palecto_98408_4 [951 - 2090]	12;12;12;12;11;11;7;5	12;12;12;12;11;11;7;5	12;12;12;12;11;11;7;5			>Trin_palecto_98407_2 [206 - 2164];>Trin_palecto_98405_2 [206 - 2326];>Cuff_palecto__11217_2 [2311 - 4509];>Cuff_palecto__11216_2 [2311 - 4671];>tr|L5KLC0|L5KLC0_PTEAL Exocyst complex component 7 OS=Pteropus alecto GN=PAL_GLEAN10014701 PE=4 SV=1;>Cuff_pale	8	12	12	12	24	24	24	74.978	653	653;707;733;787;782;782;380;390	8.8447e-231	0.76818	0.98847	21.896	26	0.73756	0.90075	26.59	26	0.95183	0.90207	13.088	26	161840000	64238000	51092000	46510000				94	4399;10135;15972;25737;26603;29202;34989;40535;43094;45433;49037;50544	True;True;True;True;True;True;True;True;True;True;True;True	4506;10377;16355;26380;27266;29921;36067;41727;44364;46763;50490;52032	25459;25460;57241;57242;57243;57244;57245;88325;143420;143421;148203;148204;162282;193782;193783;193784;193785;193786;193787;222643;222644;236232;249763;270776;270777;278852	32910;32911;32912;32913;74777;74778;74779;74780;74781;74782;114824;189386;189387;189388;195437;195438;195439;195440;195441;213506;254300;254301;254302;254303;254304;254305;291320;291321;309279;327418;355077;355078;365529	32911;74781;114824;189388;195439;213506;254300;291320;309279;327418;355077;365529
>Trin_palecto_144405_3 [1654 - 3651];>Cuff_palecto__11234_1 [57 - 2054];L5KM21;>Cuff_palecto__11235_2 [1 - 2115]	>Trin_palecto_144405_3 [1654 - 3651];>Cuff_palecto__11234_1 [57 - 2054];L5KM21;>Cuff_palecto__11235_2 [1 - 2115]	18;18;18;18	18;18;18;18	18;18;18;18			>Trin_palecto_144405_3 [1654 - 3651];>Cuff_palecto__11234_1 [57 - 2054];>tr|L5KM21|L5KM21_PTEAL Acyl-coenzyme A oxidase OS=Pteropus alecto GN=PAL_GLEAN10014709 PE=3 SV=1;>Cuff_palecto__11235_2 [1 - 2115]	4	18	18	18	36.2	36.2	36.2	75.186	666	666;666;705;705	8.9976e-95	0.85141	1.0894	25.016	57	1.0985	1.3532	15.509	57	1.3242	1.2282	19.472	57	454960000	154340000	127720000	172890000				95	83;494;1476;3787;5719;6264;7763;10251;11281;12291;13507;31489;41483;45401;49561;51950;52054;52820	True;True;True;True;True;True;True;True;True;True;True;True;True;True;True;True;True;True	89;513;1512;3884;5860;6414;7964;10493;11545;12573;13822;32263;42708;46730;51032;53473;53578;54368	360;361;362;363;364;2303;2304;2305;7936;7937;7938;7939;7940;7941;21838;21839;32471;32472;35695;35696;35697;44536;44537;44538;57799;57800;57801;57802;63307;67958;67959;67960;67961;67962;67963;67964;74584;74585;174302;174303;174304;174305;227578;249642;249643;249644;249645;249646;273540;286296;286297;286298;286872;286873;291628;291629;291630;291631	465;466;467;468;469;470;3028;3029;3030;10125;10126;10127;10128;10129;10130;28219;28220;42120;42121;46510;46511;46512;58110;58111;58112;75466;75467;75468;75469;82707;88545;88546;88547;88548;88549;88550;88551;88552;88553;96969;96970;96971;228737;228738;228739;228740;297945;327248;327249;327250;327251;327252;358641;375126;375127;375128;375129;375130;375131;375132;375894;375895;375896;375897;382107;3…	465;3029;10125;28219;42120;46511;58110;75469;82707;88553;96971;228738;297945;327250;358641;375129;375895;382108
>Cuff_palecto__11241_5 [299 - 54] (REVERSE SENSE),Cuff_palecto__11242_11 [299 - 54] (REVERSE SENSE),Cuff_palecto__11243_13 [299 - 54] (REVERSE SENSE);>Trin_palecto_141237_11 [661 - 359] (REVERSE SENSE),Trin_palecto_141238_8 [661 - 359] (REVERSE SENSE),Trin_palecto_141239_17 [661 - 359] (REVERSE SENSE),Trin_palecto_141240_10 [661 - 359] (REVERSE SENSE),Trin_palecto_141241_9 [661 - 359] (REVERSE SE…	>Cuff_palecto__11241_5 [299 - 54] (REVERSE SENSE),Cuff_palecto__11242_11 [299 - 54] (REVERSE SENSE),Cuff_palecto__11243_13 [299 - 54] (REVERSE SENSE);>Trin_palecto_141237_11 [661 - 359] (REVERSE SENSE),Trin_palecto_141238_8 [661 - 359] (REVERSE SENSE),Trin_palecto_141239_17 [661 - 359] (REVERSE SENSE),Trin_palecto_141240_10 [661 - 359] (REVERSE SENSE),Trin_palecto_141241_9 [661 - 359] (REVERSE SE…	1;1;1	1;1;1	1;1;1			>Cuff_palecto__11241_5 [299 - 54] (REVERSE SENSE),Cuff_palecto__11242_11 [299 - 54] (REVERSE SENSE),Cuff_palecto__11243_13 [299 - 54] (REVERSE SENSE);>Trin_palecto_141237_11 [661 - 359] (REVERSE SENSE),Trin_palecto_141238_8 [661 - 359] (REVERSE SENSE),Trin	3	1	1	1	25.6	25.6	25.6	8.4846	82	82;101;101	2.2449e-05	0.033715	0.043145	76.182	29	0.043486	0.056731	81.588	27	0.93777	0.9111	95.152	27	1234500000	1144700000	62612000	27162000				96	6255	TRUE	6405	35643;35644;35645;35646;35647;35648;35649;35650;35651;35652;35653;35654;35655;35656;35657;35658;35659;35660;35661;35662;35663;35664;35665;35666;35667;35668;35669;35670;35671	46451;46452;46453;46454;46455;46456;46457;46458;46459;46460;46461;46462;46463;46464;46465;46466;46467;46468;46469;46470;46471;46472;46473;46474;46475;46476;46477;46478;46479;46480	46458
>Cuff_palecto__11242_6 [5107 - 6246]	>Cuff_palecto__11242_6 [5107 - 6246]	3	3	3			>Cuff_palecto__11242_6 [5107 - 6246]	1	3	3	3	11.1	11.1	11.1	42.706	380	380	3.5863e-09	0.76905	0.9713	36.912	24	0.49435	0.62716	46.492	24	0.73368	0.67845	27.341	24	552960000	251670000	175660000	125620000				97	30085;32240;37034	True;True;True	30832;33027;38148	166817;166818;166819;166820;166821;166822;166823;166824;166825;166826;178833;178834;178835;178836;204324;204325;204326;204327;204328;204329;204330;204331;204332;204333	219245;219246;219247;219248;219249;219250;219251;219252;219253;219254;219255;234562;234563;234564;234565;268064;268065;268066;268067;268068;268069;268070;268071;268072;268073	219248;234562;268071
L5KL30;>Trin_palecto_56539_4 [1317 - 178] (REVERSE SENSE);>Cuff_palecto__11246_2 [1 - 1140]	L5KL30;>Trin_palecto_56539_4 [1317 - 178] (REVERSE SENSE);>Cuff_palecto__11246_2 [1 - 1140]	10;10;10	10;10;10	10;10;10			>tr|L5KL30|L5KL30_PTEAL 39S ribosomal protein L38, mitochondrial OS=Pteropus alecto GN=PAL_GLEAN10014711 PE=4 SV=1;>Trin_palecto_56539_4 [1317 - 178] (REVERSE SENSE);>Cuff_palecto__11246_2 [1 - 1140]	3	10	10	10	28.4	28.4	28.4	44.817	380	380;380;380	1.113e-29	0.74954	0.97802	19.232	24	0.78662	0.98453	20.548	24	1.0496	0.99007	10.594	24	176050000	68902000	51493000	55653000				98	7205;8106;12782;19343;22162;36754;38726;44518;46973;53228	True;True;True;True;True;True;True;True;True;True	7387;8312;13077;19821;22729;37858;39873;45830;48360;54789	41287;41288;41289;41290;41291;41292;41293;41294;41295;41296;46199;46200;70517;70518;70519;70520;70521;107789;124859;202809;212724;244329;244330;258448;258449;293781	53885;53886;53887;53888;53889;53890;53891;53892;53893;53894;60311;60312;91807;91808;91809;91810;91811;140044;162641;266118;278906;320006;320007;338678;338679;385050	53885;60312;91809;140044;162641;266118;278906;320007;338679;385050
L5KNC6;>Trin_palecto_142437_1 [59 - 841];>Cuff_palecto__11260_2 [1 - 783];>Cuff_palecto__11259_1 [59 - 841]	L5KNC6;>Trin_palecto_142437_1 [59 - 841];>Cuff_palecto__11260_2 [1 - 783];>Cuff_palecto__11259_1 [59 - 841]	5;5;5;5	5;5;5;5	5;5;5;5			>tr|L5KNC6|L5KNC6_PTEAL WW domain-binding protein 2 OS=Pteropus alecto GN=PAL_GLEAN10014713 PE=4 SV=1;>Trin_palecto_142437_1 [59 - 841];>Cuff_palecto__11260_2 [1 - 783];>Cuff_palecto__11259_1 [59 - 841]	4	5	5	5	16.9	16.9	16.9	28.064	261	261;261;261;261	2.0896e-18	0.82726	1.0769	14.296	16	0.98389	1.2466	14.053	16	1.1742	1.1133	21.912	16	169010000	57542000	53457000	58012000				99	896;18038;24056;33009;38119	True;True;True;True;True	923;18471;24666;33949;39259	4820;4821;99953;99954;99955;134946;134947;134948;182921;182922;182923;182924;182925;182926;209717;209718	6243;6244;6245;129778;129779;129780;176606;176607;176608;240026;240027;240028;240029;240030;240031;240032;275134;275135	6244;129778;176606;240031;275135
L5KLD5;>Trin_palecto_120482_3 [112 - 1287],Trin_palecto_120484_3 [112 - 1287];>Cuff_palecto__11272_2 [1 - 1176];>Trin_palecto_120480_3 [112 - 1482];>Trin_palecto_120481_3 [112 - 1503];>Trin_palecto_120483_3 [112 - 1065]	L5KLD5;>Trin_palecto_120482_3 [112 - 1287],Trin_palecto_120484_3 [112 - 1287];>Cuff_palecto__11272_2 [1 - 1176];>Trin_palecto_120480_3 [112 - 1482];>Trin_palecto_120481_3 [112 - 1503];>Trin_palecto_120483_3 [112 - 1065]	12;12;12;12;12;10	12;12;12;12;12;10	12;12;12;12;12;10			>tr|L5KLD5|L5KLD5_PTEAL Galactokinase OS=Pteropus alecto GN=PAL_GLEAN10014717 PE=3 SV=1;>Trin_palecto_120482_3 [112 - 1287],Trin_palecto_120484_3 [112 - 1287];>Cuff_palecto__11272_2 [1 - 1176];>Trin_palecto_120480_3 [112 - 1482];>Trin_palecto_120481_3 [112	6	12	12	12	33.2	33.2	33.2	41.955	392	392;392;392;457;464;318	2.983e-140	0.63688	0.83367	29.45	44	0.85269	1.0383	29.884	44	1.3565	1.2685	15.419	44	897790000	332280000	232380000	333130000				100	724;725;1383;6624;9507;12504;19450;25841;29438;30228;38101;41710	True;True;True;True;True;True;True;True;True;True;True;True	744;745;1417;6794;9736;12792;19933;26487;30173;30982;39241;42939	3801;3802;3803;3804;3805;3806;3807;3808;3809;3810;7379;7380;38181;54276;54277;54278;54279;54280;69025;69026;69027;69028;108553;108554;108555;108556;108557;108558;108559;108560;144135;144136;144137;163397;163398;163399;167523;209652;209653;209654;209655;228860;228861;228862;228863	4862;4863;4864;4865;4866;4867;4868;4869;4870;4871;9401;9402;49636;70795;70796;70797;70798;70799;70800;89873;89874;89875;89876;89877;89878;89879;141117;141118;141119;141120;141121;141122;141123;141124;190273;190274;190275;214882;214883;214884;214885;220130;275044;275045;275046;275047;299646;299647;299648;299649;299650;299651;299652	4864;4871;9401;49636;70800;89873;141118;190274;214885;220130;275046;299647
L5KM34;>Trin_palecto_104067_2 [147 - 1070];>Cuff_palecto__11275_2 [1 - 924];>Cuff_palecto__11274_2 [988 - 1911]	L5KM34;>Trin_palecto_104067_2 [147 - 1070];>Cuff_palecto__11275_2 [1 - 924];>Cuff_palecto__11274_2 [988 - 1911]	1;1;1;1	1;1;1;1	1;1;1;1			>tr|L5KM34|L5KM34_PTEAL SAP30-binding protein OS=Pteropus alecto GN=PAL_GLEAN10014719 PE=4 SV=1;>Trin_palecto_104067_2 [147 - 1070];>Cuff_palecto__11275_2 [1 - 924];>Cuff_palecto__11274_2 [988 - 1911]	4	1	1	1	4.9	4.9	4.9	33.804	308	308;308;308;308	6.3902e-07	0.60644	0.75436	26.318	5	0.50618	0.63952	13.666	5	0.83468	0.78393	22.321	5	39883000	17308000	12415000	10160000				101	16167	TRUE	16556	89439;89440;89441;89442;89443	116196;116197;116198;116199;116200	116197
L5KL61;>Trin_palecto_152547_1 [299 - 949];>Cuff_palecto__11296_1 [1 - 651];>Cuff_palecto__11293_1 [162 - 812],Cuff_palecto__11294_1 [443 - 1093];>Cuff_palecto__11295_3 [477 - 226] (REVERSE SENSE)	L5KL61;>Trin_palecto_152547_1 [299 - 949];>Cuff_palecto__11296_1 [1 - 651];>Cuff_palecto__11293_1 [162 - 812],Cuff_palecto__11294_1 [443 - 1093]	13;13;13;13;2	13;13;13;13;2	13;13;13;13;2			>tr|L5KL61|L5KL61_PTEAL Growth factor receptor-bound protein 2 OS=Pteropus alecto GN=PAL_GLEAN10014730 PE=4 SV=1;>Trin_palecto_152547_1 [299 - 949];>Cuff_palecto__11296_1 [1 - 651];>Cuff_palecto__11293_1 [162 - 812],Cuff_palecto__11294_1 [443 - 1093]	5	13	13	13	54.4	54.4	54.4	25.206	217	217;217;217;217;84	1.257e-172	0.81568	1.0616	15.147	68	0.87559	1.1155	39.213	68	1.0645	1.0174	41.208	68	604290000	206780000	176630000	220870000				102	4048;4049;11883;13437;14250;15178;15501;18589;35309;36181;38348;49205;52246	True;True;True;True;True;True;True;True;True;True;True;True;True	4147;4148;12155;13751;14591;15536;15537;15868;19043;36391;37276;39491;50660;53772	23426;23427;23428;23429;23430;23431;23432;66004;66005;66006;74290;74291;74292;74293;74294;78314;78315;78316;78317;78318;78319;78320;78321;78322;78323;83381;83382;83383;83384;83385;83386;83387;83388;85428;103444;103445;103446;103447;103448;103449;195597;195598;195599;195600;195601;195602;200254;200255;210791;210792;210793;210794;210795;210796;210797;210798;210799;210800;271689;271690;271691;288082…	30278;30279;30280;30281;30282;30283;30284;30285;30286;86059;86060;86061;86062;86063;86064;86065;96577;96578;96579;96580;96581;96582;96583;96584;96585;96586;96587;101893;101894;101895;101896;101897;101898;101899;101900;101901;101902;108350;108351;108352;108353;108354;108355;108356;108357;108358;110944;134107;134108;134109;134110;134111;134112;256672;256673;256674;256675;256676;256677;256678;262768…	30281;30284;86061;96581;101901;108356;110944;134108;256678;262768;276445;356219;377450	51	204
>Trin_palecto_96679_1 [175 - 627],Trin_palecto_96681_1 [258 - 710];>Cuff_palecto__11299_1 [117 - 569],Cuff_palecto__11301_1 [161 - 613];>Cuff_palecto__11302_1 [155 - 634];L5KNE5;>Trin_palecto_96682_2 [258 - 1217],Trin_palecto_96683_2 [175 - 1134];>Cuff_palecto__11303_2 [1 - 960];>Cuff_palecto__11298_2 [175 - 1134],Cuff_palecto__11300_2 [162 - 1121]	>Trin_palecto_96679_1 [175 - 627],Trin_palecto_96681_1 [258 - 710];>Cuff_palecto__11299_1 [117 - 569],Cuff_palecto__11301_1 [161 - 613];>Cuff_palecto__11302_1 [155 - 634];L5KNE5;>Trin_palecto_96682_2 [258 - 1217],Trin_palecto_96683_2 [175 - 1134];>Cuff_palecto__11303_2 [1 - 960];>Cuff_palecto__11298_2 [175 - 1134],Cuff_palecto__11300_2 [162 - 1121]	1;1;1;1;1;1;1	1;1;1;1;1;1;1	1;1;1;1;1;1;1			>Trin_palecto_96679_1 [175 - 627],Trin_palecto_96681_1 [258 - 710];>Cuff_palecto__11299_1 [117 - 569],Cuff_palecto__11301_1 [161 - 613];>Cuff_palecto__11302_1 [155 - 634];>tr|L5KNE5|L5KNE5_PTEAL Mitochondrial thiamine pyrophosphate carrier OS=Pteropus alec	7	1	1	1	8.6	8.6	8.6	16.438	151	151;151;160;320;320;320;320	5.9278e-15	NaN	NaN	NaN	1	NaN	NaN	NaN	1	NaN	NaN	NaN	1	660510	189250	231160	240100				103	37376	TRUE	38499	206068	270333	270333
L5KM58;>Trin_palecto_164362_1 [182 - 853];>Cuff_palecto__11305_1 [1 - 672];>Cuff_palecto__11304_1 [202 - 957]	L5KM58;>Trin_palecto_164362_1 [182 - 853];>Cuff_palecto__11305_1 [1 - 672];>Cuff_palecto__11304_1 [202 - 957]	1;1;1;1	1;1;1;1	1;1;1;1			>tr|L5KM58|L5KM58_PTEAL MIF4G domain-containing protein OS=Pteropus alecto GN=PAL_GLEAN10014734 PE=4 SV=1;>Trin_palecto_164362_1 [182 - 853];>Cuff_palecto__11305_1 [1 - 672];>Cuff_palecto__11304_1 [202 - 957]	4	1	1	1	5.8	5.8	5.8	25.687	224	224;224;224;252	3.497e-19	0.73161	0.97527	5.4533	2	0.58195	0.77782	19.831	2	0.81769	0.78632	20.871	2	949380	355180	376650	217550				104	22413	TRUE	22986	126163;126164	164343;164344	164344
L5KP25;>Trin_palecto_164362_22 [2409 - 1684] (REVERSE SENSE);>Cuff_palecto__11306_1 [1 - 726];>Cuff_palecto__11304_39 [2201 - 1788] (REVERSE SENSE);>Cuff_palecto__11304_37 [3246 - 2794] (REVERSE SENSE);L5K5L6;>Cuff_palecto__47471_1 [1 - 576]	L5KP25;>Trin_palecto_164362_22 [2409 - 1684] (REVERSE SENSE);>Cuff_palecto__11306_1 [1 - 726]	11;11;11;2;2;2;2	11;11;11;2;2;2;2	11;11;11;2;2;2;2			>tr|L5KP25|L5KP25_PTEAL 28S ribosomal protein S7, mitochondrial OS=Pteropus alecto GN=PAL_GLEAN10014735 PE=4 SV=1;>Trin_palecto_164362_22 [2409 - 1684] (REVERSE SENSE);>Cuff_palecto__11306_1 [1 - 726]	7	11	11	11	47.9	47.9	47.9	28.369	242	242;242;242;138;151;192;192	2.5994e-81	0.77183	1.0324	14.717	25	0.84211	1.0788	12.221	25	1.0687	1.006	16.17	25	115610000	37418000	38983000	39207000				105	7828;16129;16130;24770;30800;33754;35229;41900;46248;51658;52401	True;True;True;True;True;True;True;True;True;True;True	8031;16516;16517;25392;31559;34792;36309;43132;47610;53173;53934	44833;44834;44835;89253;89254;138394;138395;138396;170598;170599;170600;170601;186429;186430;186431;186432;195112;195113;229982;229983;254349;254350;284874;289031;289032	58584;58585;58586;115974;115975;182049;182050;182051;182052;182053;182054;182055;223975;223976;223977;223978;223979;223980;223981;223982;223983;223984;223985;244652;244653;244654;244655;244656;244657;244658;244659;244660;244661;255999;256000;256001;256002;301020;301021;301022;301023;301024;333336;333337;373356;378674;378675;378676;378677	58585;115974;115975;182051;223980;244660;255999;301023;333336;373356;378676
>Cuff_palecto__11309_2 [710 - 2695];>Cuff_palecto__11308_2 [668 - 2551];L5KLH6;>Cuff_palecto__11310_1 [1 - 1959];>Trin_palecto_164361_2 [948 - 1937];>Trin_palecto_164362_11 [7868 - 6948] (REVERSE SENSE)	>Cuff_palecto__11309_2 [710 - 2695];>Cuff_palecto__11308_2 [668 - 2551];L5KLH6;>Cuff_palecto__11310_1 [1 - 1959];>Trin_palecto_164361_2 [948 - 1937]	15;13;13;13;8;7	15;13;13;13;8;7	15;13;13;13;8;7			>Cuff_palecto__11309_2 [710 - 2695];>Cuff_palecto__11308_2 [668 - 2551];>tr|L5KLH6|L5KLH6_PTEAL Nucleoporin NUP85 OS=Pteropus alecto GN=PAL_GLEAN10014737 PE=4 SV=1;>Cuff_palecto__11310_1 [1 - 1959];>Trin_palecto_164361_2 [948 - 1937]	6	15	15	15	28.5	28.5	28.5	75.202	662	662;628;653;653;330;307	6.6476e-116	0.84281	1.083	19.672	45	0.86206	1.0868	18.471	45	1.0571	0.99711	16.043	45	615290000	214510000	198300000	202480000				106	3265;5263;5745;8427;8852;19131;21934;22175;26942;27448;29112;36409;45558;50372;51715	True;True;True;True;True;True;True;True;True;True;True;True;True;True;True	3352;5390;5886;8640;9072;19601;22494;22742;27618;28137;29830;37507;46897;51858;53230	18720;18721;18722;18723;18724;18725;18726;18727;18728;18729;30136;32561;32562;32563;48296;48297;48298;48299;48300;48301;50791;50792;50793;106540;106541;106542;123576;124917;124918;149981;149982;152949;152950;152951;152952;152953;161981;161982;201152;250350;250351;277994;277995;277996;277997;277998;285151	24205;24206;24207;24208;24209;24210;24211;24212;24213;24214;39075;42248;42249;42250;62983;62984;62985;62986;62987;62988;66093;66094;66095;138384;138385;138386;138387;138388;138389;138390;138391;161016;162715;162716;162717;162718;162719;162720;197624;197625;201338;201339;201340;201341;201342;213113;213114;263870;328182;328183;364452;364453;364454;364455;364456;373714	24208;39075;42248;62983;66094;138385;161016;162716;197625;201339;213114;263870;328182;364456;373714
>Trin_palecto_90888_1 [185 - 469];>Cuff_palecto__11311_1 [185 - 469],Cuff_palecto__11312_1 [185 - 469],Cuff_palecto__11313_1 [185 - 469],Cuff_palecto__11314_1 [185 - 469];>Cuff_palecto__11316_1 [1 - 777];>Cuff_palecto__11315_1 [185 - 1024]	>Trin_palecto_90888_1 [185 - 469];>Cuff_palecto__11311_1 [185 - 469],Cuff_palecto__11312_1 [185 - 469],Cuff_palecto__11313_1 [185 - 469],Cuff_palecto__11314_1 [185 - 469];>Cuff_palecto__11316_1 [1 - 777];>Cuff_palecto__11315_1 [185 - 1024]	2;2;2;2	2;2;2;2	1;1;1;1			>Trin_palecto_90888_1 [185 - 469];>Cuff_palecto__11311_1 [185 - 469],Cuff_palecto__11312_1 [185 - 469],Cuff_palecto__11313_1 [185 - 469],Cuff_palecto__11314_1 [185 - 469];>Cuff_palecto__11316_1 [1 - 777];>Cuff_palecto__11315_1 [185 - 1024]	4	2	2	1	27.4	27.4	14.7	10.871	95	95;95;259;280	1.889e-24	0.73264	0.91027	23.82	36	0.61323	0.6899	37.638	36	0.93458	0.8741	27.915	36	782750000	290190000	259160000	233400000				107	10071;47034	True;True	10311;48421	56857;56858;56859;56860;56861;56862;56863;258752;258753;258754;258755;258756;258757;258758;258759;258760;258761;258762;258763;258764;258765;258766;258767;258768;258769;258770;258771;258772;258773;258774;258775;258776;258777;258778;258779;258780;258781	74249;74250;74251;74252;74253;74254;74255;74256;74257;74258;74259;74260;74261;339064;339065;339066;339067;339068;339069;339070;339071;339072;339073;339074;339075;339076;339077;339078;339079;339080;339081;339082;339083;339084;339085;339086;339087;339088;339089;339090;339091;339092;339093;339094;339095;339096;339097;339098;339099;339100;339101;339102;339103;339104;339105;339106;339107;339108;339109…	74258;339125
L5KLI1;>Trin_palecto_55824_1 [123 - 605];>Cuff_palecto__11330_1 [1 - 483];>Cuff_palecto__11329_1 [66 - 548]	L5KLI1;>Trin_palecto_55824_1 [123 - 605];>Cuff_palecto__11330_1 [1 - 483];>Cuff_palecto__11329_1 [66 - 548]	13;13;13;13	13;13;13;13	13;13;13;13			>tr|L5KLI1|L5KLI1_PTEAL ATP synthase subunit d, mitochondrial OS=Pteropus alecto GN=PAL_GLEAN10014745 PE=4 SV=1;>Trin_palecto_55824_1 [123 - 605];>Cuff_palecto__11330_1 [1 - 483];>Cuff_palecto__11329_1 [66 - 548]	4	13	13	13	65.2	65.2	65.2	18.52	161	161;161;161;161	3.4247e-135	0.76665	1.0015	18.889	107	0.78458	0.98939	19.866	107	1.0451	0.97952	16.141	107	1246000000	456440000	378340000	411240000				108	1635;1636;1900;20421;25315;25376;40149;42815;43710;49919;53132;53256;53257	True;True;True;True;True;True;True;True;True;True;True;True;True	1679;1680;1955;20929;25950;26011;41327;44076;44990;51399;54693;54818;54819	9009;9010;9011;9012;9013;9014;9015;9016;9017;9018;9019;9020;9021;9022;9023;9024;9025;9026;9027;9028;10974;10975;10976;10977;10978;10979;10980;10981;10982;10983;10984;10985;10986;10987;114168;114169;114170;114171;114172;114173;141327;141328;141329;141330;141331;141332;141333;141635;141636;141637;141638;141639;220351;220352;220353;220354;220355;220356;220357;234696;234697;234698;234699;234700;23470…	11507;11508;11509;11510;11511;11512;11513;11514;11515;11516;11517;11518;11519;11520;11521;11522;11523;11524;11525;11526;11527;11528;11529;11530;11531;11532;11533;11534;11535;11536;11537;11538;11539;11540;11541;11542;11543;11544;11545;11546;11547;11548;14032;14033;14034;14035;14036;14037;14038;14039;14040;14041;14042;14043;14044;14045;148545;148546;148547;148548;148549;148550;148551;148552;148553;…	11508;11522;14035;148556;186721;187134;288380;307303;313692;361339;384455;385304;385331
>Trin_palecto_58190_1 [877 - 260] (REVERSE SENSE);>Cuff_palecto__11332_1 [13 - 630];L5KM73;>Cuff_palecto__11333_2 [1 - 531]	>Trin_palecto_58190_1 [877 - 260] (REVERSE SENSE);>Cuff_palecto__11332_1 [13 - 630];L5KM73;>Cuff_palecto__11333_2 [1 - 531]	7;7;5;5	7;7;5;5	7;7;5;5			>Trin_palecto_58190_1 [877 - 260] (REVERSE SENSE);>Cuff_palecto__11332_1 [13 - 630];>tr|L5KM73|L5KM73_PTEAL Immature colon carcinoma transcript 1 protein OS=Pteropus alecto GN=PAL_GLEAN10014747 PE=4 SV=1;>Cuff_palecto__11333_2 [1 - 531]	4	7	7	7	39.3	39.3	39.3	23.598	206	206;206;177;177	1.2903e-35	0.83502	1.0933	34.418	14	0.9181	1.1305	49.187	14	1.0613	0.98563	22.069	14	33253000	12953000	9880000	10420000				109	13538;16741;34582;36641;38632;40893;42951	True;True;True;True;True;True;True	13853;17145;35639;37744;39779;42105;44217	74745;74746;92684;191160;191161;202297;202298;202299;212308;212309;212310;224516;224517;235388	97177;97178;120409;250959;250960;250961;265424;265425;265426;278377;278378;278379;278380;278381;278382;293820;293821;308216	97178;120409;250960;265424;278380;293821;308216
>Trin_palecto_106020_1 [93 - 929],Trin_palecto_106026_1 [93 - 929],Trin_palecto_106042_1 [93 - 929],Trin_palecto_106044_1 [93 - 929];>Trin_palecto_106031_1 [93 - 944],Trin_palecto_106047_1 [93 - 944],Trin_palecto_106051_1 [93 - 944];>Trin_palecto_106019_1 [93 - 1088],Trin_palecto_106022_1 [93 - 1088],Trin_palecto_106046_1 [93 - 1088];>Trin_palecto_106029_1 [93 - 1103],Trin_palecto_106049_1 [93 - …	>Trin_palecto_106020_1 [93 - 929],Trin_palecto_106026_1 [93 - 929],Trin_palecto_106042_1 [93 - 929],Trin_palecto_106044_1 [93 - 929];>Trin_palecto_106031_1 [93 - 944],Trin_palecto_106047_1 [93 - 944],Trin_palecto_106051_1 [93 - 944];>Trin_palecto_106019_1 [93 - 1088],Trin_palecto_106022_1 [93 - 1088],Trin_palecto_106046_1 [93 - 1088];>Trin_palecto_106029_1 [93 - 1103],Trin_palecto_106049_1 [93 - …	2;2;2;2;2;2;2;2;2;2;2;2;2;2;2;2;2;2;2;2;2;2;2;2	2;2;2;2;2;2;2;2;2;2;2;2;2;2;2;2;2;2;2;2;2;2;2;2	2;2;2;2;2;2;2;2;2;2;2;2;2;2;2;2;2;2;2;2;2;2;2;2			>Trin_palecto_106020_1 [93 - 929],Trin_palecto_106026_1 [93 - 929],Trin_palecto_106042_1 [93 - 929],Trin_palecto_106044_1 [93 - 929];>Trin_palecto_106031_1 [93 - 944],Trin_palecto_106047_1 [93 - 944],Trin_palecto_106051_1 [93 - 944];>Trin_palecto_106019_1	24	2	2	2	8.2	8.2	8.2	31.005	279	279;284;332;337;396;401;401;421;421;426;449;454;474;474;492;492;492;497;517;522;522;545;550;570	3.6996e-06	0.70792	0.94204	7.0884	4	0.67097	0.86309	45.76	4	0.9277	0.90181	47.932	4	15633000	5560200	3749500	6322900				110	35729;44205	True;True	36816;45503	198308;242613;242614;242615	260205;317621;317622;317623	260205;317622
L5KP51;>Trin_palecto_137795_4 [1742 - 669] (REVERSE SENSE);>Cuff_palecto__11367_1 [1 - 1074];>Cuff_palecto__11366_2 [564 - 1637]	L5KP51;>Trin_palecto_137795_4 [1742 - 669] (REVERSE SENSE);>Cuff_palecto__11367_1 [1 - 1074];>Cuff_palecto__11366_2 [564 - 1637]	12;12;12;12	12;12;12;12	12;12;12;12			>tr|L5KP51|L5KP51_PTEAL Na(+)/H(+) exchange regulatory cofactor NHE-RF1 OS=Pteropus alecto GN=PAL_GLEAN10014764 PE=4 SV=1;>Trin_palecto_137795_4 [1742 - 669] (REVERSE SENSE);>Cuff_palecto__11367_1 [1 - 1074];>Cuff_palecto__11366_2 [564 - 1637]	4	12	12	12	41.9	41.9	41.9	38.672	358	358;358;358;358	3.1465e-188	0.69288	0.87546	20.269	61	0.68595	0.84989	20.65	61	1.0226	0.98512	14.954	61	888260000	363930000	255920000	268410000				111	15316;17402;23079;24642;29297;31583;31591;31592;37230;39906;43413;48580	True;True;True;True;True;True;True;True;True;True;True;True	15680;17822;23669;25263;30018;32358;32366;32367;38350;41076;44686;50012	84274;84275;96436;96437;96438;96439;96440;96441;96442;96443;129923;129924;129925;129926;137912;137913;162715;162716;162717;162718;162719;162720;162721;162722;174825;174826;174827;174828;174843;174844;174845;174846;174847;174848;174849;174850;174851;174852;174853;174854;174855;174856;174857;174858;174859;205341;205342;218952;238078;238079;238080;238081;238082;238083;238084;238085;238086;238087;238…	109459;109460;109461;109462;109463;125175;125176;125177;125178;125179;125180;125181;125182;125183;125184;125185;169131;169132;169133;169134;169135;169136;169137;169138;169139;169140;169141;181258;181259;181260;214068;214069;214070;214071;214072;214073;214074;214075;229408;229409;229410;229411;229427;229428;229429;229430;229431;229432;229433;229434;229435;229436;229437;229438;229439;229440;229441;…	109462;125177;169137;181258;214070;229410;229427;229444;269412;286557;311671;351312
>Trin_palecto_103763_2 [1249 - 2571];>Cuff_palecto__11377_2 [75 - 1397],Cuff_palecto__11378_2 [278 - 1600],Cuff_palecto__11379_2 [1248 - 2570];>Trin_palecto_103761_2 [1249 - 2574],Trin_palecto_103767_2 [1249 - 2574];>Cuff_palecto__11376_2 [1254 - 2579];>Trin_palecto_103768_2 [413 - 1846],Trin_palecto_103769_2 [1265 - 2698];>Trin_palecto_103759_2 [413 - 1849],Trin_palecto_103762_2 [1265 - 2701],Tr…	>Trin_palecto_103763_2 [1249 - 2571];>Cuff_palecto__11377_2 [75 - 1397],Cuff_palecto__11378_2 [278 - 1600],Cuff_palecto__11379_2 [1248 - 2570];>Trin_palecto_103761_2 [1249 - 2574],Trin_palecto_103767_2 [1249 - 2574];>Cuff_palecto__11376_2 [1254 - 2579];>Trin_palecto_103768_2 [413 - 1846],Trin_palecto_103769_2 [1265 - 2698];>Trin_palecto_103759_2 [413 - 1849],Trin_palecto_103762_2 [1265 - 2701],Tr…	3;3;3;3;3;3;3;3;3;3;3	3;3;3;3;3;3;3;3;3;3;3	3;3;3;3;3;3;3;3;3;3;3			>Trin_palecto_103763_2 [1249 - 2571];>Cuff_palecto__11377_2 [75 - 1397],Cuff_palecto__11378_2 [278 - 1600],Cuff_palecto__11379_2 [1248 - 2570];>Trin_palecto_103761_2 [1249 - 2574],Trin_palecto_103767_2 [1249 - 2574];>Cuff_palecto__11376_2 [1254 - 2579];>Tr	11	3	3	3	8.4	8.4	8.4	48.291	441	441;441;442;442;478;479;489;489;548;613;614	2.3966e-26	0.56911	0.68501	19.714	6	0.55677	0.62233	26.609	6	0.89568	0.8423	31.111	6	27999000	12186000	8221100	7591500				112	3933;17434;18122	True;True;True	4031;17855;18561	22845;22846;22847;96546;100514;100515	29567;29568;29569;125303;130448;130449	29567;125303;130449
>Trin_palecto_55513_2 [271 - 62] (REVERSE SENSE);>Cuff_palecto__11393_1 [113 - 322],Cuff_palecto__11394_1 [105 - 314];L5KNG7;>Cuff_palecto__11395_1 [1 - 246];L5KSG8;>Cuff_palecto__22632_1 [1 - 234]	>Trin_palecto_55513_2 [271 - 62] (REVERSE SENSE);>Cuff_palecto__11393_1 [113 - 322],Cuff_palecto__11394_1 [105 - 314];L5KNG7;>Cuff_palecto__11395_1 [1 - 246]	6;6;6;6;1;1	6;6;6;6;1;1	6;6;6;6;1;1			>Trin_palecto_55513_2 [271 - 62] (REVERSE SENSE);>Cuff_palecto__11393_1 [113 - 322],Cuff_palecto__11394_1 [105 - 314];>tr|L5KNG7|L5KNG7_PTEAL 60S ribosomal protein L38 OS=Pteropus alecto GN=PAL_GLEAN10014780 PE=3 SV=1;>Cuff_palecto__11395_1 [1 - 246]	6	6	6	6	50	50	50	8.2178	70	70;70;82;82;78;78	1.4936e-76	0.87887	1.1655	13.041	94	1.0469	1.3178	13.775	94	1.1959	1.1298	7.0824	94	962630000	317130000	278610000	366890000				113	6308;20306;24153;38427;52970;52971	True;True;True;True;True;True	6460;20813;24765;39573;54519;54520	36098;113659;113660;113661;113662;113663;113664;113665;113666;113667;113668;113669;113670;113671;113672;113673;113674;113675;113676;113677;113678;113679;113680;113681;113682;113683;113684;113685;113686;113687;113688;113689;113690;113691;113692;113693;113694;113695;113696;113697;113698;113699;113700;113701;135576;135577;135578;135579;135580;135581;135582;135583;135584;135585;135586;135587;135588;1…	46996;147845;147846;147847;147848;147849;147850;147851;147852;147853;147854;147855;147856;147857;147858;147859;147860;147861;147862;147863;147864;147865;147866;147867;147868;147869;147870;147871;147872;147873;147874;147875;147876;147877;147878;147879;147880;147881;147882;147883;147884;147885;147886;147887;147888;177543;177544;177545;177546;177547;177548;177549;177550;177551;177552;177553;177554;1…	46996;147846;177585;276963;383065;383093
>Trin_palecto_108354_5 [29 - 3007],Trin_palecto_108358_5 [29 - 3007];L5KP72;>Cuff_palecto__11408_5 [1 - 3021];>Trin_palecto_108355_5 [29 - 3058],Trin_palecto_108361_5 [29 - 3058];>Cuff_palecto__11409_6 [532 - 3561];>Trin_palecto_108356_5 [29 - 2818],Trin_palecto_108357_5 [29 - 2818],Trin_palecto_108359_5 [29 - 2818],Trin_palecto_108360_5 [29 - 2818]	>Trin_palecto_108354_5 [29 - 3007],Trin_palecto_108358_5 [29 - 3007];L5KP72;>Cuff_palecto__11408_5 [1 - 3021];>Trin_palecto_108355_5 [29 - 3058],Trin_palecto_108361_5 [29 - 3058];>Cuff_palecto__11409_6 [532 - 3561];>Trin_palecto_108356_5 [29 - 2818],Trin_palecto_108357_5 [29 - 2818],Trin_palecto_108359_5 [29 - 2818],Trin_palecto_108360_5 [29 - 2818]	6;6;6;6;6;5	6;6;6;6;6;5	6;6;6;6;6;5			>Trin_palecto_108354_5 [29 - 3007],Trin_palecto_108358_5 [29 - 3007];>tr|L5KP72|L5KP72_PTEAL Conserved oligomeric Golgi complex subunit 1 OS=Pteropus alecto GN=PAL_GLEAN10014796 PE=4 SV=1;>Cuff_palecto__11408_5 [1 - 3021];>Trin_palecto_108355_5 [29 - 3058]	6	6	6	6	6.7	6.7	6.7	109.79	993	993;1007;1007;1010;1010;930	4.3576e-19	0.7995	1.0129	26.909	13	0.86686	1.0773	86.281	13	1.0525	0.99413	65.773	13	44541000	16849000	13748000	13944000				114	13426;25967;28985;34190;36162;36583	True;True;True;True;True;True	13739;26616;29703;35238;37257;37685	74220;144874;161448;161449;188955;188956;200194;201944;201945;201946;201947;201948;201949;201950	96499;191172;212476;212477;247949;247950;247951;247952;262688;264921;264922;264923;264924;264925;264926;264927	96499;191172;212476;247951;262688;264923
L5KNH3;>Cuff_palecto__11421_1 [1 - 327]	L5KNH3;>Cuff_palecto__11421_1 [1 - 327]	1;1	1;1	1;1			>tr|L5KNH3|L5KNH3_PTEAL Uncharacterized protein OS=Pteropus alecto GN=PAL_GLEAN10014803 PE=4 SV=1;>Cuff_palecto__11421_1 [1 - 327]	2	1	1	1	12.8	12.8	12.8	11.42	109	109;109	0.00051779	NaN	NaN	NaN	0	NaN	NaN	NaN	0	NaN	NaN	NaN	0	1200800	0	1200800	0				115	50007	TRUE	51488	276030;276031	361832;361833	361832
L5KLM9;>Trin_palecto_84003_2 [367 - 1509],Trin_palecto_84004_2 [768 - 1910];>Cuff_palecto__11464_2 [1 - 1143];>Cuff_palecto__11463_2 [742 - 1884];>Cuff_palecto__11462_2 [1 - 807];>Trin_palecto_101829_1 [45 - 416];>Trin_palecto_101830_1 [39 - 557];>Trin_palecto_101831_1 [45 - 731];>Cuff_palecto__44060_4 [1855 - 2541];>Trin_palecto_101833_2 [1582 - 2400],Trin_palecto_101837_1 [455 - 1273];>Trin_pal…	L5KLM9;>Trin_palecto_84003_2 [367 - 1509],Trin_palecto_84004_2 [768 - 1910];>Cuff_palecto__11464_2 [1 - 1143];>Cuff_palecto__11463_2 [742 - 1884]	13;13;13;13;6;2;2;2;2;2;2;2;2;2;2;2	13;13;13;13;6;2;2;2;2;2;2;2;2;2;2;2	13;13;13;13;6;2;2;2;2;2;2;2;2;2;2;2			>tr|L5KLM9|L5KLM9_PTEAL cAMP-dependent protein kinase type I-alpha regulatory subunit OS=Pteropus alecto GN=PAL_GLEAN10014823 PE=4 SV=1;>Trin_palecto_84003_2 [367 - 1509],Trin_palecto_84004_2 [768 - 1910];>Cuff_palecto__11464_2 [1 - 1143];>Cuff_palecto__11	16	13	13	13	32.5	32.5	32.5	43.008	381	381;381;381;381;269;124;173;229;229;273;278;292;353;378;392;392	1.9892e-115	0.77971	0.99853	15.106	62	0.78613	0.98278	17.873	61	1.0116	0.96229	14.02	62	807010000	308870000	239190000	258950000				116	3846;8120;19222;24626;27424;31440;33565;35743;39719;40569;49038;49039;50352	True;True;True;True;True;True;True;True;True;True;True;True;True	3943;8327;19697;25247;28113;32214;34596;36830;40882;41765;50491;50492;51838	22199;22200;22201;46275;46276;46277;46278;107067;107068;137863;152866;152867;173986;173987;173988;173989;173990;173991;185569;198402;198403;198404;198405;198406;218004;218005;218006;218007;218008;218009;218010;218011;218012;218013;218014;218015;222842;222843;222844;222845;270778;270779;270780;270781;277869;277870;277871;277872;277873;277874;277875;277876;277877;277878;277879;277880;277881;277882;…	28726;28727;28728;60420;60421;60422;60423;139057;139058;139059;139060;139061;139062;181190;201208;201209;228344;228345;228346;228347;228348;228349;228350;228351;228352;228353;243486;260330;260331;260332;260333;260334;260335;285446;285447;285448;285449;285450;285451;285452;285453;285454;285455;285456;285457;285458;285459;291549;291550;291551;291552;291553;355079;355080;355081;355082;355083;355084;…	28728;60423;139061;181190;201209;228347;243486;260333;285451;291551;355082;355085;364304
L5KLN4;>Trin_palecto_116558_5 [6057 - 4927] (REVERSE SENSE);>Cuff_palecto__11483_2 [1 - 1131];>Cuff_palecto__11482_2 [41 - 1171]	L5KLN4;>Trin_palecto_116558_5 [6057 - 4927] (REVERSE SENSE);>Cuff_palecto__11483_2 [1 - 1131];>Cuff_palecto__11482_2 [41 - 1171]	13;13;13;13	13;13;13;13	13;13;13;13			>tr|L5KLN4|L5KLN4_PTEAL Guanine nucleotide-binding protein subunit alpha-13 OS=Pteropus alecto GN=PAL_GLEAN10014830 PE=4 SV=1;>Trin_palecto_116558_5 [6057 - 4927] (REVERSE SENSE);>Cuff_palecto__11483_2 [1 - 1131];>Cuff_palecto__11482_2 [41 - 1171]	4	13	13	13	38.2	38.2	38.2	44.048	377	377;377;377;377	4.2956e-61	0.74392	0.98331	12.544	58	0.73023	0.91153	15.401	58	0.99198	0.93397	15.663	58	833220000	317860000	263060000	252300000				117	2938;3691;7944;8301;8495;9768;16449;21103;27609;43245;47987;50039;52238	True;True;True;True;True;True;True;True;True;True;True;True;True	3017;3786;8149;8512;8708;10001;16846;21634;28302;44516;49406;51521;53764	17005;17006;17007;17008;21130;21131;45402;45403;45404;45405;45406;45407;45408;45409;45410;47588;47589;48606;48607;48608;48609;48610;55369;55370;91017;91018;91019;91020;118450;118451;118452;118453;118454;118455;118456;118457;118458;153835;153836;237093;237094;237095;237096;237097;237098;264451;264452;264453;264454;264455;264456;264457;276194;276195;287983;287984;287985;287986	22075;22076;22077;22078;27279;27280;59318;59319;59320;59321;59322;59323;59324;59325;59326;59327;59328;59329;62051;62052;63394;63395;63396;63397;63398;63399;63400;63401;72267;72268;118221;118222;118223;118224;118225;118226;154148;154149;154150;154151;154152;154153;154154;154155;154156;202438;202439;310344;310345;310346;310347;310348;310349;346506;346507;346508;346509;346510;346511;346512;346513;36…	22075;27279;59327;62051;63400;72267;118222;154152;202439;310344;346508;362036;377325
>Trin_palecto_143701_1 [227 - 2242];>Cuff_palecto__11502_1 [58 - 2073];L5KP92;>Cuff_palecto__11504_1 [1 - 1941];L5KMC2;>Cuff_palecto__11503_1 [1 - 276];L5KZG0;>Cuff_palecto__37588_1 [1 - 687];L5KKL7;>Cuff_palecto__13390_1 [1 - 1122]	>Trin_palecto_143701_1 [227 - 2242];>Cuff_palecto__11502_1 [58 - 2073];L5KP92;>Cuff_palecto__11504_1 [1 - 1941]	12;12;8;8;2;2;1;1;1;1	12;12;8;8;2;2;1;1;1;1	12;12;8;8;2;2;1;1;1;1			>Trin_palecto_143701_1 [227 - 2242];>Cuff_palecto__11502_1 [58 - 2073];>tr|L5KP92|L5KP92_PTEAL Protein kinase C OS=Pteropus alecto GN=PAL_GLEAN10014846 PE=3 SV=1;>Cuff_palecto__11504_1 [1 - 1941]	10	12	12	12	25.6	25.6	25.6	76.775	672	672;672;647;647;92;92;229;229;374;374	6.9231e-53	0.67927	0.88185	26.12	36	0.71053	0.90269	35.123	36	1.1366	1.0214	35.939	35	371290000	143550000	110290000	117450000				118	854;5164;7300;15216;20976;24045;26215;31059;31146;34743;37109;38110	True;True;True;True;True;True;True;True;True;True;True;True	880;5289;7484;15578;21503;24655;26867;31823;31913;35802;38224;39250	4564;4565;29636;29637;29638;29639;29640;29641;29642;41814;41815;41816;41817;83644;83645;83646;83647;83648;83649;83650;83651;83652;83653;117624;134895;146158;171949;171950;172338;172339;192228;192229;204736;204737;204738;209678;209679	5944;5945;38319;38320;38321;38322;38323;38324;38325;54600;54601;54602;54603;54604;108680;108681;108682;108683;108684;108685;108686;108687;108688;108689;153048;176528;192827;225688;225689;226144;226145;226146;252334;252335;252336;252337;268604;268605;268606;275080;275081;275082;275083;275084;275085	5944;38325;54602;108684;153048;176528;192827;225688;226144;252337;268605;275081	52	343
L5KP97;>Trin_palecto_100292_3 [237 - 6074],Trin_palecto_100299_3 [181 - 6018],Trin_palecto_100301_3 [257 - 6094];>Cuff_palecto__11514_3 [1 - 5838];>Cuff_palecto__11510_3 [205 - 6042],Cuff_palecto__11511_3 [280 - 6117],Cuff_palecto__11512_3 [173 - 6010],Cuff_palecto__11513_3 [250 - 6087];>Trin_palecto_100297_3 [257 - 6115],Trin_palecto_100302_3 [237 - 6095],Trin_palecto_100303_3 [181 - 6039]	L5KP97;>Trin_palecto_100292_3 [237 - 6074],Trin_palecto_100299_3 [181 - 6018],Trin_palecto_100301_3 [257 - 6094];>Cuff_palecto__11514_3 [1 - 5838];>Cuff_palecto__11510_3 [205 - 6042],Cuff_palecto__11511_3 [280 - 6117],Cuff_palecto__11512_3 [173 - 6010],Cuff_palecto__11513_3 [250 - 6087];>Trin_palecto_100297_3 [257 - 6115],Trin_palecto_100302_3 [237 - 6095],Trin_palecto_100303_3 [181 - 6039]	2;2;2;2;2	2;2;2;2;2	2;2;2;2;2			>tr|L5KP97|L5KP97_PTEAL Putative helicase with zinc finger domain OS=Pteropus alecto GN=PAL_GLEAN10014853 PE=4 SV=1;>Trin_palecto_100292_3 [237 - 6074],Trin_palecto_100299_3 [181 - 6018],Trin_palecto_100301_3 [257 - 6094];>Cuff_palecto__11514_3 [1 - 5838];	5	2	2	2	1.3	1.3	1.3	219.55	1946	1946;1946;1946;1946;1953	7.221e-09	0.80879	0.99581	27.642	7	0.74196	0.91714	20.019	7	0.9716	0.9275	15.948	7	1067000	408160	320480	338380				119	6401;46869	True;True	6557;48247	36618;36619;36620;36621;36622;257870;257871	47614;47615;47616;47617;47618;337953;337954	47615;337953
L5KLD3;>Trin_palecto_41898_1 [1442 - 75] (REVERSE SENSE);>Cuff_palecto__11516_1 [1 - 1368];>Cuff_palecto__11515_1 [82 - 1449]	L5KLD3;>Trin_palecto_41898_1 [1442 - 75] (REVERSE SENSE);>Cuff_palecto__11516_1 [1 - 1368];>Cuff_palecto__11515_1 [82 - 1449]	23;23;23;23	23;23;23;23	23;23;23;23			>tr|L5KLD3|L5KLD3_PTEAL 26S proteasome non-ATPase regulatory subunit 12 OS=Pteropus alecto GN=PAL_GLEAN10014854 PE=4 SV=1;>Trin_palecto_41898_1 [1442 - 75] (REVERSE SENSE);>Cuff_palecto__11516_1 [1 - 1368];>Cuff_palecto__11515_1 [82 - 1449]	4	23	23	23	45.4	45.4	45.4	53.038	456	456;456;456;456	0	0.77601	0.97764	26.387	95	0.80885	1.0004	18.214	95	1.076	0.98982	22.554	95	2761300000	1005700000	868680000	886900000				120	2130;2131;7816;9580;11843;12600;13291;13292;17768;17769;21830;23412;24035;25543;25544;27060;29656;30218;32602;33518;44010;47674;51764	True;True;True;True;True;True;True;True;True;True;True;True;True;True;True;True;True;True;True;True;True;True;True	2194;2195;8019;9811;12115;12890;13603;13604;18196;18197;22377;24008;24642;26186;26187;27739;27740;30399;30972;33455;34539;45304;49084;53279;53280	12381;12382;12383;12384;12385;12386;44788;44789;44790;54592;54593;54594;65809;65810;65811;65812;69423;69424;73539;73540;73541;73542;73543;98373;98374;98375;98376;98377;98378;98379;98380;98381;98382;98383;98384;98385;98386;98387;98388;98389;98390;122921;131938;131939;131940;131941;131942;131943;131944;134815;134816;134817;134818;142495;142496;142497;142498;142499;142500;142501;142502;142503;142504…	15885;15886;15887;15888;15889;15890;58515;58516;58517;71219;71220;71221;85820;85821;85822;85823;85824;90413;90414;95554;95555;95556;95557;95558;95559;95560;95561;95562;95563;95564;127771;127772;127773;127774;127775;127776;127777;127778;127779;127780;127781;127782;127783;127784;127785;127786;127787;127788;127789;160212;160213;171792;171793;171794;171795;171796;171797;171798;176415;176416;176417;17…	15886;15890;58516;71221;85824;90414;95555;95564;127771;127777;160213;171794;176416;188187;188195;198250;216558;220089;237045;243102;316045;343884;373990	53	326
L5KMD2;>Trin_palecto_56491_3 [3373 - 1220] (REVERSE SENSE);>Cuff_palecto__11520_1 [1 - 2154]	L5KMD2;>Trin_palecto_56491_3 [3373 - 1220] (REVERSE SENSE);>Cuff_palecto__11520_1 [1 - 2154]	18;18;18	18;18;18	18;18;18			>tr|L5KMD2|L5KMD2_PTEAL Nucleolar protein 11 OS=Pteropus alecto GN=PAL_GLEAN10014859 PE=4 SV=1;>Trin_palecto_56491_3 [3373 - 1220] (REVERSE SENSE);>Cuff_palecto__11520_1 [1 - 2154]	3	18	18	18	27.4	27.4	27.4	80.667	718	718;718;718	2.6752e-127	0.83603	1.0802	41.495	53	0.82677	1.0195	42.259	53	0.94617	0.89064	22.98	53	738940000	323480000	214160000	201290000				121	305;4192;5064;9247;9750;14092;14473;16750;19318;20263;24149;32010;40146;43657;44242;48390;50255;53442	True;True;True;True;True;True;True;True;True;True;True;True;True;True;True;True;True;True	318;4294;5187;9472;9983;14421;14817;17154;19795;20769;24761;32794;41324;44936;45543;49815;51741;55005	1350;1351;1352;1353;1354;1355;1356;1357;24190;24191;24192;24193;24194;24195;24196;29255;52890;55321;77490;77491;77492;77493;77494;77495;79545;79546;79547;92711;92712;107575;113352;113353;135566;135567;177546;177547;220308;220309;220310;239456;239457;242955;242956;242957;242958;242959;266814;266815;266816;266817;266818;266819;277317;277318;294958;294959	1803;1804;1805;1806;1807;1808;1809;1810;31293;31294;31295;31296;31297;31298;31299;31300;31301;31302;37796;68867;72197;72198;72199;100849;100850;100851;100852;100853;100854;103559;103560;103561;103562;103563;103564;120450;120451;120452;139752;147458;147459;147460;177527;177528;177529;232848;232849;288327;288328;288329;288330;288331;288332;288333;313372;313373;313374;318112;318113;318114;318115;318…	1808;31296;37796;68867;72199;100852;103564;120452;139752;147458;177528;232848;288330;313372;318115;349658;363491;386626
>Trin_palecto_140359_21 [13549 - 5702] (REVERSE SENSE);>Trin_palecto_140349_16 [9258 - 1408] (REVERSE SENSE);>Cuff_palecto__11529_3 [89 - 7939];>Cuff_palecto__11522_3 [93 - 7973];>Trin_palecto_140360_20 [13630 - 5702] (REVERSE SENSE);>Trin_palecto_140350_22 [13723 - 5702] (REVERSE SENSE);>Trin_palecto_140362_22 [13738 - 5702] (REVERSE SENSE);>Cuff_palecto__11523_3 [93 - 8162];>Trin_palecto_140377…	>Trin_palecto_140359_21 [13549 - 5702] (REVERSE SENSE);>Trin_palecto_140349_16 [9258 - 1408] (REVERSE SENSE);>Cuff_palecto__11529_3 [89 - 7939];>Cuff_palecto__11522_3 [93 - 7973];>Trin_palecto_140360_20 [13630 - 5702] (REVERSE SENSE);>Trin_palecto_140350_22 [13723 - 5702] (REVERSE SENSE);>Trin_palecto_140362_22 [13738 - 5702] (REVERSE SENSE);>Cuff_palecto__11523_3 [93 - 8162];>Trin_palecto_140377…	9;9;9;9;9;9;9;9;9;9;9;9;9;9;9;9;9;9;9;9;9;9;9;9;9;9;9;9;9;9;9;9;9;9;9;8;8;8;8;8;8;8;8;8;8;8;5;5;5;5;5;5;5;5;5;5;5;2	9;9;9;9;9;9;9;9;9;9;9;9;9;9;9;9;9;9;9;9;9;9;9;9;9;9;9;9;9;9;9;9;9;9;9;8;8;8;8;8;8;8;8;8;8;8;5;5;5;5;5;5;5;5;5;5;5;2	9;9;9;9;9;9;9;9;9;9;9;9;9;9;9;9;9;9;9;9;9;9;9;9;9;9;9;9;9;9;9;9;9;9;9;8;8;8;8;8;8;8;8;8;8;8;5;5;5;5;5;5;5;5;5;5;5;2			>Trin_palecto_140359_21 [13549 - 5702] (REVERSE SENSE);>Trin_palecto_140349_16 [9258 - 1408] (REVERSE SENSE);>Cuff_palecto__11529_3 [89 - 7939];>Cuff_palecto__11522_3 [93 - 7973];>Trin_palecto_140360_20 [13630 - 5702] (REVERSE SENSE);>Trin_palecto_140350_2	58	9	9	9	4.3	4.3	4.3	291.85	2616	2616;2617;2617;2627;2643;2674;2679;2690;2701;2706;2712;2737;2742;2753;2758;2759;2785;2800;2801;2811;2816;2817;2817;2821;2832;2843;2848;2879;2880;2884;2907;2911;2942;2997;2997;2153;2216;2237;2242;2295;2300;2353;2358;2379;2416;2442;1785;1802;1812;1833;1860;1927;1944;1954;1985;2002;2012;883	3.4726e-44	0.78834	0.93458	52.881	12	0.8105	0.90118	33.22	12	0.84693	0.80943	49.592	12	36972000	13843000	12160000	10969000				122	25745;29826;30663;35998;38036;48258;49802;50596;51252	True;True;True;True;True;True;True;True;True	26389;30572;31422;37092;39176;49682;51281;52086;52760	143507;143508;165552;169969;169970;199619;209398;265956;265957;275013;275014;279071;282834	189481;189482;217651;223145;223146;261938;274725;348559;348560;360597;360598;365819;370787	189481;217651;223145;261938;274725;348560;360597;365819;370787
L5KLQ0;>Trin_palecto_55370_3 [3218 - 1632] (REVERSE SENSE);>Cuff_palecto__11537_1 [1 - 1587];>Cuff_palecto__11536_1 [156 - 1742];>Cuff_palecto__33841_2 [975 - 1232];>Cuff_palecto__33841_1 [185 - 562]	L5KLQ0;>Trin_palecto_55370_3 [3218 - 1632] (REVERSE SENSE);>Cuff_palecto__11537_1 [1 - 1587];>Cuff_palecto__11536_1 [156 - 1742]	19;19;19;19;1;1	19;19;19;19;1;1	19;19;19;19;1;1			>tr|L5KLQ0|L5KLQ0_PTEAL Importin subunit alpha OS=Pteropus alecto GN=PAL_GLEAN10014864 PE=3 SV=1;>Trin_palecto_55370_3 [3218 - 1632] (REVERSE SENSE);>Cuff_palecto__11537_1 [1 - 1587];>Cuff_palecto__11536_1 [156 - 1742]	6	19	19	19	41.8	41.8	41.8	58.001	529	529;529;529;529;86;126	0	0.67302	0.85836	33.798	143	1.084	1.3149	43.571	143	1.6462	1.5504	40.733	143	4386100000	1436500000	1132400000	1817200000				123	3904;5118;9169;10584;14986;16513;20260;20459;20460;28701;28759;34551;34906;35047;35086;35810;39253;43291;44789	True;True;True;True;True;True;True;True;True;True;True;True;True;True;True;True;True;True;True	4001;5241;5242;9394;10832;15340;16910;20766;20970;20971;29414;29472;35608;35972;36125;36165;36902;40405;44562;46105	22675;22676;29466;29467;29468;29469;29470;29471;52481;52482;52483;52484;52485;59550;59551;59552;82227;82228;82229;82230;91368;91369;91370;91371;91372;91373;91374;91375;91376;91377;91378;91379;91380;91381;113344;113345;113346;113347;114433;114434;114435;114436;159887;159888;159889;159890;159891;159892;159893;159894;159895;159896;159897;159898;159899;159900;159901;159902;159903;159904;159905;159906…	29326;29327;29328;38081;38082;38083;38084;38085;38086;38087;38088;38089;38090;38091;38092;38093;38094;68344;68345;68346;68347;68348;77932;77933;77934;106911;106912;106913;106914;118640;118641;118642;118643;118644;118645;118646;118647;118648;118649;118650;118651;118652;118653;118654;147444;147445;147446;147447;147448;147449;147450;147451;148918;148919;148920;148921;210461;210462;210463;210464;2104…	29328;38085;68345;77933;106912;118653;147451;148918;148921;210494;210956;250638;253557;254755;255123;260860;282512;310670;322160	54	426
L5KNK2;>Cuff_palecto__11547_2 [1 - 2205];>Trin_palecto_123527_2 [496 - 2739];>Trin_palecto_123526_2 [1333 - 2853],Trin_palecto_123529_3 [2018 - 3538],Trin_palecto_123530_2 [2132 - 3652];>Cuff_palecto__11539_2 [1572 - 3092],Cuff_palecto__11540_2 [773 - 2293],Cuff_palecto__11543_2 [707 - 2227],Cuff_palecto__11544_1 [821 - 2341],Cuff_palecto__11545_2 [780 - 2300],Cuff_palecto__11546_2 [774 - 2294];>…	L5KNK2;>Cuff_palecto__11547_2 [1 - 2205];>Trin_palecto_123527_2 [496 - 2739];>Trin_palecto_123526_2 [1333 - 2853],Trin_palecto_123529_3 [2018 - 3538],Trin_palecto_123530_2 [2132 - 3652];>Cuff_palecto__11539_2 [1572 - 3092],Cuff_palecto__11540_2 [773 - 2293],Cuff_palecto__11543_2 [707 - 2227],Cuff_palecto__11544_1 [821 - 2341],Cuff_palecto__11545_2 [780 - 2300],Cuff_palecto__11546_2 [774 - 2294]	8;8;8;4;4;1;1;1;1;1;1;1;1;1	8;8;8;4;4;1;1;1;1;1;1;1;1;1	8;8;8;4;4;1;1;1;1;1;1;1;1;1			>tr|L5KNK2|L5KNK2_PTEAL E3 ubiquitin-protein ligase OS=Pteropus alecto GN=PAL_GLEAN10014865 PE=4 SV=1;>Cuff_palecto__11547_2 [1 - 2205];>Trin_palecto_123527_2 [496 - 2739];>Trin_palecto_123526_2 [1333 - 2853],Trin_palecto_123529_3 [2018 - 3538],Trin_palect	14	8	8	8	13.6	13.6	13.6	84.836	735	735;735;748;507;507;68;156;163;553;553;556;718;724;728	2.6206e-26	0.86973	1.1164	15.228	24	1.0621	1.3106	15.19	24	1.2244	1.1994	23.108	24	152460000	52605000	47191000	52661000				124	15974;16404;17547;20852;22453;27051;36913;51109	True;True;True;True;True;True;True;True	16357;16799;17971;21377;23026;27730;38024;52613	88330;88331;90815;90816;97167;117059;117060;117061;126439;126440;126441;126442;150441;203605;203606;203607;203608;203609;203610;203611;203612;203613;281990;281991	114831;114832;114833;117954;117955;126137;152266;152267;152268;164693;164694;164695;164696;198190;267174;267175;267176;267177;267178;267179;267180;267181;267182;267183;369729;369730;369731;369732	114832;117954;126137;152268;164694;198190;267179;369730
>Trin_palecto_84436_2 [277 - 2118];>Cuff_palecto__11549_2 [406 - 2247];>Trin_palecto_84435_1 [277 - 1494];>Cuff_palecto__11551_1 [155 - 1372];>Cuff_palecto__11553_1 [155 - 1384];>Cuff_palecto__11552_1 [155 - 1405];L5KPA3;>Cuff_palecto__11554_2 [1 - 1527];>Cuff_palecto__11551_4 [2847 - 3224],Cuff_palecto__11552_3 [1623 - 2000],Cuff_palecto__11553_3 [1621 - 1998]	>Trin_palecto_84436_2 [277 - 2118];>Cuff_palecto__11549_2 [406 - 2247];>Trin_palecto_84435_1 [277 - 1494];>Cuff_palecto__11551_1 [155 - 1372];>Cuff_palecto__11553_1 [155 - 1384];>Cuff_palecto__11552_1 [155 - 1405];L5KPA3;>Cuff_palecto__11554_2 [1 - 1527]	34;34;28;28;28;28;27;27;1	34;34;28;28;28;28;27;27;1	25;25;20;20;20;20;19;19;1			>Trin_palecto_84436_2 [277 - 2118];>Cuff_palecto__11549_2 [406 - 2247];>Trin_palecto_84435_1 [277 - 1494];>Cuff_palecto__11551_1 [155 - 1372];>Cuff_palecto__11553_1 [155 - 1384];>Cuff_palecto__11552_1 [155 - 1405];>tr|L5KPA3|L5KPA3_PTEAL Putative ATP-depen	9	34	34	25	45.8	45.8	31.8	69.147	614	614;614;406;406;410;417;509;509;126	1.5088e-261	0.83718	1.0538	30.238	326	0.90741	1.0816	29.911	326	1.0976	1.0001	20.695	326	24975000000	8616100000	7573600000	8785200000				125	3300;6610;8679;10668;14926;15510;16744;18095;18467;23056;24250;25257;27757;29102;29359;29360;32910;34141;37540;38559;38763;39731;39732;39760;43172;43993;43994;44761;45049;45050;45453;46475;51673;51674	True;True;True;True;True;True;True;True;True;True;True;True;True;True;True;True;True;True;True;True;True;True;True;True;True;True;True;True;True;True;True;True;True;True	3387;6778;6779;8896;10917;15279;15877;17148;18532;18918;23646;24864;25889;28452;29820;30082;30083;33825;33826;33827;35187;38665;39706;39910;40895;40896;40924;44443;45285;45286;46076;46371;46372;46784;47842;53188;53189	18896;18897;18898;18899;18900;18901;18902;18903;18904;18905;18906;18907;18908;18909;18910;18911;18912;18913;18914;18915;18916;18917;18918;18919;18920;18921;18922;18923;18924;18925;18926;18927;18928;18929;18930;18931;18932;38082;38083;38084;38085;38086;49721;49722;49723;49724;49725;49726;49727;49728;49729;49730;49731;49732;49733;49734;49735;49736;49737;49738;49739;60050;60051;60052;60053;60054;600…	24408;24409;24410;24411;24412;24413;24414;24415;24416;24417;24418;24419;24420;24421;24422;24423;24424;24425;24426;24427;24428;24429;24430;24431;24432;24433;24434;24435;24436;24437;24438;24439;24440;24441;24442;24443;24444;49517;49518;49519;49520;49521;49522;49523;64769;64770;64771;64772;64773;64774;64775;64776;64777;64778;64779;64780;64781;64782;64783;64784;64785;64786;64787;64788;64789;64790;647…	24409;49523;64773;78634;106531;111006;120421;130305;133317;168928;178384;186214;203730;213046;214440;214453;239377;247547;271429;277876;279263;285506;285509;285724;309784;315878;315880;321816;324658;324659;327609;334872;373451;373459	55;56;57	253;256;369
L5KLR4;>Cuff_palecto__11575_1 [1 - 1452];>Trin_palecto_89997_4 [3902 - 2310] (REVERSE SENSE);>Cuff_palecto__11574_1 [362 - 1954];>Trin_palecto_89998_4 [3074 - 2310] (REVERSE SENSE);>Trin_palecto_117368_1 [702 - 941],Trin_palecto_117369_1 [549 - 788];>Trin_palecto_117361_1 [702 - 980],Trin_palecto_117380_1 [549 - 827],Trin_palecto_117381_1 [549 - 827],Trin_palecto_117382_1 [702 - 980];>Trin_palect…	L5KLR4;>Cuff_palecto__11575_1 [1 - 1452];>Trin_palecto_89997_4 [3902 - 2310] (REVERSE SENSE);>Cuff_palecto__11574_1 [362 - 1954];>Trin_palecto_89998_4 [3074 - 2310] (REVERSE SENSE)	8;8;8;8;5;1;1;1;1;1;1;1	8;8;8;8;5;1;1;1;1;1;1;1	8;8;8;8;5;1;1;1;1;1;1;1			>tr|L5KLR4|L5KLR4_PTEAL SWI/SNF-related matrix-associated actin-dependent regulator of chromatin subfamily D member 2 OS=Pteropus alecto GN=PAL_GLEAN10014884 PE=4 SV=1;>Cuff_palecto__11575_1 [1 - 1452];>Trin_palecto_89997_4 [3902 - 2310] (REVERSE SENSE);>C	12	8	8	8	26.9	26.9	26.9	55.385	484	484;484;531;531;255;80;93;102;112;398;398;469	6.8792e-108	0.69123	0.88916	16.512	17	0.70838	0.86519	28.595	17	0.93106	0.86755	40.145	17	185700000	66383000	59173000	60146000				126	193;989;20899;21252;23353;25550;39673;42070	True;True;True;True;True;True;True;True	200;1018;21425;21786;23948;26193;40836;43305	780;781;782;783;5390;5391;5392;5393;117294;117295;117296;117297;119432;131651;142523;217801;230703	1011;1012;1013;1014;6980;6981;6982;6983;152566;152567;152568;152569;152570;155435;171414;188219;285206;301996	1012;6982;152566;155435;171414;188219;285206;301996
>Trin_palecto_89997_1 [93 - 1310],Trin_palecto_89998_1 [93 - 1310];>Cuff_palecto__11577_4 [1614 - 2831];L5KNL5;>Cuff_palecto__11578_1 [1 - 1395];>Cuff_palecto__11576_1 [1 - 1398];>Cuff_palecto__11574_9 [3863 - 3663] (REVERSE SENSE);>Cuff_palecto__11574_8 [4491 - 4288] (REVERSE SENSE);>Cuff_palecto__11574_10 [3364 - 3119] (REVERSE SENSE)	>Trin_palecto_89997_1 [93 - 1310],Trin_palecto_89998_1 [93 - 1310];>Cuff_palecto__11577_4 [1614 - 2831];L5KNL5;>Cuff_palecto__11578_1 [1 - 1395];>Cuff_palecto__11576_1 [1 - 1398]	21;21;21;21;21;4;4;1	21;21;21;21;21;4;4;1	19;19;19;19;19;3;4;1			>Trin_palecto_89997_1 [93 - 1310],Trin_palecto_89998_1 [93 - 1310];>Cuff_palecto__11577_4 [1614 - 2831];>tr|L5KNL5|L5KNL5_PTEAL 26S protease regulatory subunit 8 OS=Pteropus alecto GN=PAL_GLEAN10014885 PE=4 SV=1;>Cuff_palecto__11578_1 [1 - 1395];>Cuff_pale	8	21	21	19	60.3	60.3	55.7	45.626	406	406;406;465;465;466;67;68;82	1.3136e-227	0.71032	0.92095	23.789	105	0.75103	0.91295	29.922	105	1.0609	1.0031	19.388	104	2140000000	812650000	632460000	694870000				127	4307;10097;10806;12406;12407;15005;18072;18158;19273;19824;20146;20147;20315;21718;26512;34329;39799;45545;47112;49754;50313	True;True;True;True;True;True;True;True;True;True;True;True;True;True;True;True;True;True;True;True;True	4410;10337;11058;12692;12693;15359;18507;18508;18598;19749;20319;20320;20649;20650;20822;22265;27174;35382;40966;46881;48505;51231;51799	24798;24799;24800;24801;24802;24803;24804;24805;24806;24807;24808;24809;24810;24811;57067;57068;57069;57070;57071;57072;57073;57074;57075;57076;60693;68589;68590;68591;68592;82340;82341;82342;82343;100104;100105;100106;100107;100701;100702;100703;100704;100705;100706;100707;100708;107340;110742;110743;110744;110745;112717;112718;112719;112720;112721;112722;112723;112724;112725;112726;112727;11272…	32073;32074;32075;32076;32077;32078;32079;32080;32081;32082;32083;32084;32085;32086;74555;74556;74557;74558;74559;74560;74561;74562;74563;74564;79450;89351;89352;89353;89354;107051;107052;107053;107054;129961;129962;129963;129964;130683;130684;130685;130686;130687;130688;130689;130690;130691;130692;130693;130694;130695;130696;130697;130698;130699;139439;144103;144104;144105;144106;144107;146613;1…	32080;74556;79450;89351;89353;107051;129963;130684;139439;144105;146617;146631;147921;159402;194781;248860;285944;328088;339568;360276;363973	58;59	351;368
L5KMF0;>Cuff_palecto__11580_1 [1 - 2532];>Cuff_palecto__11579_1 [580 - 3111];>Trin_palecto_124212_3 [1704 - 1] (REVERSE SENSE),Trin_palecto_124213_3 [1704 - 1] (REVERSE SENSE);>Trin_palecto_124211_1 [555 - 839]	L5KMF0;>Cuff_palecto__11580_1 [1 - 2532];>Cuff_palecto__11579_1 [580 - 3111];>Trin_palecto_124212_3 [1704 - 1] (REVERSE SENSE),Trin_palecto_124213_3 [1704 - 1] (REVERSE SENSE)	12;12;12;6;3	12;12;12;6;3	12;12;12;6;3			>tr|L5KMF0|L5KMF0_PTEAL Putative rRNA methyltransferase 3 OS=Pteropus alecto GN=PAL_GLEAN10014886 PE=3 SV=1;>Cuff_palecto__11580_1 [1 - 2532];>Cuff_palecto__11579_1 [580 - 3111];>Trin_palecto_124212_3 [1704 - 1] (REVERSE SENSE),Trin_palecto_124213_3 [1704	5	12	12	12	17.7	17.7	17.7	96.25	844	844;844;844;568;95	3.1595e-116	1.006	1.2554	16.127	33	0.87394	1.1033	20.979	33	0.88746	0.85171	16.818	33	294310000	103640000	100630000	90048000				128	909;1013;3791;7259;8909;14861;23459;24262;25401;38103;40235;46277	True;True;True;True;True;True;True;True;True;True;True;True	936;1043;3888;7441;9130;15213;24055;24876;26036;39243;41415;47639	4915;4916;4917;5477;5478;5479;5480;5481;21849;21850;41579;41580;41581;41582;41583;51070;51071;81589;132205;132206;136141;136142;136143;141848;141849;141850;141851;141852;141853;209657;220829;220830;254450	6350;6351;6352;7092;7093;7094;7095;7096;28231;28232;54263;54264;54265;54266;54267;66419;66420;106078;172168;172169;172170;172171;172172;172173;172174;178466;178467;178468;178469;187422;187423;187424;187425;187426;187427;275050;289050;289051;289052;333457	6351;7093;28232;54267;66419;106078;172170;178466;187426;275050;289051;333457
L5KPB9;>Cuff_palecto__11583_3 [1 - 2781];>Cuff_palecto__11582_2 [159 - 2939];>Cuff_palecto__11581_2 [346 - 3132];>Trin_palecto_124210_3 [692 - 3499];>Cuff_palecto__11584_1 [186 - 422]	L5KPB9;>Cuff_palecto__11583_3 [1 - 2781];>Cuff_palecto__11582_2 [159 - 2939];>Cuff_palecto__11581_2 [346 - 3132];>Trin_palecto_124210_3 [692 - 3499]	19;19;19;19;19;2	19;19;19;19;19;2	19;19;19;19;19;2			>tr|L5KPB9|L5KPB9_PTEAL ATP-dependent RNA helicase DDX42 OS=Pteropus alecto GN=PAL_GLEAN10014887 PE=4 SV=1;>Cuff_palecto__11583_3 [1 - 2781];>Cuff_palecto__11582_2 [159 - 2939];>Cuff_palecto__11581_2 [346 - 3132];>Trin_palecto_124210_3 [692 - 3499]	6	19	19	19	24.1	24.1	24.1	101.24	927	927;927;927;929;936;79	2.6302e-107	0.80003	0.99881	31.196	76	0.87073	1.0387	34.473	76	1.0067	0.96985	27.6	76	610450000	240680000	185840000	183920000				129	3062;6801;6848;10686;10687;10764;11829;15900;16727;18065;23521;25004;29540;29946;36867;41141;43407;46600;50504	True;True;True;True;True;True;True;True;True;True;True;True;True;True;True;True;True;True;True	3146;6976;7024;10935;10936;11014;12101;16280;17131;18499;24118;25633;30280;30693;37978;42363;44680;47968;51992	17703;17704;17705;17706;39040;39041;39042;39043;39044;39045;39046;39047;39048;39049;39296;39297;39298;39299;39300;39301;39302;39303;39304;39305;39306;60141;60142;60143;60144;60145;60496;60497;60498;60499;60500;60501;60502;60503;60504;65739;65740;65741;87611;87612;92592;100081;100082;100083;100084;132444;132445;132446;139659;139660;139661;164068;164069;164070;164071;164072;164073;164074;164075;166…	22930;22931;22932;22933;22934;50765;50766;50767;50768;50769;50770;50771;50772;50773;50774;51069;51070;51071;51072;51073;51074;51075;51076;51077;51078;51079;78751;78752;78753;78754;78755;79192;79193;79194;79195;79196;79197;79198;79199;79200;85736;85737;85738;113820;113821;113822;120288;120289;129930;129931;129932;129933;129934;129935;129936;129937;172599;172600;172601;184015;184016;184017;215754;2…	22934;50767;51072;78751;78753;79198;85736;113822;120289;129937;172601;184016;215759;218327;266938;295541;311631;335800;365172
L5KLF1;>Trin_palecto_65063_1 [705 - 2153];>Cuff_palecto__11586_1 [1 - 1449];>Cuff_palecto__11585_1 [705 - 2153]	L5KLF1;>Trin_palecto_65063_1 [705 - 2153];>Cuff_palecto__11586_1 [1 - 1449];>Cuff_palecto__11585_1 [705 - 2153]	9;9;9;9	9;9;9;9	9;9;9;9			>tr|L5KLF1|L5KLF1_PTEAL Coiled-coil domain-containing protein 47 OS=Pteropus alecto GN=PAL_GLEAN10014888 PE=4 SV=1;>Trin_palecto_65063_1 [705 - 2153];>Cuff_palecto__11586_1 [1 - 1449];>Cuff_palecto__11585_1 [705 - 2153]	4	9	9	9	18	18	18	55.961	483	483;483;483;483	2.2116e-35	0.85043	1.0959	9.8424	28	0.89767	1.1254	33.099	28	1.058	0.99394	30.954	28	251540000	83827000	73987000	93721000				130	11306;25694;29618;33081;36284;36765;39376;39661;45333	True;True;True;True;True;True;True;True;True	11571;26337;30360;34040;37381;37869;40530;40824;46658	63377;63378;63379;143216;143217;143218;143219;143220;143221;143222;143223;143224;164492;164493;183326;183327;183328;183329;200641;200642;202865;202866;216317;216318;217757;217758;217759;249264	82789;82790;82791;82792;189131;189132;189133;189134;189135;189136;189137;189138;189139;216306;216307;240540;240541;240542;240543;263268;263269;266190;266191;283362;283363;285149;285150;285151;326796;326797;326798	82792;189133;216306;240541;263269;266190;283362;285149;326796
>Trin_palecto_103486_2 [553 - 1671],Trin_palecto_103490_2 [698 - 1816],Trin_palecto_103491_2 [453 - 1571],Trin_palecto_103492_2 [429 - 1547],Trin_palecto_103493_2 [674 - 1792];>Cuff_palecto__11588_2 [308 - 1426],Cuff_palecto__11590_2 [366 - 1484];>Trin_palecto_103487_2 [553 - 1734],Trin_palecto_103495_2 [308 - 1489];>Cuff_palecto__11589_2 [140 - 1321],Cuff_palecto__11592_2 [294 - 1475];>Trin_pale…	>Trin_palecto_103486_2 [553 - 1671],Trin_palecto_103490_2 [698 - 1816],Trin_palecto_103491_2 [453 - 1571],Trin_palecto_103492_2 [429 - 1547],Trin_palecto_103493_2 [674 - 1792];>Cuff_palecto__11588_2 [308 - 1426],Cuff_palecto__11590_2 [366 - 1484];>Trin_palecto_103487_2 [553 - 1734],Trin_palecto_103495_2 [308 - 1489];>Cuff_palecto__11589_2 [140 - 1321],Cuff_palecto__11592_2 [294 - 1475];>Trin_pale…	1;1;1;1;1;1;1;1	1;1;1;1;1;1;1;1	1;1;1;1;1;1;1;1			>Trin_palecto_103486_2 [553 - 1671],Trin_palecto_103490_2 [698 - 1816],Trin_palecto_103491_2 [453 - 1571],Trin_palecto_103492_2 [429 - 1547],Trin_palecto_103493_2 [674 - 1792];>Cuff_palecto__11588_2 [308 - 1426],Cuff_palecto__11590_2 [366 - 1484];>Trin_pal	8	1	1	1	4.6	4.6	4.6	41.442	373	373;373;394;394;402;402;404;404	0.00011095	NaN	NaN	NaN	1	NaN	NaN	NaN	1	NaN	NaN	NaN	1	988740	626150	221950	140640				131	39889	TRUE	41059	218844	286434	286434
>Trin_palecto_64898_1 [218 - 601];>Cuff_palecto__11596_1 [152 - 535]	>Trin_palecto_64898_1 [218 - 601];>Cuff_palecto__11596_1 [152 - 535]	1;1	1;1	1;1			>Trin_palecto_64898_1 [218 - 601];>Cuff_palecto__11596_1 [152 - 535]	2	1	1	1	13.3	13.3	13.3	14.127	128	128;128	8.6667e-73	1.0339	1.3841	11.346	2	0.91532	1.1568	2.9936	2	1.0227	0.98568	6.8618	2	4743900	1331700	1706100	1706100				132	32650	TRUE	33513	180947;180948	237407;237408;237409	237409
L5KLS3;>Trin_palecto_119985_1 [243 - 1268];>Cuff_palecto__11605_2 [1 - 1026];>Cuff_palecto__11603_1 [31 - 1056],Cuff_palecto__11604_1 [228 - 1253]	L5KLS3;>Trin_palecto_119985_1 [243 - 1268];>Cuff_palecto__11605_2 [1 - 1026];>Cuff_palecto__11603_1 [31 - 1056],Cuff_palecto__11604_1 [228 - 1253]	7;7;7;7	7;7;7;7	7;7;7;7			>tr|L5KLS3|L5KLS3_PTEAL WD repeat-containing protein 68 OS=Pteropus alecto GN=PAL_GLEAN10014895 PE=4 SV=1;>Trin_palecto_119985_1 [243 - 1268];>Cuff_palecto__11605_2 [1 - 1026];>Cuff_palecto__11603_1 [31 - 1056],Cuff_palecto__11604_1 [228 - 1253]	4	7	7	7	24.6	24.6	24.6	38.926	342	342;342;342;342	3.028e-79	0.70297	0.93697	20.567	30	0.64407	0.81346	20.94	30	0.95389	0.90208	13.583	30	240840000	99555000	73370000	67913000				133	18293;19028;25609;26389;29446;35568;49640	True;True;True;True;True;True;True	18736;19496;26252;27051;30183;36653;51115	101598;101599;101600;101601;101602;101603;105975;105976;105977;105978;105979;105980;105981;105982;105983;105984;142845;142846;147095;147096;163421;163422;197244;197245;197246;197247;274037;274038;274039;274040	131777;131778;131779;131780;131781;131782;137592;137593;137594;137595;137596;137597;137598;137599;137600;137601;137602;188649;188650;188651;188652;194025;194026;214911;214912;214913;214914;258840;258841;258842;258843;359309;359310;359311;359312;359313;359314;359315;359316	131779;137594;188650;194025;214911;258843;359315
>Cuff_palecto__11623_5 [246 - 4049];>Cuff_palecto__11622_6 [246 - 4409];>Cuff_palecto__11621_6 [1 - 4374];L5KMG3;>Cuff_palecto__11624_6 [1 - 4377];>Trin_palecto_122103_2 [323 - 907];>Trin_palecto_122098_6 [644 - 3] (REVERSE SENSE),Trin_palecto_122104_2 [323 - 964]	>Cuff_palecto__11623_5 [246 - 4049];>Cuff_palecto__11622_6 [246 - 4409];>Cuff_palecto__11621_6 [1 - 4374];L5KMG3;>Cuff_palecto__11624_6 [1 - 4377];>Trin_palecto_122103_2 [323 - 907];>Trin_palecto_122098_6 [644 - 3] (REVERSE SENSE),Trin_palecto_122104_2 [323 - 964]	2;2;2;2;2;1;1	2;2;2;2;2;1;1	2;2;2;2;2;1;1			>Cuff_palecto__11623_5 [246 - 4049];>Cuff_palecto__11622_6 [246 - 4409];>Cuff_palecto__11621_6 [1 - 4374];>tr|L5KMG3|L5KMG3_PTEAL C-type mannose receptor 2 OS=Pteropus alecto GN=PAL_GLEAN10014905 PE=4 SV=1;>Cuff_palecto__11624_6 [1 - 4377];>Trin_palecto_12	7	2	2	2	2.2	2.2	2.2	142.31	1268	1268;1388;1458;1459;1459;195;214	9.2361e-06	1.1599	1.4514	18.589	7	0.79175	1.0163	26.169	7	0.68534	0.67023	9.8372	7	3490000	1472600	1149800	867570				134	25974;45267	True;True	26623;46592	144905;248815;248816;248817;248818;248819;248820	191213;326273;326274;326275;326276;326277;326278;326279	191213;326274
>Trin_palecto_110131_9 [5030 - 2844] (REVERSE SENSE);>Cuff_palecto__11628_1 [1 - 2277];>Trin_palecto_110129_10 [5126 - 2844] (REVERSE SENSE);L5KLG0;>Cuff_palecto__11629_2 [1 - 2373];>Cuff_palecto__11627_2 [1 - 2373];>Cuff_palecto__11626_2 [1 - 2223];>Trin_palecto_105468_6 [4420 - 2774] (REVERSE SENSE);>Cuff_palecto__28210_2 [918 - 2564];L5K2F6;>Trin_palecto_105469_5 [5071 - 2774] (REVERSE SENSE);…	>Trin_palecto_110131_9 [5030 - 2844] (REVERSE SENSE);>Cuff_palecto__11628_1 [1 - 2277];>Trin_palecto_110129_10 [5126 - 2844] (REVERSE SENSE);L5KLG0;>Cuff_palecto__11629_2 [1 - 2373];>Cuff_palecto__11627_2 [1 - 2373];>Cuff_palecto__11626_2 [1 - 2223];>Trin_palecto_105468_6 [4420 - 2774] (REVERSE SENSE);>Cuff_palecto__28210_2 [918 - 2564];L5K2F6;>Trin_palecto_105469_5 [5071 - 2774] (REVERSE SENSE);…	5;5;5;5;5;5;4;3;3;3;3;3;3	5;5;5;5;5;5;4;3;3;3;3;3;3	5;5;5;5;5;5;4;3;3;3;3;3;3			>Trin_palecto_110131_9 [5030 - 2844] (REVERSE SENSE);>Cuff_palecto__11628_1 [1 - 2277];>Trin_palecto_110129_10 [5126 - 2844] (REVERSE SENSE);>tr|L5KLG0|L5KLG0_PTEAL Serine/threonine-protein kinase tousled-like 2 OS=Pteropus alecto GN=PAL_GLEAN10014907 PE=4	13	5	5	5	8.4	8.4	8.4	83.319	729	729;759;761;791;791;791;741;549;549;766;766;766;766	1.3476e-13	0.73983	0.95451	28.336	6	0.6346	0.78619	49.193	6	0.80564	0.7646	21.661	6	21912000	10238000	6404000	5269500				135	23711;24736;26288;41290;52836	True;True;True;True;True	24312;25358;26943;42512;54384	133341;138248;146541;226522;226523;291703	174059;181867;181868;193299;296443;296444;296445;382203	174059;181868;193299;296444;382203
L5KLT3;>Cuff_palecto__11632_1 [1 - 5808];>Trin_palecto_101841_4 [2168 - 1032] (REVERSE SENSE);>Cuff_palecto__11631_1 [1 - 4899]	L5KLT3;>Cuff_palecto__11632_1 [1 - 5808];>Trin_palecto_101841_4 [2168 - 1032] (REVERSE SENSE);>Cuff_palecto__11631_1 [1 - 4899]	2;2;1;1	2;2;1;1	1;1;0;1			>tr|L5KLT3|L5KLT3_PTEAL EF-hand calcium-binding domain-containing protein 3 OS=Pteropus alecto GN=PAL_GLEAN10014908 PE=4 SV=1;>Cuff_palecto__11632_1 [1 - 5808];>Trin_palecto_101841_4 [2168 - 1032] (REVERSE SENSE);>Cuff_palecto__11631_1 [1 - 4899]	4	2	2	1	1.5	1.5	0.8	218.23	1936	1936;1936;379;1633	2.8863e-18	0.6419	0.83486	9.4492	4	0.61685	0.79266	19.369	4	0.94069	0.89339	12.216	4	20724000	9253600	5594000	5876700				136	45901;47592	True;True	47251;48999	252367;252368;262010;262011	330761;330762;330763;330764;343314;343315;343316	330764;343314
>Cuff_palecto__11649_2 [1 - 924];>Trin_palecto_110141_9 [4911 - 3589] (REVERSE SENSE);L5KDJ2;>Cuff_palecto__11650_2 [1 - 1488];>Cuff_palecto__11648_2 [329 - 1816]	>Cuff_palecto__11649_2 [1 - 924];>Trin_palecto_110141_9 [4911 - 3589] (REVERSE SENSE);L5KDJ2;>Cuff_palecto__11650_2 [1 - 1488];>Cuff_palecto__11648_2 [329 - 1816]	2;2;2;2;2	2;2;2;2;2	2;2;2;2;2			>Cuff_palecto__11649_2 [1 - 924];>Trin_palecto_110141_9 [4911 - 3589] (REVERSE SENSE);>tr|L5KDJ2|L5KDJ2_PTEAL Protein C-ets-1 OS=Pteropus alecto GN=PAL_GLEAN10007621 PE=3 SV=1;>Cuff_palecto__11650_2 [1 - 1488];>Cuff_palecto__11648_2 [329 - 1816]	5	2	2	2	10.4	10.4	10.4	35.218	308	308;441;496;496;496	1.2793e-06	0.85632	1.1024	14.866	4	0.45454	0.57737	22.422	4	0.54104	0.5242	3.6516	4	34414000	13196000	13343000	7875200				137	499;9422	True;True	519;9650	2349;53892;53893;53894	3098;70294;70295;70296	3098;70295
>Trin_palecto_101911_4 [2384 - 1467] (REVERSE SENSE),Trin_palecto_101914_5 [2157 - 1240] (REVERSE SENSE);>Trin_palecto_101915_4 [2226 - 1249] (REVERSE SENSE),Trin_palecto_101920_5 [1999 - 1022] (REVERSE SENSE);>Cuff_palecto__11671_1 [32 - 1009],Cuff_palecto__11672_1 [40 - 1017];>Trin_palecto_101904_4 [2069 - 993] (REVERSE SENSE),Trin_palecto_101912_4 [1842 - 766] (REVERSE SENSE),Trin_palecto_1019…	>Trin_palecto_101911_4 [2384 - 1467] (REVERSE SENSE),Trin_palecto_101914_5 [2157 - 1240] (REVERSE SENSE);>Trin_palecto_101915_4 [2226 - 1249] (REVERSE SENSE),Trin_palecto_101920_5 [1999 - 1022] (REVERSE SENSE);>Cuff_palecto__11671_1 [32 - 1009],Cuff_palecto__11672_1 [40 - 1017];>Trin_palecto_101904_4 [2069 - 993] (REVERSE SENSE),Trin_palecto_101912_4 [1842 - 766] (REVERSE SENSE),Trin_palecto_1019…	1;1;1;1;1;1;1;1;1;1	1;1;1;1;1;1;1;1;1;1	1;1;1;1;1;1;1;1;1;1			>Trin_palecto_101911_4 [2384 - 1467] (REVERSE SENSE),Trin_palecto_101914_5 [2157 - 1240] (REVERSE SENSE);>Trin_palecto_101915_4 [2226 - 1249] (REVERSE SENSE),Trin_palecto_101920_5 [1999 - 1022] (REVERSE SENSE);>Cuff_palecto__11671_1 [32 - 1009],Cuff_palect	10	1	1	1	4.2	4.2	4.2	34.43	306	306;326;326;359;449;449;453;453;488;488	5.5697e-05	NaN	NaN	NaN	1	NaN	NaN	NaN	1	NaN	NaN	NaN	1	2090800	892900	580360	617530				138	14232	TRUE	14573	78270	101830	101830
L5KEK9;>Cuff_palecto__11681_2 [1 - 990];>Trin_palecto_105421_5 [4293 - 5342],Trin_palecto_105422_5 [4642 - 5691],Trin_palecto_105423_5 [4403 - 5452],Trin_palecto_105424_5 [4532 - 5581];>Cuff_palecto__11678_3 [955 - 2004],Cuff_palecto__11679_4 [1255 - 2304];>Cuff_palecto__11680_4 [1255 - 2307]	L5KEK9;>Cuff_palecto__11681_2 [1 - 990];>Trin_palecto_105421_5 [4293 - 5342],Trin_palecto_105422_5 [4642 - 5691],Trin_palecto_105423_5 [4403 - 5452],Trin_palecto_105424_5 [4532 - 5581];>Cuff_palecto__11678_3 [955 - 2004],Cuff_palecto__11679_4 [1255 - 2304];>Cuff_palecto__11680_4 [1255 - 2307]	4;4;4;4;4	4;4;4;4;4	4;4;4;4;4			>tr|L5KEK9|L5KEK9_PTEAL Protein FAM118B OS=Pteropus alecto GN=PAL_GLEAN10007631 PE=4 SV=1;>Cuff_palecto__11681_2 [1 - 990];>Trin_palecto_105421_5 [4293 - 5342],Trin_palecto_105422_5 [4642 - 5691],Trin_palecto_105423_5 [4403 - 5452],Trin_palecto_105424_5 [4	5	4	4	4	16.7	16.7	16.7	37.392	330	330;330;350;350;351	4.1993e-13	0.78488	1.0408	14.349	12	0.77535	1.0202	11.358	12	0.99972	0.98408	10.851	12	40743000	14772000	12351000	13620000				139	5296;31124;37630;48633	True;True;True;True	5424;31889;38757;50065	30335;30336;30337;172232;172233;207260;268311;268312;268313;268314;268315;268316	39397;39398;39399;226018;226019;226020;271976;271977;351672;351673;351674;351675;351676;351677	39399;226018;271976;351675
>Trin_palecto_105421_8 [4042 - 3428] (REVERSE SENSE),Trin_palecto_105423_8 [4042 - 3428] (REVERSE SENSE);L5KGY3;>Trin_palecto_105422_8 [4281 - 3160] (REVERSE SENSE),Trin_palecto_105424_8 [4281 - 3160] (REVERSE SENSE);>Cuff_palecto__11682_1 [1 - 1122]	>Trin_palecto_105421_8 [4042 - 3428] (REVERSE SENSE),Trin_palecto_105423_8 [4042 - 3428] (REVERSE SENSE);L5KGY3;>Trin_palecto_105422_8 [4281 - 3160] (REVERSE SENSE),Trin_palecto_105424_8 [4281 - 3160] (REVERSE SENSE);>Cuff_palecto__11682_1 [1 - 1122]	1;1;1;1	1;1;1;1	1;1;1;1			>Trin_palecto_105421_8 [4042 - 3428] (REVERSE SENSE),Trin_palecto_105423_8 [4042 - 3428] (REVERSE SENSE);>tr|L5KGY3|L5KGY3_PTEAL RNA pseudouridylate synthase domain-containing protein 4 OS=Pteropus alecto GN=PAL_GLEAN10007632 PE=3 SV=1;>Trin_palecto_105422	4	1	1	1	5.4	5.4	5.4	22.895	205	205;374;374;374	0.00042719	NaN	NaN	NaN	1	NaN	NaN	NaN	1	NaN	NaN	NaN	1	1282700	451060	412550	419130				140	10973	TRUE	11228	61719	80704	80704
>Cuff_palecto__11712_3 [664 - 1788];L5KGZ5;>Trin_palecto_155627_2 [703 - 2130],Trin_palecto_155628_2 [675 - 2102],Trin_palecto_155629_2 [703 - 2130],Trin_palecto_155630_2 [675 - 2102],Trin_palecto_155631_2 [675 - 2102],Trin_palecto_155634_2 [703 - 2130];>Cuff_palecto__11715_1 [1 - 1428];>Cuff_palecto__11713_2 [547 - 1974],Cuff_palecto__11714_2 [908 - 2335]	>Cuff_palecto__11712_3 [664 - 1788];L5KGZ5;>Trin_palecto_155627_2 [703 - 2130],Trin_palecto_155628_2 [675 - 2102],Trin_palecto_155629_2 [703 - 2130],Trin_palecto_155630_2 [675 - 2102],Trin_palecto_155631_2 [675 - 2102],Trin_palecto_155634_2 [703 - 2130];>Cuff_palecto__11715_1 [1 - 1428];>Cuff_palecto__11713_2 [547 - 1974],Cuff_palecto__11714_2 [908 - 2335]	5;5;5;5;5	5;5;5;5;5	5;5;5;5;5			>Cuff_palecto__11712_3 [664 - 1788];>tr|L5KGZ5|L5KGZ5_PTEAL Serine/threonine-protein kinase Chk1 OS=Pteropus alecto GN=PAL_GLEAN10007646 PE=4 SV=1;>Trin_palecto_155627_2 [703 - 2130],Trin_palecto_155628_2 [675 - 2102],Trin_palecto_155629_2 [703 - 2130],Tri	5	5	5	5	17.3	17.3	17.3	42.925	375	375;476;476;476;476	8.8844e-17	0.61479	0.79047	15.167	10	0.52373	0.67218	96.872	10	0.83419	0.80669	91.231	10	74028000	28145000	17417000	28466000				141	6784;22556;22971;24144;44700	True;True;True;True;True	6959;23131;23559;24756;46015	38990;127071;127072;127073;129344;129345;129346;135552;135553;245353	50681;165417;165418;165419;168341;168342;168343;177511;177512;321366	50681;165419;168342;177511;321366
L5KDL5;>Cuff_palecto__11717_3 [1 - 3198];>Trin_palecto_126241_3 [188 - 2302],Trin_palecto_126244_3 [188 - 2302];>Cuff_palecto__11716_3 [404 - 2518];>Trin_palecto_72830_1 [273 - 1292];>Cuff_palecto__11718_1 [100 - 1119]	L5KDL5;>Cuff_palecto__11717_3 [1 - 3198];>Trin_palecto_126241_3 [188 - 2302],Trin_palecto_126244_3 [188 - 2302];>Cuff_palecto__11716_3 [404 - 2518]	16;16;13;13;2;2	16;16;13;13;2;2	16;16;13;13;2;2			>tr|L5KDL5|L5KDL5_PTEAL Dolichyl-diphosphooligosaccharide--protein glycosyltransferase subunit STT3A OS=Pteropus alecto GN=PAL_GLEAN10007647 PE=4 SV=1;>Cuff_palecto__11717_3 [1 - 3198];>Trin_palecto_126241_3 [188 - 2302],Trin_palecto_126244_3 [188 - 2302];	6	16	16	16	13	13	13	122.22	1066	1066;1066;705;705;340;340	1.0442e-57	0.81332	0.95528	31.043	71	0.88855	0.99857	55.702	71	1.0443	0.95477	62.225	71	1041900000	346840000	346980000	348120000				142	8121;10042;10108;10109;13465;13548;13801;15121;18927;21066;26830;29612;34627;44540;47543;48227	True;True;True;True;True;True;True;True;True;True;True;True;True;True;True;True	8328;10282;10349;10350;13780;13863;14121;15478;19391;21595;27501;30354;35686;45852;48949;49651	46279;46280;56738;56739;56740;56741;56742;56743;56744;56745;56746;57144;57145;57146;57147;57148;57149;57150;57151;74442;74443;74444;74445;74791;74792;74793;74794;74795;74796;76024;76025;76026;76027;76028;76029;76030;82998;82999;83000;83001;83002;83003;83004;83005;83006;105508;105509;118228;118229;118230;118231;118232;118233;118234;118235;149372;164465;164466;164467;164468;164469;164470;191515;191…	60424;60425;60426;74096;74097;74098;74099;74100;74101;74102;74103;74104;74657;74658;74659;74660;74661;74662;74663;74664;96792;96793;96794;96795;96796;96797;96798;96799;96800;97244;97245;97246;97247;97248;97249;98969;98970;98971;98972;98973;98974;98975;98976;98977;98978;98979;107887;107888;107889;107890;107891;107892;107893;107894;107895;107896;107897;107898;107899;136873;136874;153832;153833;1538…	60424;74104;74658;74664;96794;97248;98972;107888;136873;153834;196886;216265;251403;320142;343049;348343
>Trin_palecto_120929_3 [1667 - 831] (REVERSE SENSE);>Cuff_palecto__11742_2 [957 - 1793];>Trin_palecto_120930_8 [1817 - 831] (REVERSE SENSE),Trin_palecto_120931_5 [1817 - 831] (REVERSE SENSE);>Cuff_palecto__11741_3 [4558 - 5544];>Cuff_palecto__11740_2 [893 - 1981];>Trin_palecto_120928_3 [2528 - 831] (REVERSE SENSE);L5KH05;>Cuff_palecto__11744_2 [1 - 1749];>Cuff_palecto__11743_2 [212 - 1960];>Trin_…	>Trin_palecto_120929_3 [1667 - 831] (REVERSE SENSE);>Cuff_palecto__11742_2 [957 - 1793];>Trin_palecto_120930_8 [1817 - 831] (REVERSE SENSE),Trin_palecto_120931_5 [1817 - 831] (REVERSE SENSE);>Cuff_palecto__11741_3 [4558 - 5544];>Cuff_palecto__11740_2 [893 - 1981];>Trin_palecto_120928_3 [2528 - 831] (REVERSE SENSE);L5KH05;>Cuff_palecto__11744_2 [1 - 1749];>Cuff_palecto__11743_2 [212 - 1960];>Trin_…	1;1;1;1;1;1;1;1;1;1	1;1;1;1;1;1;1;1;1;1	1;1;1;1;1;1;1;1;1;1			>Trin_palecto_120929_3 [1667 - 831] (REVERSE SENSE);>Cuff_palecto__11742_2 [957 - 1793];>Trin_palecto_120930_8 [1817 - 831] (REVERSE SENSE),Trin_palecto_120931_5 [1817 - 831] (REVERSE SENSE);>Cuff_palecto__11741_3 [4558 - 5544];>Cuff_palecto__11740_2 [893	10	1	1	1	5	5	5	32.051	279	279;279;329;329;363;566;583;583;583;618	1.9499e-19	0.77756	1.0003	7.4676	2	0.77714	0.96656	49.479	2	0.91676	0.86272	46.934	2	861000	328300	272220	260490				143	6314	TRUE	6466	36120;36121	47018;47019;47020	47018
>Trin_palecto_52839_8 [2810 - 3433];>Cuff_palecto__11777_2 [1 - 624];>Cuff_palecto__11776_2 [64 - 690]	>Trin_palecto_52839_8 [2810 - 3433];>Cuff_palecto__11777_2 [1 - 624];>Cuff_palecto__11776_2 [64 - 690]	10;10;10	10;10;10	10;10;10			>Trin_palecto_52839_8 [2810 - 3433];>Cuff_palecto__11777_2 [1 - 624];>Cuff_palecto__11776_2 [64 - 690]	3	10	10	10	50.5	50.5	50.5	24.247	208	208;208;209	4.7713e-86	0.69132	0.90343	28.72	82	0.7026	0.87315	32.675	82	1.0229	0.9517	17.754	81	1855900000	724850000	569870000	561160000				144	8295;12849;12850;13982;13983;20008;26365;26366;32291;45209	True;True;True;True;True;True;True;True;True;True	8506;13147;13148;14309;14310;20509;27024;27025;33079;46534	47551;47552;70996;70997;70998;70999;71000;71001;71002;71003;71004;71005;71006;71007;71008;71009;71010;71011;71012;71013;71014;71015;71016;71017;71018;71019;71020;71021;71022;71023;71024;71025;71026;71027;71028;71029;71030;71031;76986;76987;76988;76989;76990;76991;76992;76993;76994;76995;76996;76997;76998;111968;111969;111970;111971;111972;111973;111974;111975;111976;111977;111978;111979;146994;14…	62006;62007;92376;92377;92378;92379;92380;92381;92382;92383;92384;92385;92386;92387;92388;92389;92390;92391;92392;92393;92394;92395;92396;92397;92398;92399;92400;92401;92402;92403;92404;92405;92406;92407;92408;92409;92410;92411;92412;92413;92414;92415;92416;92417;100178;100179;100180;100181;100182;100183;100184;100185;100186;100187;100188;100189;100190;100191;100192;100193;100194;100195;100196;10…	62007;92393;92402;100180;100205;145645;193898;193902;234818;325967
>Trin_palecto_52839_14 [2118 - 277] (REVERSE SENSE);>Cuff_palecto__11778_3 [300 - 2141];L5KEQ3;>Cuff_palecto__11780_3 [1 - 2040];>Cuff_palecto__11779_4 [1488 - 2393];>Cuff_palecto__11779_3 [291 - 1175]	>Trin_palecto_52839_14 [2118 - 277] (REVERSE SENSE);>Cuff_palecto__11778_3 [300 - 2141];L5KEQ3;>Cuff_palecto__11780_3 [1 - 2040];>Cuff_palecto__11779_4 [1488 - 2393]	12;12;12;12;6;4	12;12;12;12;6;4	12;12;12;12;6;4			>Trin_palecto_52839_14 [2118 - 277] (REVERSE SENSE);>Cuff_palecto__11778_3 [300 - 2141];>tr|L5KEQ3|L5KEQ3_PTEAL tRNA (Uracil-5-)-methyltransferase like protein A OS=Pteropus alecto GN=PAL_GLEAN10007684 PE=4 SV=1;>Cuff_palecto__11780_3 [1 - 2040];>Cuff_pale	6	12	12	12	23.6	23.6	23.6	68.069	614	614;614;680;680;302;295	2.3648e-49	0.8128	1.0524	70.955	28	0.74436	0.91682	36.76	28	0.90992	0.85946	45.419	28	406310000	91189000	220950000	94170000				145	579;929;2654;3850;3877;6072;23533;24958;26388;30913;43309;49536	True;True;True;True;True;True;True;True;True;True;True;True	599;956;2727;3947;3974;6220;24130;25584;27050;31673;44580;51007	2961;2962;5063;5064;5065;5066;15326;15327;15328;15329;15330;15331;15332;15333;22221;22222;22406;34675;132501;139416;139417;147094;171223;237413;273373;273374;273375;273376;273377	3797;3798;6543;6544;6545;6546;6547;6548;19771;19772;19773;19774;19775;19776;19777;19778;19779;19780;19781;19782;19783;19784;19785;28749;28750;28751;28999;45200;45201;172665;183580;183581;194023;194024;224774;310757;358422;358423;358424;358425;358426	3798;6544;19775;28749;28999;45201;172665;183580;194023;224774;310757;358424
>Trin_palecto_67134_1 [70 - 1641];>Cuff_palecto__11807_1 [385 - 1956];L5KDR1;>Cuff_palecto__11809_1 [1 - 1575];>Cuff_palecto__11808_1 [361 - 1935];>Trin_palecto_67133_5 [1631 - 2458]	>Trin_palecto_67134_1 [70 - 1641];>Cuff_palecto__11807_1 [385 - 1956];L5KDR1;>Cuff_palecto__11809_1 [1 - 1575];>Cuff_palecto__11808_1 [361 - 1935];>Trin_palecto_67133_5 [1631 - 2458]	2;2;2;2;2;1	1;1;1;1;1;1	1;1;1;1;1;1			>Trin_palecto_67134_1 [70 - 1641];>Cuff_palecto__11807_1 [385 - 1956];>tr|L5KDR1|L5KDR1_PTEAL Thioredoxin reductase 2, mitochondrial OS=Pteropus alecto GN=PAL_GLEAN10007693 PE=3 SV=1;>Cuff_palecto__11809_1 [1 - 1575];>Cuff_palecto__11808_1 [361 - 1935];>Tr	6	2	1	1	5	2.1	2.1	57.003	524	524;524;525;525;525;276	6.3398e-27	0.59518	0.77772	11.031	2	0.46099	0.59253	2.7174	2	0.7629	0.74602	10.496	2	5716000	2856100	1659700	1200200				146	48286;51508	True;False	49710;53018	266153;266154;284110;284111	348800;348801;348802;372347;372348;372349	348801;372347
L5KE26;>Trin_palecto_162834_5 [1934 - 2920],Trin_palecto_162835_5 [3645 - 4631],Trin_palecto_162837_1 [299 - 1285],Trin_palecto_162839_1 [2586 - 3572],Trin_palecto_162840_4 [1581 - 2567],Trin_palecto_162842_1 [2687 - 3673],Trin_palecto_162844_1 [623 - 1609],Trin_palecto_162846_5 [2035 - 3021],Trin_palecto_162847_1 [522 - 1508],Trin_palecto_162848_4 [1682 - 2668],Trin_palecto_162851_5 [3746 - 4732…	L5KE26;>Trin_palecto_162834_5 [1934 - 2920],Trin_palecto_162835_5 [3645 - 4631],Trin_palecto_162837_1 [299 - 1285],Trin_palecto_162839_1 [2586 - 3572],Trin_palecto_162840_4 [1581 - 2567],Trin_palecto_162842_1 [2687 - 3673],Trin_palecto_162844_1 [623 - 1609],Trin_palecto_162846_5 [2035 - 3021],Trin_palecto_162847_1 [522 - 1508],Trin_palecto_162848_4 [1682 - 2668],Trin_palecto_162851_5 [3746 - 4732…	1;1;1;1	1;1;1;1	1;1;1;1			>tr|L5KE26|L5KE26_PTEAL Guanine nucleotide-binding protein subunit beta-like protein 1 OS=Pteropus alecto GN=PAL_GLEAN10007695 PE=4 SV=1;>Trin_palecto_162834_5 [1934 - 2920],Trin_palecto_162835_5 [3645 - 4631],Trin_palecto_162837_1 [299 - 1285],Trin_palect	4	1	1	1	3	3	3	35.899	329	329;329;329;329	2.3101e-05	0.75791	0.99939	13.134	4	0.66146	0.87102	15.237	4	0.93483	0.89489	23.355	4	1367700	547860	448960	370900				147	25943	TRUE	26592	144761;144762;144763;144764	191029;191030;191031;191032	191030
>Trin_palecto_89165_1 [115 - 1221];>Cuff_palecto__11820_1 [9 - 1115];L5KER5;>Trin_palecto_89166_1 [306 - 1439];>Cuff_palecto__11821_1 [1 - 1134];>Cuff_palecto__11819_2 [506 - 1639]	>Trin_palecto_89165_1 [115 - 1221];>Cuff_palecto__11820_1 [9 - 1115];L5KER5;>Trin_palecto_89166_1 [306 - 1439];>Cuff_palecto__11821_1 [1 - 1134];>Cuff_palecto__11819_2 [506 - 1639]	2;2;2;2;2;2	2;2;2;2;2;2	2;2;2;2;2;2			>Trin_palecto_89165_1 [115 - 1221];>Cuff_palecto__11820_1 [9 - 1115];>tr|L5KER5|L5KER5_PTEAL Septin-5 OS=Pteropus alecto GN=PAL_GLEAN10007698 PE=3 SV=1;>Trin_palecto_89166_1 [306 - 1439];>Cuff_palecto__11821_1 [1 - 1134];>Cuff_palecto__11819_2 [506 - 1639]	6	2	2	2	6.2	6.2	6.2	42.704	369	369;369;378;378;378;378	9.2971e-06	0.50192	0.64866	4.5696	3	0.34673	0.44866	60.407	4	0.69303	0.66161	16.616	4	13346000	6651800	3957400	2736300				148	43278;49614	True;True	44549;51087	237317;273871;273872;273873	310610;359064;359065;359066;359067	310610;359066
>Trin_palecto_75797_9 [1840 - 143] (REVERSE SENSE),Trin_palecto_75798_9 [1840 - 143] (REVERSE SENSE);>Cuff_palecto__11823_2 [80 - 1777],Cuff_palecto__11824_2 [72 - 1769];L5KDR7;>Cuff_palecto__11825_2 [1 - 1599]	>Trin_palecto_75797_9 [1840 - 143] (REVERSE SENSE),Trin_palecto_75798_9 [1840 - 143] (REVERSE SENSE);>Cuff_palecto__11823_2 [80 - 1777],Cuff_palecto__11824_2 [72 - 1769];L5KDR7;>Cuff_palecto__11825_2 [1 - 1599]	3;3;2;2	3;3;2;2	3;3;2;2			>Trin_palecto_75797_9 [1840 - 143] (REVERSE SENSE),Trin_palecto_75798_9 [1840 - 143] (REVERSE SENSE);>Cuff_palecto__11823_2 [80 - 1777],Cuff_palecto__11824_2 [72 - 1769];>tr|L5KDR7|L5KDR7_PTEAL CDC45-related protein OS=Pteropus alecto GN=PAL_GLEAN10007700	4	3	3	3	7.1	7.1	7.1	65.421	566	566;566;533;533	3.547e-26	0.62785	0.83388	10.754	7	0.55805	0.68018	21.909	7	0.80158	0.74432	19.57	7	20298000	8918000	5813800	5566000				149	8193;30170;53577	True;True;True	8402;30923;55142	46717;46718;46719;167281;167282;295678;295679	60970;60971;60972;219820;219821;219822;219823;219824;387546;387547	60972;219822;387547
>Trin_palecto_75797_6 [2712 - 3632];>Cuff_palecto__11826_1 [725 - 1645];>Trin_palecto_75798_6 [2815 - 3606];>Cuff_palecto__11830_2 [1 - 1182];L5KE31;>Cuff_palecto__11829_2 [1 - 1200];>Cuff_palecto__11827_1 [828 - 1727];>Cuff_palecto__11828_2 [828 - 1913]	>Trin_palecto_75797_6 [2712 - 3632];>Cuff_palecto__11826_1 [725 - 1645];>Trin_palecto_75798_6 [2815 - 3606];>Cuff_palecto__11830_2 [1 - 1182];L5KE31;>Cuff_palecto__11829_2 [1 - 1200];>Cuff_palecto__11827_1 [828 - 1727];>Cuff_palecto__11828_2 [828 - 1913]	10;10;7;7;7;7;5;5	10;10;7;7;7;7;5;5	10;10;7;7;7;7;5;5			>Trin_palecto_75797_6 [2712 - 3632];>Cuff_palecto__11826_1 [725 - 1645];>Trin_palecto_75798_6 [2815 - 3606];>Cuff_palecto__11830_2 [1 - 1182];>tr|L5KE31|L5KE31_PTEAL Ubiquitin fusion degradation protein 1 like protein OS=Pteropus alecto GN=PAL_GLEAN1000770	8	10	10	10	40.4	40.4	40.4	34.544	307	307;307;264;394;400;400;300;362	7.2885e-79	0.61085	0.79594	30.326	38	0.60426	0.75158	36.485	38	0.86466	0.81577	31.468	38	323740000	148120000	86261000	89361000				150	4511;5088;13570;13571;14446;18097;21153;29554;32654;38746	True;True;True;True;True;True;True;True;True;True	4620;5211;13885;13886;14790;18534;21685;30294;33517;39893	26180;29345;29346;74909;74910;74911;74912;79330;79331;79332;79333;100400;100401;100402;100403;100404;118736;118737;118738;118739;118740;118741;118742;164169;164170;164171;164172;164173;164174;180955;212782;212783;212784;212785;212786;212787;212788;212789	33800;37896;37897;97398;97399;97400;97401;103297;103298;103299;103300;103301;103302;103303;103304;103305;130313;130314;130315;130316;130317;154531;154532;154533;154534;154535;154536;154537;154538;215879;215880;215881;215882;215883;215884;237420;278994;278995;278996;278997;278998;278999;279000;279001	33800;37896;97398;97401;103299;130315;154532;215881;237420;278999
>Trin_palecto_83785_14 [626 - 141] (REVERSE SENSE),Trin_palecto_83786_12 [626 - 141] (REVERSE SENSE);>Cuff_palecto__11831_1 [152 - 637];L5KGC8;>Cuff_palecto__11832_2 [1 - 618];>Trin_palecto_83781_13 [1013 - 141] (REVERSE SENSE),Trin_palecto_83783_11 [1013 - 141] (REVERSE SENSE)	>Trin_palecto_83785_14 [626 - 141] (REVERSE SENSE),Trin_palecto_83786_12 [626 - 141] (REVERSE SENSE);>Cuff_palecto__11831_1 [152 - 637];L5KGC8;>Cuff_palecto__11832_2 [1 - 618];>Trin_palecto_83781_13 [1013 - 141] (REVERSE SENSE),Trin_palecto_83783_11 [1013 - 141] (REVERSE SENSE)	5;5;5;5;5	5;5;5;5;5	5;5;5;5;5			>Trin_palecto_83785_14 [626 - 141] (REVERSE SENSE),Trin_palecto_83786_12 [626 - 141] (REVERSE SENSE);>Cuff_palecto__11831_1 [152 - 637];>tr|L5KGC8|L5KGC8_PTEAL 39S ribosomal protein L40, mitochondrial OS=Pteropus alecto GN=PAL_GLEAN10007702 PE=4 SV=1;>Cuff	5	5	5	5	45.7	45.7	45.7	19.355	162	162;162;206;206;291	2.5048e-27	0.64301	0.87233	17.334	17	0.72186	0.93263	17.267	17	1.0931	1.0412	9.1713	17	18089000	7293000	4995800	5800100				151	3595;3947;7837;10012;51315	True;True;True;True;True	3690;4045;8040;10252;52824	20655;22894;22895;44867;44868;44869;44870;44871;44872;44873;44874;44875;44876;44877;56625;283246;283247	26663;29620;29621;58625;58626;58627;58628;58629;58630;58631;58632;58633;58634;58635;73965;371294;371295;371296	26663;29621;58629;73965;371296
L5KCD0;>Trin_palecto_81070_1 [927 - 523] (REVERSE SENSE),Trin_palecto_81071_1 [941 - 537] (REVERSE SENSE);>Cuff_palecto__11883_1 [1 - 405]	L5KCD0;>Trin_palecto_81070_1 [927 - 523] (REVERSE SENSE),Trin_palecto_81071_1 [941 - 537] (REVERSE SENSE);>Cuff_palecto__11883_1 [1 - 405]	1;1;1	1;1;1	1;1;1			>tr|L5KCD0|L5KCD0_PTEAL Mediator of RNA polymerase II transcription subunit 10 OS=Pteropus alecto GN=PAL_GLEAN10006289 PE=4 SV=1;>Trin_palecto_81070_1 [927 - 523] (REVERSE SENSE),Trin_palecto_81071_1 [941 - 537] (REVERSE SENSE);>Cuff_palecto__11883_1 [1 -	3	1	1	1	6.7	6.7	6.7	15.688	135	135;135;135	0.00085158	0.80282	1.0514	4.7961	4	0.72871	0.92408	13.998	4	0.97712	0.92937	13.454	4	8208700	3293000	2499700	2415900				152	41850	TRUE	43081	229758;229759;229760;229761	300728;300729;300730;300731	300728
>Cuff_palecto__11884_8 [751 - 7191];>Trin_palecto_121546_18 [7890 - 1219] (REVERSE SENSE);L5K8W4;>Cuff_palecto__11885_7 [1 - 7029]	>Cuff_palecto__11884_8 [751 - 7191];>Trin_palecto_121546_18 [7890 - 1219] (REVERSE SENSE);L5K8W4;>Cuff_palecto__11885_7 [1 - 7029]	3;3;3;3	3;3;3;3	3;3;3;3			>Cuff_palecto__11884_8 [751 - 7191];>Trin_palecto_121546_18 [7890 - 1219] (REVERSE SENSE);>tr|L5K8W4|L5K8W4_PTEAL Uncharacterized protein OS=Pteropus alecto GN=PAL_GLEAN10006295 PE=4 SV=1;>Cuff_palecto__11885_7 [1 - 7029]	4	3	3	3	1.9	1.9	1.9	227.2	2147	2147;2224;2343;2343	4.5605e-07	0.84923	1.0317	10.782	6	0.70178	0.81251	16.999	6	0.8709	0.80185	15.991	6	7995900	3194200	2960600	1841100				153	12581;19831;39990	True;True;True	12871;20327;41163	69328;110769;110770;110771;110772;219436	90288;144142;144143;144144;144145;287229	90288;144144;287229
L5K8W9;>Cuff_palecto__11914_1 [1 - 372];>Trin_palecto_81395_5 [5273 - 5842];>Cuff_palecto__11913_1 [566 - 1135]	L5K8W9;>Cuff_palecto__11914_1 [1 - 372];>Trin_palecto_81395_5 [5273 - 5842];>Cuff_palecto__11913_1 [566 - 1135]	3;3;3;3	3;3;3;3	3;3;3;3			>tr|L5K8W9|L5K8W9_PTEAL NADH dehydrogenase [ubiquinone] iron-sulfur protein 6, mitochondrial OS=Pteropus alecto GN=PAL_GLEAN10006327 PE=4 SV=1;>Cuff_palecto__11914_1 [1 - 372];>Trin_palecto_81395_5 [5273 - 5842];>Cuff_palecto__11913_1 [566 - 1135]	4	3	3	3	29.8	29.8	29.8	13.644	124	124;124;190;190	5.3948e-13	0.78578	1.0743	5.0536	6	0.92546	1.1961	15.029	6	1.1911	1.1035	22.485	6	21219000	8126800	6847800	6244100				154	44762;51046;51260	True;True;True	46077;52549;52768	245683;245684;281680;281681;282883;282884	321818;321819;369299;369300;370838;370839;370840;370841	321819;369300;370838
L5K8X4;>Cuff_palecto__11923_1 [1 - 1566];>Trin_palecto_72790_1 [235 - 1848]	L5K8X4;>Cuff_palecto__11923_1 [1 - 1566];>Trin_palecto_72790_1 [235 - 1848]	4;4;4	4;4;4	4;4;4			>tr|L5K8X4|L5K8X4_PTEAL Cleft lip and palate transmembrane protein 1-like protein OS=Pteropus alecto GN=PAL_GLEAN10006337 PE=4 SV=1;>Cuff_palecto__11923_1 [1 - 1566];>Trin_palecto_72790_1 [235 - 1848]	3	4	4	4	11.9	11.9	11.9	59.999	522	522;522;538	2.3083e-14	0.73996	0.92468	19.143	12	0.93909	1.0756	15.817	12	1.3268	1.1955	28.484	12	45771000	16453000	15153000	14166000				155	17004;43159;46583;49576	True;True;True;True	17409;44430;47951;51047	94372;94373;236522;236523;236524;256205;256206;256207;256208;256209;273631;273632	122520;122521;309641;309642;309643;309644;335714;335715;335716;335717;335718;335719;358771;358772;358773;358774	122521;309642;335719;358772
L5K8Y1;>Trin_palecto_88521_1 [163 - 1458];>Cuff_palecto__11939_1 [1 - 1296];>Cuff_palecto__11938_1 [24 - 1319]	L5K8Y1;>Trin_palecto_88521_1 [163 - 1458];>Cuff_palecto__11939_1 [1 - 1296];>Cuff_palecto__11938_1 [24 - 1319]	14;14;14;14	14;14;14;14	14;14;14;14			>tr|L5K8Y1|L5K8Y1_PTEAL Thyroid receptor-interacting protein 13 OS=Pteropus alecto GN=PAL_GLEAN10006346 PE=4 SV=1;>Trin_palecto_88521_1 [163 - 1458];>Cuff_palecto__11939_1 [1 - 1296];>Cuff_palecto__11938_1 [24 - 1319]	4	14	14	14	34.5	34.5	34.5	48.511	432	432;432;432;432	3.3298e-144	0.76952	0.98754	28.115	79	0.74269	0.90408	24.849	79	0.96677	0.89511	32.269	79	1258600000	458660000	443090000	356890000				156	1723;5483;10756;19460;20236;23365;30863;35800;38221;38926;50961;50992;50993;52416	True;True;True;True;True;True;True;True;True;True;True;True;True;True	1771;5617;11006;19945;20742;23960;31622;36892;39362;40073;52462;52495;52496;53951	9580;31353;31354;60477;60478;108587;108588;108589;108590;108591;108592;108593;108594;108595;108596;108597;108598;108599;108600;113246;113247;113248;113249;113250;113251;131688;131689;131690;131691;131692;171005;171006;171007;171008;171009;171010;198734;198735;198736;198737;210179;210180;210181;213782;213783;213784;213785;281258;281259;281260;281261;281262;281263;281264;281265;281420;281421;281422…	12250;40687;40688;79169;79170;79171;141163;141164;141165;141166;141167;141168;141169;141170;141171;141172;141173;141174;141175;141176;141177;147321;147322;147323;147324;147325;147326;171472;171473;171474;171475;171476;171477;171478;171479;224505;224506;224507;224508;224509;224510;260804;260805;260806;260807;260808;260809;275712;275713;275714;280208;280209;280210;280211;280212;280213;280214;368799…	12250;40687;79170;141173;147322;171472;224506;260808;275712;280214;368813;369004;369018;378769
>Trin_palecto_111718_10 [3387 - 1153] (REVERSE SENSE),Trin_palecto_111719_10 [3387 - 1153] (REVERSE SENSE);>Cuff_palecto__11964_1 [288 - 2522];>Trin_palecto_111722_13 [3444 - 1153] (REVERSE SENSE);>Cuff_palecto__11963_3 [1250 - 3541];>Cuff_palecto__11965_1 [130 - 2448];L5K9Z1;>Cuff_palecto__11966_1 [1 - 2361];>Trin_palecto_111717_10 [3269 - 2193] (REVERSE SENSE),Trin_palecto_111721_10 [3269 - 219…	>Trin_palecto_111718_10 [3387 - 1153] (REVERSE SENSE),Trin_palecto_111719_10 [3387 - 1153] (REVERSE SENSE);>Cuff_palecto__11964_1 [288 - 2522];>Trin_palecto_111722_13 [3444 - 1153] (REVERSE SENSE);>Cuff_palecto__11963_3 [1250 - 3541];>Cuff_palecto__11965_1 [130 - 2448];L5K9Z1;>Cuff_palecto__11966_1 [1 - 2361];>Trin_palecto_111717_10 [3269 - 2193] (REVERSE SENSE),Trin_palecto_111721_10 [3269 - 219…	9;9;9;9;9;9;9;7;7;2	9;9;9;9;9;9;9;7;7;2	9;9;9;9;9;9;9;7;7;2			>Trin_palecto_111718_10 [3387 - 1153] (REVERSE SENSE),Trin_palecto_111719_10 [3387 - 1153] (REVERSE SENSE);>Cuff_palecto__11964_1 [288 - 2522];>Trin_palecto_111722_13 [3444 - 1153] (REVERSE SENSE);>Cuff_palecto__11963_3 [1250 - 3541];>Cuff_palecto__11965_1	10	9	9	9	14.5	14.5	14.5	85.421	745	745;745;764;764;773;787;787;359;378;315	6.3307e-24	0.74136	0.95987	44.809	16	0.68578	0.85292	76.769	16	0.893	0.85258	50.654	16	111920000	41451000	29858000	40614000				157	268;1624;6903;8332;19471;34358;39014;41353;53226	True;True;True;True;True;True;True;True;True	279;1668;7079;8543;19956;35411;40162;42575;54787	1211;1212;8963;8964;8965;39570;47803;47804;108726;108727;189928;189929;189930;214307;226838;293777	1624;1625;11451;11452;11453;51450;62320;62321;141407;141408;249228;249229;249230;280871;296844;385046	1624;11453;51450;62320;141407;249229;280871;296844;385046
>Cuff_palecto__11971_1 [1 - 570];>Cuff_palecto__11970_1 [1 - 564];>Trin_palecto_38079_1 [101 - 667];>Cuff_palecto__11969_1 [302 - 664];>Cuff_palecto__11968_1 [244 - 600]	>Cuff_palecto__11971_1 [1 - 570];>Cuff_palecto__11970_1 [1 - 564];>Trin_palecto_38079_1 [101 - 667];>Cuff_palecto__11969_1 [302 - 664];>Cuff_palecto__11968_1 [244 - 600]	8;7;7;6;5	8;7;7;6;5	8;7;7;6;5			>Cuff_palecto__11971_1 [1 - 570];>Cuff_palecto__11970_1 [1 - 564];>Trin_palecto_38079_1 [101 - 667];>Cuff_palecto__11969_1 [302 - 664];>Cuff_palecto__11968_1 [244 - 600]	5	8	8	8	36.8	36.8	36.8	22.216	190	190;188;189;121;119	5.6458e-84	0.81683	1.0516	27.818	98	0.94857	1.1443	18.342	98	1.1762	1.0956	30.752	98	713010000	227630000	221810000	263560000				158	1750;7723;30707;36582;41296;41297;46791;52600	True;True;True;True;True;True;True;True	1799;7921;31466;37684;42518;42519;48167;48168;54142	9937;9938;9939;9940;9941;44314;44315;170173;170174;170175;170176;170177;170178;170179;170180;170181;170182;170183;170184;170185;170186;170187;170188;170189;170190;170191;170192;170193;170194;170195;170196;170197;170198;170199;170200;170201;201933;201934;201935;201936;201937;201938;201939;201940;201941;201942;201943;226549;226550;226551;226552;226553;226554;226555;226556;226557;226558;226559;22656…	12654;12655;12656;12657;12658;12659;12660;12661;12662;12663;12664;12665;12666;12667;57827;57828;57829;57830;57831;57832;223424;223425;223426;223427;223428;223429;223430;223431;223432;223433;223434;223435;223436;223437;223438;223439;223440;223441;223442;223443;223444;223445;223446;223447;223448;223449;223450;223451;223452;223453;264909;264910;264911;264912;264913;264914;264915;264916;264917;264918…	12656;57828;223443;264912;296483;296488;337389;380317	60	108
>Cuff_palecto__11974_2 [4 - 1989];L5K9H2;>Cuff_palecto__11975_2 [1 - 2043];>Trin_palecto_128914_2 [91 - 2082]	>Cuff_palecto__11974_2 [4 - 1989];L5K9H2;>Cuff_palecto__11975_2 [1 - 2043];>Trin_palecto_128914_2 [91 - 2082]	22;22;22;21	22;22;22;21	22;22;22;21			>Cuff_palecto__11974_2 [4 - 1989];>tr|L5K9H2|L5K9H2_PTEAL Succinate dehydrogenase [ubiquinone] flavoprotein subunit, mitochondrial OS=Pteropus alecto GN=PAL_GLEAN10006366 PE=4 SV=1;>Cuff_palecto__11975_2 [1 - 2043];>Trin_palecto_128914_2 [91 - 2082]	4	22	22	22	45	45	45	72.396	662	662;681;681;664	0	0.79977	1.0054	18.464	155	0.83224	0.98497	19.13	155	1.0718	0.9783	15.2	155	4699000000	1759400000	1396600000	1542900000				159	182;574;575;3064;11537;15435;15701;18125;19553;19618;20119;24116;30952;35645;42165;42174;44678;45376;46806;48262;50375;51528	True;True;True;True;True;True;True;True;True;True;True;True;True;True;True;True;True;True;True;True;True;True	189;594;595;3148;11806;15802;16074;18564;20040;20107;20622;24728;31714;36730;43407;43417;45993;46704;48183;48184;49686;51861;53039	745;746;747;2926;2927;2928;2929;2930;2931;2932;2933;2934;2935;2936;2937;2938;2939;2940;2941;2942;2943;2944;17712;17713;17714;17715;17716;17717;64298;64299;85064;86604;86605;86606;86607;86608;86609;86610;86611;86612;86613;86614;86615;86616;100519;100520;100521;100522;100523;100524;100525;100526;100527;100528;100529;100530;109225;109619;109620;109621;109622;109623;109624;109625;109626;109627;109628…	963;964;965;966;967;968;969;970;3746;3747;3748;3749;3750;3751;3752;3753;3754;3755;3756;3757;3758;3759;3760;3761;3762;3763;3764;3765;3766;3767;3768;3769;22940;22941;22942;22943;22944;22945;22946;22947;22948;22949;22950;83993;83994;110491;112442;112443;112444;112445;112446;112447;112448;112449;112450;112451;112452;112453;112454;130453;130454;130455;130456;130457;130458;130459;130460;130461;130462;1…	964;3759;3767;22945;83993;110491;112442;130456;142048;142573;146416;177326;225016;259416;302709;302767;321238;327137;337489;348591;364462;372510	61	277
L5K5N3;>Trin_palecto_85795_2 [143 - 1396];>Cuff_palecto__11994_2 [1 - 1254];>Cuff_palecto__11993_2 [125 - 1378]	L5K5N3;>Trin_palecto_85795_2 [143 - 1396];>Cuff_palecto__11994_2 [1 - 1254];>Cuff_palecto__11993_2 [125 - 1378]	3;3;3;3	3;3;3;3	3;3;3;3			>tr|L5K5N3|L5K5N3_PTEAL Intracellular hyaluronan-binding protein 4 OS=Pteropus alecto GN=PAL_GLEAN10003685 PE=4 SV=1;>Trin_palecto_85795_2 [143 - 1396];>Cuff_palecto__11994_2 [1 - 1254];>Cuff_palecto__11993_2 [125 - 1378]	4	3	3	3	13.4	13.4	13.4	46.163	418	418;418;418;418	9.4439e-25	0.66521	0.87454	16.461	6	0.58626	0.76864	32.259	6	0.90137	0.89198	20.7	6	17518000	7741100	5324700	4452700				160	13556;24004;42326	True;True;True	13871;24611;43577	74849;74850;134658;134659;232216;232217	97307;97308;97309;176198;176199;304057;304058	97307;176198;304057
>Trin_palecto_29381_6 [6035 - 2649] (REVERSE SENSE);>Cuff_palecto__12045_2 [121 - 3507];L5JV74	>Trin_palecto_29381_6 [6035 - 2649] (REVERSE SENSE);>Cuff_palecto__12045_2 [121 - 3507]	3;3;1	2;2;1	2;2;1			>Trin_palecto_29381_6 [6035 - 2649] (REVERSE SENSE);>Cuff_palecto__12045_2 [121 - 3507]	3	3	2	2	2.7	2	2	129.41	1129	1129;1129;612	7.8203e-25	0.53601	0.6408	44.838	2	0.74982	0.80566	14.395	2	1.3236	1.2043	19.663	2	2049900	967410	477700	604750				161	255;34676;53447	True;False;True	266;35735;55010	1172;191804;191805;191806;191807;294970	1578;251793;251794;251795;251796;386644	1578;251794;386644
>Trin_palecto_55862_1 [373 - 1545];>Cuff_palecto__12061_1 [373 - 1545],Cuff_palecto__12062_1 [376 - 1548],Cuff_palecto__12063_1 [207 - 1379];L5JS34;>Cuff_palecto__12064_2 [1 - 834];L5KWJ2;>Cuff_palecto__40445_2 [1 - 1170];L5KYC6;>Cuff_palecto__35418_1 [1 - 414]	>Trin_palecto_55862_1 [373 - 1545];>Cuff_palecto__12061_1 [373 - 1545],Cuff_palecto__12062_1 [376 - 1548],Cuff_palecto__12063_1 [207 - 1379];L5JS34;>Cuff_palecto__12064_2 [1 - 834]	20;20;16;16;2;2;1;1	20;20;16;16;2;2;1;1	20;20;16;16;2;2;1;1			>Trin_palecto_55862_1 [373 - 1545];>Cuff_palecto__12061_1 [373 - 1545],Cuff_palecto__12062_1 [376 - 1548],Cuff_palecto__12063_1 [207 - 1379];>tr|L5JS34|L5JS34_PTEAL Heterogeneous nuclear ribonucleoprotein G OS=Pteropus alecto GN=PAL_GLEAN10007731 PE=4 SV=1	8	20	20	20	37.9	37.9	37.9	42.287	391	391;391;278;278;390;390;138;138	3.4592e-207	0.76074	0.98908	27.83	160	0.72588	0.90102	25.232	160	0.96324	0.9138	22.011	160	3426300000	1273900000	1066800000	1085600000				162	2001;2374;7987;7988;8237;8240;8638;8639;8690;8733;8784;15848;15849;23078;26880;26881;47610;47611;47784;47785	True;True;True;True;True;True;True;True;True;True;True;True;True;True;True;True;True;True;True;True	2059;2444;8192;8193;8447;8450;8855;8856;8907;8950;9001;16228;16229;23668;27551;27552;49018;49019;49196;49197	11541;11542;11543;11544;11545;11546;11547;11548;11549;11550;13620;13621;13622;13623;13624;13625;13626;13627;45681;45682;45683;45684;45685;45686;45687;45688;45689;45690;45691;45692;45693;45694;45695;45696;45697;45698;45699;45700;45701;45702;45703;45704;45705;45706;45707;45708;45709;45710;45711;47032;47033;47034;47035;47036;47037;47038;47039;47040;47041;47061;47062;49482;49483;49484;49485;49486;494…	14775;14776;14777;14778;14779;14780;14781;14782;14783;14784;14785;14786;14787;14788;14789;14790;14791;14792;17604;17605;17606;17607;17608;17609;17610;17611;17612;17613;17614;17615;17616;17617;17618;17619;59678;59679;59680;59681;59682;59683;59684;59685;59686;59687;59688;59689;59690;59691;59692;59693;59694;59695;59696;59697;59698;59699;59700;59701;59702;59703;59704;59705;59706;59707;59708;59709;597…	14784;17618;59694;59711;61342;61371;64489;64498;64873;65179;65566;113399;113432;169123;197194;197209;343452;343459;344756;344765
L5JS40;>Cuff_palecto__12070_4 [1 - 2358];>Cuff_palecto__12069_3 [125 - 2482];>Trin_palecto_138101_10 [6456 - 4054] (REVERSE SENSE)	L5JS40;>Cuff_palecto__12070_4 [1 - 2358];>Cuff_palecto__12069_3 [125 - 2482];>Trin_palecto_138101_10 [6456 - 4054] (REVERSE SENSE)	8;8;8;8	8;8;8;8	8;8;8;8			>tr|L5JS40|L5JS40_PTEAL HIV Tat-specific factor 1 like protein OS=Pteropus alecto GN=PAL_GLEAN10007736 PE=4 SV=1;>Cuff_palecto__12070_4 [1 - 2358];>Cuff_palecto__12069_3 [125 - 2482];>Trin_palecto_138101_10 [6456 - 4054] (REVERSE SENSE)	4	8	8	8	13.1	13.1	13.1	90.158	786	786;786;786;801	3.0792e-60	0.74176	0.9514	42.197	14	0.64417	0.80805	23.171	14	0.85312	0.84128	33.209	14	58964000	22444000	20296000	16223000				163	7786;10729;15509;18307;28231;28468;40316;44297	True;True;True;True;True;True;True;True	7987;10978;15876;18752;28941;29180;41500;45599	44656;60325;60326;85452;85453;101668;101669;157508;157509;158643;221315;221316;243263;243264	58303;78974;78975;110976;110977;131860;131861;207412;207413;207414;208851;289651;289652;318505;318506;318507	58303;78974;110976;131860;207413;208851;289651;318505
L5KH96;>Trin_palecto_78886_2 [495 - 3161];>Cuff_palecto__12075_1 [1 - 2667];>Cuff_palecto__12074_1 [80 - 2746]	L5KH96;>Trin_palecto_78886_2 [495 - 3161];>Cuff_palecto__12075_1 [1 - 2667];>Cuff_palecto__12074_1 [80 - 2746]	27;27;27;27	27;27;27;27	27;27;27;27			>tr|L5KH96|L5KH96_PTEAL Cytoplasmic aconitate hydratase OS=Pteropus alecto GN=PAL_GLEAN10017067 PE=4 SV=1;>Trin_palecto_78886_2 [495 - 3161];>Cuff_palecto__12075_1 [1 - 2667];>Cuff_palecto__12074_1 [80 - 2746]	4	27	27	27	32.2	32.2	32.2	98.728	889	889;889;889;889	1.0417e-240	0.82168	1.0393	21.553	127	1.1077	1.3368	32.186	127	1.3287	1.2696	30.845	127	1865400000	609830000	533420000	722140000				164	4338;4499;6247;9533;13065;14878;15997;16501;17325;20121;23557;23627;24636;32265;33752;33891;34349;36606;42272;42273;43708;46208;49137;52815;52878;53197;53477	True;True;True;True;True;True;True;True;True;True;True;True;True;True;True;True;True;True;True;True;True;True;True;True;True;True;True	4442;4607;6397;9763;13369;15231;16381;16898;17744;20624;24155;24225;25257;33052;34790;34933;35402;37708;43522;43523;44988;47566;50590;54363;54427;54758;55040	25074;25075;26123;26124;35609;35610;54376;54377;72310;72311;72312;72313;81660;81661;81662;81663;81664;88438;88439;88440;88441;88442;88443;88444;88445;91325;91326;91327;91328;91329;91330;91331;91332;96082;96083;96084;96085;96086;96087;96088;96089;96090;96091;96092;96093;96094;112581;112582;112583;112584;132619;132620;132942;137896;137897;137898;178934;178935;186425;186426;186427;187262;187263;1872…	32403;32404;32405;32406;32407;33725;33726;46400;46401;46402;46403;70936;70937;70938;94035;94036;94037;94038;106172;106173;106174;106175;106176;114955;114956;114957;114958;114959;114960;114961;114962;114963;114964;114965;114966;114967;114968;114969;114970;114971;118591;118592;118593;118594;118595;118596;118597;118598;124730;124731;124732;124733;124734;124735;124736;124737;124738;124739;124740;1247…	32406;33725;46403;70937;94038;106173;114969;118595;124737;146424;172871;173435;181231;234682;244647;245759;249124;265031;303622;303625;313682;333075;355809;382037;382445;384884;386803
>Trin_palecto_42133_1 [260 - 1126];>Cuff_palecto__12094_2 [358 - 1224];L5KKJ8;>Cuff_palecto__12095_1 [1 - 903]	>Trin_palecto_42133_1 [260 - 1126];>Cuff_palecto__12094_2 [358 - 1224];L5KKJ8;>Cuff_palecto__12095_1 [1 - 903]	16;16;16;16	16;16;16;16	16;16;16;16			>Trin_palecto_42133_1 [260 - 1126];>Cuff_palecto__12094_2 [358 - 1224];>tr|L5KKJ8|L5KKJ8_PTEAL Thioredoxin-like protein 1 OS=Pteropus alecto GN=PAL_GLEAN10017079 PE=4 SV=1;>Cuff_palecto__12095_1 [1 - 903]	4	16	16	16	56.1	56.1	56.1	32.295	289	289;289;301;301	7.2132e-276	0.74007	0.9609	23.475	134	0.75967	0.96632	23.88	134	1.063	1.0142	21.593	134	2686500000	1041300000	750250000	894930000				165	1472;1473;14401;18439;20203;20204;20538;21381;22790;34570;37243;40588;42123;48280;50173;50174	True;True;True;True;True;True;True;True;True;True;True;True;True;True;True;True	1508;1509;14745;18890;20709;20710;21051;21918;23374;23375;35627;38363;41784;43358;49704;51658;51659	7875;7876;7877;7878;7879;7880;7881;7882;7883;7884;7885;7886;7887;7888;7889;7890;7891;7892;7893;7894;7895;7896;79154;79155;79156;79157;79158;79159;102528;102529;102530;102531;102532;102533;102534;102535;102536;113052;113053;113054;113055;113056;113057;113058;113059;113060;113061;114899;114900;114901;114902;114903;114904;114905;114906;114907;114908;114909;114910;114911;114912;120308;120309;120310;1…	10059;10060;10061;10062;10063;10064;10065;10066;10067;10068;10069;10070;10071;10072;10073;10074;10075;10076;10077;10078;10079;10080;10081;10082;10083;10084;10085;103062;103063;103064;103065;103066;103067;103068;103069;103070;103071;132945;132946;132947;132948;132949;132950;132951;132952;132953;132954;132955;132956;147091;147092;147093;147094;147095;147096;147097;147098;147099;147100;147101;147102…	10060;10074;103067;132953;147096;147103;149516;156725;167200;250791;269500;291675;302448;348713;362839;362845	62	275
L5KHA5;>Cuff_palecto__12099_2 [1 - 4326];>Trin_palecto_141279_2 [296 - 4660];>Cuff_palecto__12097_3 [954 - 5318],Cuff_palecto__12098_2 [198 - 4562];>Cuff_palecto__12096_3 [954 - 5327]	L5KHA5;>Cuff_palecto__12099_2 [1 - 4326];>Trin_palecto_141279_2 [296 - 4660];>Cuff_palecto__12097_3 [954 - 5318],Cuff_palecto__12098_2 [198 - 4562];>Cuff_palecto__12096_3 [954 - 5327]	1;1;1;1;1	1;1;1;1;1	1;1;1;1;1			>tr|L5KHA5|L5KHA5_PTEAL WD repeat-containing protein 7 OS=Pteropus alecto GN=PAL_GLEAN10017080 PE=4 SV=1;>Cuff_palecto__12099_2 [1 - 4326];>Trin_palecto_141279_2 [296 - 4660];>Cuff_palecto__12097_3 [954 - 5318],Cuff_palecto__12098_2 [198 - 4562];>Cuff_pale	5	1	1	1	0.9	0.9	0.9	158.47	1442	1442;1442;1455;1455;1458	0.00024186	1.058	1.3016	40.872	3	0.63785	0.66809	37.875	3	0.70758	0.67549	13.18	3	273760	105550	104150	64061				166	2861	TRUE	2938	16408;16409;16410	21149;21150;21151	21150
>Trin_palecto_153623_11 [6648 - 5596] (REVERSE SENSE),Trin_palecto_153628_9 [6648 - 5596] (REVERSE SENSE),Trin_palecto_153629_9 [6648 - 5596] (REVERSE SENSE);>Cuff_palecto__12104_2 [188 - 1240],Cuff_palecto__12106_3 [537 - 1589];>Trin_palecto_153622_8 [6864 - 5596] (REVERSE SENSE);>Trin_palecto_153621_9 [6870 - 5596] (REVERSE SENSE),Trin_palecto_153625_8 [6870 - 5596] (REVERSE SENSE),Trin_palecto…	>Trin_palecto_153623_11 [6648 - 5596] (REVERSE SENSE),Trin_palecto_153628_9 [6648 - 5596] (REVERSE SENSE),Trin_palecto_153629_9 [6648 - 5596] (REVERSE SENSE);>Cuff_palecto__12104_2 [188 - 1240],Cuff_palecto__12106_3 [537 - 1589];>Trin_palecto_153622_8 [6864 - 5596] (REVERSE SENSE);>Trin_palecto_153621_9 [6870 - 5596] (REVERSE SENSE),Trin_palecto_153625_8 [6870 - 5596] (REVERSE SENSE),Trin_palecto…	9;9;9;9;9;9;7;7	9;9;9;9;9;9;7;7	9;9;9;9;9;9;7;7			>Trin_palecto_153623_11 [6648 - 5596] (REVERSE SENSE),Trin_palecto_153628_9 [6648 - 5596] (REVERSE SENSE),Trin_palecto_153629_9 [6648 - 5596] (REVERSE SENSE);>Cuff_palecto__12104_2 [188 - 1240],Cuff_palecto__12106_3 [537 - 1589];>Trin_palecto_153622_8 [686	8	9	9	9	33.9	33.9	33.9	40.293	351	351;351;423;425;425;449;355;355	2.2167e-91	0.64478	0.82406	30.134	16	0.65594	0.83283	29.175	16	1.0607	0.99043	26.741	16	124120000	44733000	40200000	39190000				167	1176;2257;15571;26905;28471;29712;37882;40723;48222	True;True;True;True;True;True;True;True;True	1208;2322;15940;27578;29183;30455;39011;41928;49646	6195;6196;13000;13001;13002;13003;13004;13005;85825;85826;149799;158674;158675;158676;158677;164965;208543;223676;223677;223678;223679;265802;265803	7986;7987;16783;16784;16785;16786;16787;16788;16789;16790;16791;16792;111475;111476;197413;208885;208886;208887;208888;216932;273658;292687;292688;292689;292690;348329;348330	7987;16789;111475;197413;208887;216932;273658;292689;348330
>Trin_palecto_103551_6 [2851 - 1175] (REVERSE SENSE);>Cuff_palecto__12112_2 [519 - 2195];L5KHA9;>Cuff_palecto__12113_1 [1 - 1611]	>Trin_palecto_103551_6 [2851 - 1175] (REVERSE SENSE);>Cuff_palecto__12112_2 [519 - 2195];L5KHA9;>Cuff_palecto__12113_1 [1 - 1611]	21;21;18;18	21;21;18;18	21;21;18;18			>Trin_palecto_103551_6 [2851 - 1175] (REVERSE SENSE);>Cuff_palecto__12112_2 [519 - 2195];>tr|L5KHA9|L5KHA9_PTEAL Asparaginyl-tRNA synthetase, cytoplasmic OS=Pteropus alecto GN=PAL_GLEAN10017087 PE=3 SV=1;>Cuff_palecto__12113_1 [1 - 1611]	4	21	21	21	34.5	34.5	34.5	64.168	559	559;559;537;537	0	0.71164	0.8988	24.634	214	0.77929	0.93573	39.805	214	1.1031	1.0076	29.267	214	6885200000	2751800000	1943500000	2189900000				168	2684;8402;9318;9932;11525;11526;14095;20882;22897;23262;23263;23700;24247;26417;29427;33159;34811;42320;47958;48787;52431	True;True;True;True;True;True;True;True;True;True;True;True;True;True;True;True;True;True;True;True;True	2757;8614;9543;10168;11794;11795;14425;21408;23483;23855;23856;24301;24861;27079;30160;30161;34134;34135;35872;35873;43571;49375;50230;53966	15516;48149;48150;48151;48152;53248;53249;53250;53251;56199;56200;56201;56202;56203;56204;56205;56206;56207;56208;56209;56210;56211;56212;56213;56214;56215;64262;64263;64264;64265;64266;64267;64268;64269;64270;64271;64272;64273;64274;64275;64276;77507;77508;77509;77510;77511;77512;77513;77514;77515;77516;77517;77518;77519;77520;77521;77522;77523;77524;77525;77526;77527;77528;77529;77530;77531;775…	19991;62761;62762;62763;62764;69347;69348;69349;69350;73369;73370;73371;73372;73373;73374;73375;73376;73377;73378;73379;73380;73381;73382;73383;73384;73385;83953;83954;83955;83956;83957;83958;83959;83960;83961;83962;83963;83964;83965;83966;83967;100870;100871;100872;100873;100874;100875;100876;100877;100878;100879;100880;100881;100882;100883;100884;100885;100886;100887;100888;100889;100890;100891…	19991;62764;69347;73374;83955;83966;100875;152400;167808;170431;170432;173979;178344;194208;214823;240935;252856;304018;346114;353130;378854	63;64;65	156;402;438
>Trin_palecto_140483_4 [3889 - 1373] (REVERSE SENSE),Trin_palecto_140485_4 [3876 - 1360] (REVERSE SENSE);>Trin_palecto_140482_4 [3922 - 1373] (REVERSE SENSE),Trin_palecto_140484_4 [3909 - 1360] (REVERSE SENSE);>Cuff_palecto__12129_2 [1 - 2949];L5KHB3;>Cuff_palecto__12128_2 [1 - 2982];>Cuff_palecto__12127_2 [1 - 2982]	>Trin_palecto_140483_4 [3889 - 1373] (REVERSE SENSE),Trin_palecto_140485_4 [3876 - 1360] (REVERSE SENSE);>Trin_palecto_140482_4 [3922 - 1373] (REVERSE SENSE),Trin_palecto_140484_4 [3909 - 1360] (REVERSE SENSE);>Cuff_palecto__12129_2 [1 - 2949];L5KHB3;>Cuff_palecto__12128_2 [1 - 2982];>Cuff_palecto__12127_2 [1 - 2982]	6;6;6;6;6;6	6;6;6;6;6;6	6;6;6;6;6;6			>Trin_palecto_140483_4 [3889 - 1373] (REVERSE SENSE),Trin_palecto_140485_4 [3876 - 1360] (REVERSE SENSE);>Trin_palecto_140482_4 [3922 - 1373] (REVERSE SENSE),Trin_palecto_140484_4 [3909 - 1360] (REVERSE SENSE);>Cuff_palecto__12129_2 [1 - 2949];>tr|L5KHB3|L	6	6	6	6	9.1	9.1	9.1	93.399	839	839;850;983;994;994;994	1.6246e-34	0.89164	1.1577	32.719	13	0.8695	1.0975	34.343	13	0.93497	0.88801	21.013	13	30378000	10394000	9837600	10147000				169	4500;12118;17983;33900;48972;51058	True;True;True;True;True;True	4608;12395;18416;34942;50424;52562	26125;67057;99582;99583;99584;187302;187303;187304;270372;281740;281741;281742;281743	33727;87370;129306;129307;129308;129309;129310;245826;245827;245828;245829;245830;354590;369376;369377;369378;369379	33727;87370;129307;245828;354590;369376
L5KKL2;>Trin_palecto_70677_1 [441 - 1016];>Cuff_palecto__12140_1 [1 - 576]	L5KKL2;>Trin_palecto_70677_1 [441 - 1016];>Cuff_palecto__12140_1 [1 - 576]	3;3;3	3;3;3	3;3;3			>tr|L5KKL2|L5KKL2_PTEAL Signal peptidase complex catalytic subunit SEC11C OS=Pteropus alecto GN=PAL_GLEAN10017099 PE=4 SV=1;>Trin_palecto_70677_1 [441 - 1016];>Cuff_palecto__12140_1 [1 - 576]	3	3	3	3	18.2	18.2	18.2	21.699	192	192;192;192	3.8418e-15	0.89506	1.1743	11.355	20	1.2384	1.4958	22.634	20	1.4073	1.321	19.552	20	55451000	17547000	15844000	22060000				170	1468;1502;15547	True;True;True	1504;1539;15915	7857;7858;7859;7860;7861;7862;7863;7864;7865;8043;8044;85666;85667;85668;85669;85670;85671;85672;85673;85674	10034;10035;10036;10037;10038;10039;10040;10041;10042;10257;10258;10259;10260;10261;111264;111265;111266;111267;111268;111269;111270;111271;111272	10037;10261;111268
>Trin_palecto_126495_1 [55 - 1608];>Cuff_palecto__12146_1 [55 - 1608];L5KIC9;>Cuff_palecto__12147_1 [1 - 1584]	>Trin_palecto_126495_1 [55 - 1608];>Cuff_palecto__12146_1 [55 - 1608];L5KIC9;>Cuff_palecto__12147_1 [1 - 1584]	18;18;17;17	18;18;17;17	18;18;17;17			>Trin_palecto_126495_1 [55 - 1608];>Cuff_palecto__12146_1 [55 - 1608];>tr|L5KIC9|L5KIC9_PTEAL Protein ERGIC-53 OS=Pteropus alecto GN=PAL_GLEAN10017103 PE=4 SV=1;>Cuff_palecto__12147_1 [1 - 1584]	4	18	18	18	35.1	35.1	35.1	57.894	518	518;518;528;528	1.6598e-196	0.79593	1.0373	25.516	65	0.81215	0.98397	24.931	65	1.0708	0.98649	16.002	65	2147400000	776640000	634690000	736090000				171	7194;10616;10617;15242;16338;17354;25330;25331;31828;35041;37585;37586;39005;39136;53157;53158;53575;53576	True;True;True;True;True;True;True;True;True;True;True;True;True;True;True;True;True;True	7376;10865;10866;15604;16731;17773;25965;25966;32606;36119;38711;38712;40153;40286;54718;54719;55140;55141	41224;41225;41226;41227;41228;41229;41230;41231;41232;41233;59691;59692;59693;59694;83769;83770;83771;83772;90355;90356;90357;96232;96233;96234;141395;141396;141397;176539;176540;176541;194063;194064;194065;194066;194067;207019;207020;207021;207022;207023;207024;207025;207026;207027;207028;207029;207030;214250;214906;293462;293463;293464;293465;293466;293467;293468;293469;293470;295671;295672;295…	53811;53812;53813;53814;53815;53816;53817;53818;53819;53820;53821;78150;78151;78152;78153;78154;78155;108835;108836;108837;108838;117366;117367;117368;117369;117370;124895;124896;124897;186802;186803;186804;186805;186806;231544;231545;231546;254664;254665;254666;254667;254668;254669;271663;271664;271665;271666;271667;271668;271669;271670;271671;271672;271673;271674;271675;271676;280802;281582;384…	53812;78150;78154;108836;117368;124895;186803;186806;231544;254668;271663;271676;280802;281582;384617;384629;387534;387543
L5KJZ3;>Cuff_palecto__12171_1 [1 - 3504];>Trin_palecto_124894_1 [239 - 3889];>Cuff_palecto__12170_1 [239 - 3889]	L5KJZ3;>Cuff_palecto__12171_1 [1 - 3504];>Trin_palecto_124894_1 [239 - 3889];>Cuff_palecto__12170_1 [239 - 3889]	4;4;4;4	4;4;4;4	4;4;4;4			>tr|L5KJZ3|L5KJZ3_PTEAL LisH domain and HEAT repeat-containing protein KIAA1468 OS=Pteropus alecto GN=PAL_GLEAN10017114 PE=4 SV=1;>Cuff_palecto__12171_1 [1 - 3504];>Trin_palecto_124894_1 [239 - 3889];>Cuff_palecto__12170_1 [239 - 3889]	4	4	4	4	3.9	3.9	3.9	129.49	1168	1168;1168;1217;1217	2.7459e-12	0.7652	0.95013	9.5933	11	0.73898	0.94518	46.198	11	0.95019	0.92059	46.359	11	42633000	15621000	12657000	14356000				172	8731;18176;22071;48769	True;True;True;True	8948;18618;22635;50212	50028;100798;100799;100800;100801;124251;269161;269162;269163;269164;269165	65165;130810;130811;130812;130813;161866;353014;353015;353016;353017;353018;353019	65165;130813;161866;353016
>Trin_palecto_106064_2 [247 - 1578];>Cuff_palecto__12190_2 [232 - 1563];L5KKM7;>Cuff_palecto__12192_2 [1 - 1365];>Trin_palecto_106065_2 [247 - 1668];>Cuff_palecto__12191_2 [232 - 1653]	>Trin_palecto_106064_2 [247 - 1578];>Cuff_palecto__12190_2 [232 - 1563];L5KKM7;>Cuff_palecto__12192_2 [1 - 1365];>Trin_palecto_106065_2 [247 - 1668];>Cuff_palecto__12191_2 [232 - 1653]	13;13;13;13;13;13	13;13;13;13;13;13	8;8;8;8;8;8			>Trin_palecto_106064_2 [247 - 1578];>Cuff_palecto__12190_2 [232 - 1563];>tr|L5KKM7|L5KKM7_PTEAL Vacuolar protein sorting-associated protein 4B OS=Pteropus alecto GN=PAL_GLEAN10017122 PE=4 SV=1;>Cuff_palecto__12192_2 [1 - 1365];>Trin_palecto_106065_2 [247 -	6	13	13	8	32.7	32.7	23.4	49.27	444	444;444;455;455;474;474	1.2404e-85	0.65294	0.83461	42.282	60	0.64523	0.79295	54.233	60	0.96313	0.8886	63.321	60	1267000000	471850000	415950000	379240000				173	5602;9185;9186;11390;14306;16495;23351;27630;28629;30374;34684;42018;51736	True;True;True;True;True;True;True;True;True;True;True;True;True	5739;9410;9411;11658;14648;16892;23946;28324;29342;31131;35743;43253;53251	31949;31950;52560;52561;52562;52563;63749;63750;63751;63752;63753;63754;63755;63756;63757;63758;63759;63760;78643;78644;78645;91284;91285;91286;91287;91288;91289;131644;131645;131646;131647;153916;153917;153918;153919;153920;159513;159514;159515;159516;159517;159518;159519;159520;168309;168310;168311;168312;168313;168314;191866;191867;230456;230457;230458;230459;230460;285255;285256;285257	41433;41434;68451;68452;68453;68454;68455;83288;83289;83290;83291;83292;83293;83294;83295;83296;83297;83298;83299;102364;102365;102366;102367;118546;118547;118548;118549;118550;118551;118552;171403;171404;171405;171406;171407;171408;171409;202549;202550;202551;202552;202553;209981;209982;209983;209984;209985;209986;209987;209988;209989;221104;221105;221106;221107;221108;221109;221110;251861;25186…	41434;68451;68453;83289;102365;118546;171406;202551;209981;221105;251861;301672;373846
>Cuff_palecto__12218_1 [18 - 1379];L5KIF9;>Cuff_palecto__12219_1 [1 - 1545];>Trin_palecto_141143_1 [127 - 1488]	>Cuff_palecto__12218_1 [18 - 1379];L5KIF9;>Cuff_palecto__12219_1 [1 - 1545];>Trin_palecto_141143_1 [127 - 1488]	8;8;8;7	8;8;8;7	8;8;8;7			>Cuff_palecto__12218_1 [18 - 1379];>tr|L5KIF9|L5KIF9_PTEAL Protein disulfide-isomerase TMX3 OS=Pteropus alecto GN=PAL_GLEAN10017149 PE=4 SV=1;>Cuff_palecto__12219_1 [1 - 1545];>Trin_palecto_141143_1 [127 - 1488]	4	8	8	8	22.7	22.7	22.7	51.42	454	454;515;515;454	6.614e-51	0.67876	0.8905	48.169	31	0.66099	0.81926	46.936	31	1.0296	0.96264	16.961	31	388300000	203060000	97133000	88101000				174	11303;24384;32401;38753;41293;45076;47946;50296	True;True;True;True;True;True;True;True	11568;24998;33209;39900;42515;46398;49363;51782	63374;136787;136788;136789;179565;179566;179567;179568;179569;179570;179571;212816;212817;212818;212819;212820;212821;212822;212823;212824;212825;212826;212827;212828;226537;247805;247806;247807;247808;264086;264087;277547	82784;82785;179534;179535;179536;235532;235533;235534;235535;235536;235537;235538;279028;279029;279030;279031;279032;279033;279034;279035;279036;279037;279038;279039;279040;279041;296461;324802;324803;324804;324805;324806;346041;346042;363887	82785;179536;235535;279030;296461;324804;346041;363887
>Trin_palecto_148248_5 [807 - 7322],Trin_palecto_148250_5 [625 - 7140];>Cuff_palecto__12225_4 [201 - 6716];>Cuff_palecto__12226_4 [297 - 6815];>Trin_palecto_148252_5 [290 - 6982];>Cuff_palecto__12227_4 [110 - 6802],Cuff_palecto__12228_4 [290 - 6982];L5KIG3;>Cuff_palecto__12229_4 [1 - 6810];>Trin_palecto_148251_1 [1044 - 2045];>Cuff_palecto__12224_1 [417 - 1418]	>Trin_palecto_148248_5 [807 - 7322],Trin_palecto_148250_5 [625 - 7140];>Cuff_palecto__12225_4 [201 - 6716];>Cuff_palecto__12226_4 [297 - 6815];>Trin_palecto_148252_5 [290 - 6982];>Cuff_palecto__12227_4 [110 - 6802],Cuff_palecto__12228_4 [290 - 6982];L5KIG3;>Cuff_palecto__12229_4 [1 - 6810]	4;4;4;4;4;4;4;1;1	4;4;4;4;4;4;4;1;1	4;4;4;4;4;4;4;1;1			>Trin_palecto_148248_5 [807 - 7322],Trin_palecto_148250_5 [625 - 7140];>Cuff_palecto__12225_4 [201 - 6716];>Cuff_palecto__12226_4 [297 - 6815];>Trin_palecto_148252_5 [290 - 6982];>Cuff_palecto__12227_4 [110 - 6802],Cuff_palecto__12228_4 [290 - 6982];>tr|L5	9	4	4	4	2.4	2.4	2.4	239.62	2172	2172;2172;2173;2231;2231;2270;2270;334;334	1.3735e-09	0.86434	1.058	21.475	5	0.65916	0.80305	23.14	5	0.7965	0.75012	5.3179	5	1025500	437770	322410	265350				175	2014;14680;19463;37662	True;True;True;True	2072;15030;19948;38789	11642;80679;108605;207496;207497	14892;104931;141184;272275;272276	14892;104931;141184;272275
L5KIG8;>Trin_palecto_123776_1 [1008 - 1739];>Cuff_palecto__12242_1 [1 - 732]	L5KIG8;>Trin_palecto_123776_1 [1008 - 1739];>Cuff_palecto__12242_1 [1 - 732]	5;5;5	5;5;5	5;5;5			>tr|L5KIG8|L5KIG8_PTEAL TIM21-like protein, mitochondrial OS=Pteropus alecto GN=PAL_GLEAN10017170 PE=4 SV=1;>Trin_palecto_123776_1 [1008 - 1739];>Cuff_palecto__12242_1 [1 - 732]	3	5	5	5	18.9	18.9	18.9	27.896	244	244;244;244	1.9564e-20	0.65939	0.84947	25.413	29	0.86689	1.028	15.343	29	1.2976	1.1986	20.567	29	109150000	41204000	29267000	38681000				176	11420;15092;37268;39680;41165	True;True;True;True;True	11689;15448;38390;40843;42387	63860;63861;63862;63863;63864;63865;82863;82864;205542;205543;205544;205545;217821;217822;217823;217824;217825;225895;225896;225897;225898;225899;225900;225901;225902;225903;225904;225905;225906	83429;83430;83431;83432;83433;83434;107715;107716;107717;107718;269661;269662;269663;269664;269665;269666;269667;285228;285229;285230;285231;285232;285233;295637;295638;295639;295640;295641;295642;295643;295644;295645;295646;295647;295648	83433;107717;269663;285230;295641
>Trin_palecto_42779_1 [226 - 627];>Cuff_palecto__12245_1 [646 - 1047];L5KKP8;>Cuff_palecto__12246_1 [1 - 468]	>Trin_palecto_42779_1 [226 - 627];>Cuff_palecto__12245_1 [646 - 1047];L5KKP8;>Cuff_palecto__12246_1 [1 - 468]	7;7;7;7	7;7;7;7	7;7;7;7			>Trin_palecto_42779_1 [226 - 627];>Cuff_palecto__12245_1 [646 - 1047];>tr|L5KKP8|L5KKP8_PTEAL Cytochrome b5 OS=Pteropus alecto GN=PAL_GLEAN10017171 PE=3 SV=1;>Cuff_palecto__12246_1 [1 - 468]	4	7	7	7	48.5	48.5	48.5	15.426	134	134;134;156;156	3.4384e-107	0.62537	0.8229	34.199	123	0.60344	0.74857	55.282	123	0.99859	0.9084	27.796	123	2366700000	1249800000	555730000	561170000				177	11598;13858;43382;44520;44521;53685;53686	True;True;True;True;True;True;True	11867;14180;44655;45832;45833;55250;55251	64486;64487;64488;64489;64490;64491;64492;64493;64494;64495;64496;64497;64498;64499;64500;64501;64502;64503;64504;64505;64506;64507;64508;64509;64510;64511;64512;64513;64514;64515;76250;76251;76252;76253;76254;76255;76256;76257;76258;76259;76260;76261;76262;76263;76264;76265;76266;76267;76268;76269;76270;76271;76272;76273;76274;76275;76276;76277;76278;76279;76280;237916;237917;237918;237919;23792…	84213;84214;84215;84216;84217;84218;84219;84220;84221;84222;84223;84224;84225;84226;84227;84228;84229;84230;84231;84232;84233;84234;84235;84236;84237;84238;84239;84240;84241;84242;84243;84244;99274;99275;99276;99277;99278;99279;99280;99281;99282;99283;99284;99285;99286;99287;99288;99289;99290;99291;99292;99293;99294;99295;99296;99297;99298;99299;99300;99301;99302;99303;99304;99305;99306;311471;31…	84216;99287;311475;320073;320077;388166;388183
>Trin_palecto_97275_2 [121 - 1545];>Cuff_palecto__12249_2 [838 - 2262];L5KK20;>Cuff_palecto__12250_2 [1 - 1458];>Cuff_palecto__12251_6 [648 - 436] (REVERSE SENSE);L5JPY6;>Cuff_palecto__47914_1 [1 - 645]	>Trin_palecto_97275_2 [121 - 1545];>Cuff_palecto__12249_2 [838 - 2262];L5KK20;>Cuff_palecto__12250_2 [1 - 1458]	21;21;20;20;1;1;1	21;21;20;20;1;1;1	21;21;20;20;1;1;1			>Trin_palecto_97275_2 [121 - 1545];>Cuff_palecto__12249_2 [838 - 2262];>tr|L5KK20|L5KK20_PTEAL Cytosolic non-specific dipeptidase OS=Pteropus alecto GN=PAL_GLEAN10017174 PE=4 SV=1;>Cuff_palecto__12250_2 [1 - 1458]	7	21	21	21	52.6	52.6	52.6	52.855	475	475;475;486;486;71;215;215	0	0.67788	0.87622	22.316	122	0.7304	0.86701	20.577	122	1.0974	1.0044	17.911	122	2888400000	1124300000	861010000	903090000				178	8465;8466;9920;15368;21847;24306;25515;25516;29747;31770;32881;33062;35762;36454;37509;37663;43548;44733;46561;51274;53118	True;True;True;True;True;True;True;True;True;True;True;True;True;True;True;True;True;True;True;True;True	8678;8679;10156;15735;22394;24920;26158;26159;30492;32546;33791;34013;34014;36851;36852;37552;38634;38790;44826;46048;47929;52782;54679	48465;48466;48467;48468;48469;48470;48471;48472;48473;48474;48475;48476;48477;56152;56153;56154;56155;56156;56157;56158;56159;84568;84569;84570;84571;84572;84573;84574;84575;84576;84577;122982;122983;122984;122985;122986;122987;122988;122989;136308;136309;142368;142369;165169;165170;165171;165172;165173;165174;165175;176138;176139;176140;176141;176142;176143;182217;183166;183167;183168;183169;183…	63182;63183;63184;63185;63186;63187;63188;63189;63190;63191;63192;63193;63194;63195;63196;63197;63198;63199;63200;63201;63202;63203;63204;63205;73309;73310;73311;73312;73313;73314;73315;73316;73317;73318;73319;73320;73321;109830;109831;109832;109833;109834;109835;109836;109837;109838;109839;109840;109841;109842;109843;109844;109845;109846;109847;109848;109849;160287;160288;160289;160290;160291;16…	63183;63197;73313;109833;160294;178835;188049;188050;217194;230988;239133;240335;260492;264089;271256;272284;312532;321622;335620;370911;384372	66;67	44;433
L5KK23;>Trin_palecto_109084_1 [1089 - 2219];>Cuff_palecto__12259_1 [1 - 1131];>Cuff_palecto__12258_1 [78 - 1208];>Trin_palecto_109083_1 [1089 - 1298]	L5KK23;>Trin_palecto_109084_1 [1089 - 2219];>Cuff_palecto__12259_1 [1 - 1131];>Cuff_palecto__12258_1 [78 - 1208]	6;6;6;6;1	6;6;6;6;1	6;6;6;6;1			>tr|L5KK23|L5KK23_PTEAL Zinc-binding alcohol dehydrogenase domain-containing protein 2 OS=Pteropus alecto GN=PAL_GLEAN10017188 PE=4 SV=1;>Trin_palecto_109084_1 [1089 - 2219];>Cuff_palecto__12259_1 [1 - 1131];>Cuff_palecto__12258_1 [78 - 1208]	5	6	6	6	21.5	21.5	21.5	40.402	377	377;377;377;377;70	3.2454e-19	0.73827	0.98577	52.727	14	0.67827	0.8778	56.345	14	0.91007	0.86489	10.044	14	35486000	18431000	8157400	8898000				179	1200;6017;14742;23231;40097;43467	True;True;True;True;True;True	1234;6163;15092;23824;41273;44742	6339;34323;34324;34325;81002;81003;81004;81005;81006;81007;81008;130765;220004;238303	8143;8144;44608;44609;44610;105361;105362;105363;105364;105365;105366;105367;170266;287952;311954	8143;44610;105362;170266;287952;311954
>Cuff_palecto__12317_3 [1 - 2298];L5KKR6;>Cuff_palecto__12316_3 [1 - 2754]	>Cuff_palecto__12317_3 [1 - 2298];L5KKR6;>Cuff_palecto__12316_3 [1 - 2754]	4;4;4	1;1;1	1;1;1			>Cuff_palecto__12317_3 [1 - 2298];>tr|L5KKR6|L5KKR6_PTEAL RNA polymerase II subunit A C-terminal domain phosphatase OS=Pteropus alecto GN=PAL_GLEAN10017247 PE=4 SV=1;>Cuff_palecto__12316_3 [1 - 2754]	3	4	1	1	6.9	1.8	1.8	83.045	766	766;918;918	6.322e-25	NaN	NaN	NaN	1	NaN	NaN	NaN	1	NaN	NaN	NaN	1	622030	225450	176140	220440				180	10680;16492;21821;32088	False;False;True;False	10929;16889;22368;32873	60121;60122;60123;91277;122826;177923;177924	78727;78728;78729;118539;160093;233319;233320	78728;118539;160093;233319
L5KIJ0;>Trin_palecto_61501_1 [144 - 569],Trin_palecto_61503_1 [176 - 601];>Cuff_palecto__12340_1 [1 - 426];>Cuff_palecto__12337_1 [73 - 498],Cuff_palecto__12338_1 [91 - 516];>Trin_palecto_61502_1 [144 - 377],Trin_palecto_61504_1 [176 - 409];>Cuff_palecto__12339_1 [91 - 324]	L5KIJ0;>Trin_palecto_61501_1 [144 - 569],Trin_palecto_61503_1 [176 - 601];>Cuff_palecto__12340_1 [1 - 426];>Cuff_palecto__12337_1 [73 - 498],Cuff_palecto__12338_1 [91 - 516]	5;5;5;5;2;2	5;5;5;5;2;2	5;5;5;5;2;2			>tr|L5KIJ0|L5KIJ0_PTEAL Thioredoxin-like protein 4A OS=Pteropus alecto GN=PAL_GLEAN10017257 PE=4 SV=1;>Trin_palecto_61501_1 [144 - 569],Trin_palecto_61503_1 [176 - 601];>Cuff_palecto__12340_1 [1 - 426];>Cuff_palecto__12337_1 [73 - 498],Cuff_palecto__12338_	6	5	5	5	38	38	38	16.8	142	142;142;142;142;78;78	3.1891e-23	0.75339	0.99095	26.482	19	0.72069	0.88448	23.811	19	0.96392	0.87572	18.636	19	66522000	24481000	21417000	20624000				181	13397;17089;18935;32419;36918	True;True;True;True;True	13709;17495;19401;19402;33232;33233;38029	74100;74101;74102;94854;105551;105552;105553;105554;105555;179733;179734;179735;179736;179737;179738;179739;179740;179741;179742;203631	96331;96332;96333;123129;136920;136921;136922;136923;136924;136925;136926;136927;136928;235760;235761;235762;235763;235764;235765;235766;235767;235768;235769;235770;235771;235772;235773;235774;235775;235776;235777;267203	96333;123129;136924;235763;267203	68;69	41;91
>Cuff_palecto__12380_1 [1 - 498];>Trin_palecto_166546_2 [1006 - 491] (REVERSE SENSE);>Cuff_palecto__12379_1 [84 - 599]	>Cuff_palecto__12380_1 [1 - 498];>Trin_palecto_166546_2 [1006 - 491] (REVERSE SENSE);>Cuff_palecto__12379_1 [84 - 599]	3;3;3	3;3;3	3;3;3			>Cuff_palecto__12380_1 [1 - 498];>Trin_palecto_166546_2 [1006 - 491] (REVERSE SENSE);>Cuff_palecto__12379_1 [84 - 599]	3	3	3	3	24.7	24.7	24.7	18.976	166	166;172;172	8.8317e-23	0.72662	0.96081	23.19	11	0.63401	0.78121	18.278	11	0.91633	0.85383	12.78	11	27229000	11902000	7612700	7713500				182	6419;32810;33351	True;True;True	6575;33705;34349	36743;36744;181863;181864;181865;184441;184442;184443;184444;184445;184446	47772;47773;238591;238592;238593;238594;238595;238596;242006;242007;242008;242009;242010;242011	47773;238591;242008
>Trin_palecto_28475_3 [1223 - 93] (REVERSE SENSE);>Cuff_palecto__12382_1 [228 - 1358];L5L6W3;>Cuff_palecto__12381_1 [1 - 1269]	>Trin_palecto_28475_3 [1223 - 93] (REVERSE SENSE);>Cuff_palecto__12382_1 [228 - 1358];L5L6W3;>Cuff_palecto__12381_1 [1 - 1269]	14;14;14;14	14;14;14;14	14;14;14;14			>Trin_palecto_28475_3 [1223 - 93] (REVERSE SENSE);>Cuff_palecto__12382_1 [228 - 1358];>tr|L5L6W3|L5L6W3_PTEAL Sterol-4-alpha-carboxylate 3-dehydrogenase, decarboxylating OS=Pteropus alecto GN=PAL_GLEAN10001006 PE=3 SV=1;>Cuff_palecto__12381_1 [1 - 1269]	4	14	14	14	46.9	46.9	46.9	42.033	377	377;377;423;423	0	0.811	1.0525	25.091	50	0.95254	1.192	22.575	50	1.2539	1.1488	20.064	50	1306800000	434270000	405260000	467290000				183	1308;3014;7829;7830;10807;12464;13281;18232;18354;21809;34049;34234;46667;47083	True;True;True;True;True;True;True;True;True;True;True;True;True;True	1342;3098;8032;8033;11059;12751;13593;18675;18801;22356;35094;35283;48037;48474	6885;6886;17540;17541;17542;17543;17544;44836;44837;44838;44839;44840;60694;60695;60696;68769;68770;68771;73494;73495;101059;101060;101061;101062;101063;101927;101928;101929;101930;122773;122774;122775;122776;188042;188043;188044;188045;189180;189181;189182;256658;256659;256660;259000;259001;259002;259003;259004;259005;259006	8817;8818;22705;22706;22707;22708;22709;58587;58588;58589;58590;58591;58592;58593;79451;79452;79453;79454;79455;89583;89584;89585;89586;89587;89588;89589;95488;95489;95490;95491;131151;131152;131153;131154;131155;131156;131157;131158;131159;131160;131161;132167;132168;132169;132170;160029;160030;160031;160032;160033;160034;160035;246775;246776;246777;246778;248230;248231;248232;248233;248234;3363…	8818;22706;58587;58591;79452;89587;95488;131154;132168;160031;246778;248233;336306;339431
L5L5S8;>Cuff_palecto__12392_1 [1 - 1182];>Cuff_palecto__12390_1 [243 - 1478];>Trin_palecto_107025_1 [471 - 1727];>Cuff_palecto__12391_1 [243 - 1499]	L5L5S8;>Cuff_palecto__12392_1 [1 - 1182];>Cuff_palecto__12390_1 [243 - 1478];>Trin_palecto_107025_1 [471 - 1727];>Cuff_palecto__12391_1 [243 - 1499]	5;5;5;5;5	5;5;5;5;5	5;5;5;5;5			>tr|L5L5S8|L5L5S8_PTEAL NF-kappa-B essential modulator OS=Pteropus alecto GN=PAL_GLEAN10001008 PE=4 SV=1;>Cuff_palecto__12392_1 [1 - 1182];>Cuff_palecto__12390_1 [243 - 1478];>Trin_palecto_107025_1 [471 - 1727];>Cuff_palecto__12391_1 [243 - 1499]	5	5	5	5	19.8	19.8	19.8	45.807	394	394;394;412;419;419	1.2266e-45	0.72237	0.93526	17.282	12	0.75953	0.97922	36.82	12	0.97184	0.93494	41.91	12	63996000	24865000	18056000	21076000				184	3672;5270;9059;10971;19605	True;True;True;True;True	3767;5397;9282;11226;20093	20978;20979;30171;30172;30173;51916;51917;61710;61711;61712;109490;109491	27107;27108;27109;39123;39124;39125;67536;67537;80695;80696;80697;142377;142378	27108;39123;67537;80697;142377
>Trin_palecto_142472_10 [6746 - 9193];>Cuff_palecto__12399_3 [1292 - 3739];>Trin_palecto_142473_10 [6746 - 9253];L5KWX3;>Cuff_palecto__12400_1 [1 - 1950]	>Trin_palecto_142472_10 [6746 - 9193];>Cuff_palecto__12399_3 [1292 - 3739];>Trin_palecto_142473_10 [6746 - 9253];L5KWX3;>Cuff_palecto__12400_1 [1 - 1950]	2;2;2;1;1	2;2;2;1;1	2;2;2;1;1			>Trin_palecto_142472_10 [6746 - 9193];>Cuff_palecto__12399_3 [1292 - 3739];>Trin_palecto_142473_10 [6746 - 9253];>tr|L5KWX3|L5KWX3_PTEAL Neuroligin-4, X-linked OS=Pteropus alecto GN=PAL_GLEAN10002588 PE=4 SV=1;>Cuff_palecto__12400_1 [1 - 1950]	5	2	2	2	3.6	3.6	3.6	91.825	816	816;816;836;650;650	1.0248e-06	0.59177	0.76076	97.19	5	0.86631	1.1348	40.305	5	1.4418	1.3374	51.014	5	5616900	1675100	1925200	2016600				185	6634;27311	True;True	6806;27998	38244;152223;152224;152225;152226	49720;200437;200438;200439;200440	49720;200440
>Trin_palecto_103173_3 [2166 - 718] (REVERSE SENSE);>Cuff_palecto__12431_1 [540 - 2243];>Cuff_palecto__12433_2 [1 - 1743];>Cuff_palecto__12432_2 [1 - 2238]	>Trin_palecto_103173_3 [2166 - 718] (REVERSE SENSE);>Cuff_palecto__12431_1 [540 - 2243];>Cuff_palecto__12433_2 [1 - 1743];>Cuff_palecto__12432_2 [1 - 2238]	2;2;2;2	2;2;2;2	2;2;2;2			>Trin_palecto_103173_3 [2166 - 718] (REVERSE SENSE);>Cuff_palecto__12431_1 [540 - 2243];>Cuff_palecto__12433_2 [1 - 1743];>Cuff_palecto__12432_2 [1 - 2238]	4	2	2	2	4.1	4.1	4.1	53.628	483	483;568;581;746	1.4739e-05	0.54778	0.68617	12.009	3	0.62692	0.77262	14.437	3	1.2347	1.1983	26.601	3	8267200	3804700	1774700	2687800				186	26724;30677	True;True	27392;31436	148832;170037;170038	196231;223237;223238	196231;223238
L5KSF6;>Trin_palecto_83852_3 [2303 - 1677] (REVERSE SENSE);>Cuff_palecto__12509_1 [1 - 627];>Cuff_palecto__12508_1 [112 - 738]	L5KSF6;>Trin_palecto_83852_3 [2303 - 1677] (REVERSE SENSE);>Cuff_palecto__12509_1 [1 - 627];>Cuff_palecto__12508_1 [112 - 738]	2;2;2;2	2;2;2;2	2;2;2;2			>tr|L5KSF6|L5KSF6_PTEAL COP9 signalosome complex subunit 8 OS=Pteropus alecto GN=PAL_GLEAN10006415 PE=4 SV=1;>Trin_palecto_83852_3 [2303 - 1677] (REVERSE SENSE);>Cuff_palecto__12509_1 [1 - 627];>Cuff_palecto__12508_1 [112 - 738]	4	2	2	2	13.9	13.9	13.9	23.05	209	209;209;209;209	3.7415e-45	0.75417	0.97667	11.844	32	0.76814	0.99459	14.849	32	1.0419	0.96825	11.832	32	238190000	91456000	71840000	74891000				187	16488;40060	True;True	16885;41236	91242;91243;91244;91245;91246;91247;91248;91249;91250;91251;91252;91253;91254;219810;219811;219812;219813;219814;219815;219816;219817;219818;219819;219820;219821;219822;219823;219824;219825;219826;219827;219828	118503;118504;118505;118506;118507;118508;118509;118510;118511;118512;118513;118514;118515;287736;287737;287738;287739;287740;287741;287742;287743;287744;287745;287746;287747;287748;287749;287750;287751;287752;287753;287754	118510;287749
>Cuff_palecto__12523_1 [138 - 2381],Cuff_palecto__12524_1 [138 - 2381];L5KUA4;>Cuff_palecto__12526_1 [1 - 2289];>Cuff_palecto__12522_1 [138 - 2453]	>Cuff_palecto__12523_1 [138 - 2381],Cuff_palecto__12524_1 [138 - 2381];L5KUA4;>Cuff_palecto__12526_1 [1 - 2289];>Cuff_palecto__12522_1 [138 - 2453]	18;17;17;17	1;1;1;1	1;1;1;1			>Cuff_palecto__12523_1 [138 - 2381],Cuff_palecto__12524_1 [138 - 2381];>tr|L5KUA4|L5KUA4_PTEAL Leucine-rich repeat flightless-interacting protein 1 OS=Pteropus alecto GN=PAL_GLEAN10006421 PE=4 SV=1;>Cuff_palecto__12526_1 [1 - 2289];>Cuff_palecto__12522_1 [	4	18	1	1	37.8	3.2	3.2	79.104	748	748;763;763;772	1.251e-173	0.52127	0.65093	5.9539	4	0.29561	0.37222	9.7618	4	0.56037	0.55143	7.011	4	11977000	6233300	3634900	2108600				188	1503;3056;3096;5289;10320;11168;11562;14427;15157;25017;38162;39213;41931;42337;44423;46266;50696;51016	False;False;False;False;False;True;False;False;False;False;False;False;False;False;False;False;False;False	1540;3140;3181;5417;10562;11427;11831;14771;15515;25646;39302;40364;43165;43589;45731;47628;52189;52519	8045;8046;17685;17846;30308;30309;30310;30311;30312;30313;30314;30315;58135;58136;58137;58138;58139;58140;62679;62680;62681;62682;64366;64367;79250;79251;79252;79253;79254;79255;79256;79257;79258;83246;83247;83248;83249;83250;83251;83252;139700;139701;139702;139703;209904;209905;215395;215396;230128;230129;230130;230131;230132;230133;232299;232300;232301;232302;243813;243814;243815;243816;243817;…	10262;10263;10264;10265;22903;23126;39366;39367;39368;39369;39370;39371;39372;39373;39374;75880;75881;75882;75883;75884;75885;75886;75887;75888;75889;75890;75891;81937;81938;81939;81940;84067;84068;103194;103195;103196;103197;103198;103199;103200;103201;103202;108171;108172;108173;108174;108175;108176;108177;108178;108179;108180;184081;184082;184083;184084;275369;275370;282184;282185;301219;30122…	10262;22903;23126;39366;75888;81938;84067;103197;108179;184082;275370;282185;301219;304180;319262;333396;366805;369118
L5KSL4;>Cuff_palecto__12541_1 [1 - 1308];>Trin_palecto_85482_2 [497 - 1312],Trin_palecto_85484_2 [474 - 1289],Trin_palecto_85485_1 [162 - 977];>Cuff_palecto__12540_1 [440 - 1255];>Cuff_palecto__12542_1 [440 - 1213]	L5KSL4;>Cuff_palecto__12541_1 [1 - 1308];>Trin_palecto_85482_2 [497 - 1312],Trin_palecto_85484_2 [474 - 1289],Trin_palecto_85485_1 [162 - 977];>Cuff_palecto__12540_1 [440 - 1255];>Cuff_palecto__12542_1 [440 - 1213]	10;10;9;9;8	10;10;9;9;8	10;10;9;9;8			>tr|L5KSL4|L5KSL4_PTEAL Integrin-linked kinase-associated serine/threonine phosphatase 2C OS=Pteropus alecto GN=PAL_GLEAN10006432 PE=3 SV=1;>Cuff_palecto__12541_1 [1 - 1308];>Trin_palecto_85482_2 [497 - 1312],Trin_palecto_85484_2 [474 - 1289],Trin_palecto_	5	10	10	10	21.3	21.3	21.3	48.12	436	436;436;272;272;258	4.1245e-37	0.795	0.99392	27.273	33	0.81349	1.0173	24.003	33	1.0387	0.96551	32.368	33	416410000	154020000	132580000	129820000				189	3991;5154;5155;5315;12736;13626;17665;19520;49059;50497	True;True;True;True;True;True;True;True;True;True	4089;5279;5280;5444;13030;13941;18091;20006;50512;51985	23106;23107;29587;29588;29589;29590;30410;70176;70177;70178;70179;70180;70181;70182;70183;70184;70185;70186;75299;75300;75301;97764;97765;97766;97767;97768;97769;108938;270895;270896;278506;278507;278508;278509	29889;29890;29891;38248;38249;38250;38251;39501;91374;91375;91376;91377;91378;91379;91380;91381;91382;91383;91384;97898;97899;97900;97901;126906;126907;126908;126909;126910;126911;126912;141675;355230;355231;365094;365095;365096;365097	29890;38248;38251;39501;91379;97901;126908;141675;355230;365095
>Cuff_palecto__29905_1 [348 - 1283];>Cuff_palecto__29904_1 [359 - 1348];>Cuff_palecto__12575_2 [78 - 1757];>Cuff_palecto__12576_2 [78 - 1763];L5KSG9;>Cuff_palecto__12577_2 [1 - 1875];>Trin_palecto_115475_8 [2068 - 2] (REVERSE SENSE);L5KRT3;>Cuff_palecto__29906_2 [1 - 2931];>Trin_palecto_91318_4 [606 - 4463],Trin_palecto_91319_4 [537 - 4394],Trin_palecto_91320_4 [785 - 4642],Trin_palecto_91324_4 […	>Cuff_palecto__29905_1 [348 - 1283];>Cuff_palecto__29904_1 [359 - 1348];>Cuff_palecto__12575_2 [78 - 1757];>Cuff_palecto__12576_2 [78 - 1763];L5KSG9;>Cuff_palecto__12577_2 [1 - 1875];>Trin_palecto_115475_8 [2068 - 2] (REVERSE SENSE);L5KRT3;>Cuff_palecto__29906_2 [1 - 2931];>Trin_palecto_91318_4 [606 - 4463],Trin_palecto_91319_4 [537 - 4394],Trin_palecto_91320_4 [785 - 4642],Trin_palecto_91324_4 […	1;1;1;1;1;1;1;1;1;1;1;1;1	1;1;1;1;1;1;1;1;1;1;1;1;1	1;1;1;1;1;1;1;1;1;1;1;1;1			>Cuff_palecto__29905_1 [348 - 1283];>Cuff_palecto__29904_1 [359 - 1348];>Cuff_palecto__12575_2 [78 - 1757];>Cuff_palecto__12576_2 [78 - 1763];>tr|L5KSG9|L5KSG9_PTEAL Histone deacetylase 4 OS=Pteropus alecto GN=PAL_GLEAN10006443 PE=4 SV=1;>Cuff_palecto__125	13	1	1	1	3.8	3.8	3.8	34.655	312	312;330;560;562;625;625;689;977;977;1286;1291;1305;1310	1.2645e-11	NaN	NaN	NaN	1	NaN	NaN	NaN	1	NaN	NaN	NaN	1	1750600	749300	572460	428870				190	11738	TRUE	12010	65265	85168;85169;85170	85168
>Trin_palecto_41179_2 [2044 - 977] (REVERSE SENSE);>Cuff_palecto__12581_2 [1 - 1266];>Cuff_palecto__12579_1 [449 - 997],Cuff_palecto__12580_1 [888 - 1436];L5KT62;>Cuff_palecto__12582_2 [1 - 1290]	>Trin_palecto_41179_2 [2044 - 977] (REVERSE SENSE);>Cuff_palecto__12581_2 [1 - 1266];>Cuff_palecto__12579_1 [449 - 997],Cuff_palecto__12580_1 [888 - 1436];L5KT62;>Cuff_palecto__12582_2 [1 - 1290]	9;9;7;6;6	9;9;7;6;6	9;9;7;6;6			>Trin_palecto_41179_2 [2044 - 977] (REVERSE SENSE);>Cuff_palecto__12581_2 [1 - 1266];>Cuff_palecto__12579_1 [449 - 997],Cuff_palecto__12580_1 [888 - 1436];>tr|L5KT62|L5KT62_PTEAL NADH dehydrogenase [ubiquinone] 1 alpha subcomplex subunit 10, mitochondrial	5	9	9	9	24.2	24.2	24.2	40.257	356	356;422;183;430;430	8.1391e-59	0.94091	1.1802	17.544	19	1.051	1.2788	28.059	19	1.105	1.0347	31.636	19	320370000	95971000	101380000	123020000				191	5061;14884;22524;22525;30481;48648;50833;53346;53347	True;True;True;True;True;True;True;True;True	5184;15237;23098;23099;31238;50081;52330;54908;54909	29241;29242;29243;81681;81682;126943;126944;126945;126946;126947;168864;168865;168866;268395;268396;268397;280573;280574;294485;294486;294487	37777;37778;37779;106199;106200;165258;165259;165260;165261;165262;165263;165264;165265;165266;165267;165268;221790;221791;221792;351805;351806;351807;351808;367890;367891;367892;367893;385966;385967;385968;385969;385970;385971	37778;106200;165262;165264;221792;351805;367893;385969;385970
>Cuff_palecto__12622_1 [251 - 2038],Cuff_palecto__12625_1 [256 - 2043];>Trin_palecto_133087_6 [4720 - 2450] (REVERSE SENSE),Trin_palecto_133088_6 [4399 - 2129] (REVERSE SENSE);>Cuff_palecto__12623_1 [256 - 2934]	>Cuff_palecto__12622_1 [251 - 2038],Cuff_palecto__12625_1 [256 - 2043];>Trin_palecto_133087_6 [4720 - 2450] (REVERSE SENSE),Trin_palecto_133088_6 [4399 - 2129] (REVERSE SENSE);>Cuff_palecto__12623_1 [256 - 2934]	1;1;1	1;1;1	1;1;1			>Cuff_palecto__12622_1 [251 - 2038],Cuff_palecto__12625_1 [256 - 2043];>Trin_palecto_133087_6 [4720 - 2450] (REVERSE SENSE),Trin_palecto_133088_6 [4399 - 2129] (REVERSE SENSE);>Cuff_palecto__12623_1 [256 - 2934]	3	1	1	1	2	2	2	62.039	596	596;757;893	0.0002276	NaN	NaN	NaN	1	NaN	NaN	NaN	1	NaN	NaN	NaN	1	125590	52376	43811	29401				192	17462	TRUE	17883	96669	125488	125488
L5KUE1;>Trin_palecto_133104_9 [1802 - 723] (REVERSE SENSE);>Cuff_palecto__12628_1 [1 - 1080];>Cuff_palecto__12627_1 [1327 - 2406]	L5KUE1;>Trin_palecto_133104_9 [1802 - 723] (REVERSE SENSE);>Cuff_palecto__12628_1 [1 - 1080];>Cuff_palecto__12627_1 [1327 - 2406]	15;15;15;15	15;15;15;15	15;15;15;15			>tr|L5KUE1|L5KUE1_PTEAL Protein phosphatase 1 regulatory subunit 7 OS=Pteropus alecto GN=PAL_GLEAN10006474 PE=4 SV=1;>Trin_palecto_133104_9 [1802 - 723] (REVERSE SENSE);>Cuff_palecto__12628_1 [1 - 1080];>Cuff_palecto__12627_1 [1327 - 2406]	4	15	15	15	43.1	43.1	43.1	41.159	360	360;360;360;360	3.2624e-160	0.76523	0.97787	22.077	59	0.72628	0.89279	27.862	59	0.92608	0.87767	26.721	59	768860000	297160000	242550000	229150000				193	5196;5786;10704;11240;20340;20344;20387;20766;26927;34342;37180;37181;37287;41711;41712	True;True;True;True;True;True;True;True;True;True;True;True;True;True;True	5322;5928;10953;11499;20848;20852;20895;21286;27600;35395;38298;38299;38410;42940;42941	29771;29772;29773;29774;29775;29776;29777;29778;29779;29780;29781;32765;32766;32767;32768;32769;32770;32771;32772;32773;32774;60220;60221;63077;63078;63079;113851;113852;113853;113854;113870;114035;114036;114037;114038;114039;116537;116538;149898;149899;189743;189744;189745;189746;189747;189748;205090;205091;205092;205093;205094;205095;205613;205614;228864;228865;228866;228867;228868;228869	38505;38506;38507;38508;38509;38510;38511;38512;38513;38514;38515;38516;38517;42531;42532;42533;42534;42535;42536;42537;42538;42539;42540;42541;78836;78837;82441;82442;82443;82444;82445;82446;148112;148113;148114;148115;148116;148133;148364;148365;148366;148367;148368;151546;151547;151548;197528;197529;197530;248999;249000;249001;249002;249003;249004;269116;269117;269118;269119;269120;269121;2691…	38516;42534;78837;82444;148113;148133;148367;151546;197530;249003;269116;269120;269755;299654;299658
>Trin_palecto_123992_2 [1111 - 29] (REVERSE SENSE),Trin_palecto_123994_2 [1111 - 29] (REVERSE SENSE),Trin_palecto_123995_17 [1111 - 29] (REVERSE SENSE);>Cuff_palecto__12639_1 [266 - 1348],Cuff_palecto__12640_1 [264 - 1346];L5KTZ4;>Cuff_palecto__12638_1 [1 - 1302];>Cuff_palecto__2044_1 [91 - 294]	>Trin_palecto_123992_2 [1111 - 29] (REVERSE SENSE),Trin_palecto_123994_2 [1111 - 29] (REVERSE SENSE),Trin_palecto_123995_17 [1111 - 29] (REVERSE SENSE);>Cuff_palecto__12639_1 [266 - 1348],Cuff_palecto__12640_1 [264 - 1346];L5KTZ4;>Cuff_palecto__12638_1 [1 - 1302]	23;23;19;19;2	23;23;19;19;2	23;23;19;19;2			>Trin_palecto_123992_2 [1111 - 29] (REVERSE SENSE),Trin_palecto_123994_2 [1111 - 29] (REVERSE SENSE),Trin_palecto_123995_17 [1111 - 29] (REVERSE SENSE);>Cuff_palecto__12639_1 [266 - 1348],Cuff_palecto__12640_1 [264 - 1346];>tr|L5KTZ4|L5KTZ4_PTEAL Septin-2	5	23	23	23	71.7	71.7	71.7	41.507	361	361;361;434;434;68	0	0.73568	0.95484	23.418	183	0.75188	0.925	24.421	183	1.0469	0.98327	16.367	183	4405400000	1664800000	1331300000	1409300000				194	840;1976;3863;17649;21181;21451;25141;31471;31472;32194;33222;33238;36223;38250;38251;39266;43253;44955;45549;46663;49615;52798;52799	True;True;True;True;True;True;True;True;True;True;True;True;True;True;True;True;True;True;True;True;True;True;True	866;2034;3960;18075;21713;21989;25772;25773;32245;32246;32979;34202;34203;34204;34225;37318;39391;39392;40418;44524;46276;46885;48033;51088;54346;54347	4503;11415;11416;22340;22341;22342;22343;22344;22345;22346;22347;22348;22349;22350;22351;22352;22353;22354;22355;97687;119073;120768;120769;120770;120771;120772;120773;120774;120775;120776;120777;120778;120779;120780;140337;140338;140339;140340;140341;140342;140343;140344;140345;140346;174155;174156;174157;174158;174159;174160;174161;174162;174163;174164;174165;174166;174167;174168;174169;174170;…	5830;14598;14599;28901;28902;28903;28904;28905;28906;28907;28908;28909;28910;28911;28912;28913;28914;28915;28916;28917;28918;28919;28920;28921;28922;28923;28924;28925;28926;126805;154978;157349;157350;157351;157352;157353;157354;157355;157356;157357;157358;157359;157360;157361;157362;157363;157364;157365;157366;157367;157368;157369;157370;157371;157372;157373;157374;157375;157376;157377;157378;18…	5830;14599;28923;126805;154978;157354;185165;228560;228568;233969;241251;241350;262947;275845;275852;282596;310397;323965;328110;336288;359072;381864;381884	70;71;72;73	316;339;343;347
>Trin_palecto_154904_8 [4740 - 3463] (REVERSE SENSE),Trin_palecto_154905_8 [4740 - 3463] (REVERSE SENSE);>Cuff_palecto__12650_2 [161 - 1438];L5KSI5;>Cuff_palecto__12651_2 [1 - 1323];>Trin_palecto_154903_9 [4080 - 3463] (REVERSE SENSE),Trin_palecto_154906_14 [4080 - 3463] (REVERSE SENSE),Trin_palecto_154907_9 [4080 - 3463] (REVERSE SENSE),Trin_palecto_154910_14 [4080 - 3463] (REVERSE SENSE);>Trin_…	>Trin_palecto_154904_8 [4740 - 3463] (REVERSE SENSE),Trin_palecto_154905_8 [4740 - 3463] (REVERSE SENSE);>Cuff_palecto__12650_2 [161 - 1438];L5KSI5;>Cuff_palecto__12651_2 [1 - 1323];>Trin_palecto_154903_9 [4080 - 3463] (REVERSE SENSE),Trin_palecto_154906_14 [4080 - 3463] (REVERSE SENSE),Trin_palecto_154907_9 [4080 - 3463] (REVERSE SENSE),Trin_palecto_154910_14 [4080 - 3463] (REVERSE SENSE);>Trin_…	7;7;7;7;4;4;3	3;3;3;3;2;2;1	2;2;2;2;2;2;0			>Trin_palecto_154904_8 [4740 - 3463] (REVERSE SENSE),Trin_palecto_154905_8 [4740 - 3463] (REVERSE SENSE);>Cuff_palecto__12650_2 [161 - 1438];>tr|L5KSI5|L5KSI5_PTEAL Serine/threonine-protein kinase 25 OS=Pteropus alecto GN=PAL_GLEAN10006488 PE=4 SV=1;>Cuff_	7	7	3	2	15.5	8.2	5.2	48.056	426	426;426;441;441;206;245;254	1.0507e-107	0.80689	1.0892	77.784	6	0.83755	1.0908	44.553	6	1.079	1.0474	34.214	6	20291000	8732400	5668600	5890100				195	365;9810;17714;35573;36090;46131;49005	True;False;False;False;True;True;False	380;10045;18141;36658;37185;47487;50457	1613;55561;55562;97976;97977;197268;197269;197270;197271;197272;197273;197274;197275;199933;253772;253773;253774;253775;270565;270566;270567;270568;270569	2145;72526;72527;127178;127179;127180;258869;258870;258871;258872;258873;258874;258875;258876;258877;258878;258879;258880;258881;258882;258883;258884;258885;262364;332565;332566;332567;332568;354819;354820;354821;354822;354823;354824;354825;354826;354827	2145;72526;127179;258869;262364;332568;354822
L5KUE7;>Trin_palecto_149992_10 [3846 - 3211] (REVERSE SENSE),Trin_palecto_149994_15 [6502 - 5867] (REVERSE SENSE),Trin_palecto_149996_16 [6597 - 5962] (REVERSE SENSE),Trin_palecto_149998_16 [6854 - 6219] (REVERSE SENSE),Trin_palecto_150000_16 [6839 - 6204] (REVERSE SENSE),Trin_palecto_150004_14 [6678 - 6043] (REVERSE SENSE),Trin_palecto_150009_15 [6166 - 5531] (REVERSE SENSE),Trin_palecto_150010_…	L5KUE7;>Trin_palecto_149992_10 [3846 - 3211] (REVERSE SENSE),Trin_palecto_149994_15 [6502 - 5867] (REVERSE SENSE),Trin_palecto_149996_16 [6597 - 5962] (REVERSE SENSE),Trin_palecto_149998_16 [6854 - 6219] (REVERSE SENSE),Trin_palecto_150000_16 [6839 - 6204] (REVERSE SENSE),Trin_palecto_150004_14 [6678 - 6043] (REVERSE SENSE),Trin_palecto_150009_15 [6166 - 5531] (REVERSE SENSE),Trin_palecto_150010_…	14;14;14;14;3	14;14;14;14;3	14;14;14;14;3			>tr|L5KUE7|L5KUE7_PTEAL Thymidylate kinase OS=Pteropus alecto GN=PAL_GLEAN10006495 PE=3 SV=1;>Trin_palecto_149992_10 [3846 - 3211] (REVERSE SENSE),Trin_palecto_149994_15 [6502 - 5867] (REVERSE SENSE),Trin_palecto_149996_16 [6597 - 5962] (REVERSE SENSE),Tri	5	14	14	14	53.8	53.8	53.8	24.17	212	212;212;212;212;162	9.3329e-82	0.72955	0.94434	10.311	69	0.66336	0.85716	10.091	69	0.92429	0.87615	11.664	69	582040000	231330000	178780000	171930000				196	208;209;7759;10548;11361;12335;15290;27435;29194;39137;41233;43185;51453;51901	True;True;True;True;True;True;True;True;True;True;True;True;True;True	215;216;7960;10794;11629;12619;15654;28124;29913;40287;42455;44456;52962;53422	864;865;866;867;868;869;870;871;872;873;874;875;876;877;878;44530;59371;63591;63592;63593;63594;63595;68242;68243;68244;68245;68246;68247;68248;84106;84107;84108;84109;84110;84111;84112;84113;152895;152896;152897;152898;152899;152900;152901;162258;214907;214908;214909;214910;214911;214912;214913;214914;214915;214916;214917;214918;226241;226242;226243;226244;226245;226246;226247;226248;226249;2367…	1114;1115;1116;1117;1118;1119;1120;1121;1122;1123;1124;1125;1126;1127;1128;1129;58103;77670;83082;83083;83084;83085;83086;83087;83088;88937;88938;88939;88940;88941;88942;88943;109230;109231;109232;109233;109234;109235;109236;109237;201251;201252;201253;201254;201255;201256;201257;213473;213474;281583;281584;281585;281586;281587;281588;281589;281590;281591;281592;281593;281594;281595;281596;296092…	1118;1127;58103;77670;83082;88939;109233;201255;213473;281586;296098;309883;372019;374713
>Cuff_palecto__12671_1 [139 - 510];>Trin_palecto_108147_1 [127 - 549],Trin_palecto_108151_1 [127 - 549];>Trin_palecto_108148_1 [127 - 579];>Trin_palecto_108144_1 [810 - 1349],Trin_palecto_108146_1 [810 - 1349];>Trin_palecto_108139_1 [810 - 1379];>Cuff_palecto__12672_1 [111 - 749];>Trin_palecto_108141_1 [127 - 846];L5KSI9;>Cuff_palecto__12673_1 [1 - 753];>Trin_palecto_108145_1 [810 - 1646];>Cuff_p…	>Cuff_palecto__12671_1 [139 - 510];>Trin_palecto_108147_1 [127 - 549],Trin_palecto_108151_1 [127 - 549];>Trin_palecto_108148_1 [127 - 579];>Trin_palecto_108144_1 [810 - 1349],Trin_palecto_108146_1 [810 - 1349];>Trin_palecto_108139_1 [810 - 1379];>Cuff_palecto__12672_1 [111 - 749];>Trin_palecto_108141_1 [127 - 846];L5KSI9;>Cuff_palecto__12673_1 [1 - 753];>Trin_palecto_108145_1 [810 - 1646];>Cuff_p…	2;2;2;2;2;2;2;2;2;2;2	2;2;2;2;2;2;2;2;2;2;2	2;2;2;2;2;2;2;2;2;2;2			>Cuff_palecto__12671_1 [139 - 510];>Trin_palecto_108147_1 [127 - 549],Trin_palecto_108151_1 [127 - 549];>Trin_palecto_108148_1 [127 - 579];>Trin_palecto_108144_1 [810 - 1349],Trin_palecto_108146_1 [810 - 1349];>Trin_palecto_108139_1 [810 - 1379];>Cuff_pale	11	2	2	2	12.9	12.9	12.9	14.261	124	124;141;151;180;190;213;240;251;251;279;279	5.9448e-08	0.84165	1.137	7.3073	6	0.62986	0.82734	8.9258	6	0.76512	0.73727	17.469	6	5158800	1988600	1855300	1314900				197	1024;23470	True;True	1054;24066	5519;132234;132235;132236;132237;132238	7144;172215;172216;172217;172218;172219	7144;172216
L5L0G5;>Cuff_palecto__12688_1 [1 - 444]	L5L0G5;>Cuff_palecto__12688_1 [1 - 444]	8;8	8;8	1;1			>tr|L5L0G5|L5L0G5_PTEAL Protein mago nashi like protein 2 OS=Pteropus alecto GN=PAL_GLEAN10000619 PE=4 SV=1;>Cuff_palecto__12688_1 [1 - 444]	2	8	8	1	53.4	53.4	6.1	17.308	148	148;148	3.0195e-46	0.81445	1.081	19.425	48	0.83958	1.0602	18.272	48	1.0355	0.98158	16.124	48	793690000	244080000	293970000	255650000				198	2989;13398;20837;20838;21019;21020;43552;48070	True;True;True;True;True;True;True;True	3068;3069;13710;21362;21363;21547;21548;44830;49491	17250;17251;17252;17253;17254;17255;17256;17257;17258;17259;17260;17261;17262;17263;17264;17265;17266;74103;74104;116994;116995;116996;116997;116998;116999;117000;117001;117002;117003;117004;117005;117006;117931;117932;117933;117934;117935;117936;238825;238826;238827;264822;264823;264824;264825;264826;264827;264828	22372;22373;22374;22375;22376;22377;22378;22379;22380;22381;22382;22383;22384;22385;22386;22387;22388;22389;22390;96334;96335;152175;152176;152177;152178;152179;152180;152181;152182;152183;152184;152185;152186;152187;152188;152189;152190;152191;152192;152193;152194;152195;152196;153450;153451;153452;153453;153454;153455;312575;312576;312577;346989;346990;346991;346992;346993;346994;346995;346996;…	22379;96335;152179;152196;153450;153453;312575;346998	74	3
L5L0W2;>Cuff_palecto__12689_4 [1 - 2421]	L5L0W2;>Cuff_palecto__12689_4 [1 - 2421]	12;12	7;7	1;1			>tr|L5L0W2|L5L0W2_PTEAL Tyrosine-protein kinase STYK1 OS=Pteropus alecto GN=PAL_GLEAN10000620 PE=4 SV=1;>Cuff_palecto__12689_4 [1 - 2421]	2	12	7	1	14.6	10.5	2.4	90.276	807	807;807	7.8765e-277	0.67584	0.86061	19.175	67	0.57912	0.73288	23.765	67	0.9071	0.84725	23.5	67	1515800000	660110000	458610000	397090000				199	6593;9419;9420;15200;33217;33218;33888;33889;36325;39606;42824;43468	True;False;False;True;True;True;False;False;True;True;True;False	6760;9647;9648;15559;34197;34198;34930;34931;37422;40769;44085;44743	37947;37948;37949;37950;37951;37952;37953;37954;37955;37956;37957;37958;37959;37960;37961;37962;53879;53880;53881;53882;53883;53884;53885;53886;53887;53888;53889;53890;83488;83489;83490;83491;83492;83493;83494;83495;83496;83497;83498;83499;83500;83501;83502;83503;83504;83505;83506;83507;83508;83509;183865;183866;183867;183868;183869;183870;183871;187219;187220;187221;187222;187223;187224;187225;1…	49347;49348;49349;49350;49351;49352;49353;49354;49355;49356;49357;49358;49359;49360;49361;49362;49363;49364;49365;49366;49367;70270;70271;70272;70273;70274;70275;70276;70277;70278;70279;70280;70281;70282;70283;70284;70285;70286;70287;70288;70289;70290;70291;70292;108488;108489;108490;108491;108492;108493;108494;108495;108496;108497;108498;108499;108500;108501;108502;108503;108504;108505;108506;10…	49359;70274;70284;108499;241220;241227;245686;245743;263531;284874;307385;311959
>Trin_palecto_116009_2 [751 - 1089];>Cuff_palecto__12691_2 [567 - 905];>Trin_palecto_116010_1 [571 - 885];>Cuff_palecto__12690_1 [387 - 701]	>Trin_palecto_116009_2 [751 - 1089];>Cuff_palecto__12691_2 [567 - 905];>Trin_palecto_116010_1 [571 - 885];>Cuff_palecto__12690_1 [387 - 701]	7;7;5;5	1;1;1;1	1;1;1;1			>Trin_palecto_116009_2 [751 - 1089];>Cuff_palecto__12691_2 [567 - 905];>Trin_palecto_116010_1 [571 - 885];>Cuff_palecto__12690_1 [387 - 701]	4	7	1	1	75.2	16.8	16.8	12.426	113	113;113;105;105	5.0356e-54	NaN	NaN	NaN	0	NaN	NaN	NaN	0	NaN	NaN	NaN	0	0	0	0	0				200	1498;6593;33217;33218;36325;39606;42824	True;False;False;False;False;False;False	1534;6760;34197;34198;37422;40769;44085	8028;8029;8030;8031;8032;37947;37948;37949;37950;37951;37952;37953;37954;37955;37956;37957;37958;37959;37960;37961;37962;183865;183866;183867;183868;183869;183870;183871;200873;200874;217529;217530;217531;217532;234759;234760;234761;234762;234763;234764;234765;234766;234767;234768;234769;234770;234771;234772;234773;234774	10240;10241;10242;10243;10244;49347;49348;49349;49350;49351;49352;49353;49354;49355;49356;49357;49358;49359;49360;49361;49362;49363;49364;49365;49366;49367;241219;241220;241221;241222;241223;241224;241225;241226;241227;263531;263532;284871;284872;284873;284874;284875;307375;307376;307377;307378;307379;307380;307381;307382;307383;307384;307385;307386;307387;307388;307389;307390;307391;307392;30739…	10241;49359;241220;241227;263531;284874;307385
>Cuff_palecto__12713_1 [122 - 2428];>Trin_palecto_166633_4 [2485 - 179] (REVERSE SENSE);>Cuff_palecto__12714_1 [122 - 2428];L5KMX8;>Cuff_palecto__12716_1 [1 - 2523];>Cuff_palecto__12715_2 [561 - 2225]	>Cuff_palecto__12713_1 [122 - 2428];>Trin_palecto_166633_4 [2485 - 179] (REVERSE SENSE);>Cuff_palecto__12714_1 [122 - 2428];L5KMX8;>Cuff_palecto__12716_1 [1 - 2523];>Cuff_palecto__12715_2 [561 - 2225]	9;8;8;8;8;5	9;8;8;8;8;5	9;8;8;8;8;5			>Cuff_palecto__12713_1 [122 - 2428];>Trin_palecto_166633_4 [2485 - 179] (REVERSE SENSE);>Cuff_palecto__12714_1 [122 - 2428];>tr|L5KMX8|L5KMX8_PTEAL U3 small nucleolar RNA-associated protein 14 like protein A OS=Pteropus alecto GN=PAL_GLEAN10001231 PE=4 SV=	6	9	9	9	16.1	16.1	16.1	87.974	769	769;769;769;841;841;555	2.8363e-54	0.78943	0.96979	13.698	29	0.72049	0.89063	15.604	29	0.87641	0.84378	18.274	29	86717000	32902000	28364000	25452000				201	2716;11718;11742;11822;31710;34562;40979;49672;50268	True;True;True;True;True;True;True;True;True	2789;11990;12014;12094;32486;35619;42193;51148;51754	15719;65178;65179;65281;65282;65283;65284;65726;65727;175774;175775;175776;175777;175778;175779;175780;175781;175782;191020;224945;224946;224947;274228;277351;277352;277353;277354;277355;277356	20272;85054;85055;85190;85191;85192;85193;85194;85195;85196;85197;85198;85721;85722;230516;230517;230518;230519;230520;230521;230522;230523;230524;230525;230526;230527;230528;230529;230530;230531;250712;294414;294415;294416;294417;359559;363539;363540;363541;363542;363543;363544;363545;363546;363547	20272;85054;85192;85721;230518;250712;294417;359559;363546
>Trin_palecto_55103_3 [485 - 1459];>Cuff_palecto__12741_3 [399 - 1373];L5KNH6;>Trin_palecto_55102_1 [181 - 1212];>Cuff_palecto__12744_1 [1 - 1032];>Cuff_palecto__12742_1 [95 - 1126];>Trin_palecto_55104_2 [656 - 1126],Trin_palecto_55105_4 [903 - 1373];>Cuff_palecto__12743_2 [551 - 1021];>Trin_palecto_55105_3 [485 - 952];>Trin_palecto_55104_1 [181 - 705];>Cuff_palecto__12743_1 [76 - 600]	>Trin_palecto_55103_3 [485 - 1459];>Cuff_palecto__12741_3 [399 - 1373];L5KNH6;>Trin_palecto_55102_1 [181 - 1212];>Cuff_palecto__12744_1 [1 - 1032];>Cuff_palecto__12742_1 [95 - 1126];>Trin_palecto_55104_2 [656 - 1126],Trin_palecto_55105_4 [903 - 1373];>Cuff_palecto__12743_2 [551 - 1021]	3;3;3;3;3;3;2;2;1;1;1	3;3;3;3;3;3;2;2;1;1;1	3;3;3;3;3;3;2;2;1;1;1			>Trin_palecto_55103_3 [485 - 1459];>Cuff_palecto__12741_3 [399 - 1373];>tr|L5KNH6|L5KNH6_PTEAL Brain mitochondrial carrier protein 1 OS=Pteropus alecto GN=PAL_GLEAN10001241 PE=3 SV=1;>Trin_palecto_55102_1 [181 - 1212];>Cuff_palecto__12744_1 [1 - 1032];>Cuf	11	3	3	3	8.9	8.9	8.9	36.256	325	325;325;344;344;344;344;157;157;156;175;175	2.4849e-08	0.70638	0.94887	5.0265	8	0.62816	0.84216	14.271	8	0.88522	0.8582	11.835	8	8985200	3619200	2712400	2653600				202	2109;17960;30516	True;True;True	2172;18391;31273	12289;99471;99472;169031;169032;169033;169034;169035	15761;129161;129162;222053;222054;222055;222056;222057	15761;129162;222056
>Trin_palecto_121780_2 [2044 - 1067] (REVERSE SENSE),Trin_palecto_121783_2 [2697 - 1720] (REVERSE SENSE);L5KMZ3;>Cuff_palecto__12749_2 [1 - 1038];>Cuff_palecto__12748_2 [1 - 1038];>Cuff_palecto__12747_3 [1 - 1038]	>Trin_palecto_121780_2 [2044 - 1067] (REVERSE SENSE),Trin_palecto_121783_2 [2697 - 1720] (REVERSE SENSE);L5KMZ3;>Cuff_palecto__12749_2 [1 - 1038];>Cuff_palecto__12748_2 [1 - 1038];>Cuff_palecto__12747_3 [1 - 1038]	3;3;3;3;3	3;3;3;3;3	3;3;3;3;3			>Trin_palecto_121780_2 [2044 - 1067] (REVERSE SENSE),Trin_palecto_121783_2 [2697 - 1720] (REVERSE SENSE);>tr|L5KMZ3|L5KMZ3_PTEAL RNA-binding motif protein, X-linked 2 OS=Pteropus alecto GN=PAL_GLEAN10001244 PE=4 SV=1;>Cuff_palecto__12749_2 [1 - 1038];>Cuff	5	3	3	3	9.8	9.8	9.8	38.132	326	326;346;346;346;346	2.1707e-11	0.73503	0.97895	12.529	3	0.76396	1.0002	25.129	3	0.90356	0.86127	16.949	3	8247400	3327400	2542300	2377600				203	15864;27927;43235	True;True;True	16244;28627;44506	87442;155777;237046	113615;205006;310281	113615;205006;310281
>Trin_palecto_134744_2 [2577 - 1945] (REVERSE SENSE);>Trin_palecto_134747_2 [2682 - 1945] (REVERSE SENSE);>Cuff_palecto__12780_2 [1539 - 2276];>Trin_palecto_134748_3 [2766 - 1945] (REVERSE SENSE);L5K2M9;>Cuff_palecto__12781_1 [1 - 2043];>Trin_palecto_134741_2 [2509 - 458] (REVERSE SENSE);>Trin_palecto_134743_2 [2614 - 458] (REVERSE SENSE);>Cuff_palecto__12779_1 [43 - 2274];>Trin_palecto_134742_3 …	>Trin_palecto_134744_2 [2577 - 1945] (REVERSE SENSE);>Trin_palecto_134747_2 [2682 - 1945] (REVERSE SENSE);>Cuff_palecto__12780_2 [1539 - 2276];>Trin_palecto_134748_3 [2766 - 1945] (REVERSE SENSE);L5K2M9;>Cuff_palecto__12781_1 [1 - 2043];>Trin_palecto_134741_2 [2509 - 458] (REVERSE SENSE);>Trin_palecto_134743_2 [2614 - 458] (REVERSE SENSE);>Cuff_palecto__12779_1 [43 - 2274];>Trin_palecto_134742_3 …	1;1;1;1;1;1;1;1;1;1	1;1;1;1;1;1;1;1;1;1	1;1;1;1;1;1;1;1;1;1			>Trin_palecto_134744_2 [2577 - 1945] (REVERSE SENSE);>Trin_palecto_134747_2 [2682 - 1945] (REVERSE SENSE);>Cuff_palecto__12780_2 [1539 - 2276];>Trin_palecto_134748_3 [2766 - 1945] (REVERSE SENSE);>tr|L5K2M9|L5K2M9_PTEAL DNA polymerase iota OS=Pteropus alec	10	1	1	1	6.6	6.6	6.6	23.891	211	211;246;246;274;681;681;684;719;744;747	0.00044418	0.49951	0.65214	1.3348	2	0.39639	0.50715	16.349	2	0.79356	0.76077	15.875	2	540020	282300	154900	102820				204	50564	TRUE	52053	278945;278946	365661;365662;365663	365662
>Cuff_palecto__45153_2 [157 - 1467];>Cuff_palecto__45152_2 [157 - 1467];L5L5J8;L5K2N4;>Cuff_palecto__12790_1 [1 - 1713];>Cuff_palecto__12789_1 [96 - 1808];>Trin_palecto_138003_5 [570 - 6632]	>Cuff_palecto__45153_2 [157 - 1467];>Cuff_palecto__45152_2 [157 - 1467];L5L5J8;L5K2N4;>Cuff_palecto__12790_1 [1 - 1713];>Cuff_palecto__12789_1 [96 - 1808];>Trin_palecto_138003_5 [570 - 6632]	1;1;1;1;1;1;1	1;1;1;1;1;1;1	1;1;1;1;1;1;1			>Cuff_palecto__45153_2 [157 - 1467];>Cuff_palecto__45152_2 [157 - 1467];>tr|L5L5J8|L5L5J8_PTEAL RNA-binding protein MEX3B (Fragment) OS=Pteropus alecto GN=PAL_GLEAN10009560 PE=4 SV=1;>tr|L5K2N4|L5K2N4_PTEAL RNA-binding protein MEX3C OS=Pteropus alecto GN=P	7	1	1	1	3.2	3.2	3.2	45.999	437	437;437;489;571;571;571;2021	0.00020651	0.84545	1.0857	4.7386	4	0.6152	0.77051	11.583	4	0.72766	0.69395	14.05	4	20570000	8224300	6258200	6087500				205	22406	TRUE	22979	126140;126141;126142;126143	164315;164316;164317;164318	164315
L5K1M8;>Cuff_palecto__12795_2 [1 - 1647];>Trin_palecto_110265_2 [642 - 2297];>Cuff_palecto__12793_2 [289 - 1944],Cuff_palecto__12794_2 [349 - 2004]	L5K1M8;>Cuff_palecto__12795_2 [1 - 1647];>Trin_palecto_110265_2 [642 - 2297];>Cuff_palecto__12793_2 [289 - 1944],Cuff_palecto__12794_2 [349 - 2004]	13;13;12;12	13;13;12;12	13;13;12;12			>tr|L5K1M8|L5K1M8_PTEAL Mothers against decapentaplegic like protein 4 OS=Pteropus alecto GN=PAL_GLEAN10023027 PE=4 SV=1;>Cuff_palecto__12795_2 [1 - 1647];>Trin_palecto_110265_2 [642 - 2297];>Cuff_palecto__12793_2 [289 - 1944],Cuff_palecto__12794_2 [349 -	4	13	13	13	32.4	32.4	32.4	60.114	549	549;549;552;552	4.6682e-83	0.76108	0.97857	34.192	43	0.76006	0.91768	15.52	43	0.97434	0.90775	32.203	43	787540000	297730000	261150000	228660000				206	5008;5333;6223;10531;12185;12918;15984;23380;23618;23974;41410;51064;52007	True;True;True;True;True;True;True;True;True;True;True;True;True	5128;5463;6373;10777;12464;13218;16368;23975;24216;24581;42634;52568;53530	28983;28984;28985;28986;28987;28988;28989;30468;30469;30470;30471;30472;35507;59268;67423;67424;71474;71475;71476;71477;71478;71479;71480;71481;71482;88371;88372;131768;132917;132918;132919;132920;134577;227194;227195;227196;227197;227198;281759;286619;286620;286621;286622	37407;37408;37409;37410;37411;37412;37413;37414;39579;39580;39581;39582;39583;46262;46263;77534;77535;87850;87851;92955;92956;92957;92958;92959;92960;92961;92962;92963;92964;114876;114877;171573;173382;173383;173384;173385;173386;173387;173388;173389;173390;173391;173392;173393;176067;297371;297372;297373;297374;297375;297376;369397;375550;375551;375552;375553	37413;39579;46262;77535;87851;92959;114877;171573;173387;176067;297373;369397;375552
>Cuff_palecto__12799_2 [899 - 2533];>Trin_palecto_129068_3 [6654 - 4903] (REVERSE SENSE);L5K2N8;>Cuff_palecto__12800_1 [1 - 2163]	>Cuff_palecto__12799_2 [899 - 2533];>Trin_palecto_129068_3 [6654 - 4903] (REVERSE SENSE);L5K2N8;>Cuff_palecto__12800_1 [1 - 2163]	15;15;15;15	15;15;15;15	15;15;15;15			>Cuff_palecto__12799_2 [899 - 2533];>Trin_palecto_129068_3 [6654 - 4903] (REVERSE SENSE);>tr|L5K2N8|L5K2N8_PTEAL Malic enzyme OS=Pteropus alecto GN=PAL_GLEAN10023030 PE=3 SV=1;>Cuff_palecto__12800_1 [1 - 2163]	4	15	15	15	35.4	35.4	35.4	60.726	545	545;584;721;721	5.86e-102	0.8242	1.0583	18.371	71	0.80459	0.9846	22.235	71	0.9447	0.89292	13.516	71	1119600000	415130000	360350000	344160000				207	912;2882;2984;5282;7783;18954;20448;21571;25944;27041;41422;50573;52023;52418;52621	True;True;True;True;True;True;True;True;True;True;True;True;True;True;True	939;2959;3063;5410;7984;19421;20958;22109;26593;27720;42646;52062;53546;53953;54165	4927;4928;4929;4930;4931;4932;4933;4934;4935;4936;16615;16616;16617;16618;16619;17231;17232;17233;17234;30280;44649;105602;105603;105604;105605;114309;114310;114311;114312;114313;114314;114315;114316;121371;144765;144766;144767;144768;150384;150385;150386;150387;227233;227234;227235;227236;227237;278967;278968;278969;278970;286690;286691;286692;286693;286694;286695;286696;289105;289106;289107;289…	6365;6366;6367;6368;6369;6370;6371;6372;6373;6374;21431;21432;21433;21434;21435;21436;21437;21438;21439;22350;22351;22352;22353;39337;58294;136993;136994;136995;136996;136997;136998;136999;137000;137001;137002;137003;137004;148720;148721;148722;148723;148724;148725;148726;148727;158174;191033;191034;191035;191036;198110;198111;198112;198113;198114;198115;297417;297418;297419;297420;297421;297422;…	6365;21439;22353;39337;58294;136995;148726;158174;191034;198112;297420;365693;375642;378785;380516
L5K4B8;>Cuff_palecto__12810_1 [1 - 630];>Cuff_palecto__12808_1 [174 - 803];>Trin_palecto_119413_1 [1565 - 798] (REVERSE SENSE),Trin_palecto_119414_1 [1565 - 798] (REVERSE SENSE);>Cuff_palecto__12809_3 [4068 - 4382];>Cuff_palecto__12809_1 [209 - 646],Cuff_palecto__12811_1 [174 - 611]	L5K4B8;>Cuff_palecto__12810_1 [1 - 630];>Cuff_palecto__12808_1 [174 - 803];>Trin_palecto_119413_1 [1565 - 798] (REVERSE SENSE),Trin_palecto_119414_1 [1565 - 798] (REVERSE SENSE);>Cuff_palecto__12809_3 [4068 - 4382]	5;5;5;5;3;2	5;5;5;5;3;2	5;5;5;5;3;2			>tr|L5K4B8|L5K4B8_PTEAL Spindle and kinetochore-associated protein 1 OS=Pteropus alecto GN=PAL_GLEAN10023038 PE=4 SV=1;>Cuff_palecto__12810_1 [1 - 630];>Cuff_palecto__12808_1 [174 - 803];>Trin_palecto_119413_1 [1565 - 798] (REVERSE SENSE),Trin_palecto_1194	6	5	5	5	28.1	28.1	28.1	24.403	210	210;210;210;256;105;146	1.3715e-43	0.71422	0.97306	9.46	9	0.7498	0.93934	10.136	9	1.0498	1.0028	9.238	9	33671000	10421000	11466000	11784000				208	3966;13566;13582;20681;31250	True;True;True;True;True	4064;13881;13897;21198;32020	22997;22998;74894;74895;74982;74983;115837;172911;172912	29741;29742;29743;29744;97368;97369;97490;97491;97492;150686;226943;226944;226945;226946;226947	29744;97368;97492;150686;226943
>Trin_palecto_100261_12 [11634 - 10108] (REVERSE SENSE);>Trin_palecto_100275_13 [11703 - 10108] (REVERSE SENSE);>Trin_palecto_100257_11 [11168 - 9540] (REVERSE SENSE);>Trin_palecto_100259_11 [11261 - 9540] (REVERSE SENSE);>Cuff_palecto__12819_3 [359 - 2110];>Trin_palecto_100253_11 [11306 - 9540] (REVERSE SENSE);>Trin_palecto_100265_12 [11330 - 9540] (REVERSE SENSE);>Cuff_palecto__12822_3 [204 - 2…	>Trin_palecto_100261_12 [11634 - 10108] (REVERSE SENSE);>Trin_palecto_100275_13 [11703 - 10108] (REVERSE SENSE);>Trin_palecto_100257_11 [11168 - 9540] (REVERSE SENSE);>Trin_palecto_100259_11 [11261 - 9540] (REVERSE SENSE);>Cuff_palecto__12819_3 [359 - 2110];>Trin_palecto_100253_11 [11306 - 9540] (REVERSE SENSE);>Trin_palecto_100265_12 [11330 - 9540] (REVERSE SENSE);>Cuff_palecto__12822_3 [204 - 2…	1;1;1;1;1;1;1;1;1;1;1;1;1;1;1;1;1;1;1	1;1;1;1;1;1;1;1;1;1;1;1;1;1;1;1;1;1;1	1;1;1;1;1;1;1;1;1;1;1;1;1;1;1;1;1;1;1			>Trin_palecto_100261_12 [11634 - 10108] (REVERSE SENSE);>Trin_palecto_100275_13 [11703 - 10108] (REVERSE SENSE);>Trin_palecto_100257_11 [11168 - 9540] (REVERSE SENSE);>Trin_palecto_100259_11 [11261 - 9540] (REVERSE SENSE);>Cuff_palecto__12819_3 [359 - 2110	19	1	1	1	2.8	2.8	2.8	56.375	509	509;532;543;574;584;589;597;607;612;612;620;631;638;639;639;643;654;654;656	3.7138e-15	1.1108	1.4269	5.5855	4	0.86814	1.0984	19.274	4	0.74365	0.70505	19.237	4	1611200	479260	650020	481960				209	52790	TRUE	54338	291396;291397;291398;291399	381801;381802;381803;381804;381805;381806;381807;381808;381809	381808
L5K2Q3;>Trin_palecto_105624_2 [1845 - 2072];>Cuff_palecto__12852_1 [1 - 228];>Cuff_palecto__12847_2 [2074 - 2301],Cuff_palecto__12850_4 [2847 - 3074]	L5K2Q3;>Trin_palecto_105624_2 [1845 - 2072];>Cuff_palecto__12852_1 [1 - 228];>Cuff_palecto__12847_2 [2074 - 2301],Cuff_palecto__12850_4 [2847 - 3074]	1;1;1;1	1;1;1;1	1;1;1;1			>tr|L5K2Q3|L5K2Q3_PTEAL Uncharacterized protein OS=Pteropus alecto GN=PAL_GLEAN10023052 PE=4 SV=1;>Trin_palecto_105624_2 [1845 - 2072];>Cuff_palecto__12852_1 [1 - 228];>Cuff_palecto__12847_2 [2074 - 2301],Cuff_palecto__12850_4 [2847 - 3074]	4	1	1	1	18.4	18.4	18.4	8.6542	76	76;76;76;76	1.9017e-15	0.84957	1.1227	11.275	2	0.80018	1.0064	8.0533	2	0.90741	0.83401	14.69	2	13471000	5301300	4090600	4078800				210	48299	TRUE	49723	266259;266260	348915;348916;348917;348918;348919;348920	348916
L5K563;>Cuff_palecto__12857_1 [1 - 1578];>Trin_palecto_80483_6 [4857 - 2851] (REVERSE SENSE),Trin_palecto_80484_6 [4857 - 2851] (REVERSE SENSE),Trin_palecto_80485_6 [4857 - 2851] (REVERSE SENSE),Trin_palecto_80486_6 [4857 - 2851] (REVERSE SENSE);>Cuff_palecto__12853_2 [518 - 2524],Cuff_palecto__12854_2 [456 - 2462],Cuff_palecto__12855_2 [673 - 2679],Cuff_palecto__12856_2 [301 - 2307]	L5K563;>Cuff_palecto__12857_1 [1 - 1578];>Trin_palecto_80483_6 [4857 - 2851] (REVERSE SENSE),Trin_palecto_80484_6 [4857 - 2851] (REVERSE SENSE),Trin_palecto_80485_6 [4857 - 2851] (REVERSE SENSE),Trin_palecto_80486_6 [4857 - 2851] (REVERSE SENSE);>Cuff_palecto__12853_2 [518 - 2524],Cuff_palecto__12854_2 [456 - 2462],Cuff_palecto__12855_2 [673 - 2679],Cuff_palecto__12856_2 [301 - 2307]	3;3;3;3	3;3;3;3	3;3;3;3			>tr|L5K563|L5K563_PTEAL Dymeclin OS=Pteropus alecto GN=PAL_GLEAN10023053 PE=4 SV=1;>Cuff_palecto__12857_1 [1 - 1578];>Trin_palecto_80483_6 [4857 - 2851] (REVERSE SENSE),Trin_palecto_80484_6 [4857 - 2851] (REVERSE SENSE),Trin_palecto_80485_6 [4857 - 2851] (	4	3	3	3	5.3	5.3	5.3	59.435	526	526;526;669;669	4.3406e-12	0.79425	1.0447	18.663	12	0.92645	1.1408	27.276	12	1.0783	1.0442	32.51	12	43777000	15629000	13176000	14972000				211	21233;45363;48975	True;True;True	21766;46688;50427	119340;119341;119342;119343;119344;119345;119346;249380;249381;249382;270375;270376	155306;155307;155308;155309;155310;155311;155312;155313;155314;155315;155316;326949;326950;326951;354594;354595	155306;326949;354594
>Trin_palecto_143646_1 [478 - 1878],Trin_palecto_143648_1 [478 - 1878],Trin_palecto_143649_1 [340 - 1740],Trin_palecto_143653_1 [394 - 1794],Trin_palecto_143656_1 [340 - 1740],Trin_palecto_143657_1 [394 - 1794];L5K568;>Cuff_palecto__12871_1 [1 - 1431];>Cuff_palecto__12870_1 [255 - 1016]	>Trin_palecto_143646_1 [478 - 1878],Trin_palecto_143648_1 [478 - 1878],Trin_palecto_143649_1 [340 - 1740],Trin_palecto_143653_1 [394 - 1794],Trin_palecto_143656_1 [340 - 1740],Trin_palecto_143657_1 [394 - 1794];L5K568;>Cuff_palecto__12871_1 [1 - 1431];>Cuff_palecto__12870_1 [255 - 1016]	6;6;6;3	6;6;6;3	2;2;2;1			>Trin_palecto_143646_1 [478 - 1878],Trin_palecto_143648_1 [478 - 1878],Trin_palecto_143649_1 [340 - 1740],Trin_palecto_143653_1 [394 - 1794],Trin_palecto_143656_1 [340 - 1740],Trin_palecto_143657_1 [394 - 1794];>tr|L5K568|L5K568_PTEAL Mothers against decap	4	6	6	2	18	18	7.9	52.306	467	467;477;477;254	5.7113e-30	0.59262	0.77228	45.925	22	0.70561	0.86468	40.379	22	1.304	1.2267	58.407	22	280860000	103300000	73746000	103820000				212	12917;23624;42985;47837;48126;52454	True;True;True;True;True;True	13217;24222;44252;49251;49548;53989	71466;71467;71468;71469;71470;71471;71472;71473;132938;235698;235699;235700;235701;263392;263393;263394;263395;263396;263397;263398;265148;289364	92946;92947;92948;92949;92950;92951;92952;92953;92954;173430;308581;308582;308583;308584;345187;345188;345189;345190;345191;345192;345193;347442;379112	92951;173430;308581;345190;347442;379112
L5K229;>Trin_palecto_38871_4 [2273 - 2028] (REVERSE SENSE);>Cuff_palecto__12877_1 [1 - 246];>Cuff_palecto__12876_1 [109 - 354]	L5K229;>Trin_palecto_38871_4 [2273 - 2028] (REVERSE SENSE);>Cuff_palecto__12877_1 [1 - 246];>Cuff_palecto__12876_1 [109 - 354]	2;2;2;2	2;2;2;2	2;2;2;2			>tr|L5K229|L5K229_PTEAL Immediate early response 3-interacting protein 1 OS=Pteropus alecto GN=PAL_GLEAN10023064 PE=4 SV=1;>Trin_palecto_38871_4 [2273 - 2028] (REVERSE SENSE);>Cuff_palecto__12877_1 [1 - 246];>Cuff_palecto__12876_1 [109 - 354]	4	2	2	2	34.1	34.1	34.1	8.9126	82	82;82;82;82	7.766e-76	0.75904	1.0082	7.1643	12	0.85501	1.0579	9.0263	12	1.1069	0.99229	11.743	12	126930000	46992000	36814000	43129000				213	34371;42683	True;True	35424;43941;43942	189993;189994;189995;189996;234027;234028;234029;234030;234031;234032;234033;234034;234035	249300;249301;249302;249303;249304;249305;249306;306444;306445;306446;306447;306448;306449;306450;306451;306452;306453;306454;306455	249301;306451	75	53
>Trin_palecto_75020_1 [594 - 1370],Trin_palecto_75021_1 [385 - 1161],Trin_palecto_75022_1 [183 - 959];>Cuff_palecto__12878_1 [501 - 1277],Cuff_palecto__12879_1 [299 - 1075];L5K4D6;>Cuff_palecto__12880_1 [1 - 810]	>Trin_palecto_75020_1 [594 - 1370],Trin_palecto_75021_1 [385 - 1161],Trin_palecto_75022_1 [183 - 959];>Cuff_palecto__12878_1 [501 - 1277],Cuff_palecto__12879_1 [299 - 1075];L5K4D6;>Cuff_palecto__12880_1 [1 - 810]	4;4;4;4	4;4;4;4	4;4;4;4			>Trin_palecto_75020_1 [594 - 1370],Trin_palecto_75021_1 [385 - 1161],Trin_palecto_75022_1 [183 - 959];>Cuff_palecto__12878_1 [501 - 1277],Cuff_palecto__12879_1 [299 - 1075];>tr|L5K4D6|L5K4D6_PTEAL Haloacid dehalogenase-like hydrolase domain-containing prot	4	4	4	4	18.5	18.5	18.5	28.628	259	259;259;270;270	5.3766e-31	0.73561	0.96628	23.408	27	0.7703	1.0114	24.541	27	1.051	0.99589	10.321	27	125750000	49959000	37834000	37952000				214	14998;28832;38759;44502	True;True;True;True	15352;29546;39906;45814	82310;160629;160630;160631;160632;160633;160634;160635;160636;160637;160638;212942;212943;212944;244250;244251;244252;244253;244254;244255;244256;244257;244258;244259;244260;244261;244262	107009;211421;211422;211423;211424;211425;211426;211427;211428;211429;211430;211431;211432;211433;211434;279201;279202;279203;319882;319883;319884;319885;319886;319887;319888;319889;319890;319891;319892;319893;319894	107009;211422;279202;319885
L5K2R5;>Trin_palecto_166440_1 [95 - 1753];>Cuff_palecto__12906_1 [1 - 1659]	L5K2R5;>Trin_palecto_166440_1 [95 - 1753];>Cuff_palecto__12906_1 [1 - 1659]	33;33;33	33;33;33	33;33;33			>tr|L5K2R5|L5K2R5_PTEAL ATP synthase subunit alpha OS=Pteropus alecto GN=PAL_GLEAN10023079 PE=3 SV=1;>Trin_palecto_166440_1 [95 - 1753];>Cuff_palecto__12906_1 [1 - 1659]	3	33	33	33	51.4	51.4	51.4	59.685	553	553;553;553	0	0.71581	0.90179	29.73	486	0.78678	0.93399	39.624	486	1.1025	1.0217	29.46	486	39673000000	14320000000	11717000000	13636000000				215	3273;4357;7672;9219;10879;10880;13184;16533;17137;18426;18427;18523;21561;22777;22903;24599;26556;28173;31130;32054;37954;39450;39727;39748;43360;44617;44759;46155;46156;48189;49318;50801;50802	True;True;True;True;True;True;True;True;True;True;True;True;True;True;True;True;True;True;True;True;True;True;True;True;True;True;True;True;True;True;True;True;True	3360;4463;7869;9444;11133;11134;13491;16932;17547;17548;18876;18877;18974;22099;23361;23489;25218;27218;28878;31895;32839;39088;40605;40890;40912;44632;45930;46074;47511;47512;49613;50777;52296;52297	18766;18767;18768;18769;18770;18771;18772;18773;18774;18775;25209;25210;25211;25212;25213;25214;25215;25216;25217;25218;25219;25220;25221;25222;25223;25224;25225;25226;25227;25228;25229;25230;25231;25232;25233;25234;25235;25236;25237;25238;25239;25240;25241;25242;25243;25244;25245;25246;25247;25248;25249;25250;25251;25252;25253;25254;25255;43974;43975;52669;52670;52671;52672;52673;52674;52675;526…	24257;24258;24259;24260;24261;24262;24263;24264;24265;24266;32610;32611;32612;32613;32614;32615;32616;32617;32618;32619;32620;32621;32622;32623;32624;32625;32626;32627;32628;32629;32630;32631;32632;32633;32634;32635;32636;32637;32638;32639;32640;32641;32642;32643;32644;32645;32646;32647;32648;32649;32650;32651;32652;32653;32654;32655;32656;32657;32658;32659;57412;57413;57414;57415;57416;57417;574…	24266;32637;57414;68625;79966;79971;94826;118754;123361;132809;132812;133626;158121;167036;167846;181020;195175;206907;226058;233104;274248;283815;285495;285639;311266;320718;321773;332683;332690;348009;357071;367505;367564	76	105
>Trin_palecto_151409_1 [85 - 7815];>Cuff_palecto__12911_1 [334 - 8445];L5K578;>Cuff_palecto__12907_1 [334 - 6840];>Cuff_palecto__12908_1 [334 - 8256];>Cuff_palecto__12910_1 [334 - 8259];>Cuff_palecto__12909_1 [334 - 4311];>Cuff_palecto__12912_1 [143 - 3292];>Cuff_palecto__12909_2 [4298 - 8257]	>Trin_palecto_151409_1 [85 - 7815];>Cuff_palecto__12911_1 [334 - 8445];L5K578;>Cuff_palecto__12907_1 [334 - 6840];>Cuff_palecto__12908_1 [334 - 8256];>Cuff_palecto__12910_1 [334 - 8259];>Cuff_palecto__12909_1 [334 - 4311]	4;4;4;3;3;3;2;1;1	4;4;4;3;3;3;2;1;1	4;4;4;3;3;3;2;1;1			>Trin_palecto_151409_1 [85 - 7815];>Cuff_palecto__12911_1 [334 - 8445];>tr|L5K578|L5K578_PTEAL UPF0493 protein KIAA1632 (Fragment) OS=Pteropus alecto GN=PAL_GLEAN10023080 PE=4 SV=1;>Cuff_palecto__12907_1 [334 - 6840];>Cuff_palecto__12908_1 [334 - 8256];>Cu	9	4	4	4	1.6	1.6	1.6	292.53	2577	2577;2704;2815;2169;2641;2642;1326;1050;1320	9.6715e-11	0.89449	1.119	67.1	5	0.8989	1.0945	91.809	5	1.1371	1.0831	29.649	5	6481600	1933200	2024700	2523700				216	11053;11991;40745;46718	True;True;True;True	11311;12265;41950;48092	62032;66440;223751;223752;257153	81130;86605;292779;292780;336959	81130;86605;292779;336959
>Cuff_palecto__12924_1 [1066 - 3324];>Cuff_palecto__12926_1 [97 - 2613];>Cuff_palecto__12925_1 [95 - 2692];L5K4F1;>Cuff_palecto__12927_1 [1 - 2610];>Trin_palecto_104932_1 [97 - 2757]	>Cuff_palecto__12924_1 [1066 - 3324];>Cuff_palecto__12926_1 [97 - 2613];>Cuff_palecto__12925_1 [95 - 2692];L5K4F1;>Cuff_palecto__12927_1 [1 - 2610];>Trin_palecto_104932_1 [97 - 2757]	7;7;7;7;7;7	7;7;7;7;7;7	7;7;7;7;7;7			>Cuff_palecto__12924_1 [1066 - 3324];>Cuff_palecto__12926_1 [97 - 2613];>Cuff_palecto__12925_1 [95 - 2692];>tr|L5K4F1|L5K4F1_PTEAL Phosphatidylinositol 3-kinase catalytic subunit type 3 OS=Pteropus alecto GN=PAL_GLEAN10023090 PE=4 SV=1;>Cuff_palecto__12927	6	7	7	7	10.8	10.8	10.8	86.322	753	753;839;866;870;870;887	2.1677e-35	0.75361	0.9472	20.222	14	0.61118	0.75606	24.009	14	0.79585	0.77085	21.703	14	49543000	21569000	15144000	12830000				217	6417;19014;30071;40033;41024;46247;53658	True;True;True;True;True;True;True	6573;19482;30818;41208;42238;47609;55223	36716;36717;36718;36719;105920;166722;219635;219636;219637;219638;225144;225145;225146;225147;254348;296028	47728;47729;47730;47731;47732;47733;47734;137524;219114;287508;287509;287510;287511;294673;294674;294675;294676;333335;387994;387995	47734;137524;219114;287511;294673;333335;387995
L5K4G1;>Trin_palecto_107523_9 [3920 - 1443] (REVERSE SENSE),Trin_palecto_107524_9 [3920 - 1443] (REVERSE SENSE);>Cuff_palecto__12952_2 [1 - 2478]	L5K4G1;>Trin_palecto_107523_9 [3920 - 1443] (REVERSE SENSE),Trin_palecto_107524_9 [3920 - 1443] (REVERSE SENSE);>Cuff_palecto__12952_2 [1 - 2478]	4;4;4	4;4;4	4;4;4			>tr|L5K4G1|L5K4G1_PTEAL Elongator complex protein 2 OS=Pteropus alecto GN=PAL_GLEAN10023105 PE=4 SV=1;>Trin_palecto_107523_9 [3920 - 1443] (REVERSE SENSE),Trin_palecto_107524_9 [3920 - 1443] (REVERSE SENSE);>Cuff_palecto__12952_2 [1 - 2478]	3	4	4	4	6.5	6.5	6.5	92.523	826	826;826;826	4.4264e-10	0.8761	1.1114	28.504	6	0.85137	0.98344	39.552	6	0.84062	0.8093	24.486	6	30106000	10496000	11085000	8524900				218	4453;11467;14394;32932	True;True;True;True	4561;11736;14738;33854	25968;64029;79128;79129;79130;182547	33519;83646;103028;103029;103030;103031;103032;239524	33519;83646;103031;239524
>Trin_palecto_124215_1 [150 - 959];>Cuff_palecto__12957_1 [150 - 959];>Cuff_palecto__12958_1 [150 - 1079];>Trin_palecto_124217_1 [150 - 1085];>Cuff_palecto__12959_1 [150 - 1085];>Trin_palecto_124219_1 [150 - 1124];L5K596;>Cuff_palecto__12962_1 [1 - 1305];>Trin_palecto_124216_1 [150 - 653],Trin_palecto_124218_1 [150 - 653],Trin_palecto_124220_1 [150 - 653];>Cuff_palecto__12960_1 [149 - 652],Cuff_p…	>Trin_palecto_124215_1 [150 - 959];>Cuff_palecto__12957_1 [150 - 959];>Cuff_palecto__12958_1 [150 - 1079];>Trin_palecto_124217_1 [150 - 1085];>Cuff_palecto__12959_1 [150 - 1085];>Trin_palecto_124219_1 [150 - 1124];L5K596;>Cuff_palecto__12962_1 [1 - 1305];>Trin_palecto_124216_1 [150 - 653],Trin_palecto_124218_1 [150 - 653],Trin_palecto_124220_1 [150 - 653];>Cuff_palecto__12960_1 [149 - 652],Cuff_p…	8;8;8;8;8;8;8;8;6;6	4;4;4;4;4;4;4;4;2;2	4;4;4;4;4;4;4;4;2;2			>Trin_palecto_124215_1 [150 - 959];>Cuff_palecto__12957_1 [150 - 959];>Cuff_palecto__12958_1 [150 - 1079];>Trin_palecto_124217_1 [150 - 1085];>Cuff_palecto__12959_1 [150 - 1085];>Trin_palecto_124219_1 [150 - 1124];>tr|L5K596|L5K596_PTEAL Regulation of nucl	10	8	4	4	23.3	17	17	30.879	270	270;270;310;312;312;325;435;435;168;168	1.1803e-84	0.58872	0.77617	4.692	10	0.46978	0.61195	18.102	10	0.80527	0.78082	21.412	10	9693600	3959100	3214000	2520600				219	6229;19946;24568;24569;31219;31220;32884;43662	True;True;False;False;False;False;True;True	6379;20446;25186;25187;31987;31988;33794;44941	35528;35529;35530;35531;35532;111682;111683;137543;137544;137545;137546;137547;137548;137549;137550;172724;172725;172726;172727;172728;182223;239481;239482	46296;46297;46298;46299;46300;46301;46302;46303;46304;145287;145288;180692;180693;180694;180695;180696;180697;180698;180699;180700;180701;180702;180703;180704;180705;180706;180707;180708;180709;226646;226647;226648;226649;226650;226651;226652;226653;239142;313408;313409	46298;145287;180698;180707;226648;226652;239142;313408
>Trin_palecto_37893_2 [882 - 145] (REVERSE SENSE);L5K1S8;>Cuff_palecto__12966_1 [1 - 840];>Cuff_palecto__12964_1 [139 - 1080]	>Trin_palecto_37893_2 [882 - 145] (REVERSE SENSE);L5K1S8;>Cuff_palecto__12966_1 [1 - 840];>Cuff_palecto__12964_1 [139 - 1080]	2;2;2;2	2;2;2;2	2;2;2;2			>Trin_palecto_37893_2 [882 - 145] (REVERSE SENSE);>tr|L5K1S8|L5K1S8_PTEAL Uncharacterized protein OS=Pteropus alecto GN=PAL_GLEAN10023109 PE=4 SV=1;>Cuff_palecto__12966_1 [1 - 840];>Cuff_palecto__12964_1 [139 - 1080]	4	2	2	2	8.5	8.5	8.5	27.461	246	246;280;280;314	5.6185e-09	0.69777	0.94813	12.413	3	0.44948	0.61475	6.5798	3	0.6586	0.62283	10.317	3	1318400	632460	446530	239430				220	42333;45872	True;True	43585;47222	232287;232288;252152	304164;304165;304166;330509;330510	304165;330510
L5K1T3;>Trin_palecto_65134_2 [157 - 1134];>Cuff_palecto__12989_2 [1 - 978];>Cuff_palecto__12988_2 [133 - 1110]	L5K1T3;>Trin_palecto_65134_2 [157 - 1134];>Cuff_palecto__12989_2 [1 - 978];>Cuff_palecto__12988_2 [133 - 1110]	7;7;7;7	6;6;6;6	6;6;6;6			>tr|L5K1T3|L5K1T3_PTEAL Microtubule-associated protein RP/EB family member 2 OS=Pteropus alecto GN=PAL_GLEAN10023115 PE=4 SV=1;>Trin_palecto_65134_2 [157 - 1134];>Cuff_palecto__12989_2 [1 - 978];>Cuff_palecto__12988_2 [133 - 1110]	4	7	6	6	31.3	28.2	28.2	37.003	326	326;326;326;326	8.1588e-88	0.75971	1.0209	18.913	14	0.4542	0.59794	43.005	14	0.58363	0.57268	42.005	14	40934000	16705000	14999000	9229700				221	10249;17644;26530;29054;30575;36149;40288	True;True;False;True;True;True;True	10491;18070;27192;29772;31333;37244;41472	57797;97674;97675;147844;147845;161735;161736;169433;169434;200146;221187;221188;221189;221190;221191;221192	75464;126791;126792;194990;194991;212818;212819;222536;222537;262617;289491;289492;289493;289494;289495;289496;289497	75464;126791;194990;212819;222537;262617;289492
>Trin_palecto_96429_3 [1656 - 2681];>Trin_palecto_96430_1 [139 - 1446];>Cuff_palecto__39342_1 [145 - 1452],Cuff_palecto__39343_1 [203 - 1510],Cuff_palecto__39344_1 [89 - 1396];>Cuff_palecto__12999_1 [1 - 1491];L5JYD9;>Cuff_palecto__39345_1 [1 - 1635];L5K2U1;>Cuff_palecto__12998_1 [1 - 1683]	>Trin_palecto_96429_3 [1656 - 2681];>Trin_palecto_96430_1 [139 - 1446];>Cuff_palecto__39342_1 [145 - 1452],Cuff_palecto__39343_1 [203 - 1510],Cuff_palecto__39344_1 [89 - 1396];>Cuff_palecto__12999_1 [1 - 1491];L5JYD9;>Cuff_palecto__39345_1 [1 - 1635];L5K2U1;>Cuff_palecto__12998_1 [1 - 1683]	1;1;1;1;1;1;1;1	1;1;1;1;1;1;1;1	1;1;1;1;1;1;1;1			>Trin_palecto_96429_3 [1656 - 2681];>Trin_palecto_96430_1 [139 - 1446];>Cuff_palecto__39342_1 [145 - 1452],Cuff_palecto__39343_1 [203 - 1510],Cuff_palecto__39344_1 [89 - 1396];>Cuff_palecto__12999_1 [1 - 1491];>tr|L5JYD9|L5JYD9_PTEAL Uncharacterized protei	8	1	1	1	3.8	3.8	3.8	37.642	342	342;436;436;497;545;545;561;561	0.0010954	NaN	NaN	NaN	0	NaN	NaN	NaN	0	NaN	NaN	NaN	0	0	0	0	0				222	39915	TRUE	41086	218979;218980	286588;286589	286588
>Trin_palecto_58697_3 [2656 - 2204] (REVERSE SENSE);L5K1U3;>Trin_palecto_58696_3 [2938 - 2204] (REVERSE SENSE);>Cuff_palecto__13017_1 [1 - 735];>Cuff_palecto__13014_1 [108 - 842],Cuff_palecto__13015_1 [899 - 1633],Cuff_palecto__13016_1 [680 - 1414]	>Trin_palecto_58697_3 [2656 - 2204] (REVERSE SENSE);L5K1U3;>Trin_palecto_58696_3 [2938 - 2204] (REVERSE SENSE);>Cuff_palecto__13017_1 [1 - 735];>Cuff_palecto__13014_1 [108 - 842],Cuff_palecto__13015_1 [899 - 1633],Cuff_palecto__13016_1 [680 - 1414]	1;1;1;1;1	1;1;1;1;1	1;1;1;1;1			>Trin_palecto_58697_3 [2656 - 2204] (REVERSE SENSE);>tr|L5K1U3|L5K1U3_PTEAL E3 ubiquitin-protein ligase RNF138 OS=Pteropus alecto GN=PAL_GLEAN10023126 PE=4 SV=1;>Trin_palecto_58696_3 [2938 - 2204] (REVERSE SENSE);>Cuff_palecto__13017_1 [1 - 735];>Cuff_pale	5	1	1	1	16.6	16.6	16.6	17.246	151	151;245;245;245;245	0.0001641	NaN	NaN	NaN	1	NaN	NaN	NaN	1	NaN	NaN	NaN	1	2521300	524090	998600	998600				223	40639	TRUE	41842	223300	292204	292204
>Trin_palecto_81419_2 [469 - 4758];>Cuff_palecto__13020_2 [469 - 4758];L5K4H6;>Trin_palecto_81418_2 [469 - 4773];>Cuff_palecto__13021_2 [1 - 4305];>Cuff_palecto__13019_2 [469 - 4773]	>Trin_palecto_81419_2 [469 - 4758];>Cuff_palecto__13020_2 [469 - 4758];L5K4H6;>Trin_palecto_81418_2 [469 - 4773];>Cuff_palecto__13021_2 [1 - 4305];>Cuff_palecto__13019_2 [469 - 4773]	8;8;8;8;8;8	8;8;8;8;8;8	8;8;8;8;8;8			>Trin_palecto_81419_2 [469 - 4758];>Cuff_palecto__13020_2 [469 - 4758];>tr|L5K4H6|L5K4H6_PTEAL Protein TRS85 like protein OS=Pteropus alecto GN=PAL_GLEAN10023128 PE=4 SV=1;>Trin_palecto_81418_2 [469 - 4773];>Cuff_palecto__13021_2 [1 - 4305];>Cuff_palecto__	6	8	8	8	7.1	7.1	7.1	160.56	1430	1430;1430;1435;1435;1435;1435	2.3198e-21	0.79682	0.97399	20.651	9	0.74702	0.928	17.057	9	0.94328	0.93443	15.678	9	22659000	7998300	7628000	7032500				224	593;1837;37770;38370;46194;51475;52437;53276	True;True;True;True;True;True;True;True	613;1888;38899;39514;47550;52985;53972;54838	3020;10505;208028;210955;210956;254115;283928;289219;294106	3864;13394;13395;273013;276624;276625;276626;333008;372126;372127;378954;385469	3864;13395;273013;276624;333008;372127;378954;385469
L5K5B4;>Trin_palecto_174527_2 [592 - 152] (REVERSE SENSE);>Cuff_palecto__13026_1 [1 - 441]	L5K5B4;>Trin_palecto_174527_2 [592 - 152] (REVERSE SENSE);>Cuff_palecto__13026_1 [1 - 441]	2;2;2	2;2;2	2;2;2			>tr|L5K5B4|L5K5B4_PTEAL Transthyretin OS=Pteropus alecto GN=PAL_GLEAN10023130 PE=3 SV=1;>Trin_palecto_174527_2 [592 - 152] (REVERSE SENSE);>Cuff_palecto__13026_1 [1 - 441]	3	2	2	2	9.5	9.5	9.5	15.939	147	147;147;147	6.5802e-22	0.067046	0.085895	103.12	12	0.043798	0.05659	120.54	12	0.41275	0.38905	73.577	12	98889000	95809000	1745500	1335200				225	111;23430	True;True	117;24026	464;465;466;467;468;469;470;471;472;473;132064;132065;132066;132067;132068	606;607;608;609;610;611;612;613;614;615;616;171957;171958;171959;171960;171961;171962	610;171961
>Cuff_palecto__13044_1 [1 - 2601];>Trin_palecto_37252_8 [7854 - 5137] (REVERSE SENSE);>Cuff_palecto__13041_2 [1458 - 4175];L5K4I4;>Cuff_palecto__13043_1 [1 - 2739]	>Cuff_palecto__13044_1 [1 - 2601];>Trin_palecto_37252_8 [7854 - 5137] (REVERSE SENSE);>Cuff_palecto__13041_2 [1458 - 4175];L5K4I4;>Cuff_palecto__13043_1 [1 - 2739]	9;9;9;9;9	9;9;9;9;9	9;9;9;9;9			>Cuff_palecto__13044_1 [1 - 2601];>Trin_palecto_37252_8 [7854 - 5137] (REVERSE SENSE);>Cuff_palecto__13041_2 [1458 - 4175];>tr|L5K4I4|L5K4I4_PTEAL Cadherin-2 OS=Pteropus alecto GN=PAL_GLEAN10023138 PE=3 SV=1;>Cuff_palecto__13043_1 [1 - 2739]	5	9	9	9	14.4	14.4	14.4	96.016	867	867;906;906;913;913	2.4379e-70	0.97405	1.252	39.47	42	0.58709	0.74096	43.854	42	0.66726	0.6373	28.338	42	390450000	145580000	135970000	108900000				226	8678;17327;20194;29516;30703;36070;37734;39891;47340	True;True;True;True;True;True;True;True;True	8895;17746;20700;30255;31462;37165;38861;41061;48738	49720;96101;112991;112992;112993;112994;112995;112996;112997;112998;112999;163900;163901;163902;163903;163904;163905;163906;163907;163908;163909;163910;170161;170162;170163;199886;207810;207811;207812;207813;207814;207815;207816;207817;207818;218846;218847;218848;218849;218850;218851;218852;218853;218854;260594	64768;124749;147008;147009;147010;147011;147012;147013;147014;147015;147016;215562;215563;215564;215565;215566;215567;215568;215569;215570;215571;215572;215573;215574;215575;215576;215577;223408;223409;223410;223411;223412;223413;223414;262298;272696;272697;272698;272699;272700;272701;272702;272703;272704;272705;272706;272707;286436;286437;286438;286439;286440;286441;286442;286443;286444;286445;2…	64768;124749;147009;215562;223408;262298;272701;286444;341547
>Trin_palecto_87874_1 [938 - 2248],Trin_palecto_87875_1 [1089 - 2399];>Cuff_palecto__13068_1 [674 - 1984],Cuff_palecto__13069_1 [825 - 2135];L5K292;>Trin_palecto_87873_1 [346 - 3195],Trin_palecto_87876_1 [303 - 3152],Trin_palecto_87878_1 [229 - 3078],Trin_palecto_87879_1 [186 - 3035];>Cuff_palecto__13067_2 [1 - 2850];>Cuff_palecto__13065_1 [228 - 3077],Cuff_palecto__13066_1 [84 - 2933]	>Trin_palecto_87874_1 [938 - 2248],Trin_palecto_87875_1 [1089 - 2399];>Cuff_palecto__13068_1 [674 - 1984],Cuff_palecto__13069_1 [825 - 2135];L5K292;>Trin_palecto_87873_1 [346 - 3195],Trin_palecto_87876_1 [303 - 3152],Trin_palecto_87878_1 [229 - 3078],Trin_palecto_87879_1 [186 - 3035];>Cuff_palecto__13067_2 [1 - 2850];>Cuff_palecto__13065_1 [228 - 3077],Cuff_palecto__13066_1 [84 - 2933]	5;5;5;5;5;5	5;5;5;5;5;5	4;4;4;4;4;4			>Trin_palecto_87874_1 [938 - 2248],Trin_palecto_87875_1 [1089 - 2399];>Cuff_palecto__13068_1 [674 - 1984],Cuff_palecto__13069_1 [825 - 2135];>tr|L5K292|L5K292_PTEAL Oxysterol-binding protein OS=Pteropus alecto GN=PAL_GLEAN10023149 PE=3 SV=1;>Trin_palecto_8	6	5	5	4	14.2	14.2	10.3	50.267	437	437;437;950;950;950;950	6.529e-80	0.66844	0.87728	23.299	10	0.61025	0.76556	23.236	10	1.0209	0.95672	13.25	10	56477000	24661000	15487000	16329000				227	5673;31204;33824;35900;44690	True;True;True;True;True	5812;31972;34863;36992;46005	32225;172631;186849;186850;186851;186852;186853;199183;199184;245319;245320;245321	41795;226513;245205;245206;245207;245208;245209;261374;261375;321322;321323;321324	41795;226513;245207;261375;321323
>Trin_palecto_81344_5 [3423 - 1858] (REVERSE SENSE);L5K5D2;>Cuff_palecto__13075_1 [1 - 1635];>Cuff_palecto__13074_1 [53 - 1687];>Trin_palecto_81340_6 [3600 - 1858] (REVERSE SENSE),Trin_palecto_81345_6 [3600 - 1858] (REVERSE SENSE);>Trin_palecto_81342_5 [3395 - 2790] (REVERSE SENSE);>Trin_palecto_81339_6 [3572 - 2790] (REVERSE SENSE),Trin_palecto_81343_6 [3572 - 2790] (REVERSE SENSE)	>Trin_palecto_81344_5 [3423 - 1858] (REVERSE SENSE);L5K5D2;>Cuff_palecto__13075_1 [1 - 1635];>Cuff_palecto__13074_1 [53 - 1687];>Trin_palecto_81340_6 [3600 - 1858] (REVERSE SENSE),Trin_palecto_81345_6 [3600 - 1858] (REVERSE SENSE);>Trin_palecto_81342_5 [3395 - 2790] (REVERSE SENSE);>Trin_palecto_81339_6 [3572 - 2790] (REVERSE SENSE),Trin_palecto_81343_6 [3572 - 2790] (REVERSE SENSE)	2;2;2;2;2;1;1	2;2;2;2;2;1;1	2;2;2;2;2;1;1			>Trin_palecto_81344_5 [3423 - 1858] (REVERSE SENSE);>tr|L5K5D2|L5K5D2_PTEAL Tetratricopeptide repeat protein 39C OS=Pteropus alecto GN=PAL_GLEAN10023153 PE=4 SV=1;>Cuff_palecto__13075_1 [1 - 1635];>Cuff_palecto__13074_1 [53 - 1687];>Trin_palecto_81340_6 [3	7	2	2	2	4.8	4.8	4.8	59.271	522	522;545;545;545;581;202;261	9.3228e-07	1.0398	1.3331	12.566	2	0.99067	1.2284	39.112	2	0.86062	0.82194	42.338	2	4081100	886980	1303300	1890800				228	8845;21172	True;True	9065;21704	50766;119016	66062;154912	66062;154912
>Cuff_palecto__13087_3 [232 - 4062];>Cuff_palecto__13088_3 [150 - 4031];L5K297;>Cuff_palecto__13089_3 [1 - 3891];>Trin_palecto_131610_1 [309 - 2249],Trin_palecto_131611_1 [309 - 2249],Trin_palecto_131612_1 [309 - 2249],Trin_palecto_131613_1 [309 - 2249],Trin_palecto_131614_1 [309 - 2249],Trin_palecto_131615_1 [309 - 2249],Trin_palecto_131616_1 [309 - 2249],Trin_palecto_131617_1 [309 - 2249],Trin_…	>Cuff_palecto__13087_3 [232 - 4062];>Cuff_palecto__13088_3 [150 - 4031];L5K297;>Cuff_palecto__13089_3 [1 - 3891];>Trin_palecto_131610_1 [309 - 2249],Trin_palecto_131611_1 [309 - 2249],Trin_palecto_131612_1 [309 - 2249],Trin_palecto_131613_1 [309 - 2249],Trin_palecto_131614_1 [309 - 2249],Trin_palecto_131615_1 [309 - 2249],Trin_palecto_131616_1 [309 - 2249],Trin_palecto_131617_1 [309 - 2249],Trin_…	4;4;4;4;3;1;1	4;4;4;4;3;1;1	4;4;4;4;3;1;1			>Cuff_palecto__13087_3 [232 - 4062];>Cuff_palecto__13088_3 [150 - 4031];>tr|L5K297|L5K297_PTEAL Niemann-Pick C1 protein OS=Pteropus alecto GN=PAL_GLEAN10023157 PE=4 SV=1;>Cuff_palecto__13089_3 [1 - 3891];>Trin_palecto_131610_1 [309 - 2249],Trin_palecto_131	7	4	4	4	3.5	3.5	3.5	142.18	1277	1277;1294;1297;1297;647;535;552	9.5533e-17	0.75811	0.91272	13.884	13	0.77889	0.86394	11.734	13	1.0215	0.92729	9.9991	13	68726000	26653000	20464000	21609000				229	7698;14006;26305;30239	True;True;True;True	7896;14333;26961;30993	44202;44203;44204;44205;77082;77083;146657;167577;167578;167579;167580;167581;167582	57687;57688;57689;57690;100296;100297;100298;100299;193442;220187;220188;220189;220190;220191;220192	57690;100298;193442;220192
>Trin_palecto_101406_2 [40 - 3057];>Cuff_palecto__13113_2 [43 - 3060];L5K1X9;>Cuff_palecto__13114_2 [1 - 3090]	>Trin_palecto_101406_2 [40 - 3057];>Cuff_palecto__13113_2 [43 - 3060];L5K1X9;>Cuff_palecto__13114_2 [1 - 3090]	2;2;2;2	2;2;2;2	2;2;2;2			>Trin_palecto_101406_2 [40 - 3057];>Cuff_palecto__13113_2 [43 - 3060];>tr|L5K1X9|L5K1X9_PTEAL E3 ubiquitin-protein ligase MIB1 OS=Pteropus alecto GN=PAL_GLEAN10023166 PE=4 SV=1;>Cuff_palecto__13114_2 [1 - 3090]	4	2	2	2	2.5	2.5	2.5	110.1	1006	1006;1006;1030;1030	1.4602e-07	3.8415	4.8403	267.11	6	5.0176	6.0531	226.85	6	0.73696	0.71142	77.338	6	94006000	7006200	32612000	54388000				230	20293;47195	True;True	20799;48590	113596;113597;113598;259724;259725;259726	147763;147764;147765;340391;340392;340393	147765;340392
>Trin_palecto_39703_3 [3304 - 2948] (REVERSE SENSE);>Cuff_palecto__13119_1 [354 - 710];L5K4K7;>Cuff_palecto__13120_1 [1 - 366]	>Trin_palecto_39703_3 [3304 - 2948] (REVERSE SENSE);>Cuff_palecto__13119_1 [354 - 710];L5K4K7;>Cuff_palecto__13120_1 [1 - 366]	4;4;4;4	4;4;4;4	4;4;4;4			>Trin_palecto_39703_3 [3304 - 2948] (REVERSE SENSE);>Cuff_palecto__13119_1 [354 - 710];>tr|L5K4K7|L5K4K7_PTEAL Small nuclear ribonucleoprotein Sm D1 OS=Pteropus alecto GN=PAL_GLEAN10023168 PE=4 SV=1;>Cuff_palecto__13120_1 [1 - 366]	4	4	4	4	37.8	37.8	37.8	13.281	119	119;119;122;122	2.148e-50	0.65701	0.84963	16.206	75	0.68141	0.81561	59.076	75	1.034	0.94958	51.027	75	1538700000	614120000	436920000	487610000				231	11581;30801;34239;35354	True;True;True;True	11850;31560;35288;36437	64413;64414;64415;64416;64417;64418;64419;170602;170603;170604;170605;170606;170607;170608;170609;170610;189197;189198;195974;195975;195976;195977;195978;195979;195980;195981;195982;195983;195984;195985;195986;195987;195988;195989;195990;195991;195992;195993;195994;195995;195996;195997;195998;195999;196000;196001;196002;196003;196004;196005;196006;196007;196008;196009;196010;196011;196012;196013;…	84128;84129;84130;84131;84132;84133;84134;223986;223987;223988;223989;223990;223991;223992;223993;223994;223995;223996;223997;223998;223999;224000;224001;224002;224003;224004;248251;248252;248253;257204;257205;257206;257207;257208;257209;257210;257211;257212;257213;257214;257215;257216;257217;257218;257219;257220;257221;257222;257223;257224;257225;257226;257227;257228;257229;257230;257231;257232;…	84134;223987;248251;257212	77	36
L5K2B1;>Cuff_palecto__13132_1 [1 - 5373];>Cuff_palecto__13131_1 [810 - 4868];>Trin_palecto_141139_2 [4256 - 195] (REVERSE SENSE);>Cuff_palecto__13130_1 [812 - 4873];>Trin_palecto_141138_3 [3875 - 195] (REVERSE SENSE)	L5K2B1;>Cuff_palecto__13132_1 [1 - 5373];>Cuff_palecto__13131_1 [810 - 4868];>Trin_palecto_141139_2 [4256 - 195] (REVERSE SENSE);>Cuff_palecto__13130_1 [812 - 4873]	27;27;14;14;14;12	24;24;11;11;11;11	11;11;11;11;11;11			>tr|L5K2B1|L5K2B1_PTEAL Rho-associated protein kinase 1 OS=Pteropus alecto GN=PAL_GLEAN10023173 PE=4 SV=1;>Cuff_palecto__13132_1 [1 - 5373];>Cuff_palecto__13131_1 [810 - 4868];>Trin_palecto_141139_2 [4256 - 195] (REVERSE SENSE);>Cuff_palecto__13130_1 [812	6	27	24	11	16.1	14.5	6.3	208.15	1791	1791;1791;1353;1354;1354;1227	1.3644e-211	0.75958	0.96532	15.476	99	0.80626	0.99219	21.737	99	1.085	1.021	20.635	99	1804900000	679630000	519250000	606010000				232	3550;3832;7202;10506;12955;13153;15228;16249;20353;22976;28588;28925;29739;30158;33855;34207;34667;34730;35463;36883;37605;39787;40343;41399;43090;50359;52920	True;True;True;True;True;True;False;True;True;True;True;True;True;True;True;True;True;False;True;True;True;True;False;True;True;True;True	3642;3929;7384;10752;13256;13459;15590;16638;20861;23564;29300;29639;30484;30909;34897;35256;35726;35789;36547;37994;38731;40951;40952;41529;42623;44360;51845;54469	20466;20467;20468;20469;20470;20471;20472;20473;20474;20475;20476;20477;20478;20479;20480;22052;22053;22054;22055;22056;22057;22058;41259;41260;59159;59160;59161;71676;71677;71678;71679;71680;72756;83720;83721;83722;83723;89829;89830;89831;89832;89833;89834;89835;113888;113889;113890;113891;113892;129363;159216;159217;159218;159219;161182;161183;161184;161185;165135;165136;165137;165138;165139;16…	26407;26408;26409;26410;26411;26412;26413;26414;26415;26416;26417;26418;26419;26420;26421;28518;28519;28520;28521;28522;28523;28524;53854;53855;53856;53857;77350;77351;77352;77353;77354;77355;93226;93227;93228;93229;93230;93231;94599;108769;108770;108771;108772;116680;116681;116682;116683;116684;116685;116686;116687;116688;116689;116690;116691;116692;116693;148159;148160;148161;148162;148163;1683…	26417;28524;53857;77350;93229;94599;108769;116685;148163;168365;209628;212120;217158;219720;245503;248041;251734;252233;257905;267005;271873;285874;289952;297306;309255;364381;382712	78	1785
>Trin_palecto_75929_6 [7748 - 6267] (REVERSE SENSE);>Cuff_palecto__13133_1 [297 - 1778]	>Trin_palecto_75929_6 [7748 - 6267] (REVERSE SENSE);>Cuff_palecto__13133_1 [297 - 1778]	21;21	8;8	8;8			>Trin_palecto_75929_6 [7748 - 6267] (REVERSE SENSE);>Cuff_palecto__13133_1 [297 - 1778]	2	21	8	8	43.3	13.8	13.8	56.095	494	494;494	0	0.72075	0.9378	18.875	30	0.61304	0.75193	29.197	30	0.8383	0.79658	21.183	30	679950000	275550000	210870000	193530000				233	3550;3832;5600;7202;10506;11444;12082;12955;13153;16249;16630;26351;26352;29739;30158;34207;36274;39787;43090;50359;52773	False;False;True;False;False;True;True;False;False;False;True;True;True;False;False;False;True;False;False;False;True	3642;3929;5737;7384;10752;11713;12359;13256;13459;16638;17034;27010;27011;30484;30909;35256;37369;40951;40952;44360;51845;54320	20466;20467;20468;20469;20470;20471;20472;20473;20474;20475;20476;20477;20478;20479;20480;22052;22053;22054;22055;22056;22057;22058;31943;31944;31945;41259;41260;59159;59160;59161;63948;63949;63950;63951;63952;66945;66946;66947;66948;71676;71677;71678;71679;71680;72756;89829;89830;89831;89832;89833;89834;89835;92073;92074;92075;92076;146930;146931;146932;146933;146934;146935;146936;146937;146938;…	26407;26408;26409;26410;26411;26412;26413;26414;26415;26416;26417;26418;26419;26420;26421;28518;28519;28520;28521;28522;28523;28524;41421;41422;41423;41424;41425;41426;41427;53854;53855;53856;53857;77350;77351;77352;77353;77354;77355;83532;83533;83534;83535;83536;83537;83538;83539;87216;87217;87218;87219;87220;87221;93226;93227;93228;93229;93230;93231;94599;116680;116681;116682;116683;116684;1166…	26417;28524;41421;53857;77350;83535;87216;93229;94599;116685;119581;193825;193830;217158;219720;248041;263196;285874;309255;364381;381735	78	488
>Trin_palecto_75929_3 [1411 - 3381];>Cuff_palecto__13134_2 [595 - 2565];L5K4L5;>Cuff_palecto__13135_2 [1 - 1974]	>Trin_palecto_75929_3 [1411 - 3381];>Cuff_palecto__13134_2 [595 - 2565];L5K4L5;>Cuff_palecto__13135_2 [1 - 1974]	12;12;12;12	12;12;12;12	12;12;12;12			>Trin_palecto_75929_3 [1411 - 3381];>Cuff_palecto__13134_2 [595 - 2565];>tr|L5K4L5|L5K4L5_PTEAL THO complex subunit 1 OS=Pteropus alecto GN=PAL_GLEAN10023174 PE=4 SV=1;>Cuff_palecto__13135_2 [1 - 1974]	4	12	12	12	23.4	23.4	23.4	75.659	657	657;657;658;658	1.3923e-180	0.8263	1.0644	40.025	40	0.90638	1.155	39.637	40	1.0781	1.0169	24.898	40	237930000	93972000	71021000	72937000				234	7011;15039;22354;29354;33944;34401;35219;40986;42420;42553;43666;44642	True;True;True;True;True;True;True;True;True;True;True;True	7189;15393;22926;30077;34987;35455;36299;42200;43673;43809;44945;45956	40204;40205;82465;82466;82467;82468;82469;82470;82471;82472;82473;82474;125859;125860;125861;125862;125863;125864;125865;125866;125867;125868;163006;163007;163008;163009;163010;163011;163012;163013;187516;190125;195064;195065;224971;224972;224973;224974;232713;232714;233249;233250;233251;239497;239498;239499;245059	52419;52420;107214;107215;107216;107217;107218;107219;107220;107221;107222;107223;163969;163970;163971;163972;163973;163974;163975;163976;163977;163978;214396;214397;214398;214399;214400;214401;214402;214403;246096;249492;255941;255942;255943;294444;294445;294446;294447;294448;304722;304723;305399;305400;305401;313427;313428;313429;320967	52420;107217;163970;214398;246096;249492;255941;294446;304722;305399;313429;320967
>Trin_palecto_28164_2 [2370 - 1435] (REVERSE SENSE);>Cuff_palecto__13143_1 [1 - 936];>Cuff_palecto__13142_1 [535 - 1527]	>Trin_palecto_28164_2 [2370 - 1435] (REVERSE SENSE);>Cuff_palecto__13143_1 [1 - 936];>Cuff_palecto__13142_1 [535 - 1527]	10;10;10	10;10;10	10;10;10			>Trin_palecto_28164_2 [2370 - 1435] (REVERSE SENSE);>Cuff_palecto__13143_1 [1 - 936];>Cuff_palecto__13142_1 [535 - 1527]	3	10	10	10	42.6	42.6	42.6	35.551	312	312;312;331	2.4814e-99	0.58882	0.76503	18.868	34	0.37243	0.47265	45.357	34	0.58241	0.5598	38.505	34	205250000	101420000	60539000	43290000				235	6310;7594;9861;21128;23742;25149;30328;42714;44767;53328	True;True;True;True;True;True;True;True;True;True	6462;7787;10097;21660;24343;25781;31082;43974;46082;54890	36100;36101;36102;36103;36104;36105;36106;36107;43575;43576;55758;55759;55760;55761;118583;133552;140474;140475;167953;167954;234187;245704;245705;245706;245707;245708;245709;245710;245711;245712;294392;294393;294394;294395	46998;46999;47000;47001;47002;47003;47004;47005;56903;56904;72803;72804;72805;72806;154303;174378;185423;185424;220686;220687;220688;306663;321843;321844;321845;321846;321847;321848;321849;321850;321851;385828;385829;385830;385831;385832;385833;385834	46999;56903;72804;154303;174378;185424;220686;306663;321848;385831
>Trin_palecto_82809_1 [312 - 1934];>Cuff_palecto__13145_1 [58 - 1680];>Cuff_palecto__13144_1 [60 - 1721];L5K5F4;>Cuff_palecto__13146_1 [1 - 1356]	>Trin_palecto_82809_1 [312 - 1934];>Cuff_palecto__13145_1 [58 - 1680];>Cuff_palecto__13144_1 [60 - 1721];L5K5F4;>Cuff_palecto__13146_1 [1 - 1356]	21;21;21;18;18	21;21;21;18;18	13;13;13;10;10			>Trin_palecto_82809_1 [312 - 1934];>Cuff_palecto__13145_1 [58 - 1680];>Cuff_palecto__13144_1 [60 - 1721];>tr|L5K5F4|L5K5F4_PTEAL Proto-oncogene tyrosine-protein kinase Yes OS=Pteropus alecto GN=PAL_GLEAN10023179 PE=4 SV=1;>Cuff_palecto__13146_1 [1 - 1356]	5	21	21	13	43.8	43.8	30.7	60.644	541	541;541;554;452;452	9.5033e-242	0.78878	1.0056	21.642	80	0.67843	0.83675	27.616	78	0.86207	0.80718	30.443	77	1272000000	474360000	423890000	373740000				236	357;3498;8649;12434;14417;15236;17778;19420;24336;26202;27433;27780;28906;31436;33164;36166;44398;45314;46313;49932;51770	True;True;True;True;True;True;True;True;True;True;True;True;True;True;True;True;True;True;True;True;True	372;3589;8866;12720;14761;15598;18206;19903;24950;26854;28122;28475;29620;32210;34140;37261;45705;46639;47675;51412;53286	1566;20161;49518;68658;79219;79220;79221;79222;79223;79224;83745;83746;83747;83748;83749;83750;83751;98416;98417;98418;98419;98420;98421;98422;98423;98424;98425;98426;98427;98428;108403;108404;136480;136481;136482;136483;136484;136485;136486;136487;136488;146110;146111;146112;146113;152891;152892;154964;154965;154966;154967;161034;161035;161036;161037;161038;161039;161040;161041;173978;173979;173…	2074;26032;26033;64534;89442;103137;103138;103139;103140;103141;103142;103143;103144;103145;103146;103147;108805;108806;108807;108808;108809;108810;108811;127815;127816;127817;127818;127819;127820;127821;127822;127823;127824;127825;127826;127827;127828;127829;127830;127831;140937;140938;179079;179080;179081;179082;179083;179084;179085;179086;179087;179088;192770;192771;192772;192773;201244;201245…	2074;26033;64534;89442;103137;108806;127818;140938;179082;192770;201245;203973;211921;228331;240960;262698;319137;326680;333635;361389;374008
L5K2Z0;>Trin_palecto_120703_2 [3677 - 1752] (REVERSE SENSE);>Cuff_palecto__13156_1 [1 - 1926];>Cuff_palecto__13154_2 [157 - 2082],Cuff_palecto__13155_1 [89 - 2014];>Trin_palecto_120702_1 [3770 - 1752] (REVERSE SENSE)	L5K2Z0;>Trin_palecto_120703_2 [3677 - 1752] (REVERSE SENSE);>Cuff_palecto__13156_1 [1 - 1926];>Cuff_palecto__13154_2 [157 - 2082],Cuff_palecto__13155_1 [89 - 2014];>Trin_palecto_120702_1 [3770 - 1752] (REVERSE SENSE)	20;20;20;20;20	20;20;20;20;20	20;20;20;20;20			>tr|L5K2Z0|L5K2Z0_PTEAL Kinetochore protein NDC80 like protein OS=Pteropus alecto GN=PAL_GLEAN10023184 PE=4 SV=1;>Trin_palecto_120703_2 [3677 - 1752] (REVERSE SENSE);>Cuff_palecto__13156_1 [1 - 1926];>Cuff_palecto__13154_2 [157 - 2082],Cuff_palecto__13155_	5	20	20	20	29.4	29.4	29.4	73.84	642	642;642;642;642;673	6.5972e-269	0.78415	1.0071	19.928	35	0.84471	1.1057	22.23	35	1.0978	1.0375	24.823	35	375890000	133150000	115600000	127140000				237	3674;4931;7152;7211;10967;12137;13117;14226;16631;16852;18362;26906;28125;28126;29544;30366;33974;35484;49589;53140	True;True;True;True;True;True;True;True;True;True;True;True;True;True;True;True;True;True;True;True	3769;5046;7334;7393;11221;12414;13422;14567;17035;17256;18809;27579;28830;28831;30284;31123;35017;36568;51060;54701	20981;28454;28455;40967;40968;41321;41322;61672;61673;67139;72554;72555;72556;78226;78227;92077;92078;92079;93453;102002;149800;149801;149802;156912;156913;156914;164102;164103;168260;168261;187672;196707;196708;273715;273716;273717;293383;293384	27111;36708;36709;53452;53453;53454;53455;53456;53457;53920;53921;53922;53923;80654;80655;80656;80657;80658;87473;94368;94369;94370;101782;101783;101784;119583;119584;119585;119586;119587;121385;132261;197414;197415;197416;206545;206546;206547;206548;206549;206550;215792;215793;221036;221037;246304;258105;258106;358873;358874;358875;384514;384515;384516	27111;36708;53452;53923;80655;87473;94368;101783;119584;121385;132261;197414;206549;206550;215792;221036;246304;258105;358875;384514
>Trin_palecto_64018_1 [152 - 6154];>Cuff_palecto__13157_1 [542 - 6544];L5K5F9;>Cuff_palecto__13158_1 [1 - 6042];>Cuff_palecto__13159_1 [1 - 5052];>Cuff_palecto__13159_2 [5042 - 6004]	>Trin_palecto_64018_1 [152 - 6154];>Cuff_palecto__13157_1 [542 - 6544];L5K5F9;>Cuff_palecto__13158_1 [1 - 6042];>Cuff_palecto__13159_1 [1 - 5052]	28;28;28;28;25;3	28;28;28;28;25;3	28;28;28;28;25;3			>Trin_palecto_64018_1 [152 - 6154];>Cuff_palecto__13157_1 [542 - 6544];>tr|L5K5F9|L5K5F9_PTEAL Structural maintenance of chromosomes flexible hinge domain-containing protein 1 OS=Pteropus alecto GN=PAL_GLEAN10023186 PE=4 SV=1;>Cuff_palecto__13158_1 [1 - 60	6	28	28	28	17.8	17.8	17.8	225.82	2001	2001;2001;2014;2014;1684;321	3.6519e-119	0.78057	0.94953	27.237	73	0.72625	0.88848	38.278	73	0.96969	0.93816	24.393	73	311460000	112880000	95321000	103250000				238	1860;3127;4005;9659;10502;14565;14930;17684;20327;21314;24816;27589;28104;28874;30275;30901;31221;32101;37091;38310;39553;41917;45398;45411;46332;47725;48549;50049	True;True;True;True;True;True;True;True;True;True;True;True;True;True;True;True;True;True;True;True;True;True;True;True;True;True;True;True	1914;3212;4104;9890;10747;14911;15283;18110;20834;21849;25438;28279;28809;29588;31029;31660;31989;32886;38206;39453;40713;43150;46727;46740;47695;49136;49980;51531	10666;10667;10668;10669;10670;18000;18001;18002;18003;18004;18005;18006;23199;23200;23201;23202;54906;59143;59144;80052;80053;80054;80055;81969;97820;97821;97822;97823;113775;113776;119945;138614;138615;138616;138617;153597;156811;156812;160867;160868;160869;160870;160871;160872;167734;167735;171168;171169;171170;172729;178000;178001;204596;210625;217225;217226;217227;230092;230093;249637;249638;…	13616;13617;13618;13619;13620;23340;23341;23342;23343;23344;23345;23346;29990;29991;29992;29993;29994;71660;77316;77317;104144;104145;104146;104147;106564;126978;126979;126980;126981;148009;148010;148011;156160;156161;182400;182401;182402;182403;202146;206379;206380;206381;206382;206383;211709;211710;211711;211712;211713;211714;211715;211716;211717;211718;220405;220406;220407;224714;224715;224716…	13616;23345;29993;71660;77317;104144;106564;126979;148009;156160;182403;202146;206382;211709;220405;224715;226654;233415;268440;276236;284459;301159;327244;327297;333712;344325;351124;362080
>Trin_palecto_104660_13 [6868 - 4181] (REVERSE SENSE);L5K2C1;>Cuff_palecto__13168_2 [1 - 2691];>Cuff_palecto__13167_2 [286 - 2997];>Cuff_palecto__13166_2 [286 - 3000]	>Trin_palecto_104660_13 [6868 - 4181] (REVERSE SENSE);L5K2C1;>Cuff_palecto__13168_2 [1 - 2691];>Cuff_palecto__13167_2 [286 - 2997];>Cuff_palecto__13166_2 [286 - 3000]	3;3;3;3;3	3;3;3;3;3	3;3;3;3;3			>Trin_palecto_104660_13 [6868 - 4181] (REVERSE SENSE);>tr|L5K2C1|L5K2C1_PTEAL Lipin-2 OS=Pteropus alecto GN=PAL_GLEAN10023188 PE=4 SV=1;>Cuff_palecto__13168_2 [1 - 2691];>Cuff_palecto__13167_2 [286 - 2997];>Cuff_palecto__13166_2 [286 - 3000]	5	3	3	3	4.5	4.5	4.5	99.937	896	896;897;897;904;905	1.953e-09	0.53053	0.65708	39.172	6	0.4	0.50196	43.909	6	0.87247	0.86378	51.135	6	1708800	800220	480000	428560				239	2434;30740;40224	True;True;True	2504;31499;41404	14073;14074;14075;14076;14077;170370;220777	18196;18197;18198;18199;18200;223668;288990	18197;223668;288990
L5K200;>Trin_palecto_84430_4 [861 - 346] (REVERSE SENSE),Trin_palecto_84431_4 [847 - 332] (REVERSE SENSE);>Trin_palecto_84429_4 [847 - 332] (REVERSE SENSE),Trin_palecto_84432_4 [861 - 346] (REVERSE SENSE);>Cuff_palecto__13175_1 [1 - 516];>Cuff_palecto__13173_3 [662 - 1177];>Cuff_palecto__13172_2 [459 - 974];L5K2Z4;>Cuff_palecto__13171_1 [1 - 600]	L5K200;>Trin_palecto_84430_4 [861 - 346] (REVERSE SENSE),Trin_palecto_84431_4 [847 - 332] (REVERSE SENSE);>Trin_palecto_84429_4 [847 - 332] (REVERSE SENSE),Trin_palecto_84432_4 [861 - 346] (REVERSE SENSE);>Cuff_palecto__13175_1 [1 - 516];>Cuff_palecto__13173_3 [662 - 1177];>Cuff_palecto__13172_2 [459 - 974];L5K2Z4;>Cuff_palecto__13171_1 [1 - 600]	10;10;10;10;10;10;10;10	10;10;10;10;10;10;10;10	4;4;4;4;4;4;4;4			>tr|L5K200|L5K200_PTEAL Myosin regulatory light chain 12B OS=Pteropus alecto GN=PAL_GLEAN10023192 PE=4 SV=1;>Trin_palecto_84430_4 [861 - 346] (REVERSE SENSE),Trin_palecto_84431_4 [847 - 332] (REVERSE SENSE);>Trin_palecto_84429_4 [847 - 332] (REVERSE SENSE)	8	10	10	4	51.2	51.2	18	19.779	172	172;172;172;172;172;172;200;200	0	0.8011	1.0233	25.372	238	0.96358	1.1322	25.694	238	1.1656	1.0652	17.143	238	10590000000	3653100000	3047900000	3889400000				240	4242;6444;8926;9347;10986;10987;14725;17181;24012;29523	True;True;True;True;True;True;True;True;True;True	4344;4345;6602;6603;9147;9148;9573;9574;11241;11242;11243;15075;17597;24619;30262	24456;24457;24458;24459;24460;24461;24462;24463;24464;24465;24466;24467;24468;24469;24470;36859;36860;36861;36862;36863;36864;36865;36866;36867;36868;36869;36870;36871;36872;36873;36874;36875;36876;36877;36878;36879;36880;36881;51134;51135;51136;51137;51138;51139;51140;51141;51142;51143;51144;51145;51146;51147;51148;51149;51150;51151;51152;51153;51154;51155;51156;51157;51158;51159;51160;51161;534…	31609;31610;31611;31612;31613;31614;31615;31616;31617;31618;31619;31620;31621;31622;31623;31624;31625;31626;31627;31628;31629;31630;31631;31632;31633;31634;31635;31636;31637;31638;31639;31640;31641;31642;31643;31644;31645;31646;31647;31648;31649;31650;31651;31652;31653;31654;31655;31656;47922;47923;47924;47925;47926;47927;47928;47929;47930;47931;47932;47933;47934;47935;47936;47937;47938;47939;479…	31633;47941;66501;69580;80773;80775;105226;123770;176250;215619	79;80;81;82	25;40;57;130
>Trin_palecto_28257_1 [191 - 937];>Cuff_palecto__13237_1 [302 - 1048];L5K2E5;>Cuff_palecto__13238_1 [1 - 987];>Cuff_palecto__2880_1 [506 - 159] (REVERSE SENSE)	>Trin_palecto_28257_1 [191 - 937];>Cuff_palecto__13237_1 [302 - 1048];L5K2E5;>Cuff_palecto__13238_1 [1 - 987]	9;9;9;9;3	9;9;9;9;3	9;9;9;9;3			>Trin_palecto_28257_1 [191 - 937];>Cuff_palecto__13237_1 [302 - 1048];>tr|L5K2E5|L5K2E5_PTEAL NADH dehydrogenase [ubiquinone] flavoprotein 2, mitochondrial OS=Pteropus alecto GN=PAL_GLEAN10023220 PE=4 SV=1;>Cuff_palecto__13238_1 [1 - 987]	5	9	9	9	35.3	35.3	35.3	27.482	249	249;249;329;329;116	5.7365e-52	0.71701	0.92688	35.709	37	0.77961	1.011	18.212	37	1.0885	1.0506	28.802	37	173390000	60798000	56078000	56514000				241	94;6714;8324;8325;17337;35400;35401;37992;46999	True;True;True;True;True;True;True;True;True	100;6887;8535;8536;17756;36483;36484;39130;39131;48386	384;385;386;387;388;389;390;391;392;393;394;395;396;397;398;399;38631;38632;38633;47771;47772;47773;47774;96133;96134;196272;196273;196274;196275;196276;196277;196278;209213;209214;209215;258631;258632;258633;258634;258635	502;503;504;505;506;507;508;509;510;511;512;513;514;515;516;517;50235;50236;50237;62277;62278;62279;62280;124788;124789;257550;257551;257552;257553;257554;257555;257556;257557;257558;274495;274496;274497;338907;338908;338909;338910;338911;338912	513;50236;62277;62280;124789;257550;257555;274495;338910	83	98
L5K5J1;>Trin_palecto_72091_1 [340 - 2280];>Cuff_palecto__13252_2 [1 - 1941];>Cuff_palecto__13251_1 [281 - 2221];>Trin_palecto_72090_1 [340 - 2304];>Cuff_palecto__13250_1 [340 - 2304]	L5K5J1;>Trin_palecto_72091_1 [340 - 2280];>Cuff_palecto__13252_2 [1 - 1941];>Cuff_palecto__13251_1 [281 - 2221];>Trin_palecto_72090_1 [340 - 2304];>Cuff_palecto__13250_1 [340 - 2304]	3;3;3;3;3;3	3;3;3;3;3;3	3;3;3;3;3;3			>tr|L5K5J1|L5K5J1_PTEAL RalA-binding protein 1 OS=Pteropus alecto GN=PAL_GLEAN10023225 PE=4 SV=1;>Trin_palecto_72091_1 [340 - 2280];>Cuff_palecto__13252_2 [1 - 1941];>Cuff_palecto__13251_1 [281 - 2221];>Trin_palecto_72090_1 [340 - 2304];>Cuff_palecto__1325	6	3	3	3	5.4	5.4	5.4	75.16	647	647;647;647;647;655;655	7.1564e-07	0.49499	0.68085	31.958	4	0.612	0.78864	43.062	4	0.95925	0.90414	56.15	4	10656000	4197300	2497200	3961600				242	1019;2209;19916	True;True;True	1049;2274;20416	5499;12733;12734;111482	7122;16425;16426;145043	7122;16425;145043
>Trin_palecto_73642_1 [3602 - 1179] (REVERSE SENSE),Trin_palecto_73647_1 [72 - 2495],Trin_palecto_73650_1 [78 - 2501];>Trin_palecto_73644_1 [2494 - 2] (REVERSE SENSE);>Trin_palecto_73641_1 [2500 - 2] (REVERSE SENSE);>Trin_palecto_73645_2 [2558 - 3] (REVERSE SENSE);>Trin_palecto_73648_1 [78 - 2795],Trin_palecto_73649_1 [72 - 2789];>Cuff_palecto__13256_1 [789 - 3521];>Cuff_palecto__13254_1 [789 - 3…	>Trin_palecto_73642_1 [3602 - 1179] (REVERSE SENSE),Trin_palecto_73647_1 [72 - 2495],Trin_palecto_73650_1 [78 - 2501];>Trin_palecto_73644_1 [2494 - 2] (REVERSE SENSE);>Trin_palecto_73641_1 [2500 - 2] (REVERSE SENSE);>Trin_palecto_73645_2 [2558 - 3] (REVERSE SENSE);>Trin_palecto_73648_1 [78 - 2795],Trin_palecto_73649_1 [72 - 2789];>Cuff_palecto__13256_1 [789 - 3521];>Cuff_palecto__13254_1 [789 - 3…	4;4;4;4;4;4;4;4;4;4	4;4;4;4;4;4;4;4;4;4	4;4;4;4;4;4;4;4;4;4			>Trin_palecto_73642_1 [3602 - 1179] (REVERSE SENSE),Trin_palecto_73647_1 [72 - 2495],Trin_palecto_73650_1 [78 - 2501];>Trin_palecto_73644_1 [2494 - 2] (REVERSE SENSE);>Trin_palecto_73641_1 [2500 - 2] (REVERSE SENSE);>Trin_palecto_73645_2 [2558 - 3] (REVERS	10	4	4	4	5.9	5.9	5.9	91.556	808	808;831;833;852;906;911;1009;1026;1026;1026	6.8028e-18	0.77848	0.9838	12.26	8	0.82809	1.0733	24.288	8	1.0707	1.0537	31.647	8	34345000	13152000	10741000	10452000				243	3659;3974;31040;52845	True;True;True;True	3754;4072;31804;54393	20919;20920;20921;23039;171870;171871;171872;291725;291726	27034;27035;27036;29801;225568;225569;225570;382229;382230	27035;29801;225568;382230
>Trin_palecto_98712_1 [405 - 989];>Cuff_palecto__13258_1 [405 - 989];L5K2F0;>Cuff_palecto__13259_1 [1 - 645]	>Trin_palecto_98712_1 [405 - 989];>Cuff_palecto__13258_1 [405 - 989];L5K2F0;>Cuff_palecto__13259_1 [1 - 645]	2;2;2;2	1;1;1;1	1;1;1;1			>Trin_palecto_98712_1 [405 - 989];>Cuff_palecto__13258_1 [405 - 989];>tr|L5K2F0|L5K2F0_PTEAL Ras-related protein Rab-31 OS=Pteropus alecto GN=PAL_GLEAN10023229 PE=3 SV=1;>Cuff_palecto__13259_1 [1 - 645]	4	2	1	1	12.3	6.7	6.7	21.575	195	195;195;215;215	1.2389e-20	1.0046	1.2866	12.899	2	0.572	0.7339	1.0638	2	0.59939	0.57218	18.052	2	1560700	615160	547030	398530				244	13945;17661	False;True	14271;18087	76821;76822;76823;76824;76825;76826;76827;76828;76829;76830;76831;76832;76833;76834;76835;97748;97749	99983;99984;99985;99986;99987;99988;99989;99990;99991;99992;99993;99994;99995;99996;99997;99998;126881;126882;126883	99984;126883
>Trin_palecto_135296_3 [3947 - 3201] (REVERSE SENSE);>Cuff_palecto__13261_1 [668 - 1414];L5K325;>Cuff_palecto__13263_1 [1 - 882]	>Trin_palecto_135296_3 [3947 - 3201] (REVERSE SENSE);>Cuff_palecto__13261_1 [668 - 1414];L5K325;>Cuff_palecto__13263_1 [1 - 882]	11;11;10;10	11;11;10;10	10;10;9;9			>Trin_palecto_135296_3 [3947 - 3201] (REVERSE SENSE);>Cuff_palecto__13261_1 [668 - 1414];>tr|L5K325|L5K325_PTEAL Vesicle-associated membrane protein-associated protein A OS=Pteropus alecto GN=PAL_GLEAN10023232 PE=4 SV=1;>Cuff_palecto__13263_1 [1 - 882]	4	11	11	10	44.2	44.2	44.2	27.935	249	249;249;294;294	7.2266e-76	0.65029	0.84502	19.784	80	0.80593	0.99509	27.029	80	1.215	1.1547	19.108	80	1214800000	453960000	338730000	422140000				245	5657;9006;9007;13752;17329;18665;25111;30726;36182;36745;47049	True;True;True;True;True;True;True;True;True;True;True	5795;9228;9229;14069;17748;19123;25741;31485;37277;37848;48436	32183;51681;51682;51683;51684;51685;75851;75852;75853;75854;75855;75856;75857;75858;75859;96107;96108;96109;96110;96111;96112;103931;103932;103933;103934;103935;103936;103937;103938;103939;140181;170304;200256;200257;200258;200259;200260;200261;200262;200263;200264;202695;202696;202697;202698;202699;258834;258835;258836;258837;258838;258839;258840;258841;258842;258843;258844;258845;258846;258847;…	41734;67240;67241;67242;67243;67244;67245;67246;67247;67248;67249;67250;67251;67252;98669;98670;98671;98672;98673;98674;98675;98676;98677;98678;98679;98680;98681;98682;98683;98684;98685;98686;98687;98688;98689;98690;124758;124759;124760;124761;124762;124763;124764;124765;124766;124767;134690;134691;134692;134693;134694;134695;134696;134697;134698;134699;134700;134701;134702;184868;223579;262770;2…	41734;67245;67252;98686;124761;134699;184868;223579;262774;265994;339217
>Trin_palecto_91813_2 [3154 - 2219] (REVERSE SENSE);L5K228;>Cuff_palecto__13266_2 [1 - 1407];>Trin_palecto_91814_1 [2908 - 2219] (REVERSE SENSE);>Cuff_palecto__13267_3 [633 - 1322],Cuff_palecto__13269_3 [1470 - 2159];>Cuff_palecto__13268_3 [581 - 1291];>Cuff_palecto__13267_2 [1 - 633];>Cuff_palecto__13268_2 [1 - 648];>Cuff_palecto__13269_2 [1 - 726]	>Trin_palecto_91813_2 [3154 - 2219] (REVERSE SENSE);L5K228;>Cuff_palecto__13266_2 [1 - 1407];>Trin_palecto_91814_1 [2908 - 2219] (REVERSE SENSE);>Cuff_palecto__13267_3 [633 - 1322],Cuff_palecto__13269_3 [1470 - 2159];>Cuff_palecto__13268_3 [581 - 1291]	4;4;4;3;3;3;1;1;1	4;4;4;3;3;3;1;1;1	4;4;4;3;3;3;1;1;1			>Trin_palecto_91813_2 [3154 - 2219] (REVERSE SENSE);>tr|L5K228|L5K228_PTEAL Gamma-soluble NSF attachment protein OS=Pteropus alecto GN=PAL_GLEAN10023235 PE=4 SV=1;>Cuff_palecto__13266_2 [1 - 1407];>Trin_palecto_91814_1 [2908 - 2219] (REVERSE SENSE);>Cuff_p	9	4	4	4	12.8	12.8	12.8	34.718	312	312;469;469;230;230;237;211;216;242	1.6002e-08	0.63101	0.80603	21.08	5	0.67818	0.88485	63.712	5	1.2109	1.1641	53.946	5	18549000	6746600	4720100	7081900				246	10255;21961;27796;44889	True;True;True;True	10497;22522;28491;46207	57809;57810;123682;155032;246707	75480;75481;75482;161157;204062;323252	75480;161157;204062;323252
L5K7R8;>Trin_palecto_63286_3 [234 - 2393];>Cuff_palecto__13278_3 [1 - 2160];>Trin_palecto_63289_3 [234 - 2444];>Cuff_palecto__13277_3 [362 - 2572];>Trin_palecto_63287_2 [234 - 1340];>Trin_palecto_63287_4 [1585 - 2742],Trin_palecto_63288_2 [180 - 1337],Trin_palecto_63290_2 [478 - 1635];>Cuff_palecto__13279_2 [276 - 1433]	L5K7R8;>Trin_palecto_63286_3 [234 - 2393];>Cuff_palecto__13278_3 [1 - 2160];>Trin_palecto_63289_3 [234 - 2444];>Cuff_palecto__13277_3 [362 - 2572];>Trin_palecto_63287_2 [234 - 1340]	7;7;7;7;7;4;3;3	7;7;7;7;7;4;3;3	7;7;7;7;7;4;3;3			>tr|L5K7R8|L5K7R8_PTEAL LAS1-like protein OS=Pteropus alecto GN=PAL_GLEAN10001365 PE=4 SV=1;>Trin_palecto_63286_3 [234 - 2393];>Cuff_palecto__13278_3 [1 - 2160];>Trin_palecto_63289_3 [234 - 2444];>Cuff_palecto__13277_3 [362 - 2572];>Trin_palecto_63287_2 [2	8	7	7	7	12.1	12.1	12.1	82.902	720	720;720;720;737;737;369;386;386	3.5122e-52	0.85338	1.0963	52.718	16	0.78023	0.98616	57.622	16	0.98529	0.93473	26.358	16	172030000	101670000	36838000	33517000				247	14959;15299;16860;23229;27392;29321;35466	True;True;True;True;True;True;True	15313;15663;17264;23822;28079;30042;36550	82099;84149;93500;93501;130759;130760;130761;130762;130763;152687;152688;162867;162868;196573;196574;196575	106735;109286;121444;121445;170260;170261;170262;170263;170264;201004;201005;214240;214241;257926;257927;257928;257929;257930;257931;257932	106735;109286;121444;170261;201004;214240;257928
>Cuff_palecto__13290_2 [846 - 1745];>Trin_palecto_166389_4 [464 - 3] (REVERSE SENSE),Trin_palecto_166391_4 [464 - 3] (REVERSE SENSE),Trin_palecto_166394_7 [464 - 3] (REVERSE SENSE),Trin_palecto_166395_7 [464 - 3] (REVERSE SENSE)	>Cuff_palecto__13290_2 [846 - 1745];>Trin_palecto_166389_4 [464 - 3] (REVERSE SENSE),Trin_palecto_166391_4 [464 - 3] (REVERSE SENSE),Trin_palecto_166394_7 [464 - 3] (REVERSE SENSE),Trin_palecto_166395_7 [464 - 3] (REVERSE SENSE)	3;2	3;2	2;1			>Cuff_palecto__13290_2 [846 - 1745];>Trin_palecto_166389_4 [464 - 3] (REVERSE SENSE),Trin_palecto_166391_4 [464 - 3] (REVERSE SENSE),Trin_palecto_166394_7 [464 - 3] (REVERSE SENSE),Trin_palecto_166395_7 [464 - 3] (REVERSE SENSE)	2	3	3	2	13.3	13.3	9	33.506	300	300;154	2.4935e-12	0.76348	0.96813	23.672	61	0.62478	0.81377	45.576	61	0.85842	0.81861	26.171	61	567760000	239430000	182450000	145890000				248	4817;18235;31354	True;True;True	4929;18678;32126	27920;27921;27922;27923;27924;27925;27926;27927;27928;27929;27930;27931;27932;27933;27934;27935;27936;27937;27938;27939;27940;27941;27942;27943;27944;27945;27946;27947;27948;27949;27950;27951;27952;27953;27954;27955;27956;27957;27958;27959;27960;27961;27962;101079;101080;101081;101082;101083;101084;101085;101086;101087;101088;101089;101090;101091;101092;101093;101094;173504;173505;173506;173507;1…	35991;35992;35993;35994;35995;35996;35997;35998;35999;36000;36001;36002;36003;36004;36005;36006;36007;36008;36009;36010;36011;36012;36013;36014;36015;36016;36017;36018;36019;36020;36021;36022;36023;36024;36025;36026;36027;36028;36029;36030;36031;36032;36033;36034;36035;131177;131178;131179;131180;131181;131182;131183;131184;131185;131186;131187;131188;131189;131190;131191;131192;227752;227753;227…	35997;131185;227753
L5KKB4;>Cuff_palecto__13349_2 [1 - 1137];>Cuff_palecto__13348_1 [434 - 1135]	L5KKB4;>Cuff_palecto__13349_2 [1 - 1137];>Cuff_palecto__13348_1 [434 - 1135]	2;2;1	2;2;1	2;2;1			>tr|L5KKB4|L5KKB4_PTEAL Leucine carboxyl methyltransferase 1 OS=Pteropus alecto GN=PAL_GLEAN10004918 PE=4 SV=1;>Cuff_palecto__13349_2 [1 - 1137];>Cuff_palecto__13348_1 [434 - 1135]	3	2	2	2	6.3	6.3	6.3	43.156	379	379;379;234	3.2068e-06	0.76628	0.95838	153.19	3	0.46147	0.61133	80.598	2	0.57214	0.56577	76.71	2	16415000	11110000	3162600	2142200				249	50977;51918	True;True	52478;53440	281347;281348;281349;281350;286073	368921;368922;368923;368924;374831	368922;374831
L5KND3;>Trin_palecto_93925_1 [470 - 2281];>Cuff_palecto__13397_1 [1 - 1812];>Cuff_palecto__13396_1 [470 - 2281];>Cuff_palecto__13395_1 [148 - 1218];>Cuff_palecto__13395_2 [1275 - 1670]	L5KND3;>Trin_palecto_93925_1 [470 - 2281];>Cuff_palecto__13397_1 [1 - 1812];>Cuff_palecto__13396_1 [470 - 2281];>Cuff_palecto__13395_1 [148 - 1218]	14;14;14;14;7;2	14;14;14;14;7;2	14;14;14;14;7;2			>tr|L5KND3|L5KND3_PTEAL Serine/threonine-protein kinase PLK1 OS=Pteropus alecto GN=PAL_GLEAN10004944 PE=4 SV=1;>Trin_palecto_93925_1 [470 - 2281];>Cuff_palecto__13397_1 [1 - 1812];>Cuff_palecto__13396_1 [470 - 2281];>Cuff_palecto__13395_1 [148 - 1218]	6	14	14	14	30.8	30.8	30.8	68.057	604	604;604;604;604;357;132	1.6459e-165	0.66986	0.84683	50.071	36	1.3055	1.5985	30.9	36	1.9472	1.824	44.568	36	488280000	152720000	131010000	204550000				250	1548;5071;6570;10371;14595;20685;27895;27921;30862;33343;36850;37448;45185;53560	True;True;True;True;True;True;True;True;True;True;True;True;True;True	1586;5194;6737;10614;14941;21203;28592;28620;31621;34341;37961;38573;46509;55125	8385;8386;8387;29281;29282;37839;58418;80224;80225;80226;115884;115885;155635;155748;155749;155750;155751;171002;171003;171004;184422;184423;184424;203333;203334;203335;203336;206527;206528;206529;206530;206531;206532;248417;295606;295607	10674;10675;10676;10677;10678;10679;37823;37824;37825;49210;49211;76246;104356;104357;104358;104359;150735;150736;204827;204970;204971;204972;204973;204974;224502;224503;224504;241981;241982;241983;241984;241985;266814;266815;266816;266817;266818;266819;266820;266821;266822;270925;270926;270927;270928;270929;270930;270931;325794;325795;387454;387455;387456;387457	10676;37823;49211;76246;104356;150736;204827;204971;224504;241985;266815;270930;325795;387455
L5KKC9;>Trin_palecto_150509_1 [131 - 676],Trin_palecto_150510_1 [131 - 676];>Cuff_palecto__13404_1 [1 - 546];>Cuff_palecto__13398_1 [85 - 630],Cuff_palecto__13399_1 [85 - 630],Cuff_palecto__13401_1 [89 - 634],Cuff_palecto__13402_1 [89 - 634],Cuff_palecto__13403_1 [89 - 634];>Cuff_palecto__13400_1 [85 - 627]	L5KKC9;>Trin_palecto_150509_1 [131 - 676],Trin_palecto_150510_1 [131 - 676];>Cuff_palecto__13404_1 [1 - 546];>Cuff_palecto__13398_1 [85 - 630],Cuff_palecto__13399_1 [85 - 630],Cuff_palecto__13401_1 [89 - 634],Cuff_palecto__13402_1 [89 - 634],Cuff_palecto__13403_1 [89 - 634];>Cuff_palecto__13400_1 [85 - 627]	5;5;5;5;4	5;5;5;5;4	5;5;5;5;4			>tr|L5KKC9|L5KKC9_PTEAL Dynactin subunit 5 OS=Pteropus alecto GN=PAL_GLEAN10004945 PE=4 SV=1;>Trin_palecto_150509_1 [131 - 676],Trin_palecto_150510_1 [131 - 676];>Cuff_palecto__13404_1 [1 - 546];>Cuff_palecto__13398_1 [85 - 630],Cuff_palecto__13399_1 [85 -	5	5	5	5	29.1	29.1	29.1	20.14	182	182;182;182;182;181	4.3297e-158	0.8151	1.0408	15.419	23	0.75124	1.011	17.252	23	0.93605	0.91582	19.623	23	31984000	11676000	10368000	9939600				251	14005;32546;38484;40658;46720	True;True;True;True;True	14332;33385;33386;39630;41862;48094	77075;77076;77077;77078;77079;77080;77081;180414;180415;180416;180417;180418;180419;180420;180421;180422;180423;180424;211566;211567;211568;211569;223376;223377;257155;257156;257157;257158;257159;257160	100289;100290;100291;100292;100293;100294;100295;236706;236707;236708;236709;236710;236711;236712;236713;236714;236715;236716;236717;236718;236719;236720;236721;236722;236723;236724;236725;236726;236727;277363;277364;277365;277366;277367;277368;277369;277370;292289;292290;292291;292292;292293;292294;336961;336962;336963;336964;336965;336966	100290;236724;277365;292294;336962	84	1
L5KMU0;>Cuff_palecto__13411_1 [1 - 363];>Cuff_palecto__13410_2 [586 - 948];>Trin_palecto_39402_3 [841 - 374] (REVERSE SENSE)	L5KMU0;>Cuff_palecto__13411_1 [1 - 363];>Cuff_palecto__13410_2 [586 - 948];>Trin_palecto_39402_3 [841 - 374] (REVERSE SENSE)	2;2;2;2	2;2;2;2	2;2;2;2			>tr|L5KMU0|L5KMU0_PTEAL Acyl carrier protein OS=Pteropus alecto GN=PAL_GLEAN10004947 PE=3 SV=1;>Cuff_palecto__13411_1 [1 - 363];>Cuff_palecto__13410_2 [586 - 948];>Trin_palecto_39402_3 [841 - 374] (REVERSE SENSE)	4	2	2	2	14.9	14.9	14.9	13.555	121	121;121;121;156	1.0856e-06	0.83127	1.1095	12.024	9	0.78409	0.96305	55.632	9	0.99718	0.89569	60.594	9	134770000	43319000	48888000	42565000				252	31068;32065	True;True	31832;31833;32850	172004;172005;172006;172007;172008;172009;177803;177804;177805;177806	225746;225747;225748;225749;225750;225751;233175;233176;233177;233178;233179;233180	225749;233178	85	70
>Cuff_palecto__13426_1 [1124 - 2785];L5KMU4;>Cuff_palecto__13425_1 [1 - 1980];>Trin_palecto_115770_4 [2555 - 246] (REVERSE SENSE)	>Cuff_palecto__13426_1 [1124 - 2785];L5KMU4;>Cuff_palecto__13425_1 [1 - 1980];>Trin_palecto_115770_4 [2555 - 246] (REVERSE SENSE)	9;9;9;9	9;9;9;9	9;9;9;9			>Cuff_palecto__13426_1 [1124 - 2785];>tr|L5KMU4|L5KMU4_PTEAL Conserved oligomeric Golgi complex subunit 7 OS=Pteropus alecto GN=PAL_GLEAN10004957 PE=4 SV=1;>Cuff_palecto__13425_1 [1 - 1980];>Trin_palecto_115770_4 [2555 - 246] (REVERSE SENSE)	4	9	9	9	19	19	19	60.901	554	554;660;660;770	3.3117e-26	0.84674	1.0997	21.023	23	0.79513	0.9906	16.678	23	0.94553	0.88244	13.071	23	259390000	89273000	86737000	83383000				253	21005;26860;28476;29630;36701;38219;42041;52907;53571	True;True;True;True;True;True;True;True;True	21533;27531;29188;30372;37804;39360;43276;54456;55136	117881;117882;117883;117884;149527;149528;158705;158706;164543;164544;164545;202540;202541;202542;210174;210175;230526;230527;230528;230529;292030;295659;295660;295661;295662	153383;153384;153385;153386;197082;197083;208928;208929;208930;216381;216382;216383;265782;265783;265784;275707;275708;301749;301750;301751;301752;382635;387518;387519;387520;387521	153384;197083;208929;216381;265784;275708;301750;382635;387521
>Cuff_palecto__13439_1 [799 - 1785],Cuff_palecto__13440_1 [136 - 1122];L5KMU8;>Cuff_palecto__13441_1 [1 - 1158];>Trin_palecto_140205_1 [232 - 1551]	>Cuff_palecto__13439_1 [799 - 1785],Cuff_palecto__13440_1 [136 - 1122];L5KMU8;>Cuff_palecto__13441_1 [1 - 1158];>Trin_palecto_140205_1 [232 - 1551]	1;1;1;1	1;1;1;1	1;1;1;1			>Cuff_palecto__13439_1 [799 - 1785],Cuff_palecto__13440_1 [136 - 1122];>tr|L5KMU8|L5KMU8_PTEAL Cerebellar degeneration-related protein 2 OS=Pteropus alecto GN=PAL_GLEAN10004962 PE=4 SV=1;>Cuff_palecto__13441_1 [1 - 1158];>Trin_palecto_140205_1 [232 - 1551]	4	1	1	1	5.8	5.8	5.8	36.729	329	329;386;386;440	0.00021609	NaN	NaN	NaN	1	NaN	NaN	NaN	1	NaN	NaN	NaN	1	877580	398760	247250	231570				254	17443	TRUE	17864	96586	125352	125352
>Trin_palecto_145650_3 [414 - 2510],Trin_palecto_145653_3 [414 - 2510];>Cuff_palecto__13467_3 [126 - 2222];L5KKN9;>Trin_palecto_145651_3 [414 - 2588],Trin_palecto_145654_3 [414 - 2588];>Cuff_palecto__13468_3 [1 - 2175];>Cuff_palecto__13466_3 [126 - 2300]	>Trin_palecto_145650_3 [414 - 2510],Trin_palecto_145653_3 [414 - 2510];>Cuff_palecto__13467_3 [126 - 2222];L5KKN9;>Trin_palecto_145651_3 [414 - 2588],Trin_palecto_145654_3 [414 - 2588];>Cuff_palecto__13468_3 [1 - 2175];>Cuff_palecto__13466_3 [126 - 2300]	2;2;2;2;2;2	2;2;2;2;2;2	2;2;2;2;2;2			>Trin_palecto_145650_3 [414 - 2510],Trin_palecto_145653_3 [414 - 2510];>Cuff_palecto__13467_3 [126 - 2222];>tr|L5KKN9|L5KKN9_PTEAL Elongation factor 2 kinase OS=Pteropus alecto GN=PAL_GLEAN10004975 PE=4 SV=1;>Trin_palecto_145651_3 [414 - 2588],Trin_palecto	6	2	2	2	2.9	2.9	2.9	78.566	699	699;699;725;725;725;725	1.867e-06	1.0375	1.2957	64.296	5	4.0329	5.0206	129.93	5	3.887	3.6221	84.59	5	16519000	2875400	3031500	10612000				255	1271;30659	True;True	1305;31418	6668;169949;169950;169951;169952	8550;223124;223125;223126;223127;223128	8550;223126
>Trin_palecto_98830_1 [103 - 1461];>Cuff_palecto__13479_1 [34 - 1392];L5KLC7;>Cuff_palecto__13480_1 [1 - 1374];>Cuff_palecto__13477_14 [14307 - 14080] (REVERSE SENSE)	>Trin_palecto_98830_1 [103 - 1461];>Cuff_palecto__13479_1 [34 - 1392];L5KLC7;>Cuff_palecto__13480_1 [1 - 1374]	14;14;14;14;1	14;14;14;14;1	14;14;14;14;1			>Trin_palecto_98830_1 [103 - 1461];>Cuff_palecto__13479_1 [34 - 1392];>tr|L5KLC7|L5KLC7_PTEAL Cytochrome b-c1 complex subunit 2, mitochondrial OS=Pteropus alecto GN=PAL_GLEAN10004982 PE=3 SV=1;>Cuff_palecto__13480_1 [1 - 1374]	5	14	14	14	38.2	38.2	38.2	47.915	453	453;453;458;458;76	5.5826e-138	0.8623	1.121	29.447	115	0.77001	0.94363	32.039	115	0.8572	0.80677	16.257	115	1778800000	682110000	572770000	523950000				256	1709;3326;4301;17801;29968;32325;33674;39842;42119;44888;48470;50676;51460;52107	True;True;True;True;True;True;True;True;True;True;True;True;True;True	1757;3413;4404;18229;30715;33119;34706;41012;43354;46206;49896;52169;52969;53632	9529;9530;9531;9532;9533;9534;9535;9536;19128;19129;19130;19131;19132;19133;19134;19135;24762;24763;24764;24765;24766;98543;98544;98545;98546;98547;166190;166191;166192;166193;166194;166195;166196;166197;166198;166199;166200;166201;166202;166203;166204;166205;166206;166207;166208;179160;179161;179162;179163;179164;179165;179166;186059;186060;186061;186062;186063;186064;186065;186066;186067;186068…	12188;12189;12190;12191;12192;12193;12194;12195;12196;24697;24698;24699;24700;24701;24702;24703;24704;24705;32010;32011;32012;32013;32014;32015;32016;127986;127987;127988;127989;127990;127991;127992;127993;127994;127995;127996;127997;218454;218455;218456;218457;218458;218459;218460;218461;218462;218463;218464;218465;218466;218467;218468;218469;218470;218471;218472;234962;234963;234964;234965;2349…	12192;24701;32013;127988;218463;234967;244199;286188;302431;323250;350325;366619;372046;376341
>Trin_palecto_131441_2 [297 - 659];L5KMX0;>Cuff_palecto__13510_1 [1 - 366];>Cuff_palecto__13509_2 [279 - 644];>Trin_palecto_131440_2 [297 - 965]	>Trin_palecto_131441_2 [297 - 659];L5KMX0;>Cuff_palecto__13510_1 [1 - 366];>Cuff_palecto__13509_2 [279 - 644];>Trin_palecto_131440_2 [297 - 965]	1;1;1;1;1	1;1;1;1;1	1;1;1;1;1			>Trin_palecto_131441_2 [297 - 659];>tr|L5KMX0|L5KMX0_PTEAL LYR motif-containing protein 1 OS=Pteropus alecto GN=PAL_GLEAN10004993 PE=4 SV=1;>Cuff_palecto__13510_1 [1 - 366];>Cuff_palecto__13509_2 [279 - 644];>Trin_palecto_131440_2 [297 - 965]	5	1	1	1	9.9	9.9	9.9	14.188	121	121;122;122;122;223	0.00010344	0.75279	1.0259	15.346	3	0.83454	1.1144	6.3554	3	1.1086	1.0595	21.48	3	3616500	1347900	1200300	1068300				257	27982	TRUE	28683	155992;155993;155994	205301;205302;205303	205301
>Trin_palecto_134309_1 [274 - 1956],Trin_palecto_134318_1 [274 - 1956],Trin_palecto_134319_1 [455 - 2137],Trin_palecto_134320_1 [455 - 2137];>Trin_palecto_134324_1 [274 - 2022],Trin_palecto_134325_1 [455 - 2203],Trin_palecto_134330_1 [274 - 2022],Trin_palecto_134333_1 [455 - 2203];L5KKG7;>Trin_palecto_134316_1 [274 - 2598],Trin_palecto_134321_1 [455 - 2779];>Cuff_palecto__13515_1 [1 - 2325];>Cuff…	>Trin_palecto_134309_1 [274 - 1956],Trin_palecto_134318_1 [274 - 1956],Trin_palecto_134319_1 [455 - 2137],Trin_palecto_134320_1 [455 - 2137];>Trin_palecto_134324_1 [274 - 2022],Trin_palecto_134325_1 [455 - 2203],Trin_palecto_134330_1 [274 - 2022],Trin_palecto_134333_1 [455 - 2203];L5KKG7;>Trin_palecto_134316_1 [274 - 2598],Trin_palecto_134321_1 [455 - 2779];>Cuff_palecto__13515_1 [1 - 2325];>Cuff…	1;1;1;1;1;1	1;1;1;1;1;1	1;1;1;1;1;1			>Trin_palecto_134309_1 [274 - 1956],Trin_palecto_134318_1 [274 - 1956],Trin_palecto_134319_1 [455 - 2137],Trin_palecto_134320_1 [455 - 2137];>Trin_palecto_134324_1 [274 - 2022],Trin_palecto_134325_1 [455 - 2203],Trin_palecto_134330_1 [274 - 2022],Trin_pale	6	1	1	1	2.3	2.3	2.3	62.951	561	561;583;775;775;775;775	6.7165e-19	1.272	1.6091	4.612	3	0.39008	0.48612	2.0173	3	0.30354	0.28728	5.1217	3	5654200	2005700	2945800	702620				258	21484	TRUE	22022	120954;120955;120956	157620;157621;157622	157622
>Trin_palecto_150077_8 [5489 - 3762] (REVERSE SENSE),Trin_palecto_150082_7 [5212 - 3485] (REVERSE SENSE),Trin_palecto_150090_8 [5236 - 3509] (REVERSE SENSE),Trin_palecto_150095_7 [4583 - 2856] (REVERSE SENSE);>Trin_palecto_150078_7 [4822 - 3083] (REVERSE SENSE),Trin_palecto_150085_8 [4846 - 3107] (REVERSE SENSE),Trin_palecto_150089_8 [5099 - 3360] (REVERSE SENSE),Trin_palecto_150096_7 [4193 - 245…	>Trin_palecto_150077_8 [5489 - 3762] (REVERSE SENSE),Trin_palecto_150082_7 [5212 - 3485] (REVERSE SENSE),Trin_palecto_150090_8 [5236 - 3509] (REVERSE SENSE),Trin_palecto_150095_7 [4583 - 2856] (REVERSE SENSE);>Trin_palecto_150078_7 [4822 - 3083] (REVERSE SENSE),Trin_palecto_150085_8 [4846 - 3107] (REVERSE SENSE),Trin_palecto_150089_8 [5099 - 3360] (REVERSE SENSE),Trin_palecto_150096_7 [4193 - 245…	6;6;6;4;4;3;2	6;6;6;4;4;3;2	6;6;6;4;4;3;2			>Trin_palecto_150077_8 [5489 - 3762] (REVERSE SENSE),Trin_palecto_150082_7 [5212 - 3485] (REVERSE SENSE),Trin_palecto_150090_8 [5236 - 3509] (REVERSE SENSE),Trin_palecto_150095_7 [4583 - 2856] (REVERSE SENSE);>Trin_palecto_150078_7 [4822 - 3083] (REVERSE S	7	6	6	6	13	13	13	64.929	576	576;580;580;486;486;251;330	4.0818e-19	0.55203	0.71332	24.335	10	0.66632	0.85457	28.784	10	1.0803	1.036	34.417	10	44125000	20174000	11602000	12349000				259	1324;13194;25658;40236;49241;51501	True;True;True;True;True;True	1358;13501;26301;41416;50699;53011	7075;72995;72996;143010;220831;220832;271916;271917;284098;284099	9039;94880;94881;94882;188854;289053;289054;356515;356516;372332;372333	9039;94880;188854;289053;356515;372332
>Cuff_palecto__13576_1 [1 - 2166];>Trin_palecto_28104_1 [274 - 2442];>Cuff_palecto__3844_1 [244 - 1158];L5KZI5;>Cuff_palecto__3845_1 [1 - 243];>Trin_palecto_152664_9 [3128 - 2862] (REVERSE SENSE),Trin_palecto_152675_9 [3735 - 3469] (REVERSE SENSE),Trin_palecto_152715_9 [3891 - 3625] (REVERSE SENSE),Trin_palecto_152721_9 [4402 - 4136] (REVERSE SENSE),Trin_palecto_152725_9 [3795 - 3529] (REVERSE SE…	>Cuff_palecto__13576_1 [1 - 2166];>Trin_palecto_28104_1 [274 - 2442]	31;31;2;1;1;1;1;1;1;1;1;1;1	31;31;2;1;1;1;1;1;1;1;1;1;1	30;30;2;1;1;1;1;1;1;1;1;1;1			>Cuff_palecto__13576_1 [1 - 2166];>Trin_palecto_28104_1 [274 - 2442]	13	31	31	30	46	46	45	83.56	722	722;723;305;81;81;89;97;103;194;202;202;208;330	0	0.67678	0.84326	21.295	263	0.78728	0.946	20.297	262	1.1505	1.0718	17.897	263	7629200000	2920400000	2193800000	2515000000				260	792;1078;2008;5135;12161;13901;14122;14123;14215;14216;15416;15443;15993;23341;23800;25419;28093;29584;32683;32759;33976;35502;37284;37623;38728;46405;46742;49701;51137;51444;51690	True;True;True;True;True;True;True;True;True;True;True;True;True;True;True;True;True;True;True;True;True;True;True;True;True;True;True;True;True;True;True	816;1109;2066;5259;12440;14226;14453;14454;14555;14556;15783;15810;16377;23936;24401;26054;28798;30324;33554;33644;33645;35019;36586;38407;38750;39875;47772;48117;51178;52642;52953;53205	4246;4247;4248;4249;5774;5775;5776;5777;5778;5779;5780;5781;5782;5783;5784;5785;11598;11599;11600;11601;11602;11603;29517;67217;67218;67219;67220;67221;67222;67223;67224;76553;76554;76555;76556;76557;76558;76559;76560;76561;77667;77668;77669;77670;77671;77672;78148;78149;78150;78151;78152;78153;78154;78155;78156;78157;78158;78159;78160;78161;78162;78163;84953;84954;84955;84956;84957;84958;84959;8…	5480;5481;5482;5483;5484;5485;7459;7460;7461;7462;7463;7464;7465;7466;7467;7468;7469;7470;7471;14841;14842;14843;14844;14845;14846;14847;14848;14849;38158;87579;87580;87581;87582;87583;87584;87585;87586;87587;87588;87589;99638;99639;99640;99641;99642;99643;99644;99645;99646;99647;99648;99649;99650;99651;99652;99653;99654;99655;99656;101059;101060;101061;101062;101063;101064;101065;101066;101067;1…	5482;7462;14846;38158;87580;99639;101060;101068;101693;101712;110341;110581;114931;171301;174835;187586;206211;216072;237687;238228;246309;258257;269737;271941;278918;334511;337125;359942;369997;371999;373585	86	599
L5KZG9;>Trin_palecto_155555_9 [6841 - 5234] (REVERSE SENSE);>Cuff_palecto__13581_2 [1 - 1608];>Cuff_palecto__13580_6 [1571 - 3178];>Cuff_palecto__13577_2 [400 - 2010];>Trin_palecto_155552_9 [6514 - 5234] (REVERSE SENSE);>Trin_palecto_155550_9 [6541 - 5234] (REVERSE SENSE);>Cuff_palecto__13579_2 [324 - 1631];>Cuff_palecto__13578_2 [323 - 1633]	L5KZG9;>Trin_palecto_155555_9 [6841 - 5234] (REVERSE SENSE);>Cuff_palecto__13581_2 [1 - 1608];>Cuff_palecto__13580_6 [1571 - 3178];>Cuff_palecto__13577_2 [400 - 2010]	7;7;7;7;7;2;2;2;2	7;7;7;7;7;2;2;2;2	7;7;7;7;7;2;2;2;2			>tr|L5KZG9|L5KZG9_PTEAL Atrial natriuretic peptide clearance receptor OS=Pteropus alecto GN=PAL_GLEAN10014077 PE=4 SV=1;>Trin_palecto_155555_9 [6841 - 5234] (REVERSE SENSE);>Cuff_palecto__13581_2 [1 - 1608];>Cuff_palecto__13580_6 [1571 - 3178];>Cuff_palect	9	7	7	7	14	14	14	59.917	536	536;536;536;536;537;427;436;436;437	8.6394e-23	1.5025	1.9431	15.513	12	1.7567	2.2803	29.048	12	1.1384	1.1116	25.436	12	54210000	11669000	18536000	24005000				261	2482;7129;14476;32680;36690;50185;50921	True;True;True;True;True;True;True	2554;7311;14820;33550;37793;51670;52422	14371;40844;79551;79552;181147;181148;202487;276838;276839;276840;280965;280966	18564;53301;103568;103569;237662;237663;265696;362890;362891;362892;368423;368424	18564;53301;103568;237662;265696;362892;368424
L5L174;>Trin_palecto_82151_1 [175 - 555];>Cuff_palecto__13583_1 [1 - 381];>Cuff_palecto__13582_1 [104 - 484]	L5L174;>Trin_palecto_82151_1 [175 - 555];>Cuff_palecto__13583_1 [1 - 381];>Cuff_palecto__13582_1 [104 - 484]	5;5;5;5	5;5;5;5	5;5;5;5			>tr|L5L174|L5L174_PTEAL Activated RNA polymerase II transcriptional coactivator p15 OS=Pteropus alecto GN=PAL_GLEAN10014078 PE=4 SV=1;>Trin_palecto_82151_1 [175 - 555];>Cuff_palecto__13583_1 [1 - 381];>Cuff_palecto__13582_1 [104 - 484]	4	5	5	5	37.8	37.8	37.8	14.421	127	127;127;127;127	6.7379e-79	0.69865	0.90962	22.149	48	0.72717	0.88713	16.231	48	1.0461	0.9662	23.152	48	1108300000	395590000	344740000	368020000				262	6083;11673;12725;16550;23996	True;True;True;True;True	6231;6232;11943;13018;16952;24603	34717;34718;34719;34720;34721;64951;64952;64953;64954;64955;64956;64957;64958;64959;64960;64961;64962;64963;64964;64965;64966;70060;70061;70062;70063;70064;70065;91612;91613;91614;91615;91616;91617;91618;91619;91620;91621;91622;91623;91624;91625;91626;91627;91628;91629;91630;134636;134637;134638;134639	45251;45252;45253;45254;45255;84763;84764;84765;84766;84767;84768;84769;84770;84771;84772;84773;84774;84775;84776;84777;84778;84779;84780;84781;91234;91235;91236;91237;91238;91239;118931;118932;118933;118934;118935;118936;118937;118938;118939;118940;118941;118942;118943;118944;118945;118946;118947;118948;118949;118950;118951;118952;118953;118954;118955;118956;118957;118958;118959;118960;118961;11…	45252;84774;91235;118955;176155	87	63
L5KZ99;>Cuff_palecto__13586_2 [1 - 3219];>Cuff_palecto__13585_2 [182 - 3400];>Trin_palecto_59400_8 [4300 - 2555] (REVERSE SENSE);>Trin_palecto_59401_1 [182 - 1072]	L5KZ99;>Cuff_palecto__13586_2 [1 - 3219];>Cuff_palecto__13585_2 [182 - 3400];>Trin_palecto_59400_8 [4300 - 2555] (REVERSE SENSE)	16;16;16;12;2	16;16;16;12;2	16;16;16;12;2			>tr|L5KZ99|L5KZ99_PTEAL Zinc finger RNA-binding protein OS=Pteropus alecto GN=PAL_GLEAN10014079 PE=4 SV=1;>Cuff_palecto__13586_2 [1 - 3219];>Cuff_palecto__13585_2 [182 - 3400];>Trin_palecto_59400_8 [4300 - 2555] (REVERSE SENSE)	5	16	16	16	21.4	21.4	21.4	116.83	1073	1073;1073;1073;582;297	0	0.77541	0.98362	16.658	43	0.71118	0.89212	16.298	43	0.93466	0.92989	14.28	43	385380000	143550000	121860000	119980000				263	1776;2084;3103;4943;5040;5254;17056;18551;25194;25900;30479;31821;35773;37562;43166;43306	True;True;True;True;True;True;True;True;True;True;True;True;True;True;True;True	1825;2145;3188;5062;5161;5381;17462;19002;25826;26548;31236;32599;36864;38688;44437;44577	10085;10086;10087;10088;10089;10090;12051;12052;12053;12054;12055;17873;17874;17875;17876;28572;29117;29118;30113;30114;94690;94691;94692;103254;103255;140687;140688;144585;144586;168861;168862;176495;176496;198572;198573;198574;198575;206929;206930;236611;236612;236613;237405;237406	12872;12873;12874;12875;12876;12877;15431;15432;15433;15434;15435;23157;23158;23159;23160;36850;37616;37617;39040;39041;122932;122933;122934;122935;133860;133861;133862;185767;185768;185769;190808;190809;190810;190811;221783;221784;221785;221786;221787;221788;231471;231472;231473;231474;231475;260573;260574;260575;260576;260577;260578;260579;260580;260581;260582;260583;271531;271532;309734;309735…	12873;15435;23160;36850;37616;39040;122932;133860;185767;190810;221783;231471;260577;271532;309735;310745
L5L0L3;>Trin_palecto_70607_1 [882 - 1778];>Cuff_palecto__13592_1 [1 - 897];>Cuff_palecto__13591_1 [880 - 1776];>Cuff_palecto__13593_3 [1658 - 1359] (REVERSE SENSE)	L5L0L3;>Trin_palecto_70607_1 [882 - 1778];>Cuff_palecto__13592_1 [1 - 897];>Cuff_palecto__13591_1 [880 - 1776]	6;6;6;6;2	6;6;6;6;2	5;5;5;5;2			>tr|L5L0L3|L5L0L3_PTEAL Golgi phosphoprotein 3 OS=Pteropus alecto GN=PAL_GLEAN10014081 PE=4 SV=1;>Trin_palecto_70607_1 [882 - 1778];>Cuff_palecto__13592_1 [1 - 897];>Cuff_palecto__13591_1 [880 - 1776]	5	6	6	5	29.4	29.4	24.1	33.795	299	299;299;299;299;100	1.9075e-82	0.81943	1.1221	15.277	15	0.77937	0.99971	25.356	15	0.87417	0.83849	19.212	15	85387000	30527000	29338000	25521000				264	10091;25207;30304;37720;37985;40228	True;True;True;True;True;True	10331;25839;31058;38847;39122;39123;41408	56951;56952;56953;56954;140794;167861;167862;207758;209175;209176;209177;220792;220793;220794;220795	74372;74373;74374;74375;74376;185901;185902;220565;220566;272625;274435;274436;274437;274438;289006;289007;289008;289009;289010;289011	74375;185901;220565;272625;274435;289007	88	200
>Trin_palecto_92465_1 [214 - 1542];L5KZA4;>Cuff_palecto__13605_1 [1 - 1554];>Cuff_palecto__13604_1 [458 - 2011]	>Trin_palecto_92465_1 [214 - 1542];L5KZA4;>Cuff_palecto__13605_1 [1 - 1554];>Cuff_palecto__13604_1 [458 - 2011]	1;1;1;1	1;1;1;1	1;1;1;1			>Trin_palecto_92465_1 [214 - 1542];>tr|L5KZA4|L5KZA4_PTEAL Uncharacterized protein OS=Pteropus alecto GN=PAL_GLEAN10014084 PE=4 SV=1;>Cuff_palecto__13605_1 [1 - 1554];>Cuff_palecto__13604_1 [458 - 2011]	4	1	1	1	3.4	3.4	3.4	50.465	443	443;518;518;518	8.4017e-160	1.1262	1.4594	6.7776	2	0.66205	0.84917	12.495	2	0.56244	0.55269	16.127	2	6939300	2692200	2731600	1515500				265	25953	TRUE	26602	144813;144814	191105;191106;191107	191107
>Trin_palecto_166475_4 [1582 - 884] (REVERSE SENSE);>Cuff_palecto__13632_2 [27 - 725];>Cuff_palecto__13631_2 [23 - 754];L5L073;>Cuff_palecto__13633_2 [1 - 912]	>Trin_palecto_166475_4 [1582 - 884] (REVERSE SENSE);>Cuff_palecto__13632_2 [27 - 725];>Cuff_palecto__13631_2 [23 - 754];L5L073;>Cuff_palecto__13633_2 [1 - 912]	7;7;7;7;7	7;7;7;7;7	7;7;7;7;7			>Trin_palecto_166475_4 [1582 - 884] (REVERSE SENSE);>Cuff_palecto__13632_2 [27 - 725];>Cuff_palecto__13631_2 [23 - 754];>tr|L5L073|L5L073_PTEAL Brain acid soluble protein 1 OS=Pteropus alecto GN=PAL_GLEAN10014101 PE=4 SV=1;>Cuff_palecto__13633_2 [1 - 912]	5	7	7	7	56.7	56.7	56.7	23.529	233	233;233;244;304;304	1.2847e-61	0.60766	0.79897	19.027	24	0.51662	0.65229	23.704	24	0.79029	0.76056	19.73	24	134230000	60023000	40813000	33391000				266	3443;3785;5799;9907;11354;12182;40258	True;True;True;True;True;True;True	3531;3882;5941;10143;11622;12461;41440	19702;19703;19704;19705;19706;19707;21817;21818;21819;21820;32840;56060;56061;56062;56063;63575;63576;67412;67413;67414;220953;220954;220955;220956	25445;25446;25447;25448;25449;25450;28192;28193;28194;28195;28196;28197;28198;28199;28200;28201;42618;73185;73186;73187;73188;73189;73190;73191;73192;83053;83054;83055;83056;87837;87838;87839;87840;87841;289200;289201;289202;289203;289204;289205;289206;289207;289208;289209;289210	25446;28200;42618;73189;83053;87841;289202
>Cuff_palecto__13635_4 [1914 - 7151];L5KZJ2;>Cuff_palecto__13637_3 [1 - 6153];>Trin_palecto_145635_3 [546 - 6719]	>Cuff_palecto__13635_4 [1914 - 7151];L5KZJ2;>Cuff_palecto__13637_3 [1 - 6153];>Trin_palecto_145635_3 [546 - 6719]	3;3;3;3	3;3;3;3	3;3;3;3			>Cuff_palecto__13635_4 [1914 - 7151];>tr|L5KZJ2|L5KZJ2_PTEAL Myosin-X OS=Pteropus alecto GN=PAL_GLEAN10014104 PE=4 SV=1;>Cuff_palecto__13637_3 [1 - 6153];>Trin_palecto_145635_3 [546 - 6719]	4	3	3	3	1.8	1.8	1.8	200.62	1746	1746;2051;2051;2058	3.6708e-22	0.84344	1.0293	7.012	16	1.2492	1.4681	11.591	16	1.4575	1.3879	9.5382	16	10846000	3668100	3098700	4079500				267	3294;6075;6210	True;True;True	3381;6223;6360	18839;18840;18841;34682;34683;34684;34685;34686;35388;35389;35390;35391;35392;35393;35394;35395	24345;24346;24347;45208;45209;45210;45211;45212;46130;46131;46132;46133;46134;46135;46136;46137	24345;45209;46130
L5KZB9;>Trin_palecto_106823_1 [160 - 1572];>Cuff_palecto__13648_1 [1 - 1413];>Cuff_palecto__13647_1 [160 - 1572]	L5KZB9;>Trin_palecto_106823_1 [160 - 1572];>Cuff_palecto__13648_1 [1 - 1413];>Cuff_palecto__13647_1 [160 - 1572]	7;7;7;7	7;7;7;7	7;7;7;7			>tr|L5KZB9|L5KZB9_PTEAL Zinc finger protein 622 OS=Pteropus alecto GN=PAL_GLEAN10014109 PE=4 SV=1;>Trin_palecto_106823_1 [160 - 1572];>Cuff_palecto__13648_1 [1 - 1413];>Cuff_palecto__13647_1 [160 - 1572]	4	7	7	7	21.2	21.2	21.2	53.213	471	471;471;471;471	7.6328e-40	0.79997	1.0336	14.665	26	0.87188	1.0902	17.041	26	1.0912	1.0605	18.676	26	183280000	63535000	56295000	63453000				268	2527;9886;12741;16846;20964;47001;50529	True;True;True;True;True;True;True	2599;10122;13036;17250;21491;48388;52017	14581;14582;14583;14584;14585;14586;14587;14588;55927;55928;70208;70209;70210;93441;93442;93443;93444;117595;117596;258643;258644;258645;258646;278809;278810;278811;278812	18841;18842;18843;18844;18845;18846;18847;18848;18849;73022;73023;91414;91415;91416;121362;121363;121364;121365;121366;121367;121368;121369;153011;153012;153013;338921;338922;338923;338924;365476;365477;365478;365479	18848;73023;91414;121365;153013;338923;365476
L5L1A2;>Trin_palecto_126104_4 [2209 - 1136] (REVERSE SENSE),Trin_palecto_126107_5 [4107 - 3034] (REVERSE SENSE);>Cuff_palecto__13660_1 [1 - 1074];>Cuff_palecto__13657_1 [41 - 1114],Cuff_palecto__13658_1 [41 - 1114],Cuff_palecto__13659_1 [41 - 1114];>Cuff_palecto__13656_1 [41 - 1120];>Trin_palecto_126106_3 [3633 - 3100] (REVERSE SENSE)	L5L1A2;>Trin_palecto_126104_4 [2209 - 1136] (REVERSE SENSE),Trin_palecto_126107_5 [4107 - 3034] (REVERSE SENSE);>Cuff_palecto__13660_1 [1 - 1074];>Cuff_palecto__13657_1 [41 - 1114],Cuff_palecto__13658_1 [41 - 1114],Cuff_palecto__13659_1 [41 - 1114];>Cuff_palecto__13656_1 [41 - 1120]	4;4;4;4;4;1	4;4;4;4;4;1	4;4;4;4;4;1			>tr|L5L1A2|L5L1A2_PTEAL Protein FAM105B OS=Pteropus alecto GN=PAL_GLEAN10014117 PE=4 SV=1;>Trin_palecto_126104_4 [2209 - 1136] (REVERSE SENSE),Trin_palecto_126107_5 [4107 - 3034] (REVERSE SENSE);>Cuff_palecto__13660_1 [1 - 1074];>Cuff_palecto__13657_1 [41	6	4	4	4	12.6	12.6	12.6	40.593	358	358;358;358;358;360;178	9.7041e-26	0.59327	0.78943	23.429	8	0.54962	0.68911	49.068	8	0.93537	0.90163	49.926	8	13415000	6467100	3779300	3168200				269	3762;40423;51639;51640	True;True;True;True	3859;41610;53153;53154	21700;221948;284813;284814;284815;284816;284817;284818	28012;290460;290461;290462;373291;373292;373293;373294;373295;373296;373297	28012;290460;373292;373297
>Cuff_palecto__13666_3 [767 - 9781];>Trin_palecto_128955_14 [9365 - 273] (REVERSE SENSE);>Cuff_palecto__13667_2 [159 - 9269];>Cuff_palecto__13665_2 [1 - 9225];>Cuff_palecto__13670_1 [168 - 7598];>Cuff_palecto__13669_1 [193 - 7719];L5L084;>Cuff_palecto__13668_2 [1 - 4170];L5KZK3;>Cuff_palecto__13672_1 [1 - 5253]	>Cuff_palecto__13666_3 [767 - 9781];>Trin_palecto_128955_14 [9365 - 273] (REVERSE SENSE);>Cuff_palecto__13667_2 [159 - 9269];>Cuff_palecto__13665_2 [1 - 9225];>Cuff_palecto__13670_1 [168 - 7598];>Cuff_palecto__13669_1 [193 - 7719];L5L084;>Cuff_palecto__13668_2 [1 - 4170]	7;7;7;7;6;6;4;4;3;3	7;7;7;7;6;6;4;4;3;3	7;7;7;7;6;6;4;4;3;3			>Cuff_palecto__13666_3 [767 - 9781];>Trin_palecto_128955_14 [9365 - 273] (REVERSE SENSE);>Cuff_palecto__13667_2 [159 - 9269];>Cuff_palecto__13665_2 [1 - 9225];>Cuff_palecto__13670_1 [168 - 7598];>Cuff_palecto__13669_1 [193 - 7719];>tr|L5L084|L5L084_PTEAL T	10	7	7	7	2.4	2.4	2.4	336.83	3005	3005;3031;3037;3075;2477;2509;1390;1390;1751;1751	6.2087e-18	0.82185	0.99997	15.806	22	0.86682	1.0099	20.681	22	1.0995	1.0289	18.836	22	27595000	11247000	8192600	8155500				270	4844;6254;16010;22421;30343;34419;49970	True;True;True;True;True;True;True	4958;6404;16394;22994;31098;35473;51450	28073;35639;35640;35641;35642;88544;88545;88546;126212;168025;168026;168027;168028;190254;190255;190256;190257;190258;190259;190260;275868;275869	36200;46447;46448;46449;46450;115100;115101;115102;115103;164408;220774;220775;220776;220777;249673;249674;249675;249676;249677;249678;249679;361637;361638	36200;46449;115102;164408;220774;249677;361637
[truncated: 5,807 more rows]
