# Supplementary material for: Proteomics informed by transcriptomics reveals Hendra virus sensitizes bat cells to TRAIL-mediated apoptosis
Source: Genome Biol. 2014 Nov 15;15(11):532. doi: 10.1186/s13059-014-0532-x (PMC4269970; doi:10.1186/s13059-014-0532-x)
Supplement: Additional file 8 — All proteinGroups identified in HEK293T cells through interrogation of UniProt, Cufflinks and Trinity proteome databases. [file 13059_2014_532_MOESM8_ESM.xlsx]

## Sheet: proteinGroups_alldb_293.txt
Protein IDs	Majority protein IDs	Peptide counts (all)	Peptide counts (razor+unique)	Peptide counts (unique)	Protein names	Gene names	Fasta headers	Number of proteins	Peptides	Razor + unique peptides	Unique peptides	Sequence coverage [%]	Unique + razor sequence coverage [%]	Unique sequence coverage [%]	Mol. weight [kDa]	Sequence length	Sequence lengths	PEP	Ratio M/L	Ratio M/L normalized	Ratio M/L variability [%]	Ratio M/L count	Ratio H/L	Ratio H/L normalized	Ratio H/L variability [%]	Ratio H/L count	Ratio H/M	Ratio H/M normalized	Ratio H/M variability [%]	Ratio H/M count	Intensity	Intensity L	Intensity M	Intensity H	Only identified by site	Reverse	Contaminant	id	Peptide IDs	Peptide is razor	Mod. peptide IDs	Evidence IDs	MS/MS IDs	Best MS/MS	Oxidation (M) site IDs	Oxidation (M) site positions
Q8IY57-3;>Cuff_293_9999_1 [108 - 521];Q8IY57-2;J3KNM5;A6NL56;>Trin_293_120682_3 [3232 - 2720] (REVERSE SENSE);>Cuff_293_10001_2 [297 - 809];Q8IY57;>Trin_293_120692_2 [3259 - 2720] (REVERSE SENSE);>Cuff_293_10002_1 [173 - 712];>Trin_293_120677_3 [3265 - 2720] (REVERSE SENSE);>Trin_293_120678_2 [3331 - 2720] (REVERSE SENSE);>Cuff_293_10000_1 [170 - 781]	Q8IY57-3;>Cuff_293_9999_1 [108 - 521];Q8IY57-2;J3KNM5;A6NL56;>Trin_293_120682_3 [3232 - 2720] (REVERSE SENSE);>Cuff_293_10001_2 [297 - 809];Q8IY57;>Trin_293_120692_2 [3259 - 2720] (REVERSE SENSE);>Cuff_293_10002_1 [173 - 712];>Trin_293_120677_3 [3265 - 2720] (REVERSE SENSE);>Trin_293_120678_2 [3331 - 2720] (REVERSE SENSE);>Cuff_293_10000_1 [170 - 781]	2;2;2;2;2;2;2;2;2;2;2;2;2	2;2;2;2;2;2;2;2;2;2;2;2;2	2;2;2;2;2;2;2;2;2;2;2;2;2	YY1-associated factor 2	YAF2	>sp|Q8IY57-3|YAF2_HUMAN Isoform 3 of YY1-associated factor 2 OS=Homo sapiens GN=YAF2;>Cuff_293_9999_1 [108 - 521];>sp|Q8IY57-2|YAF2_HUMAN Isoform 1 of YY1-associated factor 2 OS=Homo sapiens GN=YAF2;>tr|J3KNM5|J3KNM5_HUMAN YY1-associated factor 2 OS=Homo s	13	2	2	2	19.6	19.6	19.6	15.115	138	138;138;156;156;171;171;171;180;180;180;182;204;204	3.3933e-46	0.80948	0.96674	12.378	11	0.56211	0.67242	31.73	11	0.75955	0.69634	31.057	11	20069000	8635800	6562600	4870700				0	35118;37354	True;True	37843;40215	132567;132568;132569;132570;132571;132572;132573;132574;132575;132576;132577;140871	181369;181370;181371;181372;181373;181374;181375;181376;181377;181378;181379;181380;181381;181382;181383;193082	181378;193082
Q8TBF4;>Trin_293_197441_6 [3843 - 4493],Trin_293_197466_6 [3804 - 4454],Trin_293_197471_5 [3377 - 4027],Trin_293_197472_6 [3861 - 4511],Trin_293_197481_6 [3503 - 4153],Trin_293_197485_6 [3786 - 4436],Trin_293_197489_6 [3560 - 4210],Trin_293_197493_6 [3542 - 4192],Trin_293_197494_5 [3603 - 4253],Trin_293_197496_6 [3485 - 4135],Trin_293_197507_5 [3395 - 4045];>Cuff_293_10004_1 [210 - 860];G3V1V1;>T…	Q8TBF4;>Trin_293_197441_6 [3843 - 4493],Trin_293_197466_6 [3804 - 4454],Trin_293_197471_5 [3377 - 4027],Trin_293_197472_6 [3861 - 4511],Trin_293_197481_6 [3503 - 4153],Trin_293_197485_6 [3786 - 4436],Trin_293_197489_6 [3560 - 4210],Trin_293_197493_6 [3542 - 4192],Trin_293_197494_5 [3603 - 4253],Trin_293_197496_6 [3485 - 4135],Trin_293_197507_5 [3395 - 4045];>Cuff_293_10004_1 [210 - 860];G3V1V1;>T…	3;3;3;2;2;1	3;3;3;2;2;1	3;3;3;2;2;1	Zinc finger CCHC-type and RNA-binding motif-containing protein 1	ZCRB1	>sp|Q8TBF4|ZCRB1_HUMAN Zinc finger CCHC-type and RNA-binding motif-containing protein 1 OS=Homo sapiens GN=ZCRB1 PE=1 SV=2;>Trin_293_197441_6 [3843 - 4493],Trin_293_197466_6 [3804 - 4454],Trin_293_197471_5 [3377 - 4027],Trin_293_197472_6 [3861	6	3	3	3	23	23	23	24.591	217	217;217;217;176;181;133	1.2993e-16	0.97694	1.1806	11.044	5	0.87276	1.1301	13.45	5	0.91717	0.95748	13.058	5	15063000	4743900	5455300	4863900				1	4828;35889;42791	True;True;True	5152;38650;46040	18536;135410;135411;135412;162006	25064;185283;185284;185285;221753	25064;185285;221753
>Trin_293_197502_3 [1022 - 282] (REVERSE SENSE);>Trin_293_197437_3 [1079 - 282] (REVERSE SENSE);>Cuff_293_10009_2 [106 - 984];Q8NEY8-6;>Cuff_293_10011_2 [128 - 1084];E9PAX8;>Cuff_293_10008_2 [106 - 1149];Q8NEY8-8;>Cuff_293_10010_2 [106 - 1206];Q8NEY8-2;>Cuff_293_10012_2 [128 - 1249];F8W0Q9;F8WF16;B7Z8L1;>Trin_293_197505_3 [1933 - 893] (REVERSE SENSE);>Trin_293_197474_4 [2832 - 1765] (REVERSE SENS…	>Trin_293_197502_3 [1022 - 282] (REVERSE SENSE);>Trin_293_197437_3 [1079 - 282] (REVERSE SENSE);>Cuff_293_10009_2 [106 - 984];Q8NEY8-6;>Cuff_293_10011_2 [128 - 1084];E9PAX8;>Cuff_293_10008_2 [106 - 1149];Q8NEY8-8;>Cuff_293_10010_2 [106 - 1206];Q8NEY8-2;>Cuff_293_10012_2 [128 - 1249];F8W0Q9;F8WF16;B7Z8L1;>Trin_293_197505_3 [1933 - 893] (REVERSE SENSE);>Trin_293_197474_4 [2832 - 1765] (REVERSE SENS…	4;4;4;4;4;4;4;4;4;4;4;4;3;3;3;3;3;3;3;3;3;3;3;3;3;3;3;3;3;3;3;3;3;3;3;3;3;3;3;3;3;3;3;3;3;3;3;3;3;3;3;3;3;3;3;3;3;3;3;3;2;2;2;2;1;1;1	4;4;4;4;4;4;4;4;4;4;4;4;3;3;3;3;3;3;3;3;3;3;3;3;3;3;3;3;3;3;3;3;3;3;3;3;3;3;3;3;3;3;3;3;3;3;3;3;3;3;3;3;3;3;3;3;3;3;3;3;2;2;2;2;1;1;1	4;4;4;4;4;4;4;4;4;4;4;4;3;3;3;3;3;3;3;3;3;3;3;3;3;3;3;3;3;3;3;3;3;3;3;3;3;3;3;3;3;3;3;3;3;3;3;3;3;3;3;3;3;3;3;3;3;3;3;3;2;2;2;2;1;1;1	Periphilin-1	PPHLN1	>Trin_293_197502_3 [1022 - 282] (REVERSE SENSE);>Trin_293_197437_3 [1079 - 282] (REVERSE SENSE);>Cuff_293_10009_2 [106 - 984];>sp|Q8NEY8-6|PPHLN_HUMAN Isoform 6 of Periphilin-1 OS=Homo sapiens GN=PPHLN1;>Cuff_293_10011_2 [128 - 1084];>tr|E9PAX8|E9PAX	67	4	4	4	19.8	19.8	19.8	28.196	247	247;266;293;319;319;348;348;367;367;374;374;385;303;340;347;356;362;363;363;366;369;375;382;388;393;403;409;412;415;415;420;426;427;428;434;434;434;439;445;455;458;458;464;470;471;474;475;477;481;482;483;488;489;489;490;494;496;500;501;507;258;258;294;306;122;161;168	2.7764e-08	1.0029	1.1841	17.1	3	1.2993	1.9798	23.76	3	1.3174	1.4302	12.437	3	15265000	4454300	5051500	5759500				2	15247;25717;30289;33762	True;True;True;True	16233;27412;32706;36381	57310;97454;115164;127449	77695;133934;157925;174260	77695;133934;157925;174260
P54819;>Trin_293_85630_4 [1052 - 336] (REVERSE SENSE);>Cuff_293_1001_1 [84 - 800];P54819-5;>Cuff_293_998_1 [84 - 755];P54819-2;F8W1A4;>Trin_293_85631_7 [5226 - 4531] (REVERSE SENSE);>Cuff_293_999_1 [84 - 779];>Cuff_293_1002_1 [346 - 918];P54819-6;P54819-3;F8VZG5;>Cuff_293_1000_1 [346 - 897];F8VY04;P54819-4;G3V213;F8VPP1	P54819;>Trin_293_85630_4 [1052 - 336] (REVERSE SENSE);>Cuff_293_1001_1 [84 - 800];P54819-5;>Cuff_293_998_1 [84 - 755];P54819-2;F8W1A4;>Trin_293_85631_7 [5226 - 4531] (REVERSE SENSE);>Cuff_293_999_1 [84 - 779];>Cuff_293_1002_1 [346 - 918];P54819-6;P54819-3;F8VZG5;>Cuff_293_1000_1 [346 - 897];F8VY04;P54819-4;G3V213	14;14;14;13;13;13;13;13;13;11;11;11;10;10;9;8;8;2	14;14;14;13;13;13;13;13;13;11;11;11;10;10;9;8;8;2	14;14;14;13;13;13;13;13;13;11;11;11;10;10;9;8;8;2	Adenylate kinase 2, mitochondrial	AK2	>sp|P54819|KAD2_HUMAN Adenylate kinase 2, mitochondrial OS=Homo sapiens GN=AK2 PE=1 SV=2;>Trin_293_85630_4 [1052 - 336] (REVERSE SENSE);>Cuff_293_1001_1 [84 - 800];>sp|P54819-5|KAD2_HUMAN Isoform 5 of Adenylate kinase 2, mitochondrial OS=Homo sapiens GN	18	14	14	14	61.5	61.5	61.5	26.477	239	239;239;239;224;224;232;232;232;232;191;192;202;162;184;190;131;133;42	1.1027e-170	0.8198	0.97319	16.33	121	0.93782	1.2887	31.065	121	1.1548	1.0537	25.351	121	6631000000	2324500000	1920500000	2385900000				3	2651;2652;2912;3497;3891;21123;24822;24823;26225;28191;28601;30107;30108;36198	True;True;True;True;True;True;True;True;True;True;True;True;True;True	2843;2844;2845;3118;3744;4164;22495;22496;26454;26455;27938;27939;30457;30899;32510;32511;32512;32513;38986;38987	10460;10461;10462;10463;10464;10465;10466;10467;10468;11427;11428;11429;11430;11431;13759;15344;15345;15346;15347;80050;80051;80052;80053;80054;80055;80056;80057;80058;80059;80060;80061;80062;80063;80064;80065;80066;80067;80068;80069;80070;80071;80072;80073;94120;94121;94122;94123;94124;94125;94126;94127;94128;94129;94130;94131;94132;94133;94134;94135;94136;94137;94138;94139;94140;94141;94142;941…	14158;14159;14160;14161;14162;14163;14164;14165;14166;14167;14168;14169;14170;14171;14172;15397;15398;15399;15400;15401;15402;15403;15404;15405;18600;18601;20793;20794;20795;20796;20797;110849;110850;110851;110852;110853;110854;110855;110856;110857;110858;110859;110860;110861;110862;110863;110864;110865;110866;110867;110868;110869;110870;110871;110872;110873;110874;129647;129648;129649;129650;129…	14159;14166;15405;18600;20794;110861;129651;129678;136902;147407;149532;157070;157084;186842	0;1;2;3;4;5	49;53;78;110;115;163
>Trin_293_179960_11 [5596 - 2966] (REVERSE SENSE);Q4KMQ2-3;>Cuff_293_10050_3 [237 - 2912];Q4KMQ2;>Cuff_293_10046_4 [336 - 3065];Q4KMQ2-4;>Cuff_293_10049_4 [336 - 3122];Q4KMQ2-2;>Cuff_293_10047_3 [336 - 3128];>Cuff_293_10048_3 [336 - 3185];>Trin_293_179952_11 [6178 - 2966] (REVERSE SENSE)	>Trin_293_179960_11 [5596 - 2966] (REVERSE SENSE);Q4KMQ2-3;>Cuff_293_10050_3 [237 - 2912];Q4KMQ2;>Cuff_293_10046_4 [336 - 3065];Q4KMQ2-4;>Cuff_293_10049_4 [336 - 3122];Q4KMQ2-2;>Cuff_293_10047_3 [336 - 3128];>Cuff_293_10048_3 [336 - 3185];>Trin_293_179952_11 [6178 - 2966] (REVERSE SENSE)	1;1;1;1;1;1;1;1;1;1;1	1;1;1;1;1;1;1;1;1;1;1	1;1;1;1;1;1;1;1;1;1;1	Anoctamin-6	ANO6	>Trin_293_179960_11 [5596 - 2966] (REVERSE SENSE);>sp|Q4KMQ2-3|ANO6_HUMAN Isoform 3 of Anoctamin-6 OS=Homo sapiens GN=ANO6;>Cuff_293_10050_3 [237 - 2912];>sp|Q4KMQ2|ANO6_HUMAN Anoctamin-6 OS=Homo sapiens GN=ANO6 PE=1 SV=2;>Cuff_293_10046_4 [336 - 3065];	11	1	1	1	1.4	1.4	1.4	102.59	877	877;892;892;910;910;929;929;931;931;950;1071	2.6022e-05	0.92042	1.0277	31.531	3	1.0132	1.1441	7.8106	3	1.2243	1.226	31.29	3	12924000	3443900	4910600	4569500				4	35455	TRUE	38198	133700;133701;133702	182944;182945;182946	182946
>Trin_293_68023_1 [205 - 1425];Q5T0B9;>Trin_293_68024_1 [292 - 1551];>Cuff_293_1005_1 [171 - 1430];F5H055	>Trin_293_68023_1 [205 - 1425];Q5T0B9;>Trin_293_68024_1 [292 - 1551];>Cuff_293_1005_1 [171 - 1430];F5H055	2;2;2;2;1	1;1;1;1;1	1;1;1;1;1	Zinc finger protein 362	ZNF362	>Trin_293_68023_1 [205 - 1425];>sp|Q5T0B9|ZN362_HUMAN Zinc finger protein 362 OS=Homo sapiens GN=ZNF362 PE=1 SV=1;>Trin_293_68024_1 [292 - 1551];>Cuff_293_1005_1 [171 - 1430];>tr|F5H055|F5H055_HUMAN Zinc finger protein 362 (Fragment) OS=Homo sapiens	5	2	1	1	7.9	5.4	5.4	44.459	407	407;420;420;420;200	5.5511e-09	NaN	NaN	NaN	1	NaN	NaN	NaN	1	NaN	NaN	NaN	1	1918300	565170	647420	705710				5	4179;22922	False;True	4468;24419	16391;16392;87115	22097;22098;120162	22098;120162
F8W108;F8WCU9;Q68CP9-3;Q68CP9;>Trin_293_57412_8 [5731 - 227] (REVERSE SENSE);>Cuff_293_10052_3 [1 - 5505];F8VWP4	F8W108;F8WCU9;Q68CP9-3;Q68CP9;>Trin_293_57412_8 [5731 - 227] (REVERSE SENSE);>Cuff_293_10052_3 [1 - 5505];F8VWP4	5;5;5;5;5;5;3	5;5;5;5;5;5;3	5;5;5;5;5;5;3	AT-rich interactive domain-containing protein 2	ARID2	>tr|F8W108|F8W108_HUMAN AT-rich interactive domain-containing protein 2 OS=Homo sapiens GN=ARID2 PE=2 SV=1;>tr|F8WCU9|F8WCU9_HUMAN AT-rich interactive domain-containing protein 2 OS=Homo sapiens GN=ARID2 PE=2 SV=1;>sp|Q68CP9-3|ARID2_HUMAN Isoform 2 of AT-r	7	5	5	5	4.2	4.2	4.2	153.12	1445	1445;1639;1783;1835;1835;1835;401	9.6658e-12	0.8405	0.93824	115.03	5	0.9519	1.1009	126.46	5	1.1612	1.0632	93.804	5	141180000	102940000	11886000	26351000				6	5322;9211;35671;39017;39870	True;True;True;True;True	5674;9805;38425;42015;42924	20425;34347;34348;134483;147363;150972	27686;46567;46568;184010;201908;206814	27686;46567;184010;201908;206814
Q99590-2;F8VXG7;>Trin_293_157565_8 [4515 - 217] (REVERSE SENSE);Q99590;>Trin_293_157566_10 [5191 - 803] (REVERSE SENSE);>Cuff_293_10053_3 [288 - 4676];>Trin_293_157563_8 [4499 - 300] (REVERSE SENSE)	Q99590-2;F8VXG7;>Trin_293_157565_8 [4515 - 217] (REVERSE SENSE);Q99590;>Trin_293_157566_10 [5191 - 803] (REVERSE SENSE);>Cuff_293_10053_3 [288 - 4676];>Trin_293_157563_8 [4499 - 300] (REVERSE SENSE)	4;4;4;4;4;4;3	4;4;4;4;4;4;3	4;4;4;4;4;4;3	Protein SCAF11	SCAF11	>sp|Q99590-2|SCAFB_HUMAN Isoform 2 of Protein SCAF11 OS=Homo sapiens GN=SCAF11;>tr|F8VXG7|F8VXG7_HUMAN Protein SCAF11 OS=Homo sapiens GN=SCAF11 PE=2 SV=1;>Trin_293_157565_8 [4515 - 217] (REVERSE SENSE);>sp|Q99590|SCAFB_HUMAN Protein SCAF11 OS=Homo sapie	7	4	4	4	5.7	5.7	5.7	128.87	1148	1148;1271;1433;1463;1463;1463;1400	2.3982e-11	0.98818	1.1021	8.3274	7	1.0487	1.1823	12.823	7	1.101	1.0601	5.0032	7	125190000	40913000	40821000	43453000				7	13032;21202;33225;34477	True;True;True;True	13874;22586;35814;37148	48686;80369;125568;130227;130228;130229;130230;130231	66038;111280;171606;178138;178139;178140;178141;178142;178143	66038;111280;171606;178140
>Trin_293_73562_6 [2069 - 1251] (REVERSE SENSE);Q8IXK0-2;>Trin_293_73561_6 [2219 - 1251] (REVERSE SENSE);>Cuff_293_1006_3 [353 - 1321];B3KPJ4;Q8IXK0-4;Q8IXK0;>Cuff_293_1007_4 [55 - 2628];Q8IXK0-5	>Trin_293_73562_6 [2069 - 1251] (REVERSE SENSE);Q8IXK0-2;>Trin_293_73561_6 [2219 - 1251] (REVERSE SENSE);>Cuff_293_1006_3 [353 - 1321];B3KPJ4;Q8IXK0-4;Q8IXK0;>Cuff_293_1007_4 [55 - 2628];Q8IXK0-5	1;1;1;1;1;1;1;1;1	1;1;1;1;1;1;1;1;1	1;1;1;1;1;1;1;1;1	Polyhomeotic-like protein 2	PHC2	>Trin_293_73562_6 [2069 - 1251] (REVERSE SENSE);>sp|Q8IXK0-2|PHC2_HUMAN Isoform 2 of Polyhomeotic-like protein 2 OS=Homo sapiens GN=PHC2;>Trin_293_73561_6 [2219 - 1251] (REVERSE SENSE);>Cuff_293_1006_3 [353 - 1321];>tr|B3KPJ4|B3KPJ4_HUMAN Polyhomeoti	9	1	1	1	4.8	4.8	4.8	30.678	273	273;323;323;323;464;829;858;858;859	0.00033209	0.73798	0.89333	6.0711	4	0.87946	1.3285	26.85	4	1.2021	1.4202	18.697	4	26820000	9881100	8130900	8807500				8	34690	TRUE	37373	131007;131008;131009;131010	179129;179130;179131;179132	179129
>Cuff_293_10065_1 [435 - 1850];Q9H6T3-3;>Cuff_293_10067_1 [435 - 1952];Q9H6T3-2;>Cuff_293_10066_1 [117 - 2009];Q9H6T3;>Trin_293_70686_2 [4879 - 2885] (REVERSE SENSE),Trin_293_70688_2 [4890 - 2896] (REVERSE SENSE);>Cuff_293_10068_1 [117 - 2111]	>Cuff_293_10065_1 [435 - 1850];Q9H6T3-3;>Cuff_293_10067_1 [435 - 1952];Q9H6T3-2;>Cuff_293_10066_1 [117 - 2009];Q9H6T3;>Trin_293_70686_2 [4879 - 2885] (REVERSE SENSE),Trin_293_70688_2 [4890 - 2896] (REVERSE SENSE);>Cuff_293_10068_1 [117 - 2111]	4;4;4;4;4;4;4;4	4;4;4;4;4;4;4;4	4;4;4;4;4;4;4;4	RNA polymerase II-associated protein 3	RPAP3	>Cuff_293_10065_1 [435 - 1850];>sp|Q9H6T3-3|RPAP3_HUMAN Isoform 3 of RNA polymerase II-associated protein 3 OS=Homo sapiens GN=RPAP3;>Cuff_293_10067_1 [435 - 1952];>sp|Q9H6T3-2|RPAP3_HUMAN Isoform 2 of RNA polymerase II-associated protein 3 OS=Homo sapiens	8	4	4	4	11.2	11.2	11.2	53.255	472	472;506;506;631;631;665;665;665	4.1069e-16	0.8817	1.0446	8.7408	4	0.53316	0.5752	12.138	4	0.5438	0.51504	10.27	4	94768000	41178000	33522000	20068000				9	8559;17716;29345;40615	True;True;True;True	9103;18853;31703;43719	32029;67630;111999;153939	43433;92159;153670;210941	43433;92159;153670;210941
P08237;>Cuff_293_10093_3 [186 - 2525],Cuff_293_10094_3 [40 - 2379],Cuff_293_10095_3 [129 - 2468];P08237-3;>Cuff_293_10092_3 [275 - 2827];P08237-2;>Trin_293_104461_2 [41 - 1606];>Trin_293_104462_3 [41 - 1759];>Trin_293_104458_2 [617 - 1858],Trin_293_104460_1 [429 - 1670];>Trin_293_104456_3 [617 - 2011],Trin_293_104459_2 [429 - 1823];>Trin_293_104457_1 [41 - 1513];>Trin_293_104455_2 [41 - 1666];F8V…	P08237;>Cuff_293_10093_3 [186 - 2525],Cuff_293_10094_3 [40 - 2379],Cuff_293_10095_3 [129 - 2468];P08237-3;>Cuff_293_10092_3 [275 - 2827];P08237-2;>Trin_293_104461_2 [41 - 1606];>Trin_293_104462_3 [41 - 1759];>Trin_293_104458_2 [617 - 1858],Trin_293_104460_1 [429 - 1670];>Trin_293_104456_3 [617 - 2011],Trin_293_104459_2 [429 - 1823];>Trin_293_104457_1 [41 - 1513];>Trin_293_104455_2 [41 - 1666]	18;18;18;18;17;11;11;10;10;10;10;6;6;6;6;5;5;4;4;3;3;3;3;3;2	16;16;16;16;16;10;10;10;10;10;10;6;6;6;6;5;5;4;4;3;3;3;3;3;2	16;16;16;16;16;10;10;10;10;10;10;6;6;6;6;5;5;4;4;3;3;3;3;3;2	6-phosphofructokinase, muscle type	PFKM	>sp|P08237|K6PF_HUMAN 6-phosphofructokinase, muscle type OS=Homo sapiens GN=PFKM PE=1 SV=2;>Cuff_293_10093_3 [186 - 2525],Cuff_293_10094_3 [40 - 2379],Cuff_293_10095_3 [129 - 2468];>sp|P08237-3|K6PF_HUMAN Isoform 3 of 6-phosphofructokinase, muscle type OS=	25	18	16	16	32.8	30.5	30.5	85.182	780	780;780;851;851;749;522;573;414;465;491;542;156;157;161;193;139;177;117;153;85;102;141;149;150;165	7.244e-162	0.87318	1.0188	12.822	28	0.39338	0.46909	36.394	28	0.45579	0.43112	35.978	28	793260000	333180000	301630000	158440000				10	514;1623;2540;6132;13438;14240;16737;17005;20647;23443;33613;33950;36878;39687;39900;41048;42106;43280	True;True;True;True;True;True;True;True;True;True;True;True;False;True;True;True;False;True	543;1728;1729;2708;6536;14311;15154;17816;17817;18100;21997;24965;36226;36587;36588;39716;42729;42955;44180;45308;46561	1894;6339;6340;6341;6342;9938;23463;23464;23465;50485;50486;53381;53382;63441;63442;63443;64717;78432;89157;127016;127017;128175;128176;128177;138954;150129;150130;151133;155559;159445;159446;159447;159448;159449;159450;159451;163796	2537;8545;8546;8547;8548;13505;31887;31888;31889;31890;68442;68443;72352;72353;72354;72355;86289;86290;86291;88017;108251;123016;173684;173685;175290;175291;175292;190311;205647;205648;205649;207076;213014;218329;218330;218331;218332;218333;218334;218335;224152	2537;8548;13505;31887;68443;72352;86290;88017;108251;123016;173684;175292;190311;205649;207076;213014;218331;224152	6;7;8	30;415;713
O60563;>Trin_293_71562_3 [6866 - 4689] (REVERSE SENSE);>Cuff_293_10114_1 [324 - 2501];A9XU13;>Trin_293_71563_3 [6702 - 6151] (REVERSE SENSE);>Trin_293_71563_4 [6011 - 4689] (REVERSE SENSE)	O60563;>Trin_293_71562_3 [6866 - 4689] (REVERSE SENSE);>Cuff_293_10114_1 [324 - 2501];A9XU13;>Trin_293_71563_3 [6702 - 6151] (REVERSE SENSE);>Trin_293_71563_4 [6011 - 4689] (REVERSE SENSE)	2;2;2;1;1;1	2;2;2;1;1;1	2;2;2;1;1;1	Cyclin-T1	CCNT1;CYCT1b	>sp|O60563|CCNT1_HUMAN Cyclin-T1 OS=Homo sapiens GN=CCNT1 PE=1 SV=1;>Trin_293_71562_3 [6866 - 4689] (REVERSE SENSE);>Cuff_293_10114_1 [324 - 2501];>tr|A9XU13|A9XU13_HUMAN Cyclin T1b OS=Homo sapiens GN=CYCT1b PE=2 SV=1;>Trin_293_71563_3 [6702 - 6151]	6	2	2	2	4.1	4.1	4.1	80.684	726	726;726;726;184;184;441	4.1955e-05	0.87812	1.061	6.9664	2	0.56639	0.7188	0.26643	2	0.65069	0.62676	5.8722	2	34140000	13243000	13117000	7779700				11	10910;20608	True;True	11604;21952	40414;78290	54705;107989	54705;107989
Q9BUQ8;>Trin_293_33998_8 [3172 - 713] (REVERSE SENSE);>Cuff_293_10125_4 [92 - 2551];H0YI52	Q9BUQ8;>Trin_293_33998_8 [3172 - 713] (REVERSE SENSE);>Cuff_293_10125_4 [92 - 2551]	16;16;16;1	16;16;16;1	16;16;16;1	Probable ATP-dependent RNA helicase DDX23	DDX23	>sp|Q9BUQ8|DDX23_HUMAN Probable ATP-dependent RNA helicase DDX23 OS=Homo sapiens GN=DDX23 PE=1 SV=3;>Trin_293_33998_8 [3172 - 713] (REVERSE SENSE);>Cuff_293_10125_4 [92 - 2551]	4	16	16	16	24.4	24.4	24.4	95.581	820	820;820;820;152	5.9517e-81	0.94392	1.0865	16.487	34	0.99454	1.1711	33.24	34	1.0298	0.98605	30.815	34	856990000	285760000	277510000	293730000				12	4389;4769;5668;8646;12919;15801;16516;16604;16833;17647;22951;26949;28303;30146;32626;38507	True;True;True;True;True;True;True;True;True;True;True;True;True;True;True;True	4694;5090;6049;9201;13752;16831;17586;17676;17919;18782;24448;28826;30576;32554;35177;41472	17058;17059;18385;18386;18387;18388;21763;32414;48248;59785;59786;62557;62558;62559;62952;62953;63815;63816;63817;63818;67371;67372;67373;87233;87234;102266;107823;107824;107825;107826;114724;114725;123599;145257;145258;145259	22973;22974;24851;24852;24853;24854;24855;29453;44033;44034;44035;65419;65420;81260;81261;85116;85117;85118;85119;85602;85603;86778;86779;86780;86781;86782;86783;91784;91785;91786;91787;120345;120346;140426;147930;147931;147932;147933;157267;157268;169026;169027;169028;198933;198934;198935	22973;24853;29453;44033;65420;81261;85118;85602;86778;91787;120345;140426;147932;157268;169028;198933
P54619-2;>Cuff_293_10136_1 [313 - 1209];P54619;>Trin_293_157286_11 [8980 - 9972],Trin_293_157290_11 [9457 - 10449],Trin_293_157291_10 [7803 - 8795],Trin_293_157292_10 [7755 - 8747];>Cuff_293_10138_1 [107 - 1099];P54619-3;>Cuff_293_10137_1 [107 - 1126];F8VYY9;F8W9D1;H0YIC9;H0YHF8;F8VZX1;F8VVA3;F8VSL2;F8VSH3;F8VRY2;F8VPF5;F8W046;>Trin_293_136263_2 [2058 - 1078] (REVERSE SENSE);Q9UGJ0-2;>Cuff_293_39…	P54619-2;>Cuff_293_10136_1 [313 - 1209];P54619;>Trin_293_157286_11 [8980 - 9972],Trin_293_157290_11 [9457 - 10449],Trin_293_157291_10 [7803 - 8795],Trin_293_157292_10 [7755 - 8747];>Cuff_293_10138_1 [107 - 1099];P54619-3;>Cuff_293_10137_1 [107 - 1126];F8VYY9;F8W9D1;H0YIC9;H0YHF8;F8VZX1	11;11;11;11;11;11;11;10;9;8;6;6;4;3;2;2;2;1;1;1;1;1;1;1;1;1;1	11;11;11;11;11;11;11;10;9;8;6;6;4;3;2;2;2;1;1;1;1;1;1;1;1;1;1	11;11;11;11;11;11;11;10;9;8;6;6;4;3;2;2;2;1;1;1;1;1;1;1;1;1;1	5-AMP-activated protein kinase subunit gamma-1	PRKAG1	>sp|P54619-2|AAKG1_HUMAN Isoform 2 of 5-AMP-activated protein kinase subunit gamma-1 OS=Homo sapiens GN=PRKAG1;>Cuff_293_10136_1 [313 - 1209];>sp|P54619|AAKG1_HUMAN 5-AMP-activated protein kinase subunit gamma-1 OS=Homo sapiens GN=PRKAG1 PE=1 SV=1;>Trin_	27	11	11	11	43.1	43.1	43.1	34.083	299	299;299;331;331;331;340;340;280;247;251;93;203;161;125;69;82;145;82;327;328;328;444;445;525;525;569;569	2.0512e-50	0.81236	0.95154	8.383	23	0.46582	0.63601	18.558	23	0.56455	0.54097	22.187	23	333340000	135410000	120760000	77175000				13	1071;4827;4840;10571;24764;26002;26301;33097;34071;38830;41690	True;True;True;True;True;True;True;True;True;True;True	1129;5151;5167;11237;26392;27708;28023;35675;36718;41814;44876	3951;3952;18533;18534;18535;18573;39135;39136;39137;93926;93927;93928;98635;98636;98637;98638;99968;99969;99970;125181;125182;128690;146553;157935	5330;5331;5332;25061;25062;25063;25112;53027;53028;53029;53030;129383;129384;129385;129386;135571;135572;135573;135574;137339;137340;137341;171096;171097;171098;171099;171100;171101;171102;176001;176002;200781;200782;200783;200784;216170;216171	5331;25063;25112;53029;129385;135573;137340;171097;176001;200783;216171
P68363;>Trin_293_191917_6 [1540 - 188] (REVERSE SENSE),Trin_293_191918_6 [1540 - 188] (REVERSE SENSE);>Cuff_293_10143_3 [222 - 1574];CON__ENSEMBL:ENSBTAP00000016242;C9JDS9	P68363;>Trin_293_191917_6 [1540 - 188] (REVERSE SENSE),Trin_293_191918_6 [1540 - 188] (REVERSE SENSE);>Cuff_293_10143_3 [222 - 1574];CON__ENSEMBL:ENSBTAP00000016242	32;32;32;29;9	32;32;32;29;9	0;0;0;0;0	Tubulin alpha-1B chain	TUBA1B	>sp|P68363|TBA1B_HUMAN Tubulin alpha-1B chain OS=Homo sapiens GN=TUBA1B PE=1 SV=1;>Trin_293_191917_6 [1540 - 188] (REVERSE SENSE),Trin_293_191918_6 [1540 - 188] (REVERSE SENSE);>Cuff_293_10143_3 [222 - 1574];>ENSEMBL:ENSBTAP00000016242 (Bos taurus) s	5	32	32	0	75.2	75.2	0	50.151	451	451;451;451;451;156	0	0.8054	0.93666	18.91	604	0.39763	0.45245	32.475	604	0.4958	0.46189	29.664	602	101310000000	41305000000	37907000000	22100000000			+	14	1211;1212;3732;3806;3807;4131;6953;6954;7076;7645;7646;8361;8362;10510;10532;13273;17116;21080;21624;23128;25627;25628;28560;30023;31033;31034;32609;32809;34220;37188;39909;44018	True;True;True;True;True;True;True;True;True;True;True;True;True;True;True;True;True;True;True;True;True;True;True;True;True;True;True;True;True;True;True;True	1275;1276;1277;1278;3993;3994;4074;4075;4417;4418;7414;7415;7540;8149;8150;8896;8897;11172;11195;11196;14130;18216;22450;22451;23035;23036;24636;27312;27313;30856;32423;33502;33503;35159;35370;36877;40041;42964;47349;47350	4513;4514;4515;4516;4517;4518;4519;4520;4521;4522;4523;4524;4525;4526;4527;4528;4529;4530;4531;4532;4533;4534;4535;4536;4537;4538;4539;4540;4541;4542;4543;4544;14675;14676;14677;14678;14679;14680;14681;14682;14683;14684;14685;14686;14687;14688;14689;14690;14691;14692;14693;14694;14695;14696;14697;14698;14699;14700;14701;14702;14703;14704;14705;14706;14707;14708;14709;14710;14711;14712;14713;14714…	6057;6058;6059;6060;6061;6062;6063;6064;6065;6066;6067;6068;6069;6070;6071;6072;6073;6074;6075;6076;6077;6078;6079;6080;6081;6082;6083;6084;6085;6086;6087;6088;6089;6090;6091;6092;6093;6094;19878;19879;19880;19881;19882;19883;19884;19885;19886;19887;19888;19889;19890;19891;19892;19893;19894;19895;19896;19897;19898;19899;19900;19901;19902;19903;19904;19905;19906;19907;19908;19909;19910;19911;19912…	6062;6093;19880;20378;20441;21912;35969;35987;36467;39214;39216;42409;42439;52721;52817;67453;88500;110688;113405;121063;133540;133542;149274;156654;161615;161706;168904;169837;176781;192126;207146;228003	9;10;11;12;13;14	154;302;313;377;398;413
Q71U36-2;>Cuff_293_10145_4 [539 - 1786];Q71U36;>Cuff_293_10144_5 [906 - 2258],Cuff_293_10146_4 [346 - 1698];Q13748;>Cuff_293_11668_3 [106 - 1455],Cuff_293_24757_3 [194 - 1543];Q13748-2;Q6PEY2;>Cuff_293_24707_3 [102 - 1451];F8VQQ4;F8VRZ4;F8VS66;>Trin_293_116564_2 [396 - 1] (REVERSE SENSE);>Trin_293_116560_3 [1461 - 853] (REVERSE SENSE);F8VX09;F8VWV9;F8VRK0;C9K0S6;>Trin_293_108913_3 [724 - 927];>Tr…	Q71U36-2;>Cuff_293_10145_4 [539 - 1786];Q71U36;>Cuff_293_10144_5 [906 - 2258],Cuff_293_10146_4 [346 - 1698];Q13748;>Cuff_293_11668_3 [106 - 1455],Cuff_293_24757_3 [194 - 1543];Q13748-2;Q6PEY2;>Cuff_293_24707_3 [102 - 1451]	32;32;32;32;21;21;18;16;16;15;8;8;7;6;5;5;3;2;2;2;2;2;2;2;2;2;1;1	3;3;3;3;3;3;3;3;3;1;0;0;2;2;0;0;0;0;0;0;0;0;0;2;0;0;0;0	1;1;1;1;1;1;1;1;1;1;0;0;0;0;0;0;0;0;0;0;0;0;0;0;0;0;0;0	Tubulin alpha-1A chain;Tubulin alpha-3C/D chain;Tubulin alpha-3E chain	TUBA1A;TUBA3C;TUBA3E	>sp|Q71U36-2|TBA1A_HUMAN Isoform 2 of Tubulin alpha-1A chain OS=Homo sapiens GN=TUBA1A;>Cuff_293_10145_4 [539 - 1786];>sp|Q71U36|TBA1A_HUMAN Tubulin alpha-1A chain OS=Homo sapiens GN=TUBA1A PE=1 SV=1;>Cuff_293_10144_5 [906 - 2258],Cuff_293_10146_4 [346 - 1	28	32	3	1	81.5	6.7	3.4	46.297	416	416;416;451;451;450;450;418;450;450;219;112;130;132;203;75;81;49;47;68;96;107;108;119;137;157;158;26;231	0	0.80493	0.93091	59.163	24	0.39588	0.46463	69.228	24	0.55237	0.49815	29.622	24	2436200000	983570000	967910000	484680000				15	1211;1212;3732;3806;3807;4131;6953;6954;7076;7645;7646;8361;8362;10510;10532;13273;17116;21080;21624;23006;25627;25628;28560;30023;31033;31034;32609;32840;37188;37244;39909;44018	False;False;False;False;False;False;False;False;False;False;False;False;False;False;False;False;False;False;False;True;False;False;False;False;False;False;False;True;False;True;False;False	1275;1276;1277;1278;3993;3994;4074;4075;4417;4418;7414;7415;7540;8149;8150;8896;8897;11172;11195;11196;14130;18216;22450;22451;23035;23036;24507;27312;27313;30856;32423;33502;33503;35159;35402;40041;40101;42964;47349;47350	4513;4514;4515;4516;4517;4518;4519;4520;4521;4522;4523;4524;4525;4526;4527;4528;4529;4530;4531;4532;4533;4534;4535;4536;4537;4538;4539;4540;4541;4542;4543;4544;14675;14676;14677;14678;14679;14680;14681;14682;14683;14684;14685;14686;14687;14688;14689;14690;14691;14692;14693;14694;14695;14696;14697;14698;14699;14700;14701;14702;14703;14704;14705;14706;14707;14708;14709;14710;14711;14712;14713;14714…	6057;6058;6059;6060;6061;6062;6063;6064;6065;6066;6067;6068;6069;6070;6071;6072;6073;6074;6075;6076;6077;6078;6079;6080;6081;6082;6083;6084;6085;6086;6087;6088;6089;6090;6091;6092;6093;6094;19878;19879;19880;19881;19882;19883;19884;19885;19886;19887;19888;19889;19890;19891;19892;19893;19894;19895;19896;19897;19898;19899;19900;19901;19902;19903;19904;19905;19906;19907;19908;19909;19910;19911;19912…	6062;6093;19880;20378;20441;21912;35969;35987;36467;39214;39216;42409;42439;52721;52817;67453;88500;110688;113405;120585;133540;133542;149274;156654;161615;161706;168904;169974;192126;192379;207146;228003	9;10;11;12;13;14	119;267;278;342;363;378
Q9BQE3;>Cuff_293_10147_3 [101 - 1447];F5H5D3;F8VVB9;Q9H853;>Cuff_293_25651_2 [166 - 888]	Q9BQE3;>Cuff_293_10147_3 [101 - 1447];F5H5D3	31;31;31;14;2;2	3;3;3;0;0;0	3;3;3;0;0;0	Tubulin alpha-1C chain	TUBA1C	>sp|Q9BQE3|TBA1C_HUMAN Tubulin alpha-1C chain OS=Homo sapiens GN=TUBA1C PE=1 SV=1;>Cuff_293_10147_3 [101 - 1447];>tr|F5H5D3|F5H5D3_HUMAN Tubulin alpha-1C chain OS=Homo sapiens GN=TUBA1C PE=2 SV=1	6	31	3	3	75.1	13.4	13.4	49.895	449	449;449;519;247;241;241	0	0.86352	1.0066	3.2878	22	0.71435	0.74034	38.283	22	0.80312	0.70014	44.58	22	1239300000	447650000	471440000	320160000				16	1211;1212;3733;3806;3807;4132;6953;6954;7075;7645;8361;8362;10510;10532;13273;17116;21080;21624;23128;25627;25628;28560;30023;31033;31034;32609;32840;37188;37244;39909;44018	False;False;True;False;False;True;False;False;True;False;False;False;False;False;False;False;False;False;False;False;False;False;False;False;False;False;False;False;False;False;False	1275;1276;1277;1278;3995;3996;4074;4075;4419;4420;7414;7415;7539;8149;8896;8897;11172;11195;11196;14130;18216;22450;22451;23035;23036;24636;27312;27313;30856;32423;33502;33503;35159;35402;40041;40101;42964;47349;47350	4513;4514;4515;4516;4517;4518;4519;4520;4521;4522;4523;4524;4525;4526;4527;4528;4529;4530;4531;4532;4533;4534;4535;4536;4537;4538;4539;4540;4541;4542;4543;4544;14723;14724;14725;14726;14727;14728;14729;14730;14731;14732;14733;14734;14735;14736;15016;15017;15018;15019;15020;15021;15022;15023;15024;15025;15026;15027;15028;15029;15030;15031;15032;15033;15034;15035;15036;15037;15038;15039;15040;15041…	6057;6058;6059;6060;6061;6062;6063;6064;6065;6066;6067;6068;6069;6070;6071;6072;6073;6074;6075;6076;6077;6078;6079;6080;6081;6082;6083;6084;6085;6086;6087;6088;6089;6090;6091;6092;6093;6094;19938;19939;19940;19941;19942;19943;19944;19945;19946;19947;19948;19949;19950;19951;19952;19953;19954;20361;20362;20363;20364;20365;20366;20367;20368;20369;20370;20371;20372;20373;20374;20375;20376;20377;20378…	6062;6093;19942;20378;20441;21926;35969;35987;36465;39214;42409;42439;52721;52817;67453;88500;110688;113405;121063;133540;133542;149274;156654;161615;161706;168904;169974;192126;192379;207146;228003	9;12;13;14;15;16	154;302;313;377;398;413
P41219;>Cuff_293_10148_1 [76 - 1485];P41219-2;F8W835	P41219;>Cuff_293_10148_1 [76 - 1485];P41219-2;F8W835	6;6;6;3	1;1;1;1	1;1;1;1	Peripherin	PRPH	>sp|P41219|PERI_HUMAN Peripherin OS=Homo sapiens GN=PRPH PE=1 SV=2;>Cuff_293_10148_1 [76 - 1485];>sp|P41219-2|PERI_HUMAN Isoform 2 of Peripherin OS=Homo sapiens GN=PRPH;>tr|F8W835|F8W835_HUMAN Peripherin (Fragment) OS=Homo sapiens GN=PRPH PE=2 SV=2	4	6	1	1	8.7	1.9	1.9	53.65	470	470;470;471;207	3.3232e-18	NaN	NaN	NaN	1	NaN	NaN	NaN	1	NaN	NaN	NaN	1	21526000	425900	19587000	1513100	+			17	23608;26629;26630;28753;28754;30424	False;False;False;False;False;True	25137;28375;28376;31065;31066;32856	89698;89699;89700;89701;89702;89703;89704;89705;89706;101015;101016;101017;101018;101019;101020;109545;109546;109547;109548;109549;109550;109551;109552;109553;109554;109555;109556;109557;109558;115607	123748;123749;123750;123751;123752;123753;123754;123755;123756;138727;138728;138729;138730;138731;138732;138733;150302;150303;150304;150305;150306;150307;150308;150309;150310;150311;150312;150313;150314;150315;150316;150317;150318;150319;150320;158500	123752;138728;138733;150305;150320;158500	17	387
Q86XZ4;>Trin_293_35304_4 [1107 - 2741],Trin_293_35305_4 [1044 - 2678];>Cuff_293_10153_4 [990 - 2624]	Q86XZ4;>Trin_293_35304_4 [1107 - 2741],Trin_293_35305_4 [1044 - 2678];>Cuff_293_10153_4 [990 - 2624]	1;1;1	1;1;1	1;1;1	Spermatogenesis-associated serine-rich protein 2	SPATS2	>sp|Q86XZ4|SPAS2_HUMAN Spermatogenesis-associated serine-rich protein 2 OS=Homo sapiens GN=SPATS2 PE=1 SV=1;>Trin_293_35304_4 [1107 - 2741],Trin_293_35305_4 [1044 - 2678];>Cuff_293_10153_4 [990 - 2624]	3	1	1	1	2.8	2.8	2.8	59.544	545	545;545;545	9.6491e-05	NaN	NaN	NaN	1	NaN	NaN	NaN	1	NaN	NaN	NaN	1	6490700	2751800	2079000	1659900				18	44242	TRUE	47599	167568	229232	229232
>Cuff_293_10154_2 [503 - 763];Q9NVK5-3;>Trin_293_94290_6 [1374 - 859] (REVERSE SENSE);>Cuff_293_9889_1 [354 - 869];Q9NVK5-2;>Trin_293_94291_6 [2590 - 1946] (REVERSE SENSE);>Cuff_293_9890_1 [354 - 998];Q9NVK5;>Trin_293_94292_6 [2704 - 1946] (REVERSE SENSE);>Cuff_293_9891_1 [354 - 1112]	>Cuff_293_10154_2 [503 - 763];Q9NVK5-3;>Trin_293_94290_6 [1374 - 859] (REVERSE SENSE);>Cuff_293_9889_1 [354 - 869];Q9NVK5-2;>Trin_293_94291_6 [2590 - 1946] (REVERSE SENSE);>Cuff_293_9890_1 [354 - 998];Q9NVK5;>Trin_293_94292_6 [2704 - 1946] (REVERSE SENSE);>Cuff_293_9891_1 [354 - 1112]	1;1;1;1;1;1;1;1;1;1	1;1;1;1;1;1;1;1;1;1	1;1;1;1;1;1;1;1;1;1	FGFR1 oncogene partner 2	FGFR1OP2	>Cuff_293_10154_2 [503 - 763];>sp|Q9NVK5-3|FGOP2_HUMAN Isoform 3 of FGFR1 oncogene partner 2 OS=Homo sapiens GN=FGFR1OP2;>Trin_293_94290_6 [1374 - 859] (REVERSE SENSE);>Cuff_293_9889_1 [354 - 869];>sp|Q9NVK5-2|FGOP2_HUMAN Isoform 2 of FGFR1 oncogene par	10	1	1	1	13.8	13.8	13.8	10.381	87	87;172;172;172;215;215;215;253;253;253	0.0012798	0.42497	0.51347	37.282	2	0.41828	0.56903	75.353	2	0.98426	0.97306	28.688	2	6663300	2955700	1601200	2106400				19	35809	TRUE	38569	135075;135076	184818;184819	184819
F8W1G3;F8VQW0;F8VX73;F8VPI1;F8W201;F8W086;F8VR05;F8VQQ5;F8VSI7;F8VVJ4;F8VPZ7;P55061;>Trin_293_33159_2 [2568 - 1858] (REVERSE SENSE);>Cuff_293_10165_1 [133 - 843];F8W034;>Cuff_293_10166_1 [329 - 1213]	F8W1G3;F8VQW0;F8VX73;F8VPI1;F8W201;F8W086;F8VR05;F8VQQ5;F8VSI7;F8VVJ4;F8VPZ7;P55061;>Trin_293_33159_2 [2568 - 1858] (REVERSE SENSE);>Cuff_293_10165_1 [133 - 843];F8W034;>Cuff_293_10166_1 [329 - 1213]	2;2;2;2;2;2;2;2;2;2;2;2;2;2;2;2	2;2;2;2;2;2;2;2;2;2;2;2;2;2;2;2	2;2;2;2;2;2;2;2;2;2;2;2;2;2;2;2	Bax inhibitor 1	TMBIM6	>tr|F8W1G3|F8W1G3_HUMAN Bax inhibitor 1 (Fragment) OS=Homo sapiens GN=TMBIM6 PE=4 SV=1;>tr|F8VQW0|F8VQW0_HUMAN Bax inhibitor 1 (Fragment) OS=Homo sapiens GN=TMBIM6 PE=2 SV=1;>tr|F8VX73|F8VX73_HUMAN Bax inhibitor 1 (Fragment) OS=Homo sapiens GN=TMBIM6 PE=2	16	2	2	2	56.2	56.2	56.2	1.9854	16	16;41;44;89;96;108;113;130;138;145;205;237;237;237;295;295	0.00013989	0.71079	0.80199	0.45158	2	0.51281	0.55148	2.1078	2	0.72449	0.6797	10.748	2	58135000	25876000	17595000	14664000				20	18076;19964	True;True	19259;21269	69008;76064	94128;104377	94128;104377
Q9H0H5;>Trin_293_66668_6 [3100 - 1205] (REVERSE SENSE),Trin_293_66669_6 [3100 - 1205] (REVERSE SENSE);>Cuff_293_10177_2 [322 - 2217],Cuff_293_10178_2 [202 - 2097],Cuff_293_10179_2 [311 - 2206];H0YIK5;F8VRD2;F8W1E5;F8VVY0;F8VXH1;F8VUW9;F8VV39;>Cuff_293_10043_2 [902 - 1288];F8VS54;F8VWX0;F8W1T4;F8W0L1;F8VZ66;F8VV37;F8VV47;F8VWY4;F8VVE5	Q9H0H5;>Trin_293_66668_6 [3100 - 1205] (REVERSE SENSE),Trin_293_66669_6 [3100 - 1205] (REVERSE SENSE);>Cuff_293_10177_2 [322 - 2217],Cuff_293_10178_2 [202 - 2097],Cuff_293_10179_2 [311 - 2206];H0YIK5;F8VRD2	7;7;7;4;4;2;1;1;1;1;1;1;1;1;1;1;1;1;1;1	7;7;7;4;4;2;1;1;1;1;1;1;1;1;1;1;1;1;1;1	7;7;7;4;4;2;1;1;1;1;1;1;1;1;1;1;1;1;1;1	Rac GTPase-activating protein 1	RACGAP1	>sp|Q9H0H5|RGAP1_HUMAN Rac GTPase-activating protein 1 OS=Homo sapiens GN=RACGAP1 PE=1 SV=1;>Trin_293_66668_6 [3100 - 1205] (REVERSE SENSE),Trin_293_66669_6 [3100 - 1205] (REVERSE SENSE);>Cuff_293_10177_2 [322 - 2217],Cuff_293_10178_2 [202 - 2097],Cu	20	7	7	7	13.1	13.1	13.1	71.026	632	632;632;632;280;294;155;49;56;107;111;129;129;130;136;139;151;152;155;174;177	4.3262e-33	0.76679	0.89165	13.773	11	1.0249	1.2566	18.628	11	1.2881	1.2671	14.444	11	163920000	54590000	49204000	60128000				21	13853;28608;28669;30554;34136;37032;39292	True;True;True;True;True;True;True	14734;30906;30970;32996;36784;39880;42305	51976;108988;108989;109181;109182;109183;109184;116128;128912;128913;139561;148487	70452;149555;149556;149792;149793;149794;149795;159188;176305;176306;176307;176308;176309;191127;203423	70452;149556;149794;159188;176309;191127;203423
>Trin_293_64177_5 [4326 - 2905] (REVERSE SENSE);Q96GM5;>Trin_293_64176_5 [4449 - 2905] (REVERSE SENSE);>Cuff_293_10185_2 [171 - 1715];Q96GM5-2;>Cuff_293_10186_2 [171 - 1592];H0YHV1;F8VRQ4;F8VW95;F8VZ70;F8VUB0;C9JYI7;>Trin_293_147521_3 [170 - 1054],Trin_293_147535_3 [170 - 1054],Trin_293_147536_3 [170 - 1054],Trin_293_147543_3 [170 - 1054],Trin_293_147547_3 [170 - 1054],Trin_293_147548_3 [170 - 10…	>Trin_293_64177_5 [4326 - 2905] (REVERSE SENSE);Q96GM5;>Trin_293_64176_5 [4449 - 2905] (REVERSE SENSE);>Cuff_293_10185_2 [171 - 1715];Q96GM5-2;>Cuff_293_10186_2 [171 - 1592];H0YHV1;F8VRQ4	7;7;7;7;5;5;4;4;3;3;3;2;2;2;2;2;2;2;2;2	5;5;5;5;3;3;4;4;1;1;1;0;0;0;0;0;0;0;0;0	5;5;5;5;3;3;4;4;1;1;1;0;0;0;0;0;0;0;0;0	SWI/SNF-related matrix-associated actin-dependent regulator of chromatin subfamily D member 1	SMARCD1	>Trin_293_64177_5 [4326 - 2905] (REVERSE SENSE);>sp|Q96GM5|SMRD1_HUMAN SWI/SNF-related matrix-associated actin-dependent regulator of chromatin subfamily D member 1 OS=Homo sapiens GN=SMARCD1 PE=1 SV=2;>Trin_293_64176_5 [4449 - 2905] (REVERSE SENSE);	20	7	5	5	19.2	15.2	15.2	53.573	474	474;515;515;515;474;474;115;313;113;278;290;139;295;303;308;316;331;334;344;347	2.1024e-55	0.84506	0.97474	12.672	9	0.82522	0.92657	20.037	9	0.90093	0.87107	9.5009	9	83171000	29202000	28472000	25497000				22	839;6428;9079;17110;18473;20610;32769	True;True;False;True;False;True;True	885;6863;9645;18210;19681;21954;35330	3153;24581;33890;33891;33892;65041;65042;65043;70530;78292;124093;124094;124095	4250;4251;33418;45998;45999;46000;88474;88475;88476;88477;88478;88479;88480;96188;107991;107992;169727;169728;169729	4251;33418;45998;88476;96188;107992;169727
Q9UHB6;>Trin_293_32865_1 [139 - 2415];>Cuff_293_10197_1 [175 - 2451];Q9UHB6-4;>Cuff_293_10196_1 [175 - 2454];F8VQE1;Q9UHB6-2;>Trin_293_32864_1 [511 - 2307];>Cuff_293_10194_1 [536 - 2332];>Cuff_293_10195_1 [536 - 2335];F8VS07;Q9UHB6-3;>Cuff_293_10193_2 [692 - 2062];F8VRN8;F8VTU2	Q9UHB6;>Trin_293_32865_1 [139 - 2415];>Cuff_293_10197_1 [175 - 2451];Q9UHB6-4;>Cuff_293_10196_1 [175 - 2454];F8VQE1;Q9UHB6-2;>Trin_293_32864_1 [511 - 2307];>Cuff_293_10194_1 [536 - 2332];>Cuff_293_10195_1 [536 - 2335];F8VS07;Q9UHB6-3;>Cuff_293_10193_2 [692 - 2062];F8VRN8	8;8;8;8;8;7;7;7;7;7;5;5;5;4;1	8;8;8;8;8;7;7;7;7;7;5;5;5;4;1	8;8;8;8;8;7;7;7;7;7;5;5;5;4;1	LIM domain and actin-binding protein 1	LIMA1	>sp|Q9UHB6|LIMA1_HUMAN LIM domain and actin-binding protein 1 OS=Homo sapiens GN=LIMA1 PE=1 SV=1;>Trin_293_32865_1 [139 - 2415];>Cuff_293_10197_1 [175 - 2451];>sp|Q9UHB6-4|LIMA1_HUMAN Isoform 4 of LIM domain and actin-binding protein 1 OS=Homo sapiens G	15	8	8	8	16.5	16.5	16.5	85.225	759	759;759;759;760;760;598;599;599;599;600;456;457;457;388;130	7.8115e-80	1.037	1.1892	21.938	18	0.72441	0.87888	19.975	18	0.79495	0.77034	24.085	18	324950000	117630000	108580000	98748000				23	646;15227;16321;18532;23453;28009;31724;35438	True;True;True;True;True;True;True;True	681;16213;17379;19741;24976;30264;34243;38180	2387;57253;57254;57255;57256;61801;70737;89183;89184;89185;89186;89187;106684;106685;106686;120167;120168;120169;133665	3176;77605;77606;77607;77608;77609;77610;77611;84036;96441;123057;123058;123059;123060;123061;146357;146358;146359;164527;164528;164529;164530;164531;182903	3176;77605;84036;96441;123061;146358;164529;182903
Q96J85;>Cuff_293_10201_1 [462 - 1586];Q71RC2-7;>Cuff_293_10200_1 [203 - 1537];Q71RC2-5;>Cuff_293_10207_1 [203 - 2161];>Trin_293_123905_1 [412 - 2373];>Cuff_293_10202_1 [462 - 2423];Q71RC2-3;>Trin_293_123903_1 [153 - 2321];>Cuff_293_10206_1 [203 - 2371];Q71RC2;>Cuff_293_10205_1 [203 - 2374];Q71RC2-4;Q71RC2-2;F8W1I4;F8VY40;>Trin_293_123902_1 [412 - 1098];>Trin_293_123904_1 [153 - 1046];>Cuff_293_10…	Q96J85;>Cuff_293_10201_1 [462 - 1586];Q71RC2-7;>Cuff_293_10200_1 [203 - 1537];Q71RC2-5;>Cuff_293_10207_1 [203 - 2161];>Trin_293_123905_1 [412 - 2373];>Cuff_293_10202_1 [462 - 2423];Q71RC2-3;>Trin_293_123903_1 [153 - 2321];>Cuff_293_10206_1 [203 - 2371];Q71RC2;>Cuff_293_10205_1 [203 - 2374];Q71RC2-4;Q71RC2-2	3;3;3;3;3;3;3;3;3;3;3;3;3;3;2;1;1;1;1;1;1;1	3;3;3;3;3;3;3;3;3;3;3;3;3;3;2;1;1;1;1;1;1;1	3;3;3;3;3;3;3;3;3;3;3;3;3;3;2;1;1;1;1;1;1;1	La-related protein 4	LARP4	>tr|Q96J85|Q96J85_HUMAN C-Mpl binding protein OS=Homo sapiens GN=LARP4 PE=2 SV=1;>Cuff_293_10201_1 [462 - 1586];>sp|Q71RC2-7|LARP4_HUMAN Isoform 7 of La-related protein 4 OS=Homo sapiens GN=LARP4;>Cuff_293_10200_1 [203 - 1537];>sp|Q71RC2-5|LARP4_HUMAN Isof	22	3	3	3	13.6	13.6	13.6	42.504	375	375;375;445;445;653;653;654;654;723;723;723;724;724;730;605;125;191;229;298;582;653;653	1.4422e-11	0.81673	0.93321	11.206	5	0.65411	0.73299	12.18	5	0.77251	0.71224	6.9425	5	85963000	33681000	28595000	23687000				24	15677;25904;35534	True;True;True	16695;27607;38280	59226;59227;98236;98237;133940	80442;80443;80444;135068;135069;183300	80442;135069;183300
Q9H8H3;H0YI09;>Trin_293_212328_2 [872 - 141] (REVERSE SENSE);>Cuff_293_10211_1 [289 - 1020];F8VQX6	Q9H8H3;H0YI09;>Trin_293_212328_2 [872 - 141] (REVERSE SENSE);>Cuff_293_10211_1 [289 - 1020];F8VQX6	5;5;5;5;4	5;5;5;5;4	5;5;5;5;4	Methyltransferase-like protein 7A	METTL7A	>sp|Q9H8H3|MET7A_HUMAN Methyltransferase-like protein 7A OS=Homo sapiens GN=METTL7A PE=1 SV=1;>tr|H0YI09|H0YI09_HUMAN Methyltransferase-like protein 7A (Fragment) OS=Homo sapiens GN=METTL7A PE=4 SV=1;>Trin_293_212328_2 [872 - 141] (REVERSE SENSE);>Cuff_	5	5	5	5	27.9	27.9	27.9	28.319	244	244;244;244;244;180	1.856e-86	1.1778	1.412	25.619	14	1.0851	1.4923	30.89	14	1.0043	0.98508	15.582	14	277960000	76743000	102440000	98781000				25	8764;12011;24952;25485;41910	True;True;True;True;True	9322;12785;12786;26592;27160;45103	32774;32775;32776;32777;44275;44276;44277;44278;94576;94577;96705;96706;158701;158702;158703	44527;44528;44529;44530;44531;59925;59926;59927;59928;59929;59930;59931;130259;130260;130261;132961;132962;132963;132964;217218;217219;217220	44527;59928;130259;132961;217218	18	51
Q12800-2;>Cuff_293_10238_2 [722 - 2071];Q12800-3;>Cuff_293_10236_2 [722 - 2074];Q12800-4;>Trin_293_59008_2 [730 - 2232];>Cuff_293_10237_2 [722 - 2224];Q12800;>Cuff_293_10239_2 [722 - 2227];F8VX55;F8VWL0;>Trin_293_140746_1 [108 - 623];Q9NZI6;>Cuff_293_24629_2 [94 - 1530]	Q12800-2;>Cuff_293_10238_2 [722 - 2071];Q12800-3;>Cuff_293_10236_2 [722 - 2074];Q12800-4;>Trin_293_59008_2 [730 - 2232];>Cuff_293_10237_2 [722 - 2224];Q12800;>Cuff_293_10239_2 [722 - 2227];F8VX55;F8VWL0	7;7;7;7;7;7;7;7;7;6;5;1;1;1	7;7;7;7;7;7;7;7;7;6;5;1;1;1	6;6;6;6;6;6;6;6;6;5;5;1;1;1	Alpha-globin transcription factor CP2	TFCP2	>sp|Q12800-2|TFCP2_HUMAN Isoform 2 of Alpha-globin transcription factor CP2 OS=Homo sapiens GN=TFCP2;>Cuff_293_10238_2 [722 - 2071];>sp|Q12800-3|TFCP2_HUMAN Isoform 3 of Alpha-globin transcription factor CP2 OS=Homo sapiens GN=TFCP2;>Cuff_293_10236_2 [722	14	7	7	6	23.3	23.3	19.3	51.307	450	450;450;451;451;501;501;501;502;502;424;381;172;479;479	8.9198e-76	0.91467	1.0537	10.264	13	0.80212	0.86694	23.717	13	0.89584	0.8053	18.164	13	545320000	196140000	192070000	157120000				26	2748;16264;17835;22310;22447;22788;25173	True;True;True;True;True;True;True	2946;17319;18983;23768;23910;24278;26830	10729;61594;68062;84499;85199;86436;86437;86438;86439;86440;86441;95442;95443	14527;83780;83781;92778;92779;92780;116644;117556;119278;119279;119280;119281;119282;119283;131368;131369	14527;83780;92779;116644;117556;119282;131368
F8VVA0;F8VQD9;Q9BSB4;>Trin_293_35630_2 [487 - 1140];>Cuff_293_10281_2 [305 - 958],Cuff_293_10282_2 [476 - 1129]	F8VVA0;F8VQD9;Q9BSB4;>Trin_293_35630_2 [487 - 1140];>Cuff_293_10281_2 [305 - 958],Cuff_293_10282_2 [476 - 1129]	1;1;1;1;1	1;1;1;1;1	1;1;1;1;1	Autophagy-related protein 101	C12orf44;ATG101	>tr|F8VVA0|F8VVA0_HUMAN Autophagy-related protein 101 (Fragment) OS=Homo sapiens GN=C12orf44 PE=2 SV=1;>tr|F8VQD9|F8VQD9_HUMAN Autophagy-related protein 101 (Fragment) OS=Homo sapiens GN=C12orf44 PE=2 SV=1;>sp|Q9BSB4|ATGA1_HUMAN Autophagy-related protein 1	5	1	1	1	8.5	8.5	8.5	16.161	141	141;190;218;218;218	0.0010418	0.71107	0.87399	10.79	2	0.41458	0.57869	14.715	2	0.58304	0.6333	3.2216	2	6238300	2477900	2670900	1089500				27	40115	TRUE	43181	152066;152067	208271;208272	208271
P23246;>Trin_293_210885_3 [3087 - 967] (REVERSE SENSE);>Cuff_293_1030_1 [94 - 2214];P23246-2;H0Y9K7;H0Y9U2	P23246;>Trin_293_210885_3 [3087 - 967] (REVERSE SENSE);>Cuff_293_1030_1 [94 - 2214];P23246-2	31;31;31;29;8;1	29;29;29;27;8;1	29;29;29;27;8;1	Splicing factor, proline- and glutamine-rich	SFPQ	>sp|P23246|SFPQ_HUMAN Splicing factor, proline- and glutamine-rich OS=Homo sapiens GN=SFPQ PE=1 SV=2;>Trin_293_210885_3 [3087 - 967] (REVERSE SENSE);>Cuff_293_1030_1 [94 - 2214];>sp|P23246-2|SFPQ_HUMAN Isoform Short of Splicing factor, proline- and glut	6	31	29	29	39.2	37.8	37.8	76.149	707	707;707;707;669;223;88	0	0.90987	1.0401	25.589	263	1.0886	1.1846	25.654	263	1.2258	1.1448	22.829	263	26527000000	8580600000	7877400000	10069000000				28	880;1984;2731;4017;4018;4691;4692;4693;4949;5797;10376;10405;10890;13447;13448;13916;18553;22331;22332;26805;26806;26962;29884;30036;30037;30643;32594;32793;33440;35128;43459	True;True;True;False;False;True;True;True;True;True;True;True;True;True;True;True;True;True;True;True;True;True;True;True;True;True;True;True;True;True;True	928;929;2114;2929;4297;4298;5008;5009;5010;5282;5283;6181;6182;11031;11061;11581;14320;14321;14803;14804;19764;23790;23791;28627;28628;28843;28844;32279;32436;32437;33090;35144;35354;36041;37853;37854;46750	3301;3302;3303;3304;3305;3306;3307;3308;3309;3310;3311;3312;7771;7772;7773;7774;7775;10680;10681;10682;10683;10684;10685;10686;10687;10688;15867;15868;15869;15870;15871;15872;15873;15874;15875;15876;15877;15878;15879;15880;15881;15882;15883;15884;15885;18158;18159;18160;18161;18162;18163;18164;18165;18166;18167;18168;18169;18170;18171;18172;18173;18174;19007;19008;19009;19010;19011;19012;19013;19…	4464;4465;4466;4467;4468;4469;4470;4471;4472;4473;4474;4475;4476;4477;4478;4479;10558;10559;10560;10561;10562;10563;14461;14462;14463;14464;14465;14466;14467;14468;14469;14470;21398;21399;21400;21401;21402;21403;21404;21405;21406;21407;21408;21409;21410;21411;21412;21413;21414;21415;21416;24541;24542;24543;24544;24545;24546;24547;24548;24549;24550;24551;24552;24553;24554;24555;24556;24557;24558;2…	4472;10563;14467;21403;21416;24545;24556;24562;25713;30053;52036;52232;54616;68515;68522;70776;96521;116838;116868;139643;139647;140467;156072;156706;156715;159753;168844;169805;172611;181416;225136	19;20;21;22;23	38;357;523;612;683
P35908;>Cuff_293_10306_3 [34 - 1950];CON__P35908;Q7Z794;CON__Q7Z794;>Cuff_293_10308_2 [30 - 1763];Q01546;>Cuff_293_10309_3 [55 - 1968];>Trin_293_266775_1 [55 - 585];Q14CN4-3;>Cuff_293_10301_1 [87 - 1493],Cuff_293_10303_1 [87 - 1493];Q14CN4-2;Q14CN4;CON__Q14CN4-1;>Cuff_293_10302_1 [87 - 1619],Cuff_293_10304_1 [87 - 1619];CON__Q6IME9;CON__P07744;CON__Q01546;H0YHD9;F8VS61	P35908;>Cuff_293_10306_3 [34 - 1950];CON__P35908	16;16;16;3;3;3;3;3;2;2;2;2;2;2;2;2;2;2;1;1	13;13;13;2;2;2;3;3;2;2;2;2;2;2;2;2;2;2;1;1	8;8;8;0;0;0;0;0;0;0;0;0;0;0;0;0;0;0;0;0	Keratin, type II cytoskeletal 2 epidermal	KRT2	>sp|P35908|K22E_HUMAN Keratin, type II cytoskeletal 2 epidermal OS=Homo sapiens GN=KRT2 PE=1 SV=2;>Cuff_293_10306_3 [34 - 1950];>P35908 SWISS-PROT:P35908 Tax_Id=9606 Gene_Symbol=KRT2 Keratin, type II cytoskeletal 2 epidermal	20	16	13	8	28.5	24.7	17.8	65.432	639	639;639;645;578;578;578;638;638;177;469;469;510;511;511;511;520;525;638;143;248	1.2032e-185	0.15624	0.18611	83.472	38	0.15495	0.19846	95.112	35	0.94608	0.83862	74.619	35	310280000	243480000	33576000	33226000			+	29	3147;10390;10391;11205;12974;13158;14503;15311;16641;16642;24332;28495;28565;29650;36283;39367	True;True;True;False;True;True;True;True;False;False;True;True;True;True;True;True	3374;11046;11047;11912;13809;14011;15430;16299;17714;17715;25934;30783;30862;32038;39080;42382	12354;12355;12356;12357;12358;12359;38485;38486;38487;38488;38489;38490;41372;41373;41374;41375;41376;41377;41378;41379;41380;41381;41382;41383;41384;41385;41386;41387;41388;41389;41390;48470;49230;54270;57647;63060;63061;63062;63063;63064;92362;108512;108839;108840;108841;108842;108843;108844;108845;108846;108847;108848;108849;113118;136786;136787;136788;136789;148768;148769;148770;148771;148772…	16652;16653;16654;16655;16656;16657;16658;52148;52149;52150;52151;52152;52153;52154;56088;56089;56090;56091;56092;56093;56094;56095;56096;56097;56098;56099;56100;56101;56102;56103;56104;56105;56106;56107;56108;56109;56110;56111;56112;65746;66736;73514;78169;85768;85769;85770;85771;85772;127295;148878;149367;149368;149369;149370;149371;149372;149373;149374;149375;149376;149377;149378;155161;187176…	16652;52148;52150;56107;65746;66736;73514;78169;85768;85772;127295;148878;149372;155161;187176;203783
P04264;>Cuff_293_10307_3 [60 - 1991];CON__P04264	P04264;>Cuff_293_10307_3 [60 - 1991];CON__P04264	30;30;29	30;30;29	20;20;19	Keratin, type II cytoskeletal 1	KRT1	>sp|P04264|K2C1_HUMAN Keratin, type II cytoskeletal 1 OS=Homo sapiens GN=KRT1 PE=1 SV=6;>Cuff_293_10307_3 [60 - 1991];>P04264 SWISS-PROT:P04264 Tax_Id=9606 Gene_Symbol=KRT1 Keratin, type II cytoskeletal 1	3	30	30	20	50.6	50.6	38.8	66.038	644	644;644;644	0	0.12764	0.14952	100.22	148	0.12487	0.1601	113.08	137	1.0188	1.025	96.461	137	2191200000	1579200000	332400000	279580000			+	30	772;3146;7126;11205;11206;11886;13060;14534;16641;16642;24330;24331;27506;28493;28494;28521;30833;33850;34280;34443;34678;34679;34792;37094;37095;37524;37747;37748;42672;43265	True;True;True;True;True;True;True;True;True;True;True;True;True;True;True;True;True;True;True;True;True;True;True;True;True;True;True;True;True;True	816;3373;7591;11912;11913;12656;13903;15462;17714;17715;25932;25933;29646;30781;30782;30810;33296;36475;36939;37112;37360;37361;37476;39944;39945;40397;40652;40653;45913;46544	2904;12353;27163;27164;41372;41373;41374;41375;41376;41377;41378;41379;41380;41381;41382;41383;41384;41385;41386;41387;41388;41389;41390;41391;43834;43835;43836;43837;43838;48766;48767;48768;48769;48770;48771;48772;48773;48774;48775;48776;48777;54376;54377;54378;54379;54380;54381;54382;63060;63061;63062;63063;63064;92359;92360;92361;104450;108507;108508;108509;108510;108511;108601;108602;108603;1…	3924;16651;36789;36790;56088;56089;56090;56091;56092;56093;56094;56095;56096;56097;56098;56099;56100;56101;56102;56103;56104;56105;56106;56107;56108;56109;56110;56111;56112;56113;56114;56115;56116;59320;59321;59322;59323;59324;59325;59326;66139;66140;66141;66142;66143;66144;66145;66146;66147;66148;66149;66150;66151;66152;66153;73668;73669;73670;73671;73672;73673;73674;85768;85769;85770;85771;8577…	3924;16651;36789;56107;56114;59323;66153;73669;85768;85772;127292;127294;143362;148871;148877;149018;160715;174723;177141;177970;179053;179069;179627;191571;191577;193892;194936;194949;221155;224087	24	493
H7C1I7;Q5VZL5-2;Q5VZL5-4;>Trin_293_128263_1 [584 - 5131];Q5VZL5;>Trin_293_128268_1 [426 - 5069];>Cuff_293_1031_1 [81 - 4724];Q5VZL5-3	H7C1I7;Q5VZL5-2;Q5VZL5-4;>Trin_293_128263_1 [584 - 5131];Q5VZL5;>Trin_293_128268_1 [426 - 5069];>Cuff_293_1031_1 [81 - 4724];Q5VZL5-3	6;6;6;6;6;6;6;5	6;6;6;6;6;6;6;5	6;6;6;6;6;6;6;5	Zinc finger MYM-type protein 4	ZMYM4	>tr|H7C1I7|H7C1I7_HUMAN Zinc finger MYM-type protein 4 (Fragment) OS=Homo sapiens GN=ZMYM4 PE=4 SV=1;>sp|Q5VZL5-2|ZMYM4_HUMAN Isoform 2 of Zinc finger MYM-type protein 4 OS=Homo sapiens GN=ZMYM4;>sp|Q5VZL5-4|ZMYM4_HUMAN Isoform 4 of Zinc finger MYM-type pr	8	6	6	6	6.4	6.4	6.4	134.31	1207	1207;1459;1516;1516;1548;1548;1548;1224	9.6621e-16	0.87908	1.0077	98.318	6	1.0443	1.2435	106.96	6	1.0136	0.98811	33.025	6	39388000	19771000	9076900	10540000				31	2285;17450;21030;22079;34251;34886	True;True;True;True;True;True	2433;18573;22396;23525;36909;37593	8904;66590;79751;83632;129364;131735	12045;90661;110461;115510;176930;180171	12045;90661;110461;115510;176930;180171
F5H8K9;>Cuff_293_10311_2 [59 - 1618];P19013;CON__P19013;H0YIC5	F5H8K9;>Cuff_293_10311_2 [59 - 1618];P19013;CON__P19013	6;6;6;6;2	3;3;3;3;1	2;2;2;2;0	Keratin, type II cytoskeletal 4	KRT4	>tr|F5H8K9|F5H8K9_HUMAN Keratin, type II cytoskeletal 4 OS=Homo sapiens GN=KRT4 PE=2 SV=1;>Cuff_293_10311_2 [59 - 1618];>sp|P19013|K2C4_HUMAN Keratin, type II cytoskeletal 4 OS=Homo sapiens GN=KRT4 PE=1 SV=4;>P19013 SWISS-PROT:P19013 Tax_Id=9606 Gene_Symbo	5	6	3	2	13.2	7.6	5.2	53.965	500	500;520;534;594;285	7.495e-28	0.27558	0.33068	76.025	3	0.21728	0.25754	124.02	3	0.62079	0.65525	186.02	3	5227500	3809100	555710	862700			+	32	3147;10390;28566;34279;39412;42864	False;False;True;False;True;True	3374;11046;30863;36938;42428;46119	12354;12355;12356;12357;12358;12359;38485;108850;129503;149018;162275	16652;16653;16654;16655;16656;16657;16658;52148;149379;177135;204078;222161	16652;52148;149379;177135;204078;222161
P05787;CON__P05787;>Trin_293_82804_5 [1758 - 310] (REVERSE SENSE),Trin_293_82806_7 [1758 - 310] (REVERSE SENSE);>Cuff_293_10314_2 [104 - 1552],Cuff_293_10316_3 [199 - 1647],Cuff_293_10317_3 [458 - 1906];P05787-2;>Cuff_293_10315_2 [21 - 1553];>Trin_293_82805_6 [1257 - 310] (REVERSE SENSE);F8VUG2;CON__H-INV:HIT000292931;F8VP67;Q9H552;CON__Q9H552;F8VRG4;CON__Q9DCV7;P08729;CON__Q3KNV1;CON__P08729;>Cu…	P05787;CON__P05787;>Trin_293_82804_5 [1758 - 310] (REVERSE SENSE),Trin_293_82806_7 [1758 - 310] (REVERSE SENSE);>Cuff_293_10314_2 [104 - 1552],Cuff_293_10316_3 [199 - 1647],Cuff_293_10317_3 [458 - 1906];P05787-2;>Cuff_293_10315_2 [21 - 1553];>Trin_293_82805_6 [1257 - 310] (REVERSE SENSE);F8VUG2	16;16;16;16;16;16;13;8;7;4;4;4;3;3;3;3;3;3;3;3;3;3;2;1;1	12;12;12;12;12;12;11;5;7;3;2;2;1;0;0;0;0;0;0;0;0;0;1;1;1	8;8;8;8;8;8;8;1;5;0;1;1;0;0;0;0;0;0;0;0;0;0;0;0;1	Keratin, type II cytoskeletal 8	KRT8	>sp|P05787|K2C8_HUMAN Keratin, type II cytoskeletal 8 OS=Homo sapiens GN=KRT8 PE=1 SV=7;>P05787 SWISS-PROT:P05787 Tax_Id=9606 Gene_Symbol=KRT8 Keratin, type II cytoskeletal 8;>Trin_293_82804_5 [1758 - 310] (REVERSE SENSE),Trin_293_82806_7 [1758 - 310	25	16	12	8	29.6	24	15.3	53.704	483	483;483;483;483;511;511;316;273;443;113;499;499;177;457;469;469;469;469;600;600;600;600;99;83;213	2.5277e-80	0.89878	1.0362	12.042	33	1.2349	1.5682	32.251	33	1.3558	1.2531	28.824	33	1368500000	464560000	372590000	531370000			+	33	3145;3324;3325;10390;10391;21890;23608;24796;24797;25377;26232;28521;31023;34451;36706;43266	True;True;True;False;False;True;False;True;True;True;True;False;True;True;True;True	3372;3558;3559;11046;11047;23322;25137;26427;26428;27048;27947;30810;33492;37120;39531;46545	12350;12351;12352;13080;13081;13082;13083;13084;13085;13086;13087;38485;38486;38487;38488;38489;38490;82965;82966;82967;82968;82969;82970;82971;89698;89699;89700;89701;89702;89703;89704;89705;89706;94031;94032;94033;94034;96243;96244;96245;96246;99678;108601;108602;108603;108604;108605;108606;108607;108608;108609;108610;108611;108612;108613;117873;130140;130141;138314;163758;163759	16648;16649;16650;17685;17686;17687;17688;17689;17690;17691;17692;52148;52149;52150;52151;52152;52153;52154;114649;114650;114651;114652;114653;114654;114655;114656;123748;123749;123750;123751;123752;123753;123754;123755;123756;129527;129528;129529;129530;129531;132362;132363;132364;132365;136951;136952;136953;149016;149017;149018;149019;149020;149021;149022;149023;149024;149025;149026;149027;1490…	16648;17685;17691;52148;52150;114651;123752;129528;129530;132365;136953;149018;161575;178034;189397;224097
F8VZY9;P05783;>Trin_293_58333_3 [177 - 1466],Trin_293_58334_2 [259 - 1548];>Cuff_293_10318_3 [70 - 1359],Cuff_293_10319_2 [116 - 1405];CON__P05784;>Cuff_293_10317_7 [465 - 196] (REVERSE SENSE)	F8VZY9;P05783;>Trin_293_58333_3 [177 - 1466],Trin_293_58334_2 [259 - 1548];>Cuff_293_10318_3 [70 - 1359],Cuff_293_10319_2 [116 - 1405]	12;12;12;12;4;1	11;11;11;11;3;1	10;10;10;10;2;1	Keratin, type I cytoskeletal 18	KRT18	>tr|F8VZY9|F8VZY9_HUMAN Keratin, type I cytoskeletal 18 OS=Homo sapiens GN=KRT18 PE=2 SV=1;>sp|P05783|K1C18_HUMAN Keratin, type I cytoskeletal 18 OS=Homo sapiens GN=KRT18 PE=1 SV=2;>Trin_293_58333_3 [177 - 1466],Trin_293_58334_2 [259 - 1548];>Cuff_29	6	12	11	10	27.6	25.8	23.5	43.774	391	391;430;430;430;423;90	3.136e-79	0.9372	1.0955	18.371	29	1.3339	1.708	22.957	29	1.4257	1.2742	17.122	29	815180000	252230000	231010000	331940000				34	3038;7051;19048;20992;21787;30048;30189;31738;31739;34551;34552;40147	True;True;True;False;True;True;True;True;True;True;True;True	3257;7515;20296;22356;23216;32449;32600;34257;34258;37225;37226;43216	11914;11915;11916;11917;11918;11919;11920;26804;26805;26806;72829;72830;72831;79587;79588;79589;79590;82682;82683;114335;114336;114337;114828;114829;114830;120196;120197;120198;120199;130441;130442;130443;152187	16035;16036;16037;16038;16039;16040;16041;36361;36362;36363;36364;36365;99289;99290;99291;110145;110146;110147;110148;110149;114294;114295;114296;156748;156749;156750;157394;157395;157396;157397;157398;164574;164575;164576;164577;178423;178424;178425;208426	16036;36365;99290;110149;114296;156749;157397;164575;164577;178423;178424;208426
P23588;>Cuff_293_10320_4 [207 - 2039];E7EX17;B4DS13;>Trin_293_61710_3 [3088 - 2000] (REVERSE SENSE);>Trin_293_61712_3 [3103 - 2000] (REVERSE SENSE);>Trin_293_61711_3 [719 - 3] (REVERSE SENSE);F8VX11;F8W0K0;F8VSC7;F8VP89;F8VRU1;F8VYE9	P23588;>Cuff_293_10320_4 [207 - 2039];E7EX17;B4DS13;>Trin_293_61710_3 [3088 - 2000] (REVERSE SENSE);>Trin_293_61712_3 [3103 - 2000] (REVERSE SENSE)	8;8;8;7;5;5;3;3;2;2;2;1;1	8;8;8;7;5;5;3;3;2;2;2;1;1	8;8;8;7;5;5;3;3;2;2;2;1;1	Eukaryotic translation initiation factor 4B	EIF4B	>sp|P23588|IF4B_HUMAN Eukaryotic translation initiation factor 4B OS=Homo sapiens GN=EIF4B PE=1 SV=2;>Cuff_293_10320_4 [207 - 2039];>tr|E7EX17|E7EX17_HUMAN Eukaryotic translation initiation factor 4B OS=Homo sapiens GN=EIF4B PE=2 SV=1;>tr|B4DS13|B4DS13_HUM	13	8	8	8	17.2	17.2	17.2	69.15	611	611;611;616;572;363;368;239;360;170;227;275;175;185	2.7474e-24	0.75108	0.89035	17.712	17	0.37413	0.42241	17.594	17	0.52947	0.50254	12.597	17	476130000	213790000	167430000	94905000				35	394;13784;32286;35605;35829;39091;39092;39417	True;True;True;True;True;True;True;True	417;14664;34827;38358;38589;42095;42096;42434	1439;1440;1441;1442;51713;51714;122206;134287;134288;135152;147629;147630;147631;149031;149032;149033;149034	1955;1956;1957;1958;1959;70103;70104;167141;167142;183753;183754;184917;202253;202254;202255;204094;204095;204096;204097;204098	1958;70103;167142;183753;184917;202253;202255;204098
Q9UBB6-2;>Trin_293_108665_5 [1046 - 3181];>Cuff_293_1034_3 [111 - 2246];Q9UBB6;>Trin_293_108670_5 [516 - 2702],Trin_293_108671_5 [788 - 2974];>Cuff_293_1033_3 [128 - 2314],Cuff_293_1035_3 [400 - 2586];Q9UBB6-3;>Trin_293_108669_5 [1046 - 2776];>Trin_293_108666_5 [788 - 2569],Trin_293_108673_5 [516 - 2297];>Trin_293_108668_1 [366 - 917];C9J5H8	Q9UBB6-2;>Trin_293_108665_5 [1046 - 3181];>Cuff_293_1034_3 [111 - 2246];Q9UBB6;>Trin_293_108670_5 [516 - 2702],Trin_293_108671_5 [788 - 2974];>Cuff_293_1033_3 [128 - 2314],Cuff_293_1035_3 [400 - 2586];Q9UBB6-3;>Trin_293_108669_5 [1046 - 2776];>Trin_293_108666_5 [788 - 2569],Trin_293_108673_5 [516 - 2297]	3;3;3;3;3;3;3;2;2;1;1	3;3;3;3;3;3;3;2;2;1;1	3;3;3;3;3;3;3;2;2;1;1	Neurochondrin	NCDN	>sp|Q9UBB6-2|NCDN_HUMAN Isoform 2 of Neurochondrin OS=Homo sapiens GN=NCDN;>Trin_293_108665_5 [1046 - 3181];>Cuff_293_1034_3 [111 - 2246];>sp|Q9UBB6|NCDN_HUMAN Neurochondrin OS=Homo sapiens GN=NCDN PE=1 SV=1;>Trin_293_108670_5 [516 - 2702],Trin_V4_29	11	3	3	3	4.9	4.9	4.9	77.242	712	712;712;712;729;729;729;731;577;594;184;244	9.8576e-27	0.68271	0.80158	167.09	6	0.29802	0.38504	104.11	6	0.43527	0.43014	96.807	6	161970000	32626000	105590000	23761000				36	16748;24104;41568	True;True;True	17829;25654;44750	63505;91516;91517;91518;91519;157448	86363;126139;126140;126141;126142;126143;215563	86363;126140;215563	25	351
Q99471;>Trin_293_210904_1 [577 - 116] (REVERSE SENSE);>Cuff_293_10341_1 [118 - 579];H3BMQ1;Q99471-3;>Cuff_293_10342_1 [118 - 444];H3BPF6	Q99471;>Trin_293_210904_1 [577 - 116] (REVERSE SENSE);>Cuff_293_10341_1 [118 - 579];H3BMQ1;Q99471-3;>Cuff_293_10342_1 [118 - 444];H3BPF6	4;4;4;3;3;3;3	4;4;4;3;3;3;3	4;4;4;3;3;3;3	Prefoldin subunit 5	PFDN5	>sp|Q99471|PFD5_HUMAN Prefoldin subunit 5 OS=Homo sapiens GN=PFDN5 PE=1 SV=2;>Trin_293_210904_1 [577 - 116] (REVERSE SENSE);>Cuff_293_10341_1 [118 - 579];>tr|H3BMQ1|H3BMQ1_HUMAN Prefoldin subunit 5 OS=Homo sapiens GN=PFDN5 PE=2 SV=1;>sp|Q99471-3|PFD5_HU	7	4	4	4	24.7	24.7	24.7	17.328	154	154;154;154;84;109;109;152	5.1076e-34	0.70044	0.85122	23.31	14	0.29833	0.39659	18.67	14	0.43491	0.44355	22.733	14	122570000	59627000	45800000	17145000				37	8914;18405;18406;19885	True;True;True;True	9476;9477;19609;19610;21187	33366;33367;33368;33369;33370;33371;70255;70256;70257;70258;70259;70260;70261;75829	45311;45312;45313;45314;45315;45316;95855;95856;95857;95858;95859;95860;95861;103995	45315;95856;95861;103995	26	70
Q9HB07;>Trin_293_211587_1 [311 - 1438];>Cuff_293_10343_1 [53 - 1180];F8VR84;F8VQQ3;H3BPH3	Q9HB07;>Trin_293_211587_1 [311 - 1438];>Cuff_293_10343_1 [53 - 1180];F8VR84;F8VQQ3	9;9;9;8;6;1	9;9;9;8;6;1	9;9;9;8;6;1	UPF0160 protein MYG1, mitochondrial	C12orf10	>sp|Q9HB07|MYG1_HUMAN UPF0160 protein MYG1, mitochondrial OS=Homo sapiens GN=C12orf10 PE=1 SV=2;>Trin_293_211587_1 [311 - 1438];>Cuff_293_10343_1 [53 - 1180];>tr|F8VR84|F8VR84_HUMAN UPF0160 protein MYG1, mitochondrial OS=Homo sapiens GN=C12orf10 PE=2 SV	6	9	9	9	27.7	27.7	27.7	42.449	376	376;376;376;213;301;130	9.5666e-37	0.84382	0.97898	16.315	35	0.44372	0.45969	27.224	35	0.51291	0.45674	16.934	35	821300000	355020000	306980000	159290000				38	2535;2599;11707;17072;21610;24455;24456;24663;43094	True;True;True;True;True;True;True;True;True	2703;2770;2771;12464;18168;23021;26068;26069;26287;46357	9912;9913;9914;9915;9916;9917;9918;10178;10179;10180;43128;43129;43130;43131;64946;81942;81943;81944;81945;81946;92902;92903;92904;92905;92906;92907;93606;93607;93608;93609;163054;163055;163056;163057;163058	13476;13477;13478;13479;13480;13481;13482;13806;13807;13808;58430;58431;58432;58433;88341;113315;113316;113317;113318;113319;128022;128023;128024;128025;128026;128027;128960;128961;128962;128963;223187;223188;223189;223190;223191	13478;13808;58433;88341;113318;128022;128024;128963;223190	27	221
Q9NRG9;>Trin_293_87481_6 [1689 - 52] (REVERSE SENSE);>Cuff_293_10345_2 [164 - 1801];>Trin_293_87486_6 [1811 - 480] (REVERSE SENSE);F8VZ44;Q9NRG9-2;>Trin_293_87484_6 [1590 - 52] (REVERSE SENSE);>Cuff_293_10344_2 [164 - 1702];>Trin_293_87480_6 [1712 - 480] (REVERSE SENSE);H3BU82;F8VUB6;>Trin_293_87483_6 [738 - 52] (REVERSE SENSE),Trin_293_87485_6 [738 - 52] (REVERSE SENSE);>Trin_293_87479_6 [860 - …	Q9NRG9;>Trin_293_87481_6 [1689 - 52] (REVERSE SENSE);>Cuff_293_10345_2 [164 - 1801];>Trin_293_87486_6 [1811 - 480] (REVERSE SENSE);F8VZ44;Q9NRG9-2;>Trin_293_87484_6 [1590 - 52] (REVERSE SENSE);>Cuff_293_10344_2 [164 - 1702];>Trin_293_87480_6 [1712 - 480] (REVERSE SENSE);H3BU82	12;12;12;11;9;9;9;9;8;7;4;3;2;1	12;12;12;11;9;9;9;9;8;7;4;3;2;1	12;12;12;11;9;9;9;9;8;7;4;3;2;1	Aladin	AAAS	>sp|Q9NRG9|AAAS_HUMAN Aladin OS=Homo sapiens GN=AAAS PE=1 SV=1;>Trin_293_87481_6 [1689 - 52] (REVERSE SENSE);>Cuff_293_10345_2 [164 - 1801];>Trin_293_87486_6 [1811 - 480] (REVERSE SENSE);>tr|F8VZ44|F8VZ44_HUMAN Aladin OS=Homo sapiens GN=AAAS PE=2 SV=	14	12	12	12	26.9	26.9	26.9	59.573	546	546;546;546;444;422;513;513;513;411;358;277;229;127;140	1.7224e-54	0.84825	0.99042	9.1679	28	1.0161	1.1294	36.819	28	1.2195	1.0911	35.488	28	861880000	284000000	248600000	329270000				39	4663;10411;14308;16199;17577;24055;36428;39647;41489;42439;42537;42616	True;True;True;True;True;True;True;True;True;True;True;True	4978;11067;15226;17251;18707;25604;39234;42683;44669;45670;45773;45856	18032;18033;38577;38578;38579;53617;53618;53619;61335;61336;61337;61338;67110;67111;67112;67113;67114;91377;91378;91379;137230;137231;149924;157221;160775;161112;161422;161423;161424	24367;24368;24369;52269;52270;52271;72651;72652;72653;72654;72655;72656;72657;83424;83425;83426;83427;91404;91405;91406;91407;91408;91409;125942;125943;125944;187813;187814;205358;205359;215289;220127;220555;220957;220958;220959	24369;52270;72652;83424;91409;125943;187813;205358;215289;220127;220555;220959
>Cuff_293_10348_4 [98 - 2308];G5E9M8;>Cuff_293_10350_4 [56 - 2389];P08047;>Trin_293_33370_9 [2793 - 439] (REVERSE SENSE);>Cuff_293_10349_4 [98 - 2452]	>Cuff_293_10348_4 [98 - 2308];G5E9M8;>Cuff_293_10350_4 [56 - 2389];P08047;>Trin_293_33370_9 [2793 - 439] (REVERSE SENSE);>Cuff_293_10349_4 [98 - 2452]	2;2;2;2;2;2	2;2;2;2;2;2	2;2;2;2;2;2	Transcription factor Sp1	SP1	>Cuff_293_10348_4 [98 - 2308];>tr|G5E9M8|G5E9M8_HUMAN DAN domain family member 5 OS=Homo sapiens GN=SP1 PE=2 SV=1;>Cuff_293_10350_4 [56 - 2389];>sp|P08047|SP1_HUMAN Transcription factor Sp1 OS=Homo sapiens GN=SP1 PE=1 SV=3;>Trin_293_33370_9 [2793 - 439]	6	2	2	2	5	5	5	75.823	737	737;778;778;785;785;785	7.9097e-15	0.82907	0.98289	23.598	3	0.71484	0.84716	21.076	3	0.86993	0.96525	1.0219	2	58159000	18019000	20793000	19347000				40	10292;41752	True;True	10944;44939	38071;38072;158134	51596;51597;51598;216501;216502	51598;216502
Q15366-6;>Trin_293_120235_4 [3532 - 4614];>Cuff_293_10358_1 [351 - 1433];Q15366-3;>Cuff_293_10362_1 [351 - 1436];>Trin_293_120234_4 [3532 - 4578];Q15366;>Trin_293_120230_4 [3532 - 4626];>Cuff_293_10357_1 [351 - 1445];Q15366-2;>Cuff_293_10361_1 [351 - 1448];>Trin_293_120229_4 [3532 - 4521];Q15366-4;>Cuff_293_10356_1 [351 - 1343];>Trin_293_120231_4 [3532 - 4590];B4DLC0;G3V0E8;>Trin_293_120228_4 [35…	Q15366-6;>Trin_293_120235_4 [3532 - 4614];>Cuff_293_10358_1 [351 - 1433];Q15366-3;>Cuff_293_10362_1 [351 - 1436];>Trin_293_120234_4 [3532 - 4578];Q15366;>Trin_293_120230_4 [3532 - 4626];>Cuff_293_10357_1 [351 - 1445];Q15366-2;>Cuff_293_10361_1 [351 - 1448];>Trin_293_120229_4 [3532 - 4521];Q15366-4;>Cuff_293_10356_1 [351 - 1343];>Trin_293_120231_4 [3532 - 4590];B4DLC0;G3V0E8;>Trin_293_120228_4 [35…	16;16;16;16;16;15;15;15;15;15;15;14;14;14;14;13;13;13;13;13;13;13;12;12;8;8;6;6;6;6;6;6;6;6;6;5;5;5;5;5;5;5;5;3;2;1	11;11;11;11;11;10;10;10;10;10;10;9;9;9;9;8;8;8;8;8;8;8;7;7;3;4;3;2;2;2;2;2;2;2;2;5;1;5;1;1;1;1;1;2;0;0	2;2;2;2;2;2;2;2;2;2;2;0;0;0;2;2;0;0;0;0;0;0;0;0;0;0;0;0;0;0;0;0;0;0;0;2;0;0;0;0;0;0;0;0;0;0	Poly(rC)-binding protein 2	PCBP2	>sp|Q15366-6|PCBP2_HUMAN Isoform 6 of Poly(rC)-binding protein 2 OS=Homo sapiens GN=PCBP2;>Trin_293_120235_4 [3532 - 4614];>Cuff_293_10358_1 [351 - 1433];>sp|Q15366-3|PCBP2_HUMAN Isoform 3 of Poly(rC)-binding protein 2 OS=Homo sapiens GN=PCBP2;>Cuff_293	46	16	11	2	61.5	47.6	6.4	38.15	361	361;361;361;362;362;349;365;365;365;366;366;330;331;331;353;301;318;318;318;334;335;335;322;322;158;160;202;233;291;351;361;370;371;371;371;184;266;310;322;345;345;346;346;112;64;36	5.424e-160	0.71899	0.83218	17.356	70	0.46193	0.55071	39.197	69	0.67834	0.62463	34.798	68	5096300000	2045600000	1761400000	1289400000				41	1038;1040;1838;9724;14847;14848;16237;16238;17407;17472;18088;22873;23897;26298;30007;30744	False;True;True;False;True;True;True;True;True;False;False;True;False;True;True;True	1093;1095;1096;1962;10345;10346;15805;15806;17289;17290;18528;18597;19271;24368;24369;25433;25434;28020;32407;33201;33202	3847;3851;3852;7224;7225;7226;7227;7228;7229;7230;7231;7232;7233;7234;7235;35974;35975;35976;35977;35978;35979;35980;35981;35982;35983;35984;35985;35986;35987;35988;35989;35990;35991;35992;35993;35994;35995;35996;35997;35998;35999;36000;36001;36002;36003;36004;55642;55643;55644;55645;55646;55647;55648;55649;55650;61492;61493;61494;61495;61496;61497;61498;61499;61500;61501;61502;61503;61504;66379;…	5182;5183;5184;5188;5189;9760;9761;9762;9763;9764;9765;9766;9767;9768;9769;9770;9771;9772;9773;9774;9775;9776;9777;9778;9779;9780;48781;48782;48783;48784;48785;48786;48787;48788;48789;48790;48791;48792;48793;48794;48795;48796;48797;48798;48799;48800;48801;48802;48803;48804;48805;48806;48807;48808;48809;48810;48811;75417;75418;75419;75420;75421;75422;75423;75424;75425;75426;83638;83639;83640;83641…	5183;5189;9777;48782;75420;75424;83641;83652;90331;90794;94211;119810;125210;137303;156591;160231	28;29;30;31;32;33	20;87;137;166;247;254
>Trin_293_59462_4 [1448 - 636] (REVERSE SENSE);P05549-5;>Trin_293_134912_5 [1835 - 543] (REVERSE SENSE);>Cuff_293_35090_3 [779 - 2071];P05549-6;>Cuff_293_35092_3 [115 - 1413];P05549;Q96SH1;>Trin_293_134893_5 [1859 - 543] (REVERSE SENSE),Trin_293_134896_5 [1859 - 543] (REVERSE SENSE),Trin_293_134909_5 [1859 - 543] (REVERSE SENSE);>Cuff_293_35091_2 [247 - 1563];Q6VUC0;>Cuff_293_1036_2 [209 - 1534];…	>Trin_293_59462_4 [1448 - 636] (REVERSE SENSE);P05549-5;>Trin_293_134912_5 [1835 - 543] (REVERSE SENSE);>Cuff_293_35090_3 [779 - 2071];P05549-6;>Cuff_293_35092_3 [115 - 1413];P05549;Q96SH1;>Trin_293_134893_5 [1859 - 543] (REVERSE SENSE),Trin_293_134896_5 [1859 - 543] (REVERSE SENSE),Trin_293_134909_5 [1859 - 543] (REVERSE SENSE);>Cuff_293_35091_2 [247 - 1563];Q6VUC0;>Cuff_293_1036_2 [209 - 1534];…	1;1;1;1;1;1;1;1;1;1;1;1;1;1;1	1;1;1;1;1;1;1;1;1;1;1;1;1;1;1	1;1;1;1;1;1;1;1;1;1;1;1;1;1;1	Transcription factor AP-2-alpha;Transcription factor AP-2-epsilon;Transcription factor AP-2-beta	TFAP2A;TFAP2E;TFAP2B	>Trin_293_59462_4 [1448 - 636] (REVERSE SENSE);>sp|P05549-5|AP2A_HUMAN Isoform 2 of Transcription factor AP-2-alpha OS=Homo sapiens GN=TFAP2A;>Trin_293_134912_5 [1835 - 543] (REVERSE SENSE);>Cuff_293_35090_3 [779 - 2071];>sp|P05549-6|AP2A_HUMAN Isofo	15	1	1	1	7.4	7.4	7.4	28.996	271	271;431;431;431;433;433;437;439;439;439;442;442;460;460;469	0.0021394	1.1984	1.4401	3.2223	3	1.3418	1.7838	10.905	3	1.0679	1.1839	6.3971	3	11611000	3247400	4140300	4223000				42	328	TRUE	348	1177;1178;1179	1595;1596;1597	1597
F8VYK6;>Trin_293_133955_6 [2229 - 1966] (REVERSE SENSE),Trin_293_133982_7 [1911 - 1648] (REVERSE SENSE),Trin_293_133987_5 [1783 - 1520] (REVERSE SENSE);F8VZZ7;>Trin_293_133959_6 [1629 - 1354] (REVERSE SENSE),Trin_293_133960_5 [1397 - 1122] (REVERSE SENSE),Trin_293_133976_6 [1311 - 1036] (REVERSE SENSE),Trin_293_133990_5 [1183 - 908] (REVERSE SENSE);>Trin_293_133961_7 [1974 - 1648] (REVERSE SENSE)…	F8VYK6;>Trin_293_133955_6 [2229 - 1966] (REVERSE SENSE),Trin_293_133982_7 [1911 - 1648] (REVERSE SENSE),Trin_293_133987_5 [1783 - 1520] (REVERSE SENSE);F8VZZ7;>Trin_293_133959_6 [1629 - 1354] (REVERSE SENSE),Trin_293_133960_5 [1397 - 1122] (REVERSE SENSE),Trin_293_133976_6 [1311 - 1036] (REVERSE SENSE),Trin_293_133990_5 [1183 - 908] (REVERSE SENSE);>Trin_293_133961_7 [1974 - 1648] (REVERSE SENSE)…	2;2;2;2;2;2;2;2;2;2;2;2;2;2;2;2;2;2;2;2;1;1	2;2;2;2;2;2;2;2;2;2;2;2;2;2;2;2;2;2;2;2;1;1	2;2;2;2;2;2;2;2;2;2;2;2;2;2;2;2;2;2;2;2;1;1	RISC-loading complex subunit TARBP2	TARBP2	>tr|F8VYK6|F8VYK6_HUMAN RISC-loading complex subunit TARBP2 OS=Homo sapiens GN=TARBP2 PE=2 SV=1;>Trin_293_133955_6 [2229 - 1966] (REVERSE SENSE),Trin_293_133982_7 [1911 - 1648] (REVERSE SENSE),Trin_293_133987_5 [1783 - 1520] (REVERSE SENSE);>tr|F8	22	2	2	2	31.8	31.8	31.8	9.3606	88	88;88;92;92;109;113;113;187;187;208;235;256;268;289;345;345;345;366;366;366;94;227	1.4912e-05	1.3322	1.5609	83.59	2	0.54426	0.84127	17.93	2	0.41912	0.53182	60.036	2	21022000	5741900	12025000	3255400				43	37916;42101	True;True	40835;45303	142984;159433	195936;218313;218314	195936;218313
P49721;>Trin_293_33555_1 [543 - 1145];>Cuff_293_1039_1 [413 - 1015];>Cuff_293_1038_1 [120 - 647];>Cuff_293_1037_1 [240 - 491]	P49721;>Trin_293_33555_1 [543 - 1145];>Cuff_293_1039_1 [413 - 1015];>Cuff_293_1038_1 [120 - 647];>Cuff_293_1037_1 [240 - 491]	14;14;14;12;8	14;14;14;12;8	14;14;14;12;8	Proteasome subunit beta type-2	PSMB2	>sp|P49721|PSB2_HUMAN Proteasome subunit beta type-2 OS=Homo sapiens GN=PSMB2 PE=1 SV=1;>Trin_293_33555_1 [543 - 1145];>Cuff_293_1039_1 [413 - 1015];>Cuff_293_1038_1 [120 - 647];>Cuff_293_1037_1 [240 - 491]	5	14	14	14	46.3	46.3	46.3	22.836	201	201;201;201;176;84	7.4151e-63	0.90584	1.0737	21.649	46	0.50449	0.78049	29.145	46	0.57542	0.53866	22.788	46	1384300000	547260000	517750000	319340000				44	4476;4477;9532;11028;17226;19415;27485;28207;28253;28526;32607;38886;38887;44647	True;True;True;True;True;True;True;True;True;True;True;True;True;True	4781;4782;10143;11725;18332;20690;29619;30474;30526;30815;35157;41876;41877;41878;41879;48021	17330;17331;17332;17333;17334;17335;17336;17337;17338;17339;17340;17341;35345;40851;40852;40853;40854;40855;40856;40857;65456;65457;65458;74232;104383;107497;107498;107499;107629;107630;107631;107632;107633;107634;108630;123510;146801;146802;146803;146804;146805;146806;146807;146808;146809;169049;169050	23383;23384;23385;23386;23387;23388;23389;23390;23391;23392;23393;23394;23395;23396;23397;47909;47910;55284;55285;55286;55287;55288;55289;55290;89027;89028;89029;89030;89031;89032;89033;89034;89035;101349;143281;147498;147499;147500;147501;147502;147679;147680;147681;147682;147683;147684;149055;168895;201126;201127;201128;201129;201130;201131;201132;201133;201134;201135;201136;201137;201138;23124…	23383;23385;47910;55285;89030;101349;143281;147502;147680;149055;168895;201133;201137;231243	34;35	28;69
P45973;>Cuff_293_10421_1 [319 - 891],Cuff_293_10422_1 [121 - 693],Cuff_293_10423_1 [167 - 739];>Trin_293_94102_1 [247 - 594];F8VNY3	P45973;>Cuff_293_10421_1 [319 - 891],Cuff_293_10422_1 [121 - 693],Cuff_293_10423_1 [167 - 739];>Trin_293_94102_1 [247 - 594]	12;12;6;4	12;12;6;4	12;12;6;4	Chromobox protein homolog 5	CBX5	>sp|P45973|CBX5_HUMAN Chromobox protein homolog 5 OS=Homo sapiens GN=CBX5 PE=1 SV=1;>Cuff_293_10421_1 [319 - 891],Cuff_293_10422_1 [121 - 693],Cuff_293_10423_1 [167 - 739];>Trin_293_94102_1 [247 - 594]	4	12	12	12	50.3	50.3	50.3	22.225	191	191;191;116;91	4.6825e-117	1.0306	1.2343	21.163	44	1.1964	1.7019	24.182	44	1.1662	1.197	28.319	44	891440000	251390000	305730000	334310000				45	6754;12966;14297;17264;20658;25943;25944;25945;28549;34906;42781;42784	True;True;True;True;True;True;True;True;True;True;True;True	7202;13801;15214;18372;18373;22009;27648;27649;27650;30844;30845;37615;46029;46032	25779;25780;25781;48416;48417;48418;48419;48420;53591;53592;65597;65598;65599;78465;78466;78467;78468;98381;98382;98383;98384;98385;98386;98387;98388;98389;98390;108714;108715;108716;108717;108718;108719;131801;131802;131803;131804;131805;161974;161975;161976;161977;161978;161979;161980;161985	34997;34998;34999;65659;65660;65661;65662;65663;65664;65665;65666;72620;72621;72622;89210;89211;89212;89213;108300;108301;108302;108303;108304;108305;108306;108307;108308;108309;135255;135256;135257;135258;135259;135260;135261;135262;135263;135264;135265;135266;135267;135268;135269;135270;135271;149176;149177;149178;149179;149180;149181;149182;149183;149184;149185;149186;149187;149188;149189;1491…	34999;65661;72621;89210;108302;135258;135269;135271;149185;180273;221708;221722	36;37;38	67;137;140
P09651;>Trin_293_71627_3 [2448 - 1333] (REVERSE SENSE);>Cuff_293_10426_3 [105 - 1220];F8W6I7;P09651-2;>Trin_293_71626_3 [2292 - 1333] (REVERSE SENSE);>Cuff_293_10425_3 [105 - 1064];P09651-3;>Cuff_293_10427_3 [60 - 1022];F8VZ49;Q32P51;>Cuff_293_12096_6 [1074 - 2033],Cuff_293_12097_5 [933 - 1892];F8VTQ5;H0YH80;F8W646;F8VYN5;>Cuff_293_5195_2 [98 - 439]	P09651;>Trin_293_71627_3 [2448 - 1333] (REVERSE SENSE);>Cuff_293_10426_3 [105 - 1220];F8W6I7;P09651-2;>Trin_293_71626_3 [2292 - 1333] (REVERSE SENSE);>Cuff_293_10425_3 [105 - 1064];P09651-3;>Cuff_293_10427_3 [60 - 1022];F8VZ49;Q32P51;>Cuff_293_12096_6 [1074 - 2033],Cuff_293_12097_5 [933 - 1892];F8VTQ5	32;32;32;31;31;31;31;29;29;22;19;19;16;15;13;10;2	32;32;32;31;31;31;31;29;29;22;19;19;16;15;13;10;2	31;31;31;30;30;30;30;28;28;22;18;18;16;14;13;10;1	Heterogeneous nuclear ribonucleoprotein A1;Heterogeneous nuclear ribonucleoprotein A1-like 2	HNRNPA1;HNRNPA1L2	>sp|P09651|ROA1_HUMAN Heterogeneous nuclear ribonucleoprotein A1 OS=Homo sapiens GN=HNRNPA1 PE=1 SV=5;>Trin_293_71627_3 [2448 - 1333] (REVERSE SENSE);>Cuff_293_10426_3 [105 - 1220];>tr|F8W6I7|F8W6I7_HUMAN Heterogeneous nuclear ribonucleoprotein A1 OS=Ho	17	32	32	31	70.7	70.7	68.8	38.746	372	372;372;372;307;320;320;320;267;321;231;320;320;145;191;156;113;114	0	0.81343	0.96122	22.798	612	0.94403	1.1766	37.327	612	1.1528	1.051	32.164	612	51178000000	17434000000	15695000000	18049000000				46	2466;7083;7662;7663;7670;12815;12816;12901;12902;13058;13067;13117;16715;16716;16871;20146;20604;22184;29140;29141;32312;32313;33576;33577;33947;34015;34016;34017;34370;35426;35544;35545	True;True;True;True;True;True;True;True;True;True;True;True;True;True;True;True;True;True;True;True;True;True;True;True;True;True;True;True;True;True;True;True	2630;7547;8166;8167;8174;13642;13643;13733;13734;13735;13901;13911;13969;17793;17794;17795;17957;21457;21948;23634;31480;31481;34854;34855;36186;36187;36583;36656;36657;36658;36659;36660;36661;37036;38165;38166;38290;38291	9588;9589;9590;26921;26922;26923;26924;26925;26926;26927;26928;26929;26930;26931;26932;26933;29021;29022;29023;29024;29025;29026;29027;29028;29029;29030;29031;29032;29033;29034;29035;29036;29037;29038;29039;29040;29041;29042;29043;29044;29045;29046;29047;29048;29049;29050;29051;29052;29053;29054;29055;29056;29057;29058;29091;29092;29093;29094;29095;29096;29097;29098;29099;29100;29101;29102;29103;…	13032;13033;13034;36495;36496;36497;36498;36499;36500;36501;36502;36503;36504;36505;36506;36507;36508;36509;36510;39303;39304;39305;39306;39307;39308;39309;39310;39311;39312;39313;39314;39315;39316;39317;39318;39319;39320;39321;39322;39323;39324;39325;39326;39327;39328;39329;39330;39331;39332;39333;39334;39335;39336;39337;39338;39339;39340;39341;39342;39343;39344;39345;39346;39347;39348;39401;394…	13033;36509;39327;39343;39413;64263;64343;65227;65238;66128;66235;66492;86139;86152;86927;105536;107974;116056;152435;152449;167272;167287;173355;173448;175272;175677;175700;175731;177631;182821;183366;183378	39;40;41	46;72;137
P61923;>Trin_293_211046_1 [72 - 602];>Cuff_293_10435_1 [75 - 605];F8VVA7;F8W651;F8VWL5;>Cuff_293_10434_1 [135 - 689];F8VXB1;F8VUC5;>Cuff_293_10436_1 [75 - 359];F8W156;F8VS17;>Cuff_293_10433_1 [75 - 554];F8VYZ4;F8VXR1;>Cuff_293_10431_1 [135 - 638];F8VYK5;B4DHZ0;>Cuff_293_10436_2 [136 - 513];B4DDX8;>Cuff_293_10432_1 [75 - 536]	P61923;>Trin_293_211046_1 [72 - 602];>Cuff_293_10435_1 [75 - 605];F8VVA7;F8W651;F8VWL5;>Cuff_293_10434_1 [135 - 689];F8VXB1;F8VUC5;>Cuff_293_10436_1 [75 - 359];F8W156;F8VS17;>Cuff_293_10433_1 [75 - 554];F8VYZ4;F8VXR1;>Cuff_293_10431_1 [135 - 638]	6;6;6;6;5;5;5;4;4;4;4;4;4;4;3;3;2;2;2;2;2	6;6;6;6;5;5;5;4;4;4;4;4;4;4;3;3;2;2;2;2;2	6;6;6;6;5;5;5;4;4;4;4;4;4;4;3;3;2;2;2;2;2	Coatomer subunit zeta-1	COPZ1	>sp|P61923|COPZ1_HUMAN Coatomer subunit zeta-1 OS=Homo sapiens GN=COPZ1 PE=1 SV=1;>Trin_293_211046_1 [72 - 602];>Cuff_293_10435_1 [75 - 605];>tr|F8VVA7|F8VVA7_HUMAN Coatomer subunit zeta-1 OS=Homo sapiens GN=COPZ1 PE=2 SV=1;>tr|F8W651|F8W651_HUMAN Coato	21	6	6	6	35	35	35	20.198	177	177;177;177;198;119;185;185;92;95;95;107;160;160;163;138;168;89;126;126;154;154	9.274e-106	0.79638	0.96854	11.328	21	0.42894	0.66448	18.161	20	0.53156	0.61617	15.463	20	314490000	135260000	122280000	56960000				47	1752;1753;12690;26774;39052;44598	True;True;True;True;True;True	1866;1867;13509;28585;42052;47972	6820;6821;6822;6823;6824;6825;6826;6827;47047;47048;47049;47050;47051;101609;101610;101611;101612;147451;147452;147453;147454;147455;168866	9238;9239;9240;9241;9242;9243;9244;9245;63613;63614;63615;63616;63617;63618;63619;63620;139506;139507;139508;139509;202044;202045;202046;202047;202048;202049;202050;202051;230989	9238;9242;63615;139506;202045;230989	42	1
Q6UX53;>Trin_293_156481_1 [257 - 988],Trin_293_156482_1 [257 - 988],Trin_293_156483_1 [257 - 988],Trin_293_156484_1 [257 - 988],Trin_293_156485_1 [257 - 988],Trin_293_156486_1 [257 - 988],Trin_293_156487_1 [257 - 988],Trin_293_156488_1 [257 - 988],Trin_293_156489_1 [257 - 988],Trin_293_156490_1 [257 - 988],Trin_293_156491_1 [257 - 988],Trin_293_156492_1 [257 - 988],Trin_293_156493_1 [257 - 988],T…	Q6UX53;>Trin_293_156481_1 [257 - 988],Trin_293_156482_1 [257 - 988],Trin_293_156483_1 [257 - 988],Trin_293_156484_1 [257 - 988],Trin_293_156485_1 [257 - 988],Trin_293_156486_1 [257 - 988],Trin_293_156487_1 [257 - 988],Trin_293_156488_1 [257 - 988],Trin_293_156489_1 [257 - 988],Trin_293_156490_1 [257 - 988],Trin_293_156491_1 [257 - 988],Trin_293_156492_1 [257 - 988],Trin_293_156493_1 [257 - 988],T…	3;3;3	3;3;3	3;3;3	Methyltransferase-like protein 7B	METTL7B	>sp|Q6UX53|MET7B_HUMAN Methyltransferase-like protein 7B OS=Homo sapiens GN=METTL7B PE=2 SV=2;>Trin_293_156481_1 [257 - 988],Trin_293_156482_1 [257 - 988],Trin_293_156483_1 [257 - 988],Trin_293_156484_1 [257 - 988],Trin_293_156485_1 [257 - 9	3	3	3	3	14.3	14.3	14.3	27.775	244	244;244;244	3.5084e-08	0.8751	1.0274	7.9499	5	0.85119	1.1755	22.982	5	0.98844	0.97678	11.823	5	28827000	9706300	10519000	8600900				48	15405;36186;41911	True;True;True	16398;38970;45104	58061;136505;158704;158705;158706;158707	78771;186770;217221;217222;217223;217224	78771;186770;217223	43	40
F8W099;F8W606;G8JLQ3;>Trin_293_208759_1 [344 - 120] (REVERSE SENSE);>Cuff_293_10478_1 [180 - 404],Cuff_293_10480_1 [516 - 740],Cuff_293_10481_1 [443 - 667];F8W036;>Cuff_293_10479_1 [19 - 384];P78537-2;>Trin_293_208760_1 [494 - 120] (REVERSE SENSE);F8VP73;P78537;>Cuff_293_10477_1 [19 - 477]	F8W099;F8W606;G8JLQ3;>Trin_293_208759_1 [344 - 120] (REVERSE SENSE);>Cuff_293_10478_1 [180 - 404],Cuff_293_10480_1 [516 - 740],Cuff_293_10481_1 [443 - 667];F8W036;>Cuff_293_10479_1 [19 - 384];P78537-2;>Trin_293_208760_1 [494 - 120] (REVERSE SENSE);F8VP73;P78537;>Cuff_293_10477_1 [19 - 477]	1;1;1;1;1;1;1;1;1;1;1;1	1;1;1;1;1;1;1;1;1;1;1;1	1;1;1;1;1;1;1;1;1;1;1;1	Biogenesis of lysosome-related organelles complex 1 subunit 1	BLOC1S1	>tr|F8W099|F8W099_HUMAN Uncharacterized protein OS=Homo sapiens PE=2 SV=1;>tr|F8W606|F8W606_HUMAN Biogenesis of lysosome-related organelles complex 1 subunit 1 OS=Homo sapiens GN=BLOC1S1 PE=2 SV=1;>tr|G8JLQ3|G8JLQ3_HUMAN Biogenesis of lysosome-related orga	12	1	1	1	25	25	25	5.1329	44	44;64;75;75;75;122;122;125;125;142;153;153	0.00016427	NaN	NaN	NaN	1	NaN	NaN	NaN	1	NaN	NaN	NaN	1	4379700	1526000	1500200	1353500				49	37607	TRUE	40492	141754	194260;194261	194260
Q9NX46;>Trin_293_96793_1 [358 - 1446];>Cuff_293_1048_1 [54 - 1142]	Q9NX46;>Trin_293_96793_1 [358 - 1446];>Cuff_293_1048_1 [54 - 1142]	6;6;6	6;6;6	6;6;6	Poly(ADP-ribose) glycohydrolase ARH3	ADPRHL2	>sp|Q9NX46|ARHL2_HUMAN Poly(ADP-ribose) glycohydrolase ARH3 OS=Homo sapiens GN=ADPRHL2 PE=1 SV=1;>Trin_293_96793_1 [358 - 1446];>Cuff_293_1048_1 [54 - 1142]	3	6	6	6	22.9	22.9	22.9	38.946	363	363;363;363	6.5865e-70	0.74675	0.88691	26.913	14	0.48269	0.65068	69.359	14	0.62112	0.59888	66.512	14	135610000	58510000	41671000	35429000				50	2557;4551;7259;16031;36632;38988	True;True;True;True;True;True	2725;4859;7730;17074;39450;39451;41984	10010;10011;17608;27613;60721;60722;60723;138106;138107;138108;138109;138110;147231;147232	13592;13593;13594;23766;37371;82529;82530;82531;189091;189092;189093;189094;189095;189096;201721;201722	13594;23766;37371;82529;189093;201721	44	81
F8VNT9;F8VV56;P08962-3;>Cuff_293_10484_1 [358 - 825],Cuff_293_10485_1 [218 - 685];P08962-2;F8W022;>Cuff_293_10486_2 [12 - 656],Cuff_293_10488_2 [147 - 791];F8VWK8;C9JV86;P08962;>Trin_293_127095_5 [5590 - 6303],Trin_293_127119_5 [5919 - 6632];>Cuff_293_10487_2 [142 - 855],Cuff_293_10489_2 [147 - 860],Cuff_293_10490_2 [194 - 907],Cuff_293_10491_2 [198 - 911],Cuff_293_10492_2 [404 - 1117]	F8VNT9;F8VV56;P08962-3;>Cuff_293_10484_1 [358 - 825],Cuff_293_10485_1 [218 - 685];P08962-2;F8W022;>Cuff_293_10486_2 [12 - 656],Cuff_293_10488_2 [147 - 791];F8VWK8;C9JV86;P08962;>Trin_293_127095_5 [5590 - 6303],Trin_293_127119_5 [5919 - 6632];>Cuff_293_10487_2 [142 - 855],Cuff_293_10489_2 [147 - 860],Cuff_293_10490_2 [194 - 907],Cuff_293_10491_2 [198 - 911],Cuff_293_10492_2 [404 - 1117]	1;1;1;1;1;1;1;1;1;1;1;1	1;1;1;1;1;1;1;1;1;1;1;1	1;1;1;1;1;1;1;1;1;1;1;1	CD63 antigen	CD63	>tr|F8VNT9|F8VNT9_HUMAN CD63 antigen (Fragment) OS=Homo sapiens GN=CD63 PE=2 SV=1;>tr|F8VV56|F8VV56_HUMAN CD63 antigen OS=Homo sapiens GN=CD63 PE=2 SV=1;>sp|P08962-3|CD63_HUMAN Isoform 3 of CD63 antigen OS=Homo sapiens GN=CD63;>Cuff_293_10484_1 [358 - 825]	12	1	1	1	7.5	7.5	7.5	14.265	133	133;145;156;156;215;215;215;217;236;238;238;238	0.0013278	0.99683	1.1863	8.8777	5	0.58383	0.73846	24.575	5	0.57774	0.54884	13.827	5	31847000	12027000	11569000	8251500				51	41129	TRUE	44283	155864;155865;155866;155867;155868	213439;213440;213441;213442;213443	213440
P82979;>Trin_293_105543_6 [2365 - 1736] (REVERSE SENSE),Trin_293_105546_8 [4843 - 4214] (REVERSE SENSE),Trin_293_105548_8 [2365 - 1736] (REVERSE SENSE),Trin_293_105549_10 [4843 - 4214] (REVERSE SENSE);>Cuff_293_10495_1 [56 - 685],Cuff_293_10496_1 [56 - 685];F8VZQ9;H0YHG0;Q567R9;>Cuff_293_10494_1 [189 - 638];F8VS12	P82979;>Trin_293_105543_6 [2365 - 1736] (REVERSE SENSE),Trin_293_105546_8 [4843 - 4214] (REVERSE SENSE),Trin_293_105548_8 [2365 - 1736] (REVERSE SENSE),Trin_293_105549_10 [4843 - 4214] (REVERSE SENSE);>Cuff_293_10495_1 [56 - 685],Cuff_293_10496_1 [56 - 685];F8VZQ9;H0YHG0;Q567R9;>Cuff_293_10494_1 [189 - 638]	14;14;14;11;11;9;9;5	14;14;14;11;11;9;9;5	14;14;14;11;11;9;9;5	SAP domain-containing ribonucleoprotein	SARNP;CIP29	>sp|P82979|SARNP_HUMAN SAP domain-containing ribonucleoprotein OS=Homo sapiens GN=SARNP PE=1 SV=3;>Trin_293_105543_6 [2365 - 1736] (REVERSE SENSE),Trin_293_105546_8 [4843 - 4214] (REVERSE SENSE),Trin_293_105548_8 [2365 - 1736] (REVERSE SENSE),Trin	8	14	14	14	51.4	51.4	51.4	23.671	210	210;210;210;213;523;150;150;52	9.2629e-135	0.86288	1.033	12.659	53	0.84563	1.2364	19.331	53	1.0045	0.99606	21.845	53	2666800000	956960000	859640000	850170000				52	3535;3536;9543;10847;10848;10849;10860;11534;11535;13365;13842;18883;21113;23318	True;True;True;True;True;True;True;True;True;True;True;True;True;True	3785;3786;10155;11534;11535;11536;11547;12281;12282;14229;14723;20118;22484;24837	13986;13987;13988;13989;13990;35386;35387;35388;35389;35390;40185;40186;40187;40188;40189;40190;40191;40192;40193;40194;40195;40215;40216;40217;40218;40219;42544;42545;42546;42547;42548;42549;50087;50088;50089;50090;50091;51942;51943;72202;72203;72204;72205;72206;72207;72208;72209;72210;72211;80015;80016;80017;80018;80019;80020;88643	18891;18892;18893;18894;18895;47968;47969;47970;47971;47972;54391;54392;54393;54394;54395;54396;54397;54398;54399;54400;54401;54402;54403;54404;54405;54406;54407;54408;54409;54441;54442;54443;54444;54445;57644;57645;57646;57647;57648;57649;57650;57651;57652;57653;57654;57655;57656;67939;67940;67941;67942;67943;67944;70394;70395;70396;70397;70398;98421;98422;98423;98424;98425;98426;98427;98428;984…	18892;18895;47972;54394;54401;54407;54442;57644;57652;67943;70396;98427;110806;122293
>Trin_293_197524_7 [4595 - 3432] (REVERSE SENSE);Q9UQ88-5;>Trin_293_197550_12 [4501 - 3311] (REVERSE SENSE),Trin_293_197579_12 [4515 - 3325] (REVERSE SENSE);>Trin_293_197527_6 [4721 - 3432] (REVERSE SENSE);Q9UQ88-10;P21127-12;P21127-4;P21127-5;>Cuff_293_106_2 [587 - 2164],Cuff_293_112_2 [611 - 2188];P21127-10;J3QL65;>Cuff_293_116_3 [250 - 2454];>Cuff_293_107_3 [234 - 2438];P21127-6;J3KTL7;Q5QPR4;…	>Trin_293_197524_7 [4595 - 3432] (REVERSE SENSE);Q9UQ88-5;>Trin_293_197550_12 [4501 - 3311] (REVERSE SENSE),Trin_293_197579_12 [4515 - 3325] (REVERSE SENSE);>Trin_293_197527_6 [4721 - 3432] (REVERSE SENSE);Q9UQ88-10;P21127-12;P21127-4;P21127-5;>Cuff_293_106_2 [587 - 2164],Cuff_293_112_2 [611 - 2188];P21127-10;J3QL65;>Cuff_293_116_3 [250 - 2454];>Cuff_293_107_3 [234 - 2438];P21127-6;J3KTL7;Q5QPR4;…	6;6;6;6;6;6;6;6;6;6;6;6;6;6;6;6;6;6;6;6;6;6;6;6;6;6;6;6;6;6;6;6;6;6;6;6;6;4;4;4;4;4;3;3;3;3;3;2;2;2;2;2	6;6;6;6;6;6;6;6;6;6;6;6;6;6;6;6;6;6;6;6;6;6;6;6;6;6;6;6;6;6;6;6;6;6;6;6;6;4;4;4;4;4;3;3;3;3;3;2;2;2;2;2	6;6;6;6;6;6;6;6;6;6;6;6;6;6;6;6;6;6;6;6;6;6;6;6;6;6;6;6;6;6;6;6;6;6;6;6;6;4;4;4;4;4;3;3;3;3;3;2;2;2;2;2	Cyclin-dependent kinase 11A;Cyclin-dependent kinase 11B	CDK11B;CDK11A	>Trin_293_197524_7 [4595 - 3432] (REVERSE SENSE);>sp|Q9UQ88-5|CD11A_HUMAN Isoform SV7 of Cyclin-dependent kinase 11A OS=Homo sapiens GN=CDK11A;>Trin_293_197550_12 [4501 - 3311] (REVERSE SENSE),Trin_293_197579_12 [4515 - 3325] (REVERSE SENSE);>Trin	52	6	6	6	19.1	19.1	19.1	44.204	388	388;397;397;430;439;439;461;526;526;565;618;735;735;738;738;746;746;746;748;769;770;770;770;772;772;778;779;779;780;780;780;781;782;783;783;785;795;160;202;316;531;533;125;167;278;287;498;166;167;175;244;253	7.6176e-21	0.96557	1.1032	15.764	11	0.97231	1.1685	9.9453	11	0.97503	1.0121	10.804	11	117510000	39339000	39123000	39048000				53	3031;9861;16595;18523;19220;35932	True;True;True;True;True;True	3250;10490;17667;19732;20479;38697	11888;36492;62920;62921;62922;62923;62924;70721;73526;135544;135545	15994;49454;49455;49456;49457;85565;85566;85567;85568;85569;96418;100230;185470;185471;185472;185473	15994;49456;85568;96418;100230;185472
Q9BRP8-2;>Cuff_293_10508_1 [17 - 625];Q9BRP8;>Trin_293_211969_1 [663 - 1274];>Cuff_293_10509_1 [153 - 764]	Q9BRP8-2;>Cuff_293_10508_1 [17 - 625];Q9BRP8;>Trin_293_211969_1 [663 - 1274];>Cuff_293_10509_1 [153 - 764]	1;1;1;1;1	1;1;1;1;1	1;1;1;1;1	Partner of Y14 and mago	WIBG	>sp|Q9BRP8-2|WIBG_HUMAN Isoform 2 of Partner of Y14 and mago OS=Homo sapiens GN=WIBG;>Cuff_293_10508_1 [17 - 625];>sp|Q9BRP8|WIBG_HUMAN Partner of Y14 and mago OS=Homo sapiens GN=WIBG PE=1 SV=1;>Trin_293_211969_1 [663 - 1274];>Cuff_293_10509_1 [153 - 76	5	1	1	1	8.9	8.9	8.9	22.704	203	203;203;204;204;204	3.0044e-59	0.75714	0.89796	1.8001	2	0.42335	0.56033	1.6604	2	0.55914	0.56315	3.4006	2	16078000	7324300	5674700	3079000				54	349	TRUE	369	1239;1240	1684;1685	1685
P24941-2;>Cuff_293_10520_2 [238 - 1029];P24941;>Trin_293_129374_2 [230 - 1123];>Cuff_293_10519_2 [238 - 1131];G3V5T9;E7ESI2;G3V317;Q00526;>Trin_293_121480_4 [4765 - 5679],Trin_293_121486_5 [4765 - 5679];>Cuff_293_19341_1 [17 - 991];>Trin_293_121482_4 [5764 - 6762],Trin_293_121484_4 [5603 - 6601],Trin_293_121492_5 [5603 - 6601];>Cuff_293_19340_3 [1753 - 2751];K7ELV5;>Trin_293_121475_4 [4926 - 5510…	P24941-2;>Cuff_293_10520_2 [238 - 1029];P24941;>Trin_293_129374_2 [230 - 1123];>Cuff_293_10519_2 [238 - 1131];G3V5T9;E7ESI2	13;13;13;13;13;13;9;3;3;3;3;3;3;2;2;2;2;2;2;1	11;11;11;11;11;11;7;2;1;1;1;1;1;0;0;1;0;0;1;0	11;11;11;11;11;11;7;2;1;1;1;1;1;0;0;1;0;0;1;0	Cyclin-dependent kinase 2	CDK2	>sp|P24941-2|CDK2_HUMAN Isoform 2 of Cyclin-dependent kinase 2 OS=Homo sapiens GN=CDK2;>Cuff_293_10520_2 [238 - 1029];>sp|P24941|CDK2_HUMAN Cyclin-dependent kinase 2 OS=Homo sapiens GN=CDK2 PE=1 SV=2;>Trin_293_129374_2 [230 - 1123];>Cuff_293_10519_2 [23	20	13	11	11	57.2	50	50	30.035	264	264;264;298;298;298;346;238;39;305;305;325;333;333;165;195;213;227;255;265;67	1.2124e-117	0.73121	0.88418	26.918	35	0.48456	0.67767	45.209	35	0.64024	0.7269	32.845	35	508530000	211290000	169770000	127470000				55	2182;6038;8931;11416;16942;18492;21058;21743;23553;25758;28498;34656;37476	True;True;True;True;False;True;False;True;True;True;True;True;True	2325;6436;9494;12143;12144;18033;19701;22427;23167;25079;27455;30786;37333;40345;40346	8541;8542;8543;8544;8545;23074;23075;23076;23077;23078;23079;33402;42084;42085;42086;42087;42088;64325;64326;64327;64328;64329;70580;70581;70582;79858;79859;79860;79861;79862;79863;79864;82489;82490;82491;82492;89529;89530;89531;97614;97615;108521;130850;130851;130852;141282;141283;141284	11575;11576;11577;11578;11579;11580;31352;31353;31354;31355;31356;31357;31358;31359;31360;31361;31362;45362;57037;57038;57039;57040;57041;87499;87500;87501;87502;87503;87504;87505;87506;87507;87508;87509;96254;96255;96256;96257;96258;110611;110612;110613;110614;110615;110616;110617;114055;114056;114057;114058;123524;123525;123526;123527;123528;134188;134189;134190;148887;148888;178925;178926;1789…	11580;31356;45362;57041;87503;96255;110616;114056;123527;134188;148887;178927;193646	45;46	91;199
P61020;>Cuff_293_10522_1 [181 - 825],Cuff_293_10524_1 [222 - 866];P61020-2;>Cuff_293_10521_1 [181 - 702],Cuff_293_10523_1 [222 - 743];F8VUA5;>Trin_293_32938_1 [53 - 436]	P61020;>Cuff_293_10522_1 [181 - 825],Cuff_293_10524_1 [222 - 866];P61020-2;>Cuff_293_10521_1 [181 - 702],Cuff_293_10523_1 [222 - 743];F8VUA5;>Trin_293_32938_1 [53 - 436]	7;7;5;5;4;4	4;4;2;2;1;4	4;4;2;2;1;4	Ras-related protein Rab-5B	RAB5B	>sp|P61020|RAB5B_HUMAN Ras-related protein Rab-5B OS=Homo sapiens GN=RAB5B PE=1 SV=1;>Cuff_293_10522_1 [181 - 825],Cuff_293_10524_1 [222 - 866];>sp|P61020-2|RAB5B_HUMAN Isoform 2 of Ras-related protein Rab-5B OS=Homo sapiens GN=RAB5B;>Cuff_293_10521_1 [181	6	7	4	4	42.3	27.4	27.4	23.707	215	215;215;174;174;115;128	6.2538e-84	0.82358	0.98304	50.615	14	0.67818	0.95892	16.239	14	0.85547	0.85111	60.25	14	294810000	92294000	143970000	58547000				56	10636;12441;26130;30214;33553;36398;43618	False;True;False;True;True;True;False	11303;13244;27839;32626;36162;39202;39203;46923;46924	39358;39359;39360;39361;39362;39363;39364;39365;39366;45968;45969;99203;99204;99205;99206;99207;114925;114926;126706;126707;126708;126709;137148;137149;137150;137151;137152;137153;165112;165113;165114;165115;165116;165117;165118;165119;165120;165121;165122;165123	53303;53304;53305;53306;53307;53308;53309;53310;53311;62138;62139;136338;136339;136340;136341;136342;157547;157548;157549;157550;173218;173219;173220;173221;173222;187676;187677;187678;187679;187680;187681;187682;187683;187684;187685;187686;187687;187688;187689;225861;225862;225863;225864;225865;225866;225867;225868;225869;225870;225871;225872	53305;62139;136338;157547;173219;187686;225871	47;48	88;168
P51687;>Trin_293_113908_4 [2301 - 667] (REVERSE SENSE),Trin_293_113909_4 [2301 - 667] (REVERSE SENSE),Trin_293_113912_5 [2301 - 667] (REVERSE SENSE);>Cuff_293_10525_1 [327 - 1961],Cuff_293_10526_1 [201 - 1835],Cuff_293_10527_1 [92 - 1726];>Trin_293_113911_4 [2322 - 667] (REVERSE SENSE)	P51687;>Trin_293_113908_4 [2301 - 667] (REVERSE SENSE),Trin_293_113909_4 [2301 - 667] (REVERSE SENSE),Trin_293_113912_5 [2301 - 667] (REVERSE SENSE);>Cuff_293_10525_1 [327 - 1961],Cuff_293_10526_1 [201 - 1835],Cuff_293_10527_1 [92 - 1726];>Trin_293_113911_4 [2322 - 667] (REVERSE SENSE)	1;1;1;1	1;1;1;1	1;1;1;1	Sulfite oxidase, mitochondrial	SUOX	>sp|P51687|SUOX_HUMAN Sulfite oxidase, mitochondrial OS=Homo sapiens GN=SUOX PE=1 SV=2;>Trin_293_113908_4 [2301 - 667] (REVERSE SENSE),Trin_293_113909_4 [2301 - 667] (REVERSE SENSE),Trin_293_113912_5 [2301 - 667] (REVERSE SENSE);>Cuff_293_10525_1	4	1	1	1	5.5	5.5	5.5	60.282	545	545;545;545;552	2.0092e-06	NaN	NaN	NaN	1	NaN	NaN	NaN	1	NaN	NaN	NaN	1	5466700	3717500	789630	959550				57	41274	TRUE	44446	156494	214303	214303
P62854;>Trin_293_209190_1 [354 - 698];>Cuff_293_10529_1 [266 - 610];Q5JNZ5;>Cuff_293_43620_1 [137 - 481]	P62854;>Trin_293_209190_1 [354 - 698];>Cuff_293_10529_1 [266 - 610];Q5JNZ5;>Cuff_293_43620_1 [137 - 481]	5;5;5;4;4	5;5;5;4;4	5;5;5;4;4	40S ribosomal protein S26;Putative 40S ribosomal protein S26-like 1	RPS26;RPS26P11	>sp|P62854|RS26_HUMAN 40S ribosomal protein S26 OS=Homo sapiens GN=RPS26 PE=1 SV=3;>Trin_293_209190_1 [354 - 698];>Cuff_293_10529_1 [266 - 610];>sp|Q5JNZ5|RS26L_HUMAN Putative 40S ribosomal protein S26-like 1 OS=Homo sapiens GN=RPS26P11 PE=5 SV=1;>Cuff_	5	5	5	5	44.3	44.3	44.3	13.015	115	115;115;115;115;115	4.6243e-33	0.74528	0.92546	25.414	19	0.56798	0.71104	38.064	19	0.69708	0.70717	28.015	19	793610000	322170000	276060000	195370000				58	5711;11740;22891;28437;29800	True;True;True;True;True	6092;12498;24387;30719;32194	21900;21901;21902;21903;21904;21905;43253;43254;86948;86949;86950;86951;86952;86953;108332;108333;108334;108335;113621;113622	29633;29634;29635;29636;29637;29638;29639;29640;29641;29642;58584;58585;119953;119954;119955;119956;119957;119958;119959;119960;119961;148604;148605;148606;148607;155840;155841	29634;58584;119953;148605;155840	49	115
O43617;>Trin_293_57200_2 [177 - 716];>Cuff_293_1053_2 [137 - 676];>Cuff_293_1050_2 [137 - 700];O43617-2;>Trin_293_57199_2 [343 - 744];>Cuff_293_1051_2 [520 - 921],Cuff_293_1056_2 [268 - 669];A6NKE1;>Cuff_293_1054_1 [436 - 723];>Cuff_293_1052_1 [137 - 478]	O43617;>Trin_293_57200_2 [177 - 716];>Cuff_293_1053_2 [137 - 676];>Cuff_293_1050_2 [137 - 700];O43617-2;>Trin_293_57199_2 [343 - 744];>Cuff_293_1051_2 [520 - 921],Cuff_293_1056_2 [268 - 669];A6NKE1	8;8;8;7;6;6;6;5;3;3	8;8;8;7;6;6;6;5;3;3	8;8;8;7;6;6;6;5;3;3	Trafficking protein particle complex subunit 3	TRAPPC3	>sp|O43617|TPPC3_HUMAN Trafficking protein particle complex subunit 3 OS=Homo sapiens GN=TRAPPC3 PE=1 SV=1;>Trin_293_57200_2 [177 - 716];>Cuff_293_1053_2 [137 - 676];>Cuff_293_1050_2 [137 - 700];>sp|O43617-2|TPPC3_HUMAN Isoform 2 of Trafficking protein	10	8	8	8	45.6	45.6	45.6	20.274	180	180;180;180;188;134;134;134;118;96;114	2.661e-46	0.82108	0.99087	10.675	21	0.41052	0.582	35.254	21	0.52169	0.5236	33.36	21	447550000	198080000	164690000	84784000				59	4394;7077;7078;12134;12397;22957;26954;32379	True;True;True;True;True;True;True;True	4699;7541;7542;12917;13196;13197;13198;24454;28832;34924	17069;26899;26900;44724;44725;44726;44727;44728;44729;45776;45777;45778;45779;45780;45781;87259;87260;87261;87262;87263;87264;102275;122645	22987;36469;36470;36471;60531;60532;60533;60534;60535;60536;61902;61903;61904;61905;61906;61907;61908;61909;120373;120374;120375;120376;120377;120378;140435;167746	22987;36469;36471;60533;61906;120373;140435;167746	50;51	141;144
Q9UQ80;>Trin_293_33166_3 [2688 - 1507] (REVERSE SENSE);>Cuff_293_10532_1 [420 - 1601];F8VR77;F8W0A3;H0YIN7;>Cuff_293_30890_3 [1842 - 2747];F8VZ69;>Cuff_293_30890_2 [1459 - 1692]	Q9UQ80;>Trin_293_33166_3 [2688 - 1507] (REVERSE SENSE);>Cuff_293_10532_1 [420 - 1601];F8VR77	26;26;26;15;9;8;7;4;2	26;26;26;15;9;8;7;4;2	26;26;26;15;9;8;7;4;2	Proliferation-associated protein 2G4	PA2G4	>sp|Q9UQ80|PA2G4_HUMAN Proliferation-associated protein 2G4 OS=Homo sapiens GN=PA2G4 PE=1 SV=3;>Trin_293_33166_3 [2688 - 1507] (REVERSE SENSE);>Cuff_293_10532_1 [420 - 1601];>tr|F8VR77|F8VR77_HUMAN Proliferation-associated protein 2G4 OS=Homo sapiens GN	9	26	26	26	62.7	62.7	62.7	43.786	394	394;394;394;284;187;163;302;65;78	0	0.81241	0.95056	13.678	151	0.5227	0.69719	35.398	150	0.6302	0.66254	34.832	151	12703000000	4873600000	4552900000	3276100000				60	226;1075;1076;2334;8013;10484;12013;12554;13276;15198;15199;18887;18888;19752;26112;32239;33341;33342;33533;33815;33816;34773;36336;37205;37206;39008	True;True;True;True;True;True;True;True;True;True;True;True;True;True;True;True;True;True;True;True;True;True;True;True;True;True	237;1133;1134;2485;8527;11143;12788;12789;12790;13365;13366;13367;14134;16180;16181;20123;20124;20125;21047;27820;34777;35935;35936;36138;36139;36438;36439;37457;39137;40059;40060;42005;42006	783;784;785;786;787;788;789;790;791;792;793;794;3962;3963;3964;3965;3966;3967;3968;3969;3970;3971;3972;3973;9094;30124;30125;30126;30127;38799;38800;38801;44284;44285;44286;44287;44288;44289;44290;44291;44292;46500;46501;46502;49760;49761;49762;49763;49764;49765;49766;57102;57103;57104;57105;57106;57107;57108;57109;57110;57111;57112;57113;72224;72225;72226;72227;72228;72229;72230;72231;72232;7223…	1057;1058;1059;1060;1061;1062;1063;1064;1065;1066;1067;1068;1069;1070;5342;5343;5344;5345;5346;5347;5348;5349;5350;5351;5352;5353;5354;12298;40812;40813;40814;40815;40816;52553;52554;52555;59937;59938;59939;59940;59941;59942;59943;59944;59945;59946;59947;62819;62820;62821;62822;62823;62824;62825;62826;67460;67461;67462;67463;67464;67465;67466;67467;67468;67469;67470;67471;67472;67473;67474;77385;…	1062;5346;5353;12298;40813;52554;59937;62820;67463;77396;77400;98448;98456;103210;136219;166866;172213;172217;173130;174567;174568;179534;187393;192217;192224;201842	52;53;54;55;56;57;58	55;57;185;276;326;331;347
Q9BSJ8;>Trin_293_35425_2 [1568 - 4879];>Cuff_293_10537_2 [119 - 3430];Q9BSJ8-2;>Trin_293_35426_1 [1568 - 4909];>Cuff_293_10536_1 [119 - 3460];F8VZB1	Q9BSJ8;>Trin_293_35425_2 [1568 - 4879];>Cuff_293_10537_2 [119 - 3430];Q9BSJ8-2;>Trin_293_35426_1 [1568 - 4909];>Cuff_293_10536_1 [119 - 3460]	29;29;29;29;29;29;6	29;29;29;29;29;29;6	29;29;29;29;29;29;6	Extended synaptotagmin-1	ESYT1	>sp|Q9BSJ8|ESYT1_HUMAN Extended synaptotagmin-1 OS=Homo sapiens GN=ESYT1 PE=1 SV=1;>Trin_293_35425_2 [1568 - 4879];>Cuff_293_10537_2 [119 - 3430];>sp|Q9BSJ8-2|ESYT1_HUMAN Isoform 2 of Extended synaptotagmin-1 OS=Homo sapiens GN=ESYT1;>Trin_293_35426_	7	29	29	29	37	37	37	122.85	1104	1104;1104;1104;1114;1114;1114;88	2.3799e-266	0.88458	1.0148	13.688	99	0.89989	1.0243	20.138	99	1.0131	0.96848	18.815	99	2801900000	1008700000	886920000	906300000				61	799;2500;4042;8943;8944;10678;14466;14506;15594;17172;17173;18932;20299;20440;22059;23439;24171;25776;25824;25854;29846;31101;33014;37262;37626;39543;40868;41554;42706	True;True;True;True;True;True;True;True;True;True;True;True;True;True;True;True;True;True;True;True;True;True;True;True;True;True;True;True;True	845;2665;4324;9506;9507;11351;15390;15433;16598;18275;18276;20173;21621;21774;23503;24961;25725;27473;27523;27557;32241;33571;35586;35587;40121;40513;42570;43991;44736;45947	3013;9711;9712;9713;9714;9715;9716;9717;9718;9719;9720;9721;15948;15949;15950;15951;15952;33426;33427;33428;33429;33430;39550;39551;39552;54150;54151;54152;54153;54154;54273;58878;65231;65232;65233;65234;65235;72426;72427;72428;72429;77297;77701;77702;77703;77704;77705;83559;83560;89144;89145;89146;89147;89148;89149;89150;89151;91757;91758;91759;91760;91761;91762;91763;91764;91765;91766;91767;917…	4073;13202;13203;13204;13205;13206;13207;13208;13209;13210;13211;13212;13213;21501;21502;21503;21504;21505;45392;45393;45394;45395;45396;45397;45398;45399;45400;45401;45402;53542;53543;53544;73350;73351;73352;73353;73354;73520;79945;79946;88727;88728;88729;88730;88731;88732;88733;88734;98743;98744;98745;98746;98747;98748;98749;98750;98751;106391;107061;107062;107063;107064;107065;107066;115421;11…	4073;13209;21501;45393;45402;53543;73353;73520;79945;88728;88734;98746;106391;107061;115421;123001;126469;134271;134573;134834;155966;161945;170764;192491;194400;204774;212173;215522;221319	59	804
P14649;>Cuff_293_10538_1 [323 - 946],Cuff_293_10539_1 [259 - 882];F8W1I5;>Trin_293_90007_2 [393 - 157] (REVERSE SENSE)	P14649;>Cuff_293_10538_1 [323 - 946],Cuff_293_10539_1 [259 - 882];F8W1I5	4;4;3;1	2;2;1;1	2;2;1;1	Myosin light chain 6B	MYL6B	>sp|P14649|MYL6B_HUMAN Myosin light chain 6B OS=Homo sapiens GN=MYL6B PE=1 SV=1;>Cuff_293_10538_1 [323 - 946],Cuff_293_10539_1 [259 - 882];>tr|F8W1I5|F8W1I5_HUMAN Myosin light chain 6B OS=Homo sapiens GN=MYL6B PE=2 SV=1	4	4	2	2	24	12.5	12.5	22.764	208	208;208;175;79	8.6911e-52	0.91746	1.1175	25.683	2	0.51918	0.7588	35.921	2	0.56589	0.58474	27.977	2	5481100	2282800	1835800	1362500				62	2212;14233;17971;37291	False;True;False;True	2355;15147;19122;19123;40150	8629;8630;8631;8632;8633;8634;8635;8636;53366;68531;68532;68533;68534;68535;68536;68537;68538;68539;68540;140631;140632	11681;11682;11683;11684;11685;11686;11687;11688;11689;11690;11691;72334;93439;93440;93441;93442;93443;93444;93445;93446;93447;93448;93449;192671;192672	11681;72334;93447;192672	60	93
F8W1R7;P60660-2;P60660;>Cuff_293_10541_1 [142 - 594];>Cuff_293_10540_1 [142 - 594];J3KND3;G8JLA2;G3V1V0;B7Z6Z4;F8VPF3;G3V1Y7;>Trin_293_90013_2 [602 - 327] (REVERSE SENSE);>Trin_293_90009_2 [557 - 282] (REVERSE SENSE);F8VZU9;>Trin_293_90010_2 [635 - 327] (REVERSE SENSE);>Trin_293_90008_2 [590 - 282] (REVERSE SENSE);F8W180;H0YI43;F8VXL3	F8W1R7;P60660-2;P60660;>Cuff_293_10541_1 [142 - 594];>Cuff_293_10540_1 [142 - 594];J3KND3;G8JLA2;G3V1V0;B7Z6Z4;F8VPF3;G3V1Y7;>Trin_293_90013_2 [602 - 327] (REVERSE SENSE);>Trin_293_90009_2 [557 - 282] (REVERSE SENSE);F8VZU9;>Trin_293_90010_2 [635 - 327] (REVERSE SENSE);>Trin_293_90008_2 [590 - 282] (REVERSE SENSE);F8W180	7;7;7;7;7;7;7;7;7;6;5;4;4;4;4;4;4;2;1	7;7;7;7;7;7;7;7;7;6;5;4;4;4;4;4;4;2;1	5;5;5;5;5;5;5;5;5;4;5;4;4;4;4;4;4;2;1	Myosin light polypeptide 6	MYL6	>tr|F8W1R7|F8W1R7_HUMAN Myosin light polypeptide 6 OS=Homo sapiens GN=MYL6 PE=2 SV=1;>sp|P60660-2|MYL6_HUMAN Isoform Smooth muscle of Myosin light polypeptide 6 OS=Homo sapiens GN=MYL6;>sp|P60660|MYL6_HUMAN Myosin light polypeptide 6 OS=Homo sapiens GN=MYL	19	7	7	5	49.7	49.7	33.1	16.29	145	145;151;151;151;151;152;152;161;238;130;115;92;92;103;103;103;196;83;47	8.0757e-82	0.86303	1.0392	8.6336	40	0.44223	0.6742	25.838	40	0.51766	0.54917	27.501	40	1353000000	525400000	500550000	327070000				63	2212;6469;7271;16019;17971;28462;40544	True;True;True;True;True;True;True	2355;6907;7743;17061;19122;19123;30747;43643	8629;8630;8631;8632;8633;8634;8635;8636;24731;24732;27639;27640;27641;27642;27643;60702;60703;68531;68532;68533;68534;68535;68536;68537;68538;68539;68540;108406;108407;108408;108409;108410;108411;108412;108413;108414;108415;108416;108417;108418;108419;153676;153677	11681;11682;11683;11684;11685;11686;11687;11688;11689;11690;11691;33608;33609;37414;37415;37416;37417;37418;37419;82500;82501;82502;82503;93439;93440;93441;93442;93443;93444;93445;93446;93447;93448;93449;148701;148702;148703;148704;148705;148706;148707;148708;148709;148710;148711;148712;148713;148714;148715;148716;148717;210568;210569	11681;33609;37416;82503;93447;148712;210569	60;61	36;73
Q8TAQ2;>Trin_293_92629_2 [61 - 3702];>Cuff_293_10543_2 [107 - 3748];Q8TAQ2-2;>Cuff_293_10544_2 [107 - 3496];Q8TAQ2-3;>Cuff_293_10542_2 [107 - 3562];F8VXC8;>Trin_293_92630_2 [61 - 3795];>Trin_293_92627_2 [523 - 2760];>Trin_293_92628_2 [523 - 2853];F8VZW6	Q8TAQ2;>Trin_293_92629_2 [61 - 3702];>Cuff_293_10543_2 [107 - 3748];Q8TAQ2-2;>Cuff_293_10544_2 [107 - 3496];Q8TAQ2-3;>Cuff_293_10542_2 [107 - 3562];F8VXC8;>Trin_293_92630_2 [61 - 3795];>Trin_293_92627_2 [523 - 2760]	18;18;18;17;17;17;17;17;17;9;8;2	11;11;11;10;10;10;10;10;10;6;5;2	11;11;11;10;10;10;10;10;10;6;5;2	SWI/SNF complex subunit SMARCC2	SMARCC2	>sp|Q8TAQ2|SMRC2_HUMAN SWI/SNF complex subunit SMARCC2 OS=Homo sapiens GN=SMARCC2 PE=1 SV=1;>Trin_293_92629_2 [61 - 3702];>Cuff_293_10543_2 [107 - 3748];>sp|Q8TAQ2-2|SMRC2_HUMAN Isoform 2 of SWI/SNF complex subunit SMARCC2 OS=Homo sapiens GN=SMARCC2;>Cu	12	18	11	11	20	14.7	14.7	132.88	1214	1214;1214;1214;1130;1130;1152;1152;1245;1245;746;777;105	1.5337e-108	1.0371	1.1924	18.735	28	0.97033	1.0525	24.812	28	0.95	0.92767	16.019	28	357200000	112210000	121470000	123520000				64	5603;8032;8140;8141;24453;27102;28121;28996;29552;32144;34376;34769;34796;37872;37972;38031;43703;44602	True;True;True;True;False;True;False;True;True;False;False;False;True;False;True;False;True;True	5982;8546;8661;8662;26066;29052;29053;30383;31329;31932;34680;37043;37453;37481;40787;40895;40961;47017;47976	21558;21559;21560;21561;21562;21563;21564;21565;30185;30186;30187;30534;30535;92891;92892;92893;92894;92895;92896;92897;92898;102912;102913;107179;110513;112810;121638;129840;129841;129842;129843;129844;129845;129846;129847;129848;129849;131254;131355;131356;142809;142810;142811;143173;143424;143425;143426;143427;143428;143429;143430;143431;143432;143433;143434;143435;165492;165493;168883;168884;…	29157;29158;29159;29160;29161;29162;29163;29164;29165;29166;29167;29168;29169;29170;29171;29172;29173;29174;29175;29176;29177;29178;29179;29180;29181;40890;40891;40892;41387;41388;41389;128010;128011;128012;128013;128014;128015;128016;128017;141254;141255;147032;151640;154731;154732;154733;154734;166414;177644;177645;177646;177647;177648;177649;177650;177651;177652;177653;179481;179482;179643;179…	29180;40890;41387;41388;128014;141255;147032;151640;154732;166414;177648;179482;179643;195692;196184;196499;226329;231011	62;63;64;65;66	123;125;558;703;896
Q9BQ15-2;Q9BQ15;>Cuff_293_10552_1 [125 - 757];>Trin_293_34048_1 [460 - 1167];>Trin_293_34049_1 [14 - 775]	Q9BQ15-2;Q9BQ15;>Cuff_293_10552_1 [125 - 757];>Trin_293_34048_1 [460 - 1167];>Trin_293_34049_1 [14 - 775]	1;1;1;1;1	1;1;1;1;1	1;1;1;1;1	SOSS complex subunit B1	NABP2	>sp|Q9BQ15-2|SOSB1_HUMAN Isoform 2 of SOSS complex subunit B1 OS=Homo sapiens GN=NABP2;>sp|Q9BQ15|SOSB1_HUMAN SOSS complex subunit B1 OS=Homo sapiens GN=NABP2 PE=1 SV=1;>Cuff_293_10552_1 [125 - 757];>Trin_293_34048_1 [460 - 1167];>Trin_293_34049_1 [1	5	1	1	1	19.6	19.6	19.6	11.493	112	112;211;211;236;254	5.2105e-06	0.76317	0.8948	20.174	3	0.47901	0.57159	9.9908	3	0.58941	0.53222	33.675	3	14036000	6653800	4719100	2663500				65	35352	TRUE	38090	133349;133350;133351	182493;182494;182495;182496;182497	182494
B4DJV2;O75390;>Trin_293_33352_1 [1236 - 2633];>Cuff_293_10558_1 [191 - 1588];H0YIC4;F8VPA1;F8VTT8;F8W4S1;H0YH82;F8VRP1;F8VX68;F8VRI6;F8VPF9;F8W1S4;F8W642;F8VZK9;F8VX07;F8VWQ5;F8VR34;F8VU34	B4DJV2;O75390;>Trin_293_33352_1 [1236 - 2633];>Cuff_293_10558_1 [191 - 1588]	23;23;23;23;10;6;6;6;6;5;5;5;5;5;4;4;4;3;3;2	23;23;23;23;10;6;6;6;6;5;5;5;5;5;4;4;4;3;3;2	22;22;22;22;10;6;5;5;6;5;5;5;5;5;4;4;4;2;2;1	Citrate synthase;Citrate synthase, mitochondrial	CS	>tr|B4DJV2|B4DJV2_HUMAN Citrate synthase OS=Homo sapiens GN=CS PE=2 SV=1;>sp|O75390|CISY_HUMAN Citrate synthase, mitochondrial OS=Homo sapiens GN=CS PE=1 SV=2;>Trin_293_33352_1 [1236 - 2633];>Cuff_293_10558_1 [191 - 1588]	20	23	23	22	53.6	53.6	51.7	50.431	453	453;466;466;466;123;144;149;178;190;118;120;140;141;157;66;81;114;132;146;142	5.6408e-121	0.82492	0.96637	22.335	108	1.0656	1.2429	40.647	108	1.2725	1.1566	38.33	108	9416300000	2847900000	2731900000	3836500000				66	282;2198;2218;5643;6989;7104;8152;10002;11732;12970;13892;13893;15568;15569;19069;24557;25196;25971;37371;38717;42317;42318;44412	True;True;True;True;True;True;True;True;True;True;True;True;True;True;True;True;True;True;True;True;True;True;True	299;2341;2361;6024;7451;7568;8673;10639;12490;13805;14775;14776;16571;16572;20317;26179;26854;27677;40232;40233;41690;45537;45538;47771	1010;8582;8583;8584;8585;8586;8587;8588;8589;8590;8591;8654;8655;8656;8657;21694;21695;21696;21697;21698;21699;26643;26644;27063;27064;27065;27066;27067;27068;27069;27070;27071;27072;30579;30580;30581;30582;30583;30584;37022;37023;37024;37025;37026;37027;43209;48435;48436;48437;52151;52152;52153;52154;52155;52156;52157;52158;52159;52160;52161;52162;52163;52164;52165;52166;52167;52168;52169;58727;…	1357;1358;11626;11627;11628;11629;11630;11631;11632;11633;11634;11635;11636;11717;11718;11719;11720;29362;29363;29364;29365;29366;29367;29368;29369;29370;29371;36140;36141;36142;36143;36144;36652;36653;36654;36655;36656;36657;36658;36659;36660;36661;36662;36663;41447;41448;41449;41450;41451;41452;41453;50165;50166;50167;50168;50169;50170;50171;50172;50173;50174;50175;50176;50177;50178;58531;65685…	1357;11626;11718;29368;36140;36653;41450;50170;58531;65689;70693;70708;79715;79719;99356;128524;131450;135453;193164;200266;219510;219520;230094	67;68;69;70;71;72;73;74	54;55;59;141;152;190;230;360
Q9Y2B0;>Trin_293_125174_1 [786 - 1331];>Cuff_293_10559_1 [550 - 1095],Cuff_293_10560_7 [5800 - 6345],Cuff_293_10561_7 [5726 - 6271],Cuff_293_10562_7 [5717 - 6262];F8VXJ7;F8W1K5;H0YI18	Q9Y2B0;>Trin_293_125174_1 [786 - 1331];>Cuff_293_10559_1 [550 - 1095],Cuff_293_10560_7 [5800 - 6345],Cuff_293_10561_7 [5726 - 6271],Cuff_293_10562_7 [5717 - 6262];F8VXJ7;F8W1K5;H0YI18	9;9;9;7;6;5	9;9;9;7;6;5	2;2;2;0;0;2	Protein canopy homolog 2	CNPY2	>sp|Q9Y2B0|CNPY2_HUMAN Protein canopy homolog 2 OS=Homo sapiens GN=CNPY2 PE=1 SV=1;>Trin_293_125174_1 [786 - 1331];>Cuff_293_10559_1 [550 - 1095],Cuff_293_10560_7 [5800 - 6345],Cuff_293_10561_7 [5726 - 6271],Cuff_293_10562_7 [5717 - 6262];>tr|F8VXJ7|F8V	6	9	9	2	52.7	52.7	8.8	20.652	182	182;182;182;168;102;80	2.6708e-70	0.75782	0.92308	24.785	39	0.77815	1.1867	34.317	39	1.0147	1.1443	18.541	39	1060200000	401740000	315340000	343130000				67	7216;10212;16524;18120;27113;28188;32826;33404;36582	True;True;True;True;True;True;True;True;True	7685;10862;17595;19305;29071;29072;30454;35388;36000;39395	27449;37717;37718;37719;37720;37721;62587;62588;62589;69167;69168;69169;69170;69171;69172;69173;69174;69175;69176;69177;69178;102978;102979;102980;102981;102982;102983;102984;107413;107414;107415;107416;107417;107418;107419;124250;124251;126181;126182;137825;137826;137827	37181;51131;51132;51133;51134;51135;51136;51137;85154;85155;85156;85157;85158;85159;85160;94335;94336;94337;94338;94339;94340;94341;94342;94343;94344;94345;94346;94347;141387;141388;141389;141390;141391;141392;141393;141394;141395;147388;147389;147390;147391;147392;147393;147394;169919;169920;172492;172493;188706;188707;188708	37181;51132;85158;94344;141391;147393;169920;172493;188706	75	89
Q9UNS1-2;Q9UNS1;>Cuff_293_10575_2 [169 - 3792];>Trin_293_198097_4 [2339 - 3] (REVERSE SENSE);E7EWS5	Q9UNS1-2;Q9UNS1;>Cuff_293_10575_2 [169 - 3792];>Trin_293_198097_4 [2339 - 3] (REVERSE SENSE);E7EWS5	8;8;8;5;4	5;5;5;5;2	5;5;5;5;2	Protein timeless homolog	TIMELESS	>sp|Q9UNS1-2|TIM_HUMAN Isoform 2 of Protein timeless homolog OS=Homo sapiens GN=TIMELESS;>sp|Q9UNS1|TIM_HUMAN Protein timeless homolog OS=Homo sapiens GN=TIMELESS PE=1 SV=2;>Cuff_293_10575_2 [169 - 3792];>Trin_293_198097_4 [2339 - 3] (REVERSE SENSE);>tr	5	8	5	5	8.9	5.1	5.1	138.53	1207	1207;1208;1208;779;705	8.6361e-41	0.9	1.0371	11.849	12	0.76086	0.95057	19.18	12	0.87267	0.89385	17.021	12	70996000	23764000	25382000	21850000				68	83;6211;6489;7916;8755;18295;22751;32984	False;True;True;False;True;True;False;True	90;6618;6929;8428;9313;19495;24241;35556	241;23791;24820;29843;32760;32761;32762;32763;69798;69799;69800;69801;86281;124747;124748	339;340;32304;33739;40425;44510;44511;44512;44513;44514;95193;95194;95195;95196;119089;170517;170518	340;32304;33739;40425;44513;95195;119089;170517
Q8WW59;>Trin_293_72622_2 [1407 - 787] (REVERSE SENSE);>Cuff_293_10577_2 [76 - 696]	Q8WW59;>Trin_293_72622_2 [1407 - 787] (REVERSE SENSE);>Cuff_293_10577_2 [76 - 696]	7;7;7	7;7;7	6;6;6	SPRY domain-containing protein 4	SPRYD4	>sp|Q8WW59|SPRY4_HUMAN SPRY domain-containing protein 4 OS=Homo sapiens GN=SPRYD4 PE=1 SV=2;>Trin_293_72622_2 [1407 - 787] (REVERSE SENSE);>Cuff_293_10577_2 [76 - 696]	3	7	7	6	32.4	32.4	27.5	23.128	207	207;207;207	9.7154e-20	1.0522	1.2551	19	12	1.1593	1.6182	18.975	12	1.1233	1.1367	19.153	12	166520000	47385000	59261000	59872000				69	2924;6590;36152;36360;39048;39937;43524	True;True;True;True;True;True;True	3131;7033;38934;42048;42993;46818	11460;11461;11462;11463;25188;136315;136316;136317;147444;151286;151287;151288;164765	15439;15440;15441;15442;15443;34218;186508;186509;186510;202031;207254;207255;207256;225431	15442;34218;186509;202031;207255;225431
Q9Y2W1;>Trin_293_61893_3 [369 - 3233];>Cuff_293_1058_3 [225 - 3089]	Q9Y2W1;>Trin_293_61893_3 [369 - 3233];>Cuff_293_1058_3 [225 - 3089]	22;22;22	22;22;22	21;21;21	Thyroid hormone receptor-associated protein 3	THRAP3	>sp|Q9Y2W1|TR150_HUMAN Thyroid hormone receptor-associated protein 3 OS=Homo sapiens GN=THRAP3 PE=1 SV=2;>Trin_293_61893_3 [369 - 3233];>Cuff_293_1058_3 [225 - 3089]	3	22	22	21	26.7	26.7	26.7	108.66	955	955;955;955	7.8234e-169	0.87351	0.99981	16.691	103	0.95248	1.0983	23.13	103	1.1262	1.0995	19.187	103	3028500000	965300000	995960000	1067300000				70	3223;3254;6702;6703;7733;8230;9507;9609;14399;16469;20690;26600;26755;29214;33888;34124;35102;35129;35161;36661;42669;43738	True;True;True;True;True;True;True;True;True;True;True;True;True;True;True;True;True;True;True;True;True;True	3451;3484;7149;7150;8238;8759;10117;10224;15320;17536;22041;28333;28334;28557;28558;31560;36518;36771;37825;37855;37888;39483;45910;47055	12705;12814;12815;12816;12817;12818;12819;12820;12821;12822;12823;12824;12825;25510;25511;25512;25513;25514;25515;29303;30868;35245;35605;35606;53888;53889;53890;53891;53892;62394;78546;78547;78548;78549;78550;78551;78552;78553;78554;78555;78556;78557;100922;100923;101522;101523;101524;101525;101526;101527;101528;101529;101530;101531;111483;111484;111485;111486;111487;111488;111489;111490;127935;…	17158;17159;17304;17305;17306;17307;17308;17309;17310;17311;17312;17313;17314;17315;17316;17317;34672;34673;34674;34675;34676;34677;34678;34679;34680;34681;34682;39692;39693;41841;47780;48279;48280;72988;72989;72990;72991;72992;72993;72994;84848;84849;84850;108459;108460;108461;108462;108463;108464;108465;108466;108467;108468;108469;108470;108471;138604;138605;139396;139397;139398;139399;139400;1…	17159;17310;34672;34674;39693;41841;47780;48280;72991;84848;108459;138604;139398;152980;174932;176244;181301;181419;181539;189183;221149;226556	76;77;78	422;430;573
J3QK86;J3KPG5;Q9UIF9-2;Q9UIF9-3;>Trin_293_36012_2 [225 - 5930];F8VU39;Q9UIF9;>Cuff_293_10580_2 [195 - 5909];H0YII3	J3QK86;J3KPG5;Q9UIF9-2;Q9UIF9-3;>Trin_293_36012_2 [225 - 5930];F8VU39;Q9UIF9;>Cuff_293_10580_2 [195 - 5909];H0YII3	3;3;3;3;3;3;3;3;2	3;3;3;3;3;3;3;3;2	3;3;3;3;3;3;3;3;2	Bromodomain adjacent to zinc finger domain protein 2A	BAZ2A	>tr|J3QK86|J3QK86_HUMAN Bromodomain adjacent to zinc finger domain protein 2A OS=Homo sapiens GN=BAZ2A PE=2 SV=1;>tr|J3KPG5|J3KPG5_HUMAN Bromodomain adjacent to zinc finger domain protein 2A OS=Homo sapiens GN=BAZ2A PE=2 SV=1;>sp|Q9UIF9-2|BAZ2A_HUMAN Isofo	9	3	3	3	2	2	2	207.81	1873	1873;1875;1878;1901;1902;1903;1905;1905;205	1.214e-09	1.0191	1.1639	29.931	4	1.1654	1.4009	12.741	4	1.1897	1.2855	38.519	4	41778000	12479000	13855000	15444000				71	12681;20101;21018	True;True;True	13500;21410;22384	47006;76600;76601;79691	63558;105285;105286;105287;110381	63558;105287;110381
P06576;>Trin_293_210862_4 [871 - 2457];>Cuff_293_10581_2 [106 - 1692];F8VPV9;H0YH81;F8W079;F8W0P7;H0YI37;F8VQY0	P06576;>Trin_293_210862_4 [871 - 2457];>Cuff_293_10581_2 [106 - 1692];F8VPV9;H0YH81;F8W079	24;24;24;23;21;14;8;7;4	24;24;24;23;21;14;8;7;4	24;24;24;23;21;14;8;7;4	ATP synthase subunit beta, mitochondrial;ATP synthase subunit beta	ATP5B	>sp|P06576|ATPB_HUMAN ATP synthase subunit beta, mitochondrial OS=Homo sapiens GN=ATP5B PE=1 SV=3;>Trin_293_210862_4 [871 - 2457];>Cuff_293_10581_2 [106 - 1692];>tr|F8VPV9|F8VPV9_HUMAN ATP synthase subunit beta OS=Homo sapiens GN=ATP5B PE=2 SV=1;>tr|H0Y	9	24	24	24	60.3	60.3	60.3	56.559	529	529;529;529;518;362;284;259;133;218	0	0.81778	0.956	29.606	406	1.012	1.212	23.613	407	1.2719	1.1506	22.044	404	51439000000	16296000000	15791000000	19352000000				72	1557;1612;8118;11366;11986;14429;17000;17982;18023;18024;18248;18265;19796;26123;26175;30480;37136;38141;38623;39059;39063;40568;40569;42169	True;True;True;True;True;True;True;True;True;True;True;True;True;True;True;True;True;True;True;True;True;True;True;True	1653;1717;8637;8638;12086;12087;12760;15351;18094;19137;19138;19195;19196;19197;19198;19444;19445;19446;19463;21094;27832;27887;32918;39987;39988;41079;41080;41588;41589;42060;42064;42065;43669;43670;45375	6013;6014;6015;6016;6017;6018;6019;6020;6021;6022;6023;6024;6025;6026;6027;6028;6029;6030;6031;6032;6033;6034;6035;6036;6271;6272;6273;6274;6275;6276;6277;6278;6279;6280;6281;6282;6283;6284;6285;6286;6287;6288;6289;6290;6291;6292;6293;6294;6295;6296;6297;6298;6299;6300;6301;6302;6303;30465;30466;30467;30468;30469;30470;30471;30472;30473;30474;30475;30476;41917;41918;41919;41920;41921;41922;41923;…	8089;8090;8091;8092;8093;8094;8095;8096;8097;8098;8099;8100;8101;8102;8103;8104;8105;8106;8107;8108;8109;8110;8111;8112;8113;8114;8115;8116;8117;8118;8462;8463;8464;8465;8466;8467;8468;8469;8470;8471;8472;8473;8474;8475;8476;8477;8478;8479;8480;8481;8482;8483;8484;8485;8486;8487;8488;8489;8490;8491;8492;8493;8494;8495;8496;8497;41268;41269;41270;41271;41272;41273;41274;41275;41276;41277;41278;412…	8091;8466;41276;56817;59842;73171;87966;93496;93768;93798;95033;95073;103394;136306;136593;158854;191832;197056;199565;202077;202130;210664;210674;218577	79;80;81;82;83;84;85;86;87;88;89	113;145;174;176;217;250;272;339;342;408;478
B4DP11;Q15185;>Trin_293_210874_1 [455 - 934];>Cuff_293_10584_1 [296 - 775];B4DP21;B4DDC6;B4DHP2	B4DP11;Q15185;>Trin_293_210874_1 [455 - 934];>Cuff_293_10584_1 [296 - 775];B4DP21	7;7;7;7;6;3;3	7;7;7;7;6;3;3	7;7;7;7;6;3;3	Prostaglandin E synthase 3	PTGES3	>tr|B4DP11|B4DP11_HUMAN Prostaglandin E synthase 3 OS=Homo sapiens GN=PTGES3 PE=2 SV=1;>sp|Q15185|TEBP_HUMAN Prostaglandin E synthase 3 OS=Homo sapiens GN=PTGES3 PE=1 SV=1;>Trin_293_210874_1 [455 - 934];>Cuff_293_10584_1 [296 - 775];>tr|B4DP21|B4DP21_HU	7	7	7	7	48.9	48.9	48.9	16.476	139	139;160;160;160;130;124;127	7.9981e-225	0.85408	1.0116	12.722	68	0.52163	0.75605	26.691	68	0.6428	0.74451	28.519	68	3034000000	946600000	1105500000	981850000				73	6959;12780;15560;24529;25753;34164;34359	True;True;True;True;True;True;True	7420;13606;16563;26149;27450;36814;37020	26543;26544;47365;47366;47367;47368;47369;47370;47371;47372;47373;58669;58670;58671;58672;58673;58674;58675;58676;58677;58678;58679;58680;58681;58682;58683;58684;58685;58686;58687;58688;58689;58690;58691;58692;58693;58694;58695;58696;58697;58698;58699;58700;58701;58702;58703;58704;58705;58706;58707;58708;58709;93189;93190;93191;97590;97591;97592;97593;97594;97595;97596;97597;97598;97599;97600;128…	36011;36012;64056;64057;64058;64059;64060;64061;64062;64063;64064;64065;79626;79627;79628;79629;79630;79631;79632;79633;79634;79635;79636;79637;79638;79639;79640;79641;79642;79643;79644;79645;79646;79647;79648;79649;79650;79651;79652;79653;79654;79655;79656;79657;79658;79659;79660;79661;79662;79663;79664;79665;79666;79667;79668;79669;79670;79671;79672;79673;79674;79675;79676;79677;79678;79679;796…	36012;64058;79640;128414;134152;176404;177533
F8VZJ2;H0YHX9;Q13765;>Trin_293_61817_4 [768 - 124] (REVERSE SENSE);>Cuff_293_10585_2 [324 - 968],Cuff_293_10586_2 [283 - 927];Q13765-2;>Cuff_293_10587_2 [283 - 3057];E9PAV3;F8W0W4;F8W1N5;F8VNW4;F8VZ58;>Cuff_293_40455_2 [18 - 422];Q9BZK3	F8VZJ2;H0YHX9;Q13765;>Trin_293_61817_4 [768 - 124] (REVERSE SENSE);>Cuff_293_10585_2 [324 - 968],Cuff_293_10586_2 [283 - 927];Q13765-2;>Cuff_293_10587_2 [283 - 3057];E9PAV3;F8W0W4;F8W1N5;F8VNW4	6;6;6;6;6;6;6;6;5;4;4;2;2;2	6;6;6;6;6;6;6;6;5;4;4;2;2;2	6;6;6;6;6;6;6;6;5;4;4;2;2;2	Nascent polypeptide-associated complex subunit alpha	NACA	>tr|F8VZJ2|F8VZJ2_HUMAN Nascent polypeptide-associated complex subunit alpha OS=Homo sapiens GN=NACA PE=2 SV=1;>tr|H0YHX9|H0YHX9_HUMAN Nascent polypeptide-associated complex subunit alpha (Fragment) OS=Homo sapiens GN=NACA PE=2 SV=1;>sp|Q13765|NACA_HUMAN N	14	6	6	6	52.9	52.9	52.9	15.016	136	136;213;215;215;215;925;925;2078;198;71;148;126;135;213	2.0165e-160	0.78923	0.9237	22.738	73	0.37739	0.44379	30.153	73	0.49144	0.45776	25.945	73	6228600000	2477600000	2296700000	1454400000				74	5589;16577;28368;28960;34361;35018	True;True;True;True;True;True	5966;5967;17648;30645;31291;37022;37736	21505;21506;21507;21508;21509;21510;21511;21512;21513;21514;21515;21516;62798;62799;62800;62801;62802;62803;62804;62805;62806;62807;62808;62809;62810;62811;62812;62813;62814;62815;62816;62817;62818;62819;62820;62821;62822;62823;62824;62825;62826;62827;108061;108062;108063;108064;108065;108066;108067;108068;108069;108070;108071;108072;108073;108074;108075;108076;108077;110380;110381;129765;129766;…	29088;29089;29090;29091;29092;29093;29094;29095;29096;29097;29098;29099;29100;29101;29102;85415;85416;85417;85418;85419;85420;85421;85422;85423;85424;85425;85426;85427;85428;85429;85430;85431;85432;85433;85434;85435;85436;85437;85438;85439;85440;85441;85442;85443;85444;85445;85446;85447;85448;85449;85450;85451;85452;85453;148251;148252;148253;148254;148255;148256;148257;148258;148259;148260;14826…	29096;85435;148274;151471;177548;180930	90;91;92	106;132;136
P49642;>Trin_293_96099_1 [72 - 1331];>Cuff_293_10588_1 [65 - 1324];F8VNY2;>Trin_293_96100_1 [72 - 1082];F8VSB2	P49642;>Trin_293_96099_1 [72 - 1331];>Cuff_293_10588_1 [65 - 1324];F8VNY2;>Trin_293_96100_1 [72 - 1082]	7;7;7;5;5;2	7;7;7;5;5;2	7;7;7;5;5;2	DNA primase small subunit;DNA primase	PRIM1	>sp|P49642|PRI1_HUMAN DNA primase small subunit OS=Homo sapiens GN=PRIM1 PE=1 SV=1;>Trin_293_96099_1 [72 - 1331];>Cuff_293_10588_1 [65 - 1324];>tr|F8VNY2|F8VNY2_HUMAN DNA primase (Fragment) OS=Homo sapiens GN=PRIM1 PE=2 SV=1;>Trin_293_96100_1 [72 - 1	6	7	7	7	24.3	24.3	24.3	49.901	420	420;420;420;328;337;185	5.0475e-46	1.0755	1.2441	11.183	12	0.57104	0.68528	25.669	12	0.55811	0.52967	28.889	12	159730000	54588000	63701000	41442000				75	2271;8664;16461;17563;33882;39674;44243	True;True;True;True;True;True;True	2419;9219;17526;18693;36511;42714;47600	8858;32494;32495;62346;67060;127916;127917;127918;150068;150069;150070;150071;167569;167570	11980;44135;44136;44137;44138;44139;84792;91344;174911;174912;174913;205558;205559;205560;205561;205562;229233;229234;229235;229236	11980;44137;84792;91344;174913;205561;229235
P34897-3;>Cuff_293_10617_3 [231 - 1679],Cuff_293_10619_2 [124 - 1572],Cuff_293_10621_2 [332 - 1780];P34897;>Trin_293_68347_3 [288 - 1799];>Cuff_293_10612_3 [207 - 1718];>Cuff_293_10616_3 [231 - 1649];P34897-2;>Cuff_293_10611_3 [207 - 1688];>Cuff_293_10613_3 [121 - 1638];>Cuff_293_10618_2 [61 - 1599];>Cuff_293_10614_2 [993 - 2021],Cuff_293_10615_2 [747 - 1775];B4DLV4;>Cuff_293_10620_1 [297 - 1520]…	P34897-3;>Cuff_293_10617_3 [231 - 1679],Cuff_293_10619_2 [124 - 1572],Cuff_293_10621_2 [332 - 1780];P34897;>Trin_293_68347_3 [288 - 1799];>Cuff_293_10612_3 [207 - 1718];>Cuff_293_10616_3 [231 - 1649];P34897-2;>Cuff_293_10611_3 [207 - 1688];>Cuff_293_10613_3 [121 - 1638];>Cuff_293_10618_2 [61 - 1599];>Cuff_293_10614_2 [993 - 2021],Cuff_293_10615_2 [747 - 1775];B4DLV4;>Cuff_293_10620_1 [297 - 1520]…	19;19;19;19;19;18;18;18;16;16;13;12;12;11;10;9;9;8;7;6;5;4;4;4;4;4;1;1;1;1	19;19;19;19;19;18;18;18;16;16;13;12;12;11;10;9;9;8;7;6;5;4;4;4;4;4;1;1;1;1	18;18;18;18;18;17;17;17;15;15;12;12;12;10;10;8;8;7;6;6;5;4;4;4;4;4;0;1;1;1	Serine hydroxymethyltransferase, mitochondrial;Serine hydroxymethyltransferase	SHMT2	>sp|P34897-3|GLYM_HUMAN Isoform 3 of Serine hydroxymethyltransferase, mitochondrial OS=Homo sapiens GN=SHMT2;>Cuff_293_10617_3 [231 - 1679],Cuff_293_10619_2 [124 - 1572],Cuff_293_10621_2 [332 - 1780];>sp|P34897|GLYM_HUMAN Serine hydroxymethyltransferase, m	30	19	19	18	52.4	52.4	49.5	53.454	483	483;483;504;504;504;473;494;494;506;513;343;408;408;327;264;215;234;237;192;159;160;142;147;149;159;171;52;65;86;86	0	0.81513	0.94551	18.295	135	1.0962	1.2029	16.185	135	1.338	1.2047	16.667	135	12755000000	4098200000	3759100000	4897300000				76	256;1156;1569;2592;13639;14921;15038;17995;17996;18075;18537;22380;23019;27479;33064;33895;36975;40621;44611	True;True;True;True;True;True;True;True;True;True;True;True;True;True;True;True;True;True;True	270;1218;1219;1665;1666;2760;2761;14515;15885;15886;16010;19155;19156;19258;19746;19747;23841;24520;29611;35641;36526;39819;43725;47985	913;914;915;916;917;918;919;920;921;4300;4301;4302;4303;6066;6067;6068;6069;6070;6071;6072;6073;6074;6075;6076;10154;10155;10156;10157;10158;51106;55985;55986;55987;55988;55989;55990;55991;55992;55993;55994;55995;55996;55997;55998;55999;56000;56001;56002;56003;56004;56005;56614;56615;56616;56617;56618;56619;56620;56621;56622;56623;56624;56625;56626;56627;68659;68660;68661;68662;69003;69004;69005;…	1241;1242;1243;1244;1245;1246;1247;1248;1249;1250;1251;1252;1253;5793;5794;5795;5796;8161;8162;8163;8164;8165;8166;8167;8168;8169;8170;8171;8172;8173;8174;8175;8176;8177;8178;8179;8180;8181;8182;8183;8184;13775;13776;13777;13778;13779;69301;75859;75860;75861;75862;75863;75864;75865;75866;75867;75868;75869;75870;75871;75872;75873;75874;75875;75876;75877;75878;75879;75880;75881;75882;75883;75884;75…	1245;5795;8166;13776;69301;75877;76747;93594;93597;94125;96452;117142;120645;143246;170993;175012;190818;210958;231042	93;94;95;96;97	35;172;231;340;477
Q9Y2K5;>Cuff_293_10625_2 [36 - 2963];B5MCU0;B5MCG9;C9J7N6;B7ZL65;Q9Y2K5-2;E9PAL1;H7C0E9	Q9Y2K5;>Cuff_293_10625_2 [36 - 2963];B5MCU0;B5MCG9;C9J7N6;B7ZL65;Q9Y2K5-2;E9PAL1;H7C0E9	2;2;2;2;1;1;1;1;1	2;2;2;2;1;1;1;1;1	2;2;2;2;1;1;1;1;1	R3H domain-containing protein 2	R3HDM2	>sp|Q9Y2K5|R3HD2_HUMAN R3H domain-containing protein 2 OS=Homo sapiens GN=R3HDM2 PE=1 SV=3;>Cuff_293_10625_2 [36 - 2963];>tr|B5MCU0|B5MCU0_HUMAN R3H domain-containing protein 2 OS=Homo sapiens GN=R3HDM2 PE=2 SV=1;>tr|B5MCG9|B5MCG9_HUMAN R3H domain-containi	9	2	2	2	2.4	2.4	2.4	107	976	976;976;990;1010;29;671;681;703;741	0.00019383	0.54866	0.64462	69.387	2	1.1759	1.3189	70.29	2	2.1312	2.0601	137.95	2	17355000	5094800	1919000	10342000				77	24447;34976	True;True	26060;37692	92880;132026	127993;180587	127993;180587
P56192;>Trin_293_74061_2 [118 - 2817];>Cuff_293_10637_2 [139 - 2838];>Trin_293_74056_2 [118 - 2724];>Trin_293_74057_2 [118 - 1905],Trin_293_74059_2 [118 - 1905];B3KVK7;>Trin_293_74058_2 [118 - 1788],Trin_293_74060_2 [118 - 1788],Trin_293_74062_2 [118 - 1788],Trin_293_74063_2 [118 - 1788];A6NC17;>Trin_293_74060_3 [1903 - 2949];>Trin_293_74057_3 [2330 - 3214],Trin_293_74058_3 [2462 - 3346];H0YHV5;F…	P56192;>Trin_293_74061_2 [118 - 2817];>Cuff_293_10637_2 [139 - 2838];>Trin_293_74056_2 [118 - 2724];>Trin_293_74057_2 [118 - 1905],Trin_293_74059_2 [118 - 1905];B3KVK7;>Trin_293_74058_2 [118 - 1788],Trin_293_74060_2 [118 - 1788],Trin_293_74062_2 [118 - 1788],Trin_293_74063_2 [118 - 1788];A6NC17	37;37;37;33;26;25;25;25;11;10;9;7;7;7;6;4;4;4;4;4;3;2;1;1;1	37;37;37;33;26;25;25;25;11;10;9;7;7;7;6;4;4;4;4;4;3;2;1;1;1	37;37;37;33;26;25;25;25;11;10;9;7;7;7;6;4;4;4;4;4;3;2;1;1;1	Methionine--tRNA ligase, cytoplasmic	MARS	>sp|P56192|SYMC_HUMAN Methionine--tRNA ligase, cytoplasmic OS=Homo sapiens GN=MARS PE=1 SV=2;>Trin_293_74061_2 [118 - 2817];>Cuff_293_10637_2 [139 - 2838];>Trin_293_74056_2 [118 - 2724];>Trin_293_74057_2 [118 - 1905],Trin_293_74059_2 [118 - 190	25	37	37	37	48.1	48.1	48.1	101.11	900	900;900;900;869;596;546;557;635;349;295;233;140;219;318;264;71;90;95;110;114;58;119;60;81;124	0	0.84395	0.96963	16.305	128	0.47063	0.53383	24.292	128	0.56648	0.52647	19.281	128	6268400000	2686900000	2220500000	1360900000				78	669;1004;2107;2108;2498;3047;10706;12047;12048;12994;13649;14315;14745;15343;15344;18864;18865;19723;21877;21951;22342;23067;23444;25275;28955;29016;29841;30963;31485;32031;32145;32324;32503;33230;37580;41452;42738	True;True;True;True;True;True;True;True;True;True;True;True;True;True;True;True;True;True;True;True;True;True;True;True;True;True;True;True;True;True;True;True;True;True;True;True;True	707;1058;2246;2247;2663;3266;11383;11384;12825;12826;13829;14525;15234;15688;15689;16333;16334;20098;20099;21016;23309;23387;23801;24572;24966;26936;31286;31349;31350;32235;33432;33989;34563;34681;34866;35050;35819;40459;44631;45982	2519;2520;2521;2522;3741;8155;8156;8157;8158;8159;8160;9702;9703;9704;9705;9706;9707;9708;9709;11972;39685;39686;39687;39688;39689;39690;39691;39692;44392;44393;44394;44395;48547;48548;48549;48550;48551;51120;51121;51122;51123;53646;55243;55244;55245;55246;55247;55248;55249;57768;57769;57770;57771;57772;57773;57774;72104;72105;72106;72107;72108;72109;72110;72111;72112;72113;72114;72115;75283;7528…	3396;3397;3398;3399;3400;3401;3402;3403;3404;5043;11074;11075;11076;11077;11078;11079;11080;11081;11082;11083;13193;13194;13195;13196;13197;13198;13199;13200;16102;53723;53724;53725;53726;53727;53728;53729;53730;53731;53732;53733;60085;60086;60087;60088;65854;65855;65856;65857;65858;65859;69319;69320;69321;69322;72695;72696;74812;74813;74814;74815;74816;74817;74818;74819;74820;74821;74822;78343;7…	3397;5043;11074;11081;13195;16102;53729;60086;60088;65857;69319;72696;74817;78343;78347;98295;98303;103075;114598;114923;116938;120853;123017;131877;151454;151740;155945;161372;163510;165951;166415;167410;168448;171615;194161;215129;221533	98;99;100	552;606;672
F5H223;>Cuff_293_10647_2 [312 - 1472];Q13561;>Trin_293_33063_8 [2562 - 1360] (REVERSE SENSE);>Cuff_293_10646_2 [269 - 1471];Q13561-3;>Cuff_293_10645_2 [269 - 1477];Q13561-2;F5H2S7;H0YI98;F8W1I6;F8VW18;F8VRV7;H0YHL1;F8VX93	F5H223;>Cuff_293_10647_2 [312 - 1472];Q13561;>Trin_293_33063_8 [2562 - 1360] (REVERSE SENSE);>Cuff_293_10646_2 [269 - 1471];Q13561-3;>Cuff_293_10645_2 [269 - 1477];Q13561-2;F5H2S7;H0YI98;F8W1I6;F8VW18	14;14;14;14;14;14;14;14;14;10;10;8;4;3;3	14;14;14;14;14;14;14;14;14;10;10;8;4;3;3	14;14;14;14;14;14;14;14;14;10;10;8;4;3;3	Dynactin subunit 2	DCTN2	>tr|F5H223|F5H223_HUMAN Dynactin subunit 2 OS=Homo sapiens GN=DCTN2 PE=2 SV=1;>Cuff_293_10647_2 [312 - 1472];>sp|Q13561|DCTN2_HUMAN Dynactin subunit 2 OS=Homo sapiens GN=DCTN2 PE=1 SV=4;>Trin_293_33063_8 [2562 - 1360] (REVERSE SENSE);>Cuff_293_10646_2 [	15	14	14	14	41.5	41.5	41.5	41.703	378	378;387;401;401;401;403;403;406;406;268;315;278;153;128;135	2.0377e-170	0.84421	0.99086	10.05	48	0.43746	0.57594	15.743	48	0.53321	0.49106	20.496	48	1396500000	558160000	527790000	310590000				79	6353;9247;23723;23749;23873;25119;25718;31526;32534;32573;37055;40093;41687;42943	True;True;True;True;True;True;True;True;True;True;True;True;True;True	6786;9841;25255;25281;25408;26773;27413;34031;35082;35122;39904;43158;44873;46200	24381;34437;34438;34439;34440;34441;34442;90149;90150;90217;90218;90219;90220;90221;90222;90699;90700;90701;95265;97455;97456;119515;119516;119517;119518;119519;123260;123261;123410;123411;139637;139638;139639;151985;151986;151987;151988;151989;151990;157925;157926;157927;157928;157929;157930;162511;162512;162513	33130;46681;46682;46683;46684;46685;46686;124351;124352;124353;124440;124441;124442;124443;124444;124445;124446;124447;125081;125082;125083;125084;131128;133935;133936;163682;163683;163684;163685;163686;163687;163688;163689;163690;168573;168574;168776;168777;191252;191253;191254;191255;208161;208162;208163;208164;208165;208166;216159;216160;216161;216162;216163;216164;216165;222480;222481;222482	33130;46685;124353;124447;125083;131128;133936;163687;168574;168777;191253;208162;216159;222481
Q8TBX8;>Cuff_293_10650_2 [132 - 1394],Cuff_293_10653_2 [132 - 1394];>Trin_293_65113_4 [639 - 1] (REVERSE SENSE);Q8TBX8-3;>Cuff_293_10651_2 [132 - 1340];F8VNT5;F8VU68;Q8TBX8-2;>Cuff_293_10649_1 [132 - 1250],Cuff_293_10652_1 [132 - 1250];H0YIJ6;>Trin_293_65112_1 [11 - 439]	Q8TBX8;>Cuff_293_10650_2 [132 - 1394],Cuff_293_10653_2 [132 - 1394];>Trin_293_65113_4 [639 - 1] (REVERSE SENSE);Q8TBX8-3;>Cuff_293_10651_2 [132 - 1340];F8VNT5;F8VU68;Q8TBX8-2;>Cuff_293_10649_1 [132 - 1250],Cuff_293_10652_1 [132 - 1250]	6;6;5;5;5;4;3;3;3;1;1	6;6;5;5;5;4;3;3;3;1;1	6;6;5;5;5;4;3;3;3;1;1	Phosphatidylinositol 5-phosphate 4-kinase type-2 gamma	PIP4K2C	>sp|Q8TBX8|PI42C_HUMAN Phosphatidylinositol 5-phosphate 4-kinase type-2 gamma OS=Homo sapiens GN=PIP4K2C PE=1 SV=3;>Cuff_293_10650_2 [132 - 1394],Cuff_293_10653_2 [132 - 1394];>Trin_293_65113_4 [639 - 1] (REVERSE SENSE);>sp|Q8TBX8-3|PI42C_HUMAN Isoform	11	6	6	6	19	19	19	47.299	421	421;421;213;403;403;160;171;373;373;135;143	1.1816e-50	1.0605	1.2293	15.521	8	0.54415	0.73719	45.467	8	0.52361	0.55241	38.145	8	119980000	49235000	45280000	25463000				80	9259;10109;10835;11262;15281;29153	True;True;True;True;True;True	9855;10752;11521;11972;16268;31493	34492;37394;40156;41590;57508;57509;57510;111145	46770;50665;54352;56366;77932;77933;77934;152493	46770;50665;54352;56366;77933;152493
P82914;>Trin_293_71072_2 [745 - 1515];>Cuff_293_1066_1 [165 - 935];>Trin_293_71071_2 [957 - 1439]	P82914;>Trin_293_71072_2 [745 - 1515];>Cuff_293_1066_1 [165 - 935];>Trin_293_71071_2 [957 - 1439]	11;11;11;6	11;11;11;6	11;11;11;6	28S ribosomal protein S15, mitochondrial	MRPS15	>sp|P82914|RT15_HUMAN 28S ribosomal protein S15, mitochondrial OS=Homo sapiens GN=MRPS15 PE=1 SV=1;>Trin_293_71072_2 [745 - 1515];>Cuff_293_1066_1 [165 - 935];>Trin_293_71071_2 [957 - 1439]	4	11	11	11	35	35	35	29.842	257	257;257;257;161	1.4049e-30	0.80547	0.97596	46.385	22	0.93914	1.3575	28.709	22	1.1676	1.15	40.437	22	331950000	112580000	120700000	98669000				81	7129;7130;17200;17517;19994;21559;24078;24079;29468;36174;43913	True;True;True;True;True;True;True;True;True;True;True	7594;7595;18303;18645;21299;22967;25628;25629;31838;38958;47237;47238	27175;27176;65345;66861;66862;76206;76207;76208;76209;76210;81778;81779;91442;91443;112480;136394;166332;166333;166334;166335;166336;166337;166338;166339	36805;36806;36807;88879;91075;91076;91077;91078;104597;104598;104599;104600;104601;104602;113095;113096;113097;113098;113099;113100;113101;113102;113103;113104;126041;126042;154312;154313;186621;227509;227510;227511;227512;227513;227514;227515;227516	36805;36807;88879;91076;104600;113103;126041;126042;154313;186621;227511	101	158
P11802;>Trin_293_33161_6 [2705 - 3613];>Cuff_293_10679_2 [293 - 1201];F8VYH9;F8VTV8;F8VWX7;F8VZZ0;F8VZ51;B4DNF9;F8W1L8;F8VXD2;F8VYY1;Q96BE9;F8VZ13	P11802;>Trin_293_33161_6 [2705 - 3613];>Cuff_293_10679_2 [293 - 1201];F8VYH9;F8VTV8;F8VWX7;F8VZZ0;F8VZ51;B4DNF9	13;13;13;9;9;9;8;8;7;5;5;4;4;1	12;12;12;8;8;8;7;7;6;5;4;4;4;1	12;12;12;8;8;8;7;7;6;5;4;4;4;1	Cyclin-dependent kinase 4	CDK4	>sp|P11802|CDK4_HUMAN Cyclin-dependent kinase 4 OS=Homo sapiens GN=CDK4 PE=1 SV=2;>Trin_293_33161_6 [2705 - 3613];>Cuff_293_10679_2 [293 - 1201];>tr|F8VYH9|F8VYH9_HUMAN Cyclin-dependent kinase 4 (Fragment) OS=Homo sapiens GN=CDK4 PE=2 SV=1;>tr|F8VTV8|F8	14	13	12	12	50.5	47.9	47.9	33.729	303	303;303;303;170;201;203;186;208;183;115;132;74;111;40	1.6597e-75	0.77891	0.92571	13.464	46	0.40365	0.59861	31.84	46	0.5089	0.51755	35.741	46	1026600000	453710000	364630000	208260000				82	2419;6030;6404;13598;16754;20452;21058;21790;32450;32484;38823;41394;42028	True;True;True;True;True;True;False;True;True;True;True;True;True	2581;6428;6838;14474;17835;21786;22427;23220;34995;35031;41806;44571;45227	9436;9437;23044;23045;23046;23047;23048;24521;24522;51005;51006;51007;51008;51009;63522;63523;77728;77729;77730;79858;79859;79860;79861;79862;79863;79864;82688;82689;122993;122994;123113;123114;123115;146542;156865;156866;156867;156868;156869;156870;156871;159154;159155;159156;159157;159158;159159;159160;159161;159162;159163;159164;159165;159166	12820;12821;31295;31296;31297;31298;31299;31300;31301;31302;33326;33327;33328;33329;69164;69165;69166;69167;69168;86388;86389;107095;107096;107097;107098;107099;107100;110611;110612;110613;110614;110615;110616;110617;114302;114303;168232;168233;168234;168235;168385;168386;168387;200759;200760;200761;214835;214836;214837;214838;214839;214840;214841;214842;217932;217933;217934;217935;217936;217937;…	12821;31298;33327;69168;86388;107099;110616;114302;168233;168387;200761;214835;217935
Q9UBP6;>Cuff_293_10682_1 [49 - 876];>Trin_293_188483_8 [8749 - 7847] (REVERSE SENSE),Trin_293_188489_6 [8157 - 7255] (REVERSE SENSE),Trin_293_188501_9 [9156 - 8254] (REVERSE SENSE),Trin_293_188511_8 [8445 - 7543] (REVERSE SENSE),Trin_293_188515_8 [8649 - 7747] (REVERSE SENSE),Trin_293_188526_7 [8360 - 7458] (REVERSE SENSE),Trin_293_188527_10 [9241 - 8339] (REVERSE SENSE),Trin_293_188531_8 [8867 -…	Q9UBP6;>Cuff_293_10682_1 [49 - 876];>Trin_293_188483_8 [8749 - 7847] (REVERSE SENSE),Trin_293_188489_6 [8157 - 7255] (REVERSE SENSE),Trin_293_188501_9 [9156 - 8254] (REVERSE SENSE),Trin_293_188511_8 [8445 - 7543] (REVERSE SENSE),Trin_293_188515_8 [8649 - 7747] (REVERSE SENSE),Trin_293_188526_7 [8360 - 7458] (REVERSE SENSE),Trin_293_188527_10 [9241 - 8339] (REVERSE SENSE),Trin_293_188531_8 [8867 -…	5;5;5;4;3;2;2;1;1;1;1	5;5;5;4;3;2;2;1;1;1;1	5;5;5;4;3;2;2;1;1;1;1	tRNA (guanine-N(7)-)-methyltransferase	METTL1	>sp|Q9UBP6|TRMB_HUMAN tRNA (guanine-N(7)-)-methyltransferase OS=Homo sapiens GN=METTL1 PE=1 SV=1;>Cuff_293_10682_1 [49 - 876];>Trin_293_188483_8 [8749 - 7847] (REVERSE SENSE),Trin_293_188489_6 [8157 - 7255] (REVERSE SENSE),Trin_293_188501_9 [9156	11	5	5	5	29	29	29	31.471	276	276;276;301;194;120;87;124;36;81;155;155	6.9489e-28	0.78159	0.93823	16.734	12	0.34176	0.50316	26.65	12	0.41409	0.55266	17.159	12	122180000	56734000	44416000	21028000				83	331;18305;26905;29509;41376	True;True;True;True;True	351;19506;28760;31882;44551	1182;1183;1184;69902;102028;102029;102030;112596;112597;156808;156809;156810;156811	1600;1601;1602;1603;1604;95353;140091;140092;140093;140094;140095;140096;154459;154460;214764;214765;214766;214767;214768;214769	1602;95353;140091;154460;214765
P43897;>Trin_293_33509_2 [83 - 1057];>Cuff_293_10688_2 [58 - 1032];P43897-2;>Cuff_293_10687_2 [58 - 1095];C9JT21;F8W6R3;C9JG32;F8VPA7;P43897-4;>Cuff_293_10689_1 [58 - 702];F8VS27;>Cuff_293_10686_3 [558 - 944];P43897-3;>Cuff_293_10686_1 [58 - 558];F8WCK2	P43897;>Trin_293_33509_2 [83 - 1057];>Cuff_293_10688_2 [58 - 1032];P43897-2;>Cuff_293_10687_2 [58 - 1095];C9JT21;F8W6R3	15;15;15;14;14;10;10;6;6;6;6;6;5;5;5;3	15;15;15;14;14;10;10;6;6;6;6;6;5;5;5;3	15;15;15;14;14;10;10;6;6;6;6;6;5;5;5;3	Elongation factor Ts, mitochondrial;Elongation factor Ts	TSFM	>sp|P43897|EFTS_HUMAN Elongation factor Ts, mitochondrial OS=Homo sapiens GN=TSFM PE=1 SV=2;>Trin_293_33509_2 [83 - 1057];>Cuff_293_10688_2 [58 - 1032];>sp|P43897-2|EFTS_HUMAN Isoform 2 of Elongation factor Ts, mitochondrial OS=Homo sapiens GN=TSFM;>Cuf	16	15	15	15	46.8	46.8	46.8	35.39	325	325;325;325;346;346;169;285;140;200;215;215;230;129;167;167;89	7.7828e-136	0.96085	1.1217	15.57	48	1.159	1.5565	21.221	48	1.2569	1.2217	24.728	48	1151500000	354300000	387110000	410110000				84	2161;2162;6474;8156;10583;12935;19358;22458;22459;22683;30105;37057;37779;41417;43432	True;True;True;True;True;True;True;True;True;True;True;True;True;True;True	2304;2305;6912;8677;11249;13769;20629;23927;23928;24168;24169;32508;39906;40688;44595;44596;46720	8458;8459;8460;8461;24743;30588;30589;30590;39177;39178;39179;48308;48309;48310;48311;48312;48313;48314;48315;48316;48317;74036;85243;85244;85245;86072;86073;86074;86075;86076;114562;114563;114564;114565;114566;139644;142409;142410;142411;142412;142413;142414;142415;156955;156956;156957;164382;164383;164384;164385;164386;164387;164388	11456;11457;11458;11459;11460;11461;11462;11463;33620;41457;41458;41459;41460;53093;53094;53095;65506;65507;65508;65509;65510;65511;65512;65513;65514;65515;101009;117645;117646;117647;117648;118785;118786;118787;118788;118789;118790;118791;118792;118793;118794;118795;157051;157052;157053;157054;157055;191260;191261;195166;195167;195168;195169;195170;195171;195172;195173;195174;214948;214949;21495…	11456;11462;33620;41460;53093;65514;101009;117646;117647;118786;157053;191261;195171;214950;224944	102;103	221;263
Q9Y4E8-2;>Trin_293_68968_7 [4478 - 1623] (REVERSE SENSE);>Cuff_293_10705_3 [76 - 2931];Q9Y4E8-3;E9PCQ3;Q9Y4E8;>Trin_293_68970_7 [4565 - 1623] (REVERSE SENSE);>Cuff_293_10704_3 [76 - 3018];>Trin_293_68967_8 [3566 - 1623] (REVERSE SENSE),Trin_293_68969_8 [3566 - 1623] (REVERSE SENSE);>Trin_293_68967_5 [4624 - 3785] (REVERSE SENSE);>Trin_293_68969_5 [4711 - 3785] (REVERSE SENSE);Q13107-2;>Trin_293_1…	Q9Y4E8-2;>Trin_293_68968_7 [4478 - 1623] (REVERSE SENSE);>Cuff_293_10705_3 [76 - 2931];Q9Y4E8-3;E9PCQ3;Q9Y4E8;>Trin_293_68970_7 [4565 - 1623] (REVERSE SENSE);>Cuff_293_10704_3 [76 - 3018];>Trin_293_68967_8 [3566 - 1623] (REVERSE SENSE),Trin_293_68969_8 [3566 - 1623] (REVERSE SENSE)	7;7;7;7;7;7;7;7;5;2;2;2;2;2;2;2;2;1;1;1;1;1;1;1;1	7;7;7;7;7;7;7;7;5;2;2;2;2;2;2;2;2;1;1;1;1;1;1;1;1	6;6;6;6;6;6;6;6;4;2;2;1;1;1;1;1;1;1;1;1;1;1;1;1;1	Ubiquitin carboxyl-terminal hydrolase;Ubiquitin carboxyl-terminal hydrolase 15	USP15	>sp|Q9Y4E8-2|UBP15_HUMAN Isoform 2 of Ubiquitin carboxyl-terminal hydrolase 15 OS=Homo sapiens GN=USP15;>Trin_293_68968_7 [4478 - 1623] (REVERSE SENSE);>Cuff_293_10705_3 [76 - 2931];>sp|Q9Y4E8-3|UBP15_HUMAN Isoform 3 of Ubiquitin carboxyl-terminal hydro	25	7	7	6	8.2	8.2	7.2	109.3	952	952;952;952;956;956;981;981;981;648;280;309;916;916;916;963;963;963;175;235;235;589;621;636;835;882	6.5227e-24	0.87836	1.0043	11.674	11	0.39076	0.45264	23.541	11	0.45796	0.44094	19.501	11	68697000	27701000	27629000	13367000				85	519;843;23196;29724;32597;33692;35807	True;True;True;True;True;True;True	548;889;24710;32115;35147;36307;38567	1905;3168;3169;3170;88133;113376;123484;123485;127219;127220;135073	2557;4268;4269;4270;4271;121478;155497;168867;168868;173947;173948;184815;184816	2557;4271;121478;155497;168867;173947;184815
>Trin_293_147318_6 [5441 - 855] (REVERSE SENSE);>Trin_293_147324_6 [5459 - 855] (REVERSE SENSE);F8W1Z6;Q7Z3U7-2;F8VWA6;B9EGP5;>Trin_293_147325_7 [7548 - 2416] (REVERSE SENSE);Q7Z3U7-4;>Trin_293_147322_7 [7566 - 2416] (REVERSE SENSE);>Cuff_293_10706_2 [392 - 5542];Q7Z3U7;>Trin_293_147321_2 [2066 - 855] (REVERSE SENSE);>Trin_293_147320_2 [2084 - 855] (REVERSE SENSE);Q7Z3U7-3;>Trin_293_147326_3 [417…	>Trin_293_147318_6 [5441 - 855] (REVERSE SENSE);>Trin_293_147324_6 [5459 - 855] (REVERSE SENSE);F8W1Z6;Q7Z3U7-2;F8VWA6;B9EGP5;>Trin_293_147325_7 [7548 - 2416] (REVERSE SENSE);Q7Z3U7-4;>Trin_293_147322_7 [7566 - 2416] (REVERSE SENSE);>Cuff_293_10706_2 [392 - 5542];Q7Z3U7;>Trin_293_147321_2 [2066 - 855] (REVERSE SENSE);>Trin_293_147320_2 [2084 - 855] (REVERSE SENSE);Q7Z3U7-3;>Trin_293_147326_3 [417…	6;6;6;6;6;6;6;6;6;6;6;4;4;4;4;4;2;2	6;6;6;6;6;6;6;6;6;6;6;4;4;4;4;4;2;2	6;6;6;6;6;6;6;6;6;6;6;4;4;4;4;4;2;2	Protein MON2 homolog	MON2	>Trin_293_147318_6 [5441 - 855] (REVERSE SENSE);>Trin_293_147324_6 [5459 - 855] (REVERSE SENSE);>tr|F8W1Z6|F8W1Z6_HUMAN Protein MON2 homolog OS=Homo sapiens GN=MON2 PE=2 SV=1;>sp|Q7Z3U7-2|MON2_HUMAN Isoform 2 of Protein MON2 homolog OS=Homo sapiens G	18	6	6	6	4.8	4.8	4.8	169.22	1529	1529;1535;1675;1676;1688;1711;1711;1717;1717;1717;1718;404;410;586;586;592;1072;1148	2.858e-17	0.80398	0.90815	70.581	12	0.4833	0.53857	54.807	12	0.57126	0.58136	78.326	12	102430000	40049000	37565000	24818000				86	1406;4052;21448;24987;33727;40939	True;True;True;True;True;True	1492;4335;22852;26629;36342;44066	5413;15992;15993;15994;15995;81352;81353;94765;94766;127340;155178;155179	7254;21558;21559;21560;21561;112522;112523;130486;130487;130488;130489;174109;212515;212516;212517	7254;21559;112522;130486;174109;212515
O43592;>Cuff_293_10717_1 [507 - 3392];>Trin_293_88746_8 [3307 - 860] (REVERSE SENSE);>Trin_293_88745_8 [3462 - 2383] (REVERSE SENSE);F8WDU6;>Trin_293_88745_9 [2173 - 860] (REVERSE SENSE);>Trin_293_88745_7 [3899 - 3510] (REVERSE SENSE),Trin_293_88746_7 [3744 - 3355] (REVERSE SENSE);F5GYW6;F5GZM3	O43592;>Cuff_293_10717_1 [507 - 3392];>Trin_293_88746_8 [3307 - 860] (REVERSE SENSE)	17;17;12;6;5;5;4;2;2	17;17;12;6;5;5;4;2;2	17;17;12;6;5;5;4;2;2	Exportin-T	XPOT	>sp|O43592|XPOT_HUMAN Exportin-T OS=Homo sapiens GN=XPOT PE=1 SV=2;>Cuff_293_10717_1 [507 - 3392];>Trin_293_88746_8 [3307 - 860] (REVERSE SENSE)	9	17	17	17	23	23	23	109.96	962	962;962;816;360;202;438;130;60;228	3.3092e-111	0.79964	0.92293	39.957	33	0.46464	0.54488	28.083	33	0.58622	0.54145	42.132	33	1304500000	525310000	489670000	289520000				87	2022;2764;5438;7693;10682;10756;14708;15449;18666;21351;24205;26036;27798;30211;36496;39785;44301	True;True;True;True;True;True;True;True;True;True;True;True;True;True;True;True;True	2154;2963;5804;8197;11355;11435;15647;16446;19888;22750;25761;27743;30033;32623;39304;42832;47660	7908;7909;10820;10821;20892;20893;20894;29158;39563;39564;39565;39813;55077;55078;55079;58223;71318;80947;80948;80949;80950;91924;98731;105734;105735;105736;114913;114914;114915;137522;150600;150601;150602;150603;150604;167809;167810;167811	10746;10747;14635;14636;14637;14638;28330;28331;28332;39493;53561;53562;53563;53896;74586;74587;74588;79000;97199;111998;111999;112000;112001;126675;126676;135714;145086;145087;145088;145089;145090;157526;157527;157528;188260;188261;206302;206303;206304;206305;206306;229558;229559;229560;229561	10746;14636;28330;39493;53561;53896;74586;79000;97199;111999;126676;135714;145087;157527;188261;206302;229559
H7C3P4;B4DYH8;P15586;>Trin_293_211152_4 [2982 - 1327] (REVERSE SENSE);>Cuff_293_10722_1 [171 - 1826];F6S8M0;F5H4C6;H0YFA9	H7C3P4;B4DYH8;P15586;>Trin_293_211152_4 [2982 - 1327] (REVERSE SENSE);>Cuff_293_10722_1 [171 - 1826];F6S8M0;F5H4C6;H0YFA9	2;2;2;2;2;2;1;1	2;2;2;2;2;2;1;1	2;2;2;2;2;2;1;1	N-acetylglucosamine-6-sulfatase	GNS	>tr|H7C3P4|H7C3P4_HUMAN Glucosamine (N-acetyl)-6-sulfatase (Sanfilippo disease IIID), isoform CRA_b OS=Homo sapiens GN=GNS PE=2 SV=1;>tr|B4DYH8|B4DYH8_HUMAN N-acetylglucosamine-6-sulfatase OS=Homo sapiens GN=GNS PE=2 SV=1;>sp|P15586|GNS_HUMAN N-acetylgluco	8	2	2	2	4.8	4.8	4.8	56.374	496	496;532;552;552;552;584;248;303	2.3087e-14	0.95823	1.1399	11.116	7	1.2655	1.9313	38.516	7	1.4007	1.2603	37.892	7	117230000	32668000	32428000	52134000				88	18322;33386	True;True	19523;35982	69988;69989;69990;69991;126134;126135;126136	95513;95514;95515;95516;95517;172424;172425;172426	95513;172425
>Cuff_293_10726_1 [27 - 2756];Q9Y2U8;>Trin_293_127389_4 [4872 - 2140] (REVERSE SENSE);>Cuff_293_10727_1 [27 - 2759]	>Cuff_293_10726_1 [27 - 2756];Q9Y2U8;>Trin_293_127389_4 [4872 - 2140] (REVERSE SENSE);>Cuff_293_10727_1 [27 - 2759]	4;4;4;4	4;4;4;4	4;4;4;4	Inner nuclear membrane protein Man1	LEMD3	>Cuff_293_10726_1 [27 - 2756];>sp|Q9Y2U8|MAN1_HUMAN Inner nuclear membrane protein Man1 OS=Homo sapiens GN=LEMD3 PE=1 SV=2;>Trin_293_127389_4 [4872 - 2140] (REVERSE SENSE);>Cuff_293_10727_1 [27 - 2759]	4	4	4	4	5.8	5.8	5.8	99.882	910	910;911;911;911	1.0599e-11	0.86091	1.0007	9.3555	8	1.0791	1.3151	15.39	8	1.2233	1.1644	14.821	8	134280000	41712000	40273000	52295000				89	11590;16958;21330;42461	True;True;True;True	12340;18050;22724;45694	42719;64408;64409;64410;64411;64412;80868;160855	57900;87616;87617;87618;87619;87620;111905;220239	57900;87620;111905;220239
F5H7C4;F5H199;Q8IXL7-2;>Trin_293_80191_4 [1262 - 708] (REVERSE SENSE);>Cuff_293_10728_1 [275 - 829],Cuff_293_10729_1 [439 - 993],Cuff_293_10731_1 [137 - 691];F5H6G9;H0YFW5;Q8IXL7;>Cuff_293_10730_1 [127 - 702];>Trin_293_80192_2 [1415 - 708] (REVERSE SENSE)	F5H7C4;F5H199;Q8IXL7-2;>Trin_293_80191_4 [1262 - 708] (REVERSE SENSE);>Cuff_293_10728_1 [275 - 829],Cuff_293_10729_1 [439 - 993],Cuff_293_10731_1 [137 - 691];F5H6G9;H0YFW5;Q8IXL7;>Cuff_293_10730_1 [127 - 702];>Trin_293_80192_2 [1415 - 708] (REVERSE SENSE)	2;2;2;2;2;1;1;1;1;1	2;2;2;2;2;1;1;1;1;1	2;2;2;2;2;1;1;1;1;1	Methionine-R-sulfoxide reductase B3	MSRB3	>tr|F5H7C4|F5H7C4_HUMAN Methionine-R-sulfoxide reductase B3 (Fragment) OS=Homo sapiens GN=MSRB3 PE=2 SV=1;>tr|F5H199|F5H199_HUMAN Methionine-R-sulfoxide reductase B3 (Fragment) OS=Homo sapiens GN=MSRB3 PE=2 SV=1;>sp|Q8IXL7-2|MSRB3_HUMAN Isoform 2 of Methio	10	2	2	2	17.1	17.1	17.1	13.101	117	117;164;185;185;185;160;174;192;192;236	2.5988e-06	0.72771	0.87234	22.944	2	0.42513	0.63575	113.22	2	0.55532	0.65127	90.796	2	6317700	2771300	2291200	1255200				90	33027;42209	True;True	35600;45420	124970;159834	170819;218889	170819;218889
Q9BRT6;>Trin_293_211392_2 [828 - 442] (REVERSE SENSE);>Cuff_293_10735_1 [57 - 443]	Q9BRT6;>Trin_293_211392_2 [828 - 442] (REVERSE SENSE);>Cuff_293_10735_1 [57 - 443]	3;3;3	3;3;3	3;3;3	Protein LLP homolog	LLPH	>sp|Q9BRT6|LLPH_HUMAN Protein LLP homolog OS=Homo sapiens GN=LLPH PE=2 SV=1;>Trin_293_211392_2 [828 - 442] (REVERSE SENSE);>Cuff_293_10735_1 [57 - 443]	3	3	3	3	23.3	23.3	23.3	15.225	129	129;129;129	7.6169e-27	0.76481	0.95221	8.0148	7	0.79427	1.2397	17.599	7	0.93546	1.2205	17.794	7	54389000	20542000	16891000	16957000				91	6975;6976;37519	True;True;True	7436;7437;40391;40392	26582;26583;26584;141440;141441;141442;141443;141444;141445;141446	36061;36062;36063;36064;36065;36066;36067;36068;36069;193867;193868;193869;193870;193871;193872;193873	36062;36066;193870	104	97
>Cuff_293_1079_1 [74 - 610];>Trin_293_90383_2 [2174 - 1632] (REVERSE SENSE),Trin_293_90384_1 [1237 - 695] (REVERSE SENSE);>Cuff_293_1078_1 [74 - 616];Q9HAF1-2;Q9HAF1;>Trin_293_90385_2 [2116 - 1544] (REVERSE SENSE);>Cuff_293_1077_1 [74 - 646];>Cuff_293_1074_1 [74 - 646];Q9HAF1-4;>Cuff_293_1075_1 [74 - 649];Q9HAF1-3;>Cuff_293_1076_1 [74 - 676];B1AK63	>Cuff_293_1079_1 [74 - 610];>Trin_293_90383_2 [2174 - 1632] (REVERSE SENSE),Trin_293_90384_1 [1237 - 695] (REVERSE SENSE);>Cuff_293_1078_1 [74 - 616];Q9HAF1-2;Q9HAF1;>Trin_293_90385_2 [2116 - 1544] (REVERSE SENSE);>Cuff_293_1077_1 [74 - 646];>Cuff_293_1074_1 [74 - 646];Q9HAF1-4;>Cuff_293_1075_1 [74 - 649];Q9HAF1-3;>Cuff_293_1076_1 [74 - 676];B1AK63	2;2;2;2;2;2;2;2;2;2;2;2;1	2;2;2;2;2;2;2;2;2;2;2;2;1	2;2;2;2;2;2;2;2;2;2;2;2;1	Chromatin modification-related protein MEAF6	MEAF6	>Cuff_293_1079_1 [74 - 610];>Trin_293_90383_2 [2174 - 1632] (REVERSE SENSE),Trin_293_90384_1 [1237 - 695] (REVERSE SENSE);>Cuff_293_1078_1 [74 - 616];>sp|Q9HAF1-2|EAF6_HUMAN Isoform 2 of Chromatin modification-related protein MEAF6 OS=Homo sapiens GN	13	2	2	2	19.6	19.6	19.6	20.899	179	179;181;181;191;191;191;191;191;192;192;201;201;169	1.5547e-40	1.0501	1.2657	12.285	3	0.93551	1.4062	6.0393	3	0.96492	0.97734	2.3049	3	30609000	10240000	10555000	9813800				92	20538;35701	True;True	21876;38456	78068;78069;134585	107632;107633;184156	107633;184156
Q86VP6;>Trin_293_63735_1 [70 - 3759];>Cuff_293_10742_1 [438 - 4127];Q86VP6-2;Q86VP6-3;H0YH27;F5H6I6;>Trin_293_146956_3 [1103 - 561] (REVERSE SENSE);>Trin_293_146953_11 [5859 - 5263] (REVERSE SENSE),Trin_293_146961_11 [8041 - 7445] (REVERSE SENSE),Trin_293_146965_10 [5270 - 4674] (REVERSE SENSE)	Q86VP6;>Trin_293_63735_1 [70 - 3759];>Cuff_293_10742_1 [438 - 4127];Q86VP6-2	47;47;47;41;9;9;3;2;2	47;47;47;41;9;9;3;2;2	43;43;43;37;9;9;1;0;0	Cullin-associated NEDD8-dissociated protein 1	CAND1	>sp|Q86VP6|CAND1_HUMAN Cullin-associated NEDD8-dissociated protein 1 OS=Homo sapiens GN=CAND1 PE=1 SV=2;>Trin_293_63735_1 [70 - 3759];>Cuff_293_10742_1 [438 - 4127];>sp|Q86VP6-2|CAND1_HUMAN Isoform 2 of Cullin-associated NEDD8-dissociated protein 1 OS=H	9	47	47	43	40.7	40.7	37.9	136.37	1230	1230;1230;1230;1062;403;442;54;181;199	0	0.87376	0.99767	16.991	193	0.47614	0.53085	21.148	193	0.54622	0.52492	21.993	193	6823200000	2746400000	2550700000	1526100000				93	118;119;751;2501;3221;3692;4470;5960;6051;6647;7800;8126;9970;10250;10467;10468;11412;11957;15008;15206;15957;15958;16489;18601;18882;22724;23582;25615;25807;27263;27264;27853;28190;29687;30398;32078;35983;37421;37422;38594;38595;38684;38816;39061;40312;40313;40408	True;True;True;True;True;True;True;True;True;True;True;True;True;True;True;True;True;True;True;True;True;True;True;True;True;True;True;True;True;True;True;True;True;True;True;True;True;True;True;True;True;True;True;True;True;True;True	125;126;794;2666;3449;3952;4775;6352;6449;7091;8307;8646;10604;10901;11126;11127;12136;12730;15979;16189;16190;16996;16997;17559;19816;20117;24212;25111;27298;27505;29295;29296;29297;29298;29299;30098;30456;32078;32830;34610;38754;40286;40287;41559;41560;41655;41799;42062;43395;43396;43502	370;371;372;373;374;375;376;377;2826;2827;2828;2829;2830;2831;2832;9722;9723;9724;9725;12701;12702;12703;14518;14519;14520;17312;17313;17314;17315;22806;23131;23132;23133;23134;23135;23136;23137;23138;23139;25347;25348;25349;25350;25351;29503;29504;29505;29506;30494;30495;30496;30497;30498;30499;36918;37832;38729;38730;38731;38732;38733;38734;38735;42073;42074;44093;44094;44095;44096;56462;56463;…	516;517;518;519;520;521;522;523;524;3821;3822;3823;3824;3825;3826;3827;3828;3829;3830;3831;3832;3833;13214;13215;13216;13217;13218;17153;17154;17155;17156;19669;19670;19671;19672;19673;23351;23352;23353;23354;23355;30960;30961;31448;31449;31450;31451;31452;31453;31454;31455;31456;31457;31458;31459;31460;31461;31462;34461;34462;34463;34464;34465;34466;34467;39945;39946;39947;39948;39949;41332;4133…	516;521;3827;13216;17154;19672;23353;30961;31459;34463;39947;41334;50036;51285;52464;52467;57012;59689;76539;77472;82217;82222;84999;96832;98414;118971;123656;133483;134463;142174;142178;145348;147402;155362;158417;166147;185723;193411;193412;199351;199355;199924;200743;202100;209460;209467;209904	105;106;107;108	367;778;1121;1126
P61224-3;>Cuff_293_10755_1 [232 - 726];P61224;>Trin_293_60896_1 [288 - 839];>Cuff_293_10752_1 [232 - 783],Cuff_293_10757_1 [241 - 792];E7ESV4;F5H7Y6;F5GX62;P61224-4;>Cuff_293_10753_1 [241 - 666],Cuff_293_10754_1 [232 - 657];A6NIZ1;F5H823;B7ZB78;F5GZG1;P61224-2;>Cuff_293_10756_1 [232 - 642];F5H004;F5H6R7;F5H4H0;F5GYH7;>Trin_293_73284_1 [207 - 1] (REVERSE SENSE);F5H077;F5GWU8;F5H491;F5H0B7;F5H500;F…	P61224-3;>Cuff_293_10755_1 [232 - 726];P61224;>Trin_293_60896_1 [288 - 839];>Cuff_293_10752_1 [232 - 783],Cuff_293_10757_1 [241 - 792];E7ESV4;F5H7Y6;F5GX62;P61224-4;>Cuff_293_10753_1 [241 - 666],Cuff_293_10754_1 [232 - 657];A6NIZ1;F5H823;B7ZB78;F5GZG1;P61224-2;>Cuff_293_10756_1 [232 - 642];F5H004	12;12;12;12;12;11;11;10;10;10;10;9;9;9;9;9;7;5;3;3;3;3;3;3;3;3;3;1	12;12;12;12;12;11;11;10;10;10;10;9;9;9;9;9;7;5;3;3;3;3;3;3;3;3;3;1	4;4;4;4;4;4;4;3;4;4;4;4;4;4;1;1;3;2;0;0;0;0;0;0;0;0;0;0	Ras-related protein Rap-1b;Ras-related protein Rap-1b-like protein	RAP1B	>sp|P61224-3|RAP1B_HUMAN Isoform 3 of Ras-related protein Rap-1b OS=Homo sapiens GN=RAP1B;>Cuff_293_10755_1 [232 - 726];>sp|P61224|RAP1B_HUMAN Ras-related protein Rap-1b OS=Homo sapiens GN=RAP1B PE=1 SV=1;>Trin_293_60896_1 [288 - 839];>Cuff_293_10752_1	28	12	12	4	50.3	50.3	21.2	18.778	165	165;165;184;184;184;157;179;139;142;142;184;103;118;122;137;137;127;122;48;53;69;85;87;93;98;101;136;32	1.4187e-71	0.8503	1.0151	12.254	60	0.93267	1.4714	34.118	60	1.083	1.0871	36.004	60	2131300000	712020000	665350000	753940000				94	4242;4243;4244;6753;26296;32030;34343;40381;40382;42223;43227;43228	True;True;True;True;True;True;True;True;True;True;True;True	4539;4540;4541;7201;28018;34562;37004;43471;43472;43473;45436;46505;46506	16586;16587;16588;16589;16590;16591;16592;16593;16594;16595;16596;16597;16598;16599;25778;99939;99940;99941;99942;99943;121279;121280;121281;121282;129703;129704;129705;129706;129707;129708;129709;129710;153118;153119;153120;153121;153122;153123;153124;153125;153126;159899;163562;163563;163564;163565;163566;163567;163568;163569;163570;163571;163572;163573;163574;163575;163576;163577;163578;163579…	22351;22352;22353;22354;22355;22356;22357;22358;22359;22360;22361;22362;22363;22364;22365;22366;22367;34996;137292;137293;137294;137295;137296;137297;137298;137299;165944;165945;165946;165947;165948;165949;165950;177450;177451;177452;177453;177454;177455;177456;177457;209748;209749;209750;209751;209752;209753;209754;209755;209756;209757;209758;209759;209760;209761;209762;209763;209764;209765;2097…	22351;22357;22366;34996;137295;165947;177453;209757;209764;218974;223858;223871	109	92
P57740;>Trin_293_63995_2 [3452 - 678] (REVERSE SENSE);>Cuff_293_10760_1 [116 - 2890];Q6PJE1;H0YG15;G3V1T4	P57740;>Trin_293_63995_2 [3452 - 678] (REVERSE SENSE);>Cuff_293_10760_1 [116 - 2890];Q6PJE1	18;18;18;14;3;2	18;18;18;14;3;2	2;2;2;0;0;2	Nuclear pore complex protein Nup107	NUP107	>sp|P57740|NU107_HUMAN Nuclear pore complex protein Nup107 OS=Homo sapiens GN=NUP107 PE=1 SV=1;>Trin_293_63995_2 [3452 - 678] (REVERSE SENSE);>Cuff_293_10760_1 [116 - 2890];>tr|Q6PJE1|Q6PJE1_HUMAN NUP107 protein OS=Homo sapiens GN=NUP107 PE=2 SV=1	6	18	18	2	25.4	25.4	3.1	106.37	925	925;925;925;686;80;103	1.4519e-168	0.9099	1.056	19.726	45	0.97172	1.1235	23.908	45	1.0671	1.0289	13.379	45	1367600000	456760000	433520000	477280000				95	1868;6290;7214;10223;13223;13224;15639;20940;23469;26459;31232;33835;36113;38716;39670;40599;40795;43868	True;True;True;True;True;True;True;True;True;True;True;True;True;True;True;True;True;True	1993;6713;7683;10873;14076;14077;16649;22301;24993;28185;33705;36459;38893;41689;42710;43701;43909;47190	7379;24080;27447;37751;49444;49445;49446;59059;59060;79421;89228;100454;100455;100456;118556;118557;118558;118559;127719;136201;136202;136203;136204;146200;146201;146202;146203;146204;150031;150032;150033;153878;153879;153880;153881;154630;154631;154632;154633;154634;154635;166182;166183;166184;166185;166186	9979;32696;37179;51172;67045;67046;67047;67048;67049;80189;80190;109864;123116;137965;137966;137967;137968;162446;162447;162448;162449;174661;186370;186371;186372;186373;186374;186375;186376;200260;200261;200262;200263;200264;200265;205509;205510;205511;205512;210856;210857;210858;210859;210860;210861;210862;210863;210864;211822;211823;211824;211825;211826;211827;227308;227309;227310;227311;227312	9979;32696;37179;51172;67046;67049;80190;109864;123116;137967;162446;174661;186372;200265;205509;210857;211822;227311
Q16630-3;F8WJN3;Q16630;>Trin_293_146798_1 [39 - 1691],Trin_293_146800_1 [39 - 1691],Trin_293_146801_1 [39 - 1691],Trin_293_146805_1 [39 - 1691],Trin_293_146808_1 [39 - 1691],Trin_293_146811_1 [39 - 1691],Trin_293_146813_1 [39 - 1691],Trin_293_146814_1 [39 - 1691],Trin_293_146818_1 [39 - 1691],Trin_293_146824_1 [39 - 1691];>Cuff_293_10767_1 [111 - 1763];Q16630-2;>Trin_293_146790_1 [39 - 1802],Trin…	Q16630-3;F8WJN3;Q16630;>Trin_293_146798_1 [39 - 1691],Trin_293_146800_1 [39 - 1691],Trin_293_146801_1 [39 - 1691],Trin_293_146805_1 [39 - 1691],Trin_293_146808_1 [39 - 1691],Trin_293_146811_1 [39 - 1691],Trin_293_146813_1 [39 - 1691],Trin_293_146814_1 [39 - 1691],Trin_293_146818_1 [39 - 1691],Trin_293_146824_1 [39 - 1691];>Cuff_293_10767_1 [111 - 1763];Q16630-2;>Trin_293_146790_1 [39 - 1802],Trin…	12;12;12;12;12;12;12;4;1	12;12;12;12;12;12;12;4;1	12;12;12;12;12;12;12;4;1	Cleavage and polyadenylation specificity factor subunit 6	CPSF6	>sp|Q16630-3|CPSF6_HUMAN Isoform 3 of Cleavage and polyadenylation specificity factor subunit 6 OS=Homo sapiens GN=CPSF6;>tr|F8WJN3|F8WJN3_HUMAN Cleavage and polyadenylation-specificity factor subunit 6 OS=Homo sapiens GN=CPSF6 PE=2 SV=1;>sp|Q16630|CPSF6_H	9	12	12	12	24.3	24.3	24.3	52.325	478	478;478;551;551;551;588;588;334;107	7.5758e-235	0.88628	1.0184	16.934	31	0.76508	0.87264	21.95	31	0.89986	0.86168	18.537	31	2396400000	774140000	854780000	767490000				96	1824;8803;12297;12825;12826;14143;20212;24233;30530;32226;37934;40741	True;True;True;True;True;True;True;True;True;True;True;True	1945;9363;13085;13652;13653;15053;21530;25801;32969;32970;34763;40854;43852	7137;32924;32925;45436;45437;45438;47646;47647;53048;77021;92045;116064;116065;116066;116067;116068;121927;121928;121929;143063;143064;143065;154440;154441;154442;154443;154444;154445;154446;154447;154448;154449	9645;44730;44731;44732;61470;61471;61472;61473;64483;64484;64485;64486;71896;105962;126852;159078;159079;159080;159081;159082;159083;166793;166794;166795;196049;196050;196051;196052;211579;211580;211581;211582;211583;211584;211585;211586;211587;211588;211589;211590;211591;211592;211593;211594;211595	9645;44731;61471;64483;64486;71896;105962;126852;159081;166793;196049;211581	110	169
F8VV32;P61626;>Cuff_293_10769_1 [56 - 499]	F8VV32;P61626;>Cuff_293_10769_1 [56 - 499]	1;1;1	1;1;1	1;1;1	Lysozyme C	LYZ	>tr|F8VV32|F8VV32_HUMAN Lysozyme C OS=Homo sapiens GN=LYZ PE=2 SV=1;>sp|P61626|LYSC_HUMAN Lysozyme C OS=Homo sapiens GN=LYZ PE=1 SV=1;>Cuff_293_10769_1 [56 - 499]	3	1	1	1	11.5	11.5	11.5	11.488	104	104;148;148	8.4031e-07	NaN	NaN	NaN	1	NaN	NaN	NaN	1	NaN	NaN	NaN	1	1965900	1678300	111330	176320				97	35732	TRUE	38489	134709	184311	184311
O95619;>Trin_293_34314_1 [360 - 1040];>Cuff_293_10770_1 [222 - 902];F8W0J4;>Trin_293_34313_1 [360 - 878];F8W1B9;F8VTR4	O95619;>Trin_293_34314_1 [360 - 1040];>Cuff_293_10770_1 [222 - 902];F8W0J4;>Trin_293_34313_1 [360 - 878];F8W1B9	5;5;5;4;4;4;2	5;5;5;4;4;4;2	5;5;5;4;4;4;2	YEATS domain-containing protein 4	YEATS4	>sp|O95619|YETS4_HUMAN YEATS domain-containing protein 4 OS=Homo sapiens GN=YEATS4 PE=1 SV=1;>Trin_293_34314_1 [360 - 1040];>Cuff_293_10770_1 [222 - 902];>tr|F8W0J4|F8W0J4_HUMAN YEATS domain-containing protein 4 OS=Homo sapiens GN=YEATS4 PE=2 SV=1;>Trin	7	5	5	5	26	26	26	26.499	227	227;227;227;173;173;211;113	2.2295e-21	0.90562	1.1031	67.126	8	0.94573	1.418	47.461	8	1.0196	1.1569	44.886	8	119200000	31518000	49814000	37865000				98	14850;20104;22271;22806;26608	True;True;True;True;True	15808;21413;23725;24298;28343	55652;55653;55654;76607;76608;84396;86487;100938	75428;75429;75430;105301;105302;105303;105304;105305;105306;116485;119342;119343;138633	75428;105305;116485;119343;138633
>Trin_293_34314_3 [494 - 249] (REVERSE SENSE);>Cuff_293_10770_3 [356 - 111] (REVERSE SENSE)	>Trin_293_34314_3 [494 - 249] (REVERSE SENSE);>Cuff_293_10770_3 [356 - 111] (REVERSE SENSE)	1;1	1;1	1;1			>Trin_293_34314_3 [494 - 249] (REVERSE SENSE);>Cuff_293_10770_3 [356 - 111] (REVERSE SENSE)	2	1	1	1	14.6	14.6	14.6	8.8921	82	82;82	0.026394	NaN	NaN	NaN	1	NaN	NaN	NaN	1	NaN	NaN	NaN	1	2465600	1130500	828450	506650	+			99	27542	TRUE	29698	104607	143574	143574	111	1
P78371;>Trin_293_210947_1 [267 - 1871];>Cuff_293_10775_1 [95 - 1699];P78371-2;>Cuff_293_10776_1 [467 - 1930];F5GWF6;F8VQ14	P78371;>Trin_293_210947_1 [267 - 1871];>Cuff_293_10775_1 [95 - 1699];P78371-2;>Cuff_293_10776_1 [467 - 1930];F5GWF6;F8VQ14	34;34;34;32;32;32;28	34;34;34;32;32;32;28	34;34;34;32;32;32;28	T-complex protein 1 subunit beta	CCT2	>sp|P78371|TCPB_HUMAN T-complex protein 1 subunit beta OS=Homo sapiens GN=CCT2 PE=1 SV=4;>Trin_293_210947_1 [267 - 1871];>Cuff_293_10775_1 [95 - 1699];>sp|P78371-2|TCPB_HUMAN Isoform 2 of T-complex protein 1 subunit beta OS=Homo sapiens GN=CCT2;>Cuff_29	7	34	34	34	67.7	67.7	67.7	57.488	535	535;535;535;488;488;530;416	0	0.84681	0.9893	14.35	269	0.45266	0.5094	30.672	269	0.53067	0.49661	27.054	269	24245000000	9639800000	9076100000	5528700000				100	228;3347;5001;7251;7361;7362;7479;11750;12464;14410;14411;15320;17148;17731;17732;17791;19936;20164;20165;21267;21433;22514;22515;22960;23305;25887;27228;30324;31087;31934;34563;37898;38735;41488	True;True;True;True;True;True;True;True;True;True;True;True;True;True;True;True;True;True;True;True;True;True;True;True;True;True;True;True;True;True;True;True;True;True	239;240;3581;5337;5338;7722;7836;7837;7969;7970;12509;12510;13271;15331;15332;16308;18249;18868;18869;18870;18871;18933;21240;21479;21480;22654;22836;23986;23987;24457;24458;24824;27590;29245;29246;32743;32744;33557;34462;37239;40814;41711;41712;41713;44668	796;797;798;799;800;801;802;803;804;805;806;807;808;809;810;811;812;813;814;13144;13145;13146;13147;13148;13149;13150;13151;13152;13153;13154;13155;13156;13157;13158;13159;19188;19189;19190;19191;19192;19193;19194;27595;27977;27978;27979;27980;27981;27982;27983;27984;27985;27986;27987;27988;27989;27990;28377;28378;28379;43287;43288;43289;43290;43291;43292;43293;43294;43295;43296;43297;43298;43299…	1072;1073;1074;1075;1076;1077;1078;1079;1080;1081;1082;1083;1084;1085;1086;1087;1088;1089;1090;1091;17767;17768;17769;17770;17771;17772;17773;17774;17775;17776;17777;17778;17779;17780;17781;17782;17783;25973;25974;25975;25976;25977;25978;25979;25980;25981;25982;25983;37351;37881;37882;37883;37884;37885;37886;37887;37888;37889;37890;37891;37892;37893;37894;37895;37896;37897;37898;38436;38437;38438…	1090;17782;25978;37351;37882;37896;38436;58633;62242;73045;73055;78211;88620;92206;92216;92569;104250;105783;105790;111478;112448;117953;117972;120394;122234;135006;142004;158056;161902;165467;178539;195832;200379;215276	112;113;114;115;116;117;118;119;120	62;160;244;353;415;417;436;445;480
Q8TAD8;>Trin_293_86504_1 [126 - 1313];>Cuff_293_1081_1 [116 - 1303]	Q8TAD8;>Trin_293_86504_1 [126 - 1313];>Cuff_293_1081_1 [116 - 1303]	2;2;2	2;2;2	2;2;2	Smad nuclear-interacting protein 1	SNIP1	>sp|Q8TAD8|SNIP1_HUMAN Smad nuclear-interacting protein 1 OS=Homo sapiens GN=SNIP1 PE=1 SV=1;>Trin_293_86504_1 [126 - 1313];>Cuff_293_1081_1 [116 - 1303]	3	2	2	2	10.6	10.6	10.6	45.777	396	396;396;396	1.0518e-07	0.89147	1.3887	42.262	3	0.74668	1.45	55.352	3	0.90572	0.88959	10.003	3	27198000	10429000	8346300	8423000				101	6524;27943	True;True	6966;30192	24927;24928;106396	33896;33897;33898;145963	33897;145963
Q9UL25;>Trin_293_211797_1 [908 - 234] (REVERSE SENSE);>Cuff_293_10812_1 [253 - 927]	Q9UL25;>Trin_293_211797_1 [908 - 234] (REVERSE SENSE);>Cuff_293_10812_1 [253 - 927]	10;10;10	10;10;10	10;10;10	Ras-related protein Rab-21	RAB21	>sp|Q9UL25|RAB21_HUMAN Ras-related protein Rab-21 OS=Homo sapiens GN=RAB21 PE=1 SV=3;>Trin_293_211797_1 [908 - 234] (REVERSE SENSE);>Cuff_293_10812_1 [253 - 927]	3	10	10	10	46.7	46.7	46.7	24.347	225	225;225;225	9.5609e-113	0.90503	1.0896	19.035	54	0.87519	1.3229	34.557	54	0.97303	1.1113	27.337	54	1791900000	607320000	565000000	619610000				102	58;10933;11468;13300;15446;16033;27046;32903;41222;42274	True;True;True;True;True;True;True;True;True;True	61;11628;12213;14160;16443;17076;28971;28972;35471;44389;45489	165;166;167;168;169;40505;40506;40507;40508;40509;40510;40511;40512;42295;49866;49867;49868;49869;49870;49871;49872;49873;49874;49875;58211;58212;58213;60725;60726;60727;60728;102683;102684;102685;102686;102687;102688;102689;102690;102691;102692;124483;124484;124485;124486;124487;124488;156202;156203;156204;156205;156206;156207;160151	216;217;218;219;220;221;222;54827;54828;54829;54830;54831;54832;54833;54834;54835;57315;57316;67611;67612;67613;67614;67615;67616;67617;67618;67619;67620;67621;67622;67623;78979;78980;78981;78982;78983;78984;78985;78986;78987;78988;78989;82534;82535;82536;82537;82538;82539;82540;82541;82542;82543;82544;140943;140944;140945;140946;140947;140948;140949;140950;140951;140952;140953;170190;170191;1701…	220;54835;57315;67619;78980;82537;140951;170191;213890;219317	121	180
Q8TC07-2;Q8TC07-3;>Cuff_293_10815_1 [144 - 2189];Q8TC07;>Trin_293_34809_1 [101 - 2188];>Cuff_293_10814_1 [10 - 2097];>Cuff_293_10813_1 [144 - 2240];>Cuff_293_10816_1 [10 - 2148];C9JA93;A8K8E1;>Cuff_293_10817_2 [552 - 1886];F8VV61	Q8TC07-2;Q8TC07-3;>Cuff_293_10815_1 [144 - 2189];Q8TC07;>Trin_293_34809_1 [101 - 2188];>Cuff_293_10814_1 [10 - 2097];>Cuff_293_10813_1 [144 - 2240];>Cuff_293_10816_1 [10 - 2148];C9JA93;A8K8E1;>Cuff_293_10817_2 [552 - 1886]	9;9;9;9;9;9;9;9;6;6;6;3	9;9;9;9;9;9;9;9;6;6;6;3	9;9;9;9;9;9;9;9;6;6;6;3	TBC1 domain family member 15	TBC1D15	>sp|Q8TC07-2|TBC15_HUMAN Isoform 2 of TBC1 domain family member 15 OS=Homo sapiens GN=TBC1D15;>sp|Q8TC07-3|TBC15_HUMAN Isoform 3 of TBC1 domain family member 15 OS=Homo sapiens GN=TBC1D15;>Cuff_293_10815_1 [144 - 2189];>sp|Q8TC07|TBC15_HUMAN TBC1 domain fa	12	9	9	9	14.1	14.1	14.1	77.394	674	674;682;682;691;696;696;699;713;278;445;445;120	4.5514e-20	0.76238	0.87741	12.856	11	0.38792	0.50096	57.216	11	0.50825	0.49062	58.491	11	179000000	78432000	61238000	39328000				103	7933;11280;16542;23779;27935;32234;37546;42045;44561	True;True;True;True;True;True;True;True;True	8446;11990;17613;25313;30184;34772;40419;45247;47931	29883;41631;41632;62669;90328;106367;121957;121958;141512;159229;168758	40488;40489;56422;56423;85250;85251;124570;145897;166831;166832;193956;193957;218032;230838	40489;56422;85251;124570;145897;166832;193956;218032;230838
Q96GX2;>Trin_293_178283_1 [418 - 708];>Cuff_293_10824_1 [343 - 633]	Q96GX2;>Trin_293_178283_1 [418 - 708];>Cuff_293_10824_1 [343 - 633]	1;1;1	1;1;1	1;1;1	Putative ataxin-7-like protein 3B	ATXN7L3B	>sp|Q96GX2|A7L3B_HUMAN Putative ataxin-7-like protein 3B OS=Homo sapiens GN=ATXN7L3B PE=3 SV=2;>Trin_293_178283_1 [418 - 708];>Cuff_293_10824_1 [343 - 633]	3	1	1	1	20.6	20.6	20.6	10.771	97	97;97;97	2.9664e-43	0.65298	0.80291	0.7233	2	0.22564	0.33087	7.8954	2	0.34554	0.40027	7.5234	2	8483000	4454500	2904800	1123800				104	24650	TRUE	26274	93559;93560	128908;128909	128908
Q13823;>Trin_293_211307_2 [188 - 2380];>Cuff_293_1083_2 [164 - 2356];H0YG10	Q13823;>Trin_293_211307_2 [188 - 2380];>Cuff_293_1083_2 [164 - 2356]	14;14;14;6	14;14;14;6	14;14;14;6	Nucleolar GTP-binding protein 2	GNL2	>sp|Q13823|NOG2_HUMAN Nucleolar GTP-binding protein 2 OS=Homo sapiens GN=GNL2 PE=1 SV=1;>Trin_293_211307_2 [188 - 2380];>Cuff_293_1083_2 [164 - 2356]	4	14	14	14	23.4	23.4	23.4	83.654	731	731;731;731;234	7.6112e-47	0.87773	1.0142	24.701	34	0.79148	0.91307	11.843	34	0.88441	0.82899	21.547	34	610120000	219190000	212790000	178130000				105	4248;12351;13040;16534;17305;17527;24677;30842;35069;35689;37425;39248;40056;40160	True;True;True;True;True;True;True;True;True;True;True;True;True;True	4545;13147;13882;17605;18419;18655;26302;33307;37790;38443;40291;42260;43119;43229	16603;16604;45640;45641;45642;45643;48701;62624;62625;65751;65752;65753;65754;65755;66899;93670;93671;93672;93673;93674;117305;117306;132424;132425;134546;134547;141120;148285;151841;152226;152227;152228;152229;152230;152231;152232	22371;22372;61725;61726;61727;61728;66056;85200;85201;85202;85203;85204;89437;89438;89439;89440;89441;91136;129041;129042;129043;129044;129045;160753;160754;181157;181158;184087;184088;193433;203170;207949;208473;208474;208475;208476;208477;208478;208479;208480;208481;208482	22371;61726;66056;85200;89437;91136;129042;160753;181157;184087;193433;203170;207949;208476
Q13601;>Trin_293_191916_1 [42 - 1184];>Cuff_293_10840_1 [42 - 1184];Q13601-2	Q13601;>Trin_293_191916_1 [42 - 1184];>Cuff_293_10840_1 [42 - 1184];Q13601-2	9;9;9;8	9;9;9;8	9;9;9;8	KRR1 small subunit processome component homolog	KRR1	>sp|Q13601|KRR1_HUMAN KRR1 small subunit processome component homolog OS=Homo sapiens GN=KRR1 PE=1 SV=4;>Trin_293_191916_1 [42 - 1184];>Cuff_293_10840_1 [42 - 1184];>sp|Q13601-2|KRR1_HUMAN Isoform 2 of KRR1 small subunit processome component homolog OS=	4	9	9	9	28.1	28.1	28.1	43.664	381	381;381;381;324	3.8804e-40	0.86595	1.0084	28.466	20	0.93927	1.1518	44.579	20	1.0819	1.0349	31.845	20	996880000	341790000	310800000	344280000				106	3382;7460;10265;13737;17851;20700;22375;28341;36781	True;True;True;True;True;True;True;True;True	3620;7948;10916;14615;18999;22052;23835;30617;39613	13275;13276;28314;28315;37888;37889;51507;51508;51509;68111;68112;78577;78578;84865;84866;107958;138564;138565;138566;138567	17935;17936;38340;38341;51354;51355;51356;51357;69814;69815;69816;69817;69818;69819;69820;69821;69822;69823;92846;92847;108498;108499;117123;117124;148100;148101;189757;189758;189759;189760	17936;38340;51354;69822;92846;108499;117123;148101;189757
F8VY35;B3KNT8;>Trin_293_96137_2 [1615 - 512] (REVERSE SENSE);F5H4R6;P55209;>Trin_293_96131_2 [1563 - 391] (REVERSE SENSE),Trin_293_96132_2 [4143 - 2971] (REVERSE SENSE),Trin_293_96133_2 [1614 - 442] (REVERSE SENSE),Trin_293_96135_2 [1586 - 414] (REVERSE SENSE),Trin_293_96139_2 [4171 - 2999] (REVERSE SENSE);>Cuff_293_10842_2 [413 - 1585],Cuff_293_10843_2 [413 - 1585];F8W020;F8W0J6;H0YIV4;F8W118;F8…	F8VY35;B3KNT8;>Trin_293_96137_2 [1615 - 512] (REVERSE SENSE);F5H4R6;P55209;>Trin_293_96131_2 [1563 - 391] (REVERSE SENSE),Trin_293_96132_2 [4143 - 2971] (REVERSE SENSE),Trin_293_96133_2 [1614 - 442] (REVERSE SENSE),Trin_293_96135_2 [1586 - 414] (REVERSE SENSE),Trin_293_96139_2 [4171 - 2999] (REVERSE SENSE);>Cuff_293_10842_2 [413 - 1585],Cuff_293_10843_2 [413 - 1585];F8W020;F8W0J6;H0YIV4;F8W118;F8…	13;13;13;13;13;13;13;12;12;12;10;10;10;10;9;9;9;9;9;8;7	13;13;13;13;13;13;13;12;12;12;10;10;10;10;9;9;9;9;9;8;7	11;11;11;11;11;11;11;10;10;10;8;8;8;8;7;7;7;7;7;6;5	Nucleosome assembly protein 1-like 1	NAP1L1	>tr|F8VY35|F8VY35_HUMAN Nucleosome assembly protein 1-like 1 (Fragment) OS=Homo sapiens GN=NAP1L1 PE=2 SV=1;>tr|B3KNT8|B3KNT8_HUMAN Nucleosome assembly protein 1-like 1 OS=Homo sapiens GN=NAP1L1 PE=2 SV=1;>Trin_293_96137_2 [1615 - 512] (REVERSE SENSE);>	21	13	13	11	58	58	54.2	31.02	264	264;368;368;383;391;391;391;207;379;385;209;215;237;327;161;177;198;328;349;114;323	0	0.7177	0.83521	17.02	135	0.34638	0.3949	43.666	134	0.48723	0.44162	43.028	134	12435000000	5563200000	4330900000	2540700000				107	652;9492;10630;12203;12204;13390;20922;20923;21619;29533;31233;43130;43131	True;True;True;True;True;True;True;True;True;True;True;True;True	687;10101;11297;12986;12987;14255;22279;22280;23030;31908;31909;33706;33707;33708;46397;46398	2415;2416;2417;35183;39344;39345;39346;44995;44996;44997;44998;44999;45000;45001;45002;45003;45004;45005;45006;45007;45008;45009;45010;45011;45012;45013;45014;45015;45016;45017;45018;45019;45020;45021;45022;45023;45024;45025;45026;45027;50219;50220;50221;50222;50223;50224;50225;50226;50227;50228;50229;79322;79323;79324;79325;79326;79327;79328;79329;79330;79331;79332;81971;81972;81973;81974;81975;…	3214;3215;3216;3217;47716;53282;53283;53284;53285;53286;53287;53288;60879;60880;60881;60882;60883;60884;60885;60886;60887;60888;60889;60890;60891;60892;60893;60894;60895;60896;60897;60898;60899;60900;60901;60902;60903;60904;60905;60906;60907;60908;60909;60910;60911;60912;60913;60914;68100;68101;68102;68103;68104;68105;68106;68107;68108;68109;68110;68111;68112;68113;68114;68115;68116;68117;109692;…	3215;47716;53284;60884;60910;68101;109693;109711;113358;154567;162464;223414;223432	122;123;124	42;43;184
Q9BZF1-3;>Trin_293_73569_3 [5138 - 2598] (REVERSE SENSE);>Cuff_293_10845_2 [561 - 3101];Q9BZF1-2;>Trin_293_73568_3 [5255 - 2598] (REVERSE SENSE);Q9BZF1;>Cuff_293_10846_2 [481 - 3147];F8VUA7;F8VQX7;>Trin_293_181429_5 [2049 - 2411],Trin_293_181443_5 [2049 - 2411];>Trin_293_181427_5 [2049 - 2885],Trin_293_181439_5 [2049 - 2885],Trin_293_181440_5 [2049 - 2885],Trin_293_181463_5 [2049 - 2885];>Trin_29…	Q9BZF1-3;>Trin_293_73569_3 [5138 - 2598] (REVERSE SENSE);>Cuff_293_10845_2 [561 - 3101];Q9BZF1-2;>Trin_293_73568_3 [5255 - 2598] (REVERSE SENSE);Q9BZF1;>Cuff_293_10846_2 [481 - 3147];F8VUA7;F8VQX7	13;13;13;13;13;13;13;11;11;2;2;2;2;2;2;2;2;2;2;2;2;2;2	13;13;13;13;13;13;13;11;11;2;2;2;2;2;2;2;2;2;2;2;2;2;2	13;13;13;13;13;13;13;11;11;2;2;2;2;2;2;2;2;2;2;2;2;2;2	Oxysterol-binding protein-related protein 8;Oxysterol-binding protein	OSBPL8	>sp|Q9BZF1-3|OSBL8_HUMAN Isoform 3 of Oxysterol-binding protein-related protein 8 OS=Homo sapiens GN=OSBPL8;>Trin_293_73569_3 [5138 - 2598] (REVERSE SENSE);>Cuff_293_10845_2 [561 - 3101];>sp|Q9BZF1-2|OSBL8_HUMAN Isoform 2 of Oxysterol-binding protein-re	23	13	13	13	20.9	20.9	20.9	96.955	847	847;847;847;874;886;889;889;695;721;121;279;483;491;509;510;649;790;811;811;853;879;879;879	6.419e-77	0.89917	1.0233	14.244	26	0.99214	1.1413	13.873	26	1.17	1.1297	14.847	26	389210000	134660000	116450000	138090000				108	2736;10613;12224;12678;13309;20519;22129;22172;23348;34594;36595;42282;43025	True;True;True;True;True;True;True;True;True;True;True;True;True	2934;11280;13009;13497;14170;21855;23577;23622;24869;37270;39410;45497;46284	10698;10699;10700;39273;45111;45112;45113;46995;46996;49900;49901;78018;83837;83838;83970;88785;130661;137913;160185;160186;160187;160188;160189;160190;160191;160192;160193;162764	14491;14492;14493;53204;53205;61034;61035;61036;63545;63546;63547;63548;67666;67667;107564;115762;115763;115764;115933;122470;122471;122472;178692;178693;188838;188839;219364;219365;219366;219367;219368;219369;219370;219371;219372;222800	14492;53204;61036;63547;67667;107564;115763;115933;122471;178693;188838;219366;222800
Q16527;>Cuff_293_10848_2 [84 - 662];>Trin_293_211235_4 [1142 - 264] (REVERSE SENSE);F8VQR7;F8VW96	Q16527;>Cuff_293_10848_2 [84 - 662];>Trin_293_211235_4 [1142 - 264] (REVERSE SENSE);F8VQR7;F8VW96	11;11;11;10;10	11;11;11;10;10	11;11;11;10;10	Cysteine and glycine-rich protein 2	CSRP2	>sp|Q16527|CSRP2_HUMAN Cysteine and glycine-rich protein 2 OS=Homo sapiens GN=CSRP2 PE=1 SV=3;>Cuff_293_10848_2 [84 - 662];>Trin_293_211235_4 [1142 - 264] (REVERSE SENSE);>tr|F8VQR7|F8VQR7_HUMAN Cysteine and glycine-rich protein 2 OS=Homo sapiens GN=CSR	5	11	11	11	66.3	66.3	66.3	20.954	193	193;193;293;187;243	1.5204e-158	0.75457	0.92371	19.453	30	0.41814	0.65449	19.442	29	0.55266	0.72502	24.177	29	258090000	114650000	89583000	53858000				109	4227;4342;12913;14986;17263;20359;22547;28574;34500;34501;38736	True;True;True;True;True;True;True;True;True;True;True	4521;4522;4643;13746;15954;15955;18371;21689;24022;30872;37173;37174;41714	16522;16523;16524;16929;16930;48221;48222;48223;56324;56325;56326;56327;56328;56329;56330;56331;65596;77453;77454;77455;85587;85588;108874;108875;108876;130311;130312;130313;130314;146282;146283;146284;146285;146286;146287	22265;22266;22267;22800;22801;22802;22803;22804;22805;22806;65386;65387;65388;65389;76342;76343;76344;76345;76346;76347;76348;76349;89209;106635;106636;106637;106638;118136;118137;118138;149413;149414;149415;149416;149417;178255;178256;178257;178258;178259;178260;178261;178262;200386;200387;200388;200389;200390;200391;200392	22267;22805;65388;76347;89209;106635;118136;149415;178256;178260;200388	125;126	38;82
Q96IZ0;>Trin_293_95389_4 [3151 - 2132] (REVERSE SENSE),Trin_293_95390_3 [3151 - 2132] (REVERSE SENSE);>Cuff_293_10856_1 [287 - 1306];H0YHP5;F8W1M8;>Trin_293_95388_3 [1451 - 708] (REVERSE SENSE),Trin_293_95391_2 [1451 - 708] (REVERSE SENSE)	Q96IZ0;>Trin_293_95389_4 [3151 - 2132] (REVERSE SENSE),Trin_293_95390_3 [3151 - 2132] (REVERSE SENSE);>Cuff_293_10856_1 [287 - 1306]	5;5;5;2;1;1	5;5;5;2;1;1	5;5;5;2;1;1	PRKC apoptosis WT1 regulator protein	PAWR	>sp|Q96IZ0|PAWR_HUMAN PRKC apoptosis WT1 regulator protein OS=Homo sapiens GN=PAWR PE=1 SV=1;>Trin_293_95389_4 [3151 - 2132] (REVERSE SENSE),Trin_293_95390_3 [3151 - 2132] (REVERSE SENSE);>Cuff_293_10856_1 [287 - 1306]	6	5	5	5	20	20	20	36.567	340	340;340;340;72;76;248	4.4212e-46	0.85306	0.99247	26.719	9	0.64052	0.70966	31.587	9	0.65268	0.66407	32.473	9	104850000	39919000	37921000	27008000				110	4981;19894;24287;35866;38281	True;True;True;True;True	5316;21196;25875;38626;41230	19133;75862;92229;135300;135301;135302;135303;144367;144368	25897;25898;104049;127131;185118;185119;185120;185121;185122;197764;197765;197766	25897;104049;127131;185120;197765
O14974-5;>Cuff_293_10857_2 [140 - 2968];O14974;>Trin_293_111104_6 [6870 - 3781] (REVERSE SENSE),Trin_293_111105_5 [5571 - 2482] (REVERSE SENSE);>Cuff_293_10859_2 [268 - 3357],Cuff_293_10861_2 [124 - 3213];O14974-4;O14974-3;>Trin_293_111103_5 [5403 - 2482] (REVERSE SENSE),Trin_293_111107_6 [6702 - 3781] (REVERSE SENSE);>Cuff_293_10858_2 [21 - 2942],Cuff_293_10860_2 [124 - 3045];O14974-2;>Cuff_293_…	O14974-5;>Cuff_293_10857_2 [140 - 2968];O14974;>Trin_293_111104_6 [6870 - 3781] (REVERSE SENSE),Trin_293_111105_5 [5571 - 2482] (REVERSE SENSE);>Cuff_293_10859_2 [268 - 3357],Cuff_293_10861_2 [124 - 3213];O14974-4;O14974-3;>Trin_293_111103_5 [5403 - 2482] (REVERSE SENSE),Trin_293_111107_6 [6702 - 3781] (REVERSE SENSE);>Cuff_293_10858_2 [21 - 2942],Cuff_293_10860_2 [124 - 3045];O14974-2;>Cuff_293_…	5;5;5;5;5;4;4;4;4;4;4;3;2;2;2;2	5;5;5;5;5;4;4;4;4;4;4;3;2;2;2;2	5;5;5;5;5;4;4;4;4;4;4;3;2;2;2;2	Protein phosphatase 1 regulatory subunit 12A	PPP1R12A	>sp|O14974-5|MYPT1_HUMAN Isoform 5 of Protein phosphatase 1 regulatory subunit 12A OS=Homo sapiens GN=PPP1R12A;>Cuff_293_10857_2 [140 - 2968];>sp|O14974|MYPT1_HUMAN Protein phosphatase 1 regulatory subunit 12A OS=Homo sapiens GN=PPP1R12A PE=1 SV=1;>Trin_V4	16	5	5	5	7.5	7.5	7.5	105.64	943	943;943;1030;1030;1030;971;974;974;974;995;995;367;188;234;299;692	5.3478e-59	0.90538	1.0445	16.991	13	0.65647	0.74903	18.886	13	0.75789	0.74022	18.466	13	72051000	28749000	25080000	18222000				111	18896;21461;26436;35841;43326	True;True;True;True;True	20134;22866;28162;38601;46609	72264;72265;72266;72267;72268;72269;81418;81419;100360;135192;135193;164000;164001;164002	98495;98496;98497;98498;98499;98500;112609;112610;137842;184969;184970;184971;224428;224429;224430	98497;112610;137842;184970;224429
>Trin_293_88455_1 [672 - 1] (REVERSE SENSE);O14910;>Cuff_293_10867_1 [194 - 892];>Trin_293_88458_1 [592 - 101] (REVERSE SENSE);H0YIA8;H0YI92;J3KN23;>Trin_293_88456_1 [749 - 447] (REVERSE SENSE),Trin_293_88457_1 [669 - 367] (REVERSE SENSE)	>Trin_293_88455_1 [672 - 1] (REVERSE SENSE);O14910;>Cuff_293_10867_1 [194 - 892];>Trin_293_88458_1 [592 - 101] (REVERSE SENSE);H0YIA8;H0YI92	7;7;7;6;6;5;3;3	3;3;3;3;3;3;2;2	3;3;3;3;3;3;2;2	Protein lin-7 homolog A	LIN7A	>Trin_293_88455_1 [672 - 1] (REVERSE SENSE);>sp|O14910|LIN7A_HUMAN Protein lin-7 homolog A OS=Homo sapiens GN=LIN7A PE=1 SV=2;>Cuff_293_10867_1 [194 - 892];>Trin_293_88458_1 [592 - 101] (REVERSE SENSE);>tr|H0YIA8|H0YIA8_HUMAN Protein lin-7 homolog A	8	7	3	3	39.3	15.6	15.6	24.913	224	224;233;233;164;180;130;101;101	7.0003e-32	0.98041	1.1519	21.06	7	1.0612	1.461	23.944	7	0.89827	0.85151	13.613	7	160360000	45318000	59329000	55715000				112	1665;3656;9468;24902;32297;36555;40903	False;False;False;True;False;True;True	1774;3916;10074;26541;34839;39364;44029	6467;14428;14429;14430;14431;14432;35101;35102;35103;35104;35105;94429;94430;94431;94432;122241;122242;122243;122244;122245;122246;137727;155074;155075;155076	8773;19547;19548;19549;19550;19551;47591;47592;47593;47594;47595;47596;130071;130072;130073;130074;167187;167188;167189;167190;167191;167192;167193;188562;212383;212384;212385	8773;19551;47592;130072;167192;188562;212384	127	123
>Trin_293_81406_2 [2147 - 1911] (REVERSE SENSE);>Cuff_293_10870_2 [2115 - 1879] (REVERSE SENSE)	>Trin_293_81406_2 [2147 - 1911] (REVERSE SENSE);>Cuff_293_10870_2 [2115 - 1879] (REVERSE SENSE)	1;1	1;1	1;1			>Trin_293_81406_2 [2147 - 1911] (REVERSE SENSE);>Cuff_293_10870_2 [2115 - 1879] (REVERSE SENSE)	2	1	1	1	21.5	21.5	21.5	8.2977	79	79;79	0.00036996	NaN	NaN	NaN	1	NaN	NaN	NaN	1	NaN	NaN	NaN	1	23229000	5403800	8912800	8912800				113	424	TRUE	448	1544	2086	2086	128	49
Q9P031;>Trin_293_64088_4 [2204 - 2926];>Cuff_293_10885_1 [45 - 767];F8VNY5	Q9P031;>Trin_293_64088_4 [2204 - 2926];>Cuff_293_10885_1 [45 - 767];F8VNY5	4;4;4;3	4;4;4;3	4;4;4;3	Thyroid transcription factor 1-associated protein 26	CCDC59	>sp|Q9P031|TAP26_HUMAN Thyroid transcription factor 1-associated protein 26 OS=Homo sapiens GN=CCDC59 PE=1 SV=2;>Trin_293_64088_4 [2204 - 2926];>Cuff_293_10885_1 [45 - 767];>tr|F8VNY5|F8VNY5_HUMAN Thyroid transcription factor 1-associated protein 26 (Fr	4	4	4	4	22	22	22	28.669	241	241;241;241;181	4.4665e-12	0.82408	0.97857	18.529	7	0.86487	1.2413	33.97	7	1.0921	0.97897	15.165	7	121010000	43910000	36682000	40422000				114	2997;3127;15629;38760	True;True;True;True	3215;3354;16635;41739	11769;11770;12300;12301;59014;59015;146358	15832;15833;15834;15835;16585;16586;80134;80135;80136;200486	15832;16585;80135;200486
Q9H2J7-3;>Cuff_293_10889_1 [340 - 2208];Q9H2J7;>Trin_293_88193_4 [4335 - 2146] (REVERSE SENSE);>Cuff_293_10890_1 [496 - 2685];>Cuff_293_10891_1 [340 - 885];Q9H2J7-2;>Trin_293_88192_4 [1464 - 598] (REVERSE SENSE);>Cuff_293_10892_1 [496 - 1362];F8WJN6	Q9H2J7-3;>Cuff_293_10889_1 [340 - 2208];Q9H2J7;>Trin_293_88193_4 [4335 - 2146] (REVERSE SENSE);>Cuff_293_10890_1 [496 - 2685];>Cuff_293_10891_1 [340 - 885];Q9H2J7-2;>Trin_293_88192_4 [1464 - 598] (REVERSE SENSE);>Cuff_293_10892_1 [496 - 1362];F8WJN6	2;2;2;2;2;1;1;1;1;1	2;2;2;2;2;1;1;1;1;1	2;2;2;2;2;1;1;1;1;1	Sodium-dependent neutral amino acid transporter B(0)AT2;Transporter	SLC6A15	>sp|Q9H2J7-3|S6A15_HUMAN Isoform 3 of Sodium-dependent neutral amino acid transporter B(0)AT2 OS=Homo sapiens GN=SLC6A15;>Cuff_293_10889_1 [340 - 2208];>sp|Q9H2J7|S6A15_HUMAN Sodium-dependent neutral amino acid transporter B(0)AT2 OS=Homo sapiens GN=SLC6A1	10	2	2	2	3.7	3.7	3.7	69.885	623	623;623;730;730;730;182;289;289;289;316	0.00038351	0.79084	0.91109	28.424	3	0.94338	1.0888	9.3746	3	1.2559	1.2589	20.452	3	16080000	4661700	5663100	5755700				115	4445;14421	True;True	4750;15342	17209;17210;53985	23174;23175;73125	23175;73125
Q9NX04-2;Q9NX04;>Trin_293_116992_1 [487 - 1095],Trin_293_116994_1 [364 - 972],Trin_293_116996_2 [935 - 1543],Trin_293_116997_1 [100 - 708],Trin_293_116999_4 [1955 - 2563],Trin_293_117000_1 [28 - 636],Trin_293_117001_3 [1507 - 2115];>Cuff_293_1089_1 [191 - 799]	Q9NX04-2;Q9NX04;>Trin_293_116992_1 [487 - 1095],Trin_293_116994_1 [364 - 972],Trin_293_116996_2 [935 - 1543],Trin_293_116997_1 [100 - 708],Trin_293_116999_4 [1955 - 2563],Trin_293_117000_1 [28 - 636],Trin_293_117001_3 [1507 - 2115];>Cuff_293_1089_1 [191 - 799]	1;1;1;1	1;1;1;1	1;1;1;1	Uncharacterized protein C1orf109	C1orf109	>sp|Q9NX04-2|CA109_HUMAN Isoform 2 of Uncharacterized protein C1orf109 OS=Homo sapiens GN=C1orf109;>sp|Q9NX04|CA109_HUMAN Uncharacterized protein C1orf109 OS=Homo sapiens GN=C1orf109 PE=2 SV=1;>Trin_293_116992_1 [487 - 1095],Trin_293_116994_1 [364 -	4	1	1	1	13.3	13.3	13.3	12.861	113	113;203;203;203	0.00027395	NaN	NaN	NaN	1	NaN	NaN	NaN	1	NaN	NaN	NaN	1	7806400	3723600	2948500	1134200				116	38037	TRUE	40967	143445	196525;196526;196527;196528	196528
Q53HL2;>Trin_293_175957_5 [5554 - 4715] (REVERSE SENSE),Trin_293_175973_5 [5424 - 4585] (REVERSE SENSE);>Cuff_293_1090_1 [291 - 1130],Cuff_293_1091_1 [194 - 1033]	Q53HL2;>Trin_293_175957_5 [5554 - 4715] (REVERSE SENSE),Trin_293_175973_5 [5424 - 4585] (REVERSE SENSE);>Cuff_293_1090_1 [291 - 1130],Cuff_293_1091_1 [194 - 1033]	13;13;13	13;13;13	13;13;13	Borealin	CDCA8	>sp|Q53HL2|BOREA_HUMAN Borealin OS=Homo sapiens GN=CDCA8 PE=1 SV=2;>Trin_293_175957_5 [5554 - 4715] (REVERSE SENSE),Trin_293_175973_5 [5424 - 4585] (REVERSE SENSE);>Cuff_293_1090_1 [291 - 1130],Cuff_293_1091_1 [194 - 1033]	3	13	13	13	48.9	48.9	48.9	31.323	280	280;280;280	1.2773e-98	0.7277	0.86962	20.611	26	1.3184	1.8877	27.669	26	1.8013	1.6162	16.643	26	332330000	105420000	81446000	145460000				117	2760;5222;8341;9954;15844;15845;19233;21328;21369;22057;23466;25661;30765	True;True;True;True;True;True;True;True;True;True;True;True;True	2958;5569;8876;10587;16874;16875;20493;22722;22768;23501;24990;27347;33223	10790;20006;31273;31274;31275;31276;36864;36865;36866;36867;59960;59961;59962;59963;73567;73568;80865;81020;83551;89220;89221;89222;97231;97232;97233;117009;117010	14596;27138;42341;42342;42343;42344;49941;49942;49943;49944;81479;81480;81481;81482;81483;81484;100290;100291;100292;100293;100294;111902;112103;115413;123108;123109;123110;133657;133658;133659;133660;133661;133662;133663;160365;160366	14596;27138;42342;49941;81479;81483;100294;111902;112103;115413;123108;133661;160366
Q8N999-3;Q8N999;>Trin_293_119346_1 [256 - 1230],Trin_293_119347_1 [256 - 1230],Trin_293_119348_1 [256 - 1230],Trin_293_119352_1 [256 - 1230];>Cuff_293_10902_1 [159 - 1133]	Q8N999-3;Q8N999;>Trin_293_119346_1 [256 - 1230],Trin_293_119347_1 [256 - 1230],Trin_293_119348_1 [256 - 1230],Trin_293_119352_1 [256 - 1230];>Cuff_293_10902_1 [159 - 1133]	5;5;5;5	5;5;5;5	5;5;5;5	Uncharacterized protein C12orf29	C12orf29	>sp|Q8N999-3|CL029_HUMAN Isoform 3 of Uncharacterized protein C12orf29 OS=Homo sapiens GN=C12orf29;>sp|Q8N999|CL029_HUMAN Uncharacterized protein C12orf29 OS=Homo sapiens GN=C12orf29 PE=1 SV=2;>Trin_293_119346_1 [256 - 1230],Trin_293_119347_1 [256 -	4	5	5	5	18.9	18.9	18.9	34.723	302	302;325;325;325	3.0923e-20	0.74601	0.88035	6.7635	6	0.37544	0.49826	17.34	6	0.52225	0.58346	23.958	6	29921000	12895000	11461000	5565600				118	2040;4490;15648;23207;39338	True;True;True;True;True	2172;4796;16662;24721;42352	7947;17408;17409;59136;88187;148648;148649	10789;23532;23533;80309;121585;121586;203619;203620;203621	10789;23533;80309;121586;203621
O15078-2;>Trin_293_119351_5 [9151 - 1880] (REVERSE SENSE),Trin_293_119352_6 [9269 - 1998] (REVERSE SENSE);O15078;>Trin_293_119344_5 [9316 - 1880] (REVERSE SENSE),Trin_293_119348_6 [9434 - 1998] (REVERSE SENSE);>Cuff_293_10903_1 [345 - 7781];J3KNF5	O15078-2;>Trin_293_119351_5 [9151 - 1880] (REVERSE SENSE),Trin_293_119352_6 [9269 - 1998] (REVERSE SENSE);O15078;>Trin_293_119344_5 [9316 - 1880] (REVERSE SENSE),Trin_293_119348_6 [9434 - 1998] (REVERSE SENSE);>Cuff_293_10903_1 [345 - 7781];J3KNF5	1;1;1;1;1;1	1;1;1;1;1;1	1;1;1;1;1;1	Centrosomal protein of 290 kDa	CEP290	>sp|O15078-2|CE290_HUMAN Isoform 2 of Centrosomal protein of 290 kDa OS=Homo sapiens GN=CEP290;>Trin_293_119351_5 [9151 - 1880] (REVERSE SENSE),Trin_293_119352_6 [9269 - 1998] (REVERSE SENSE);>sp|O15078|CE290_HUMAN Centrosomal protein of 290 kDa OS=H	6	1	1	1	0.9	0.9	0.9	180.06	1539	1539;2424;2479;2479;2479;2481	0.0029966	NaN	NaN	NaN	1	NaN	NaN	NaN	1	NaN	NaN	NaN	1	1750700	488910	1098400	163360				119	1566	TRUE	1662	6062	8155;8156	8155	129	1250
>Trin_293_273026_4 [575 - 153] (REVERSE SENSE);>Cuff_293_10908_5 [1356 - 934] (REVERSE SENSE)	>Trin_293_273026_4 [575 - 153] (REVERSE SENSE);>Cuff_293_10908_5 [1356 - 934] (REVERSE SENSE)	1;1	1;1	1;1			>Trin_293_273026_4 [575 - 153] (REVERSE SENSE);>Cuff_293_10908_5 [1356 - 934] (REVERSE SENSE)	2	1	1	1	5.7	5.7	5.7	15.715	141	141;141	0.0019864	1.1144	1.4003	3.204	3	1.4802	1.9213	10.981	3	1.26	1.167	9.777	3	25934000	7182000	7941300	10810000				120	5365	TRUE	5724	20586;20587;20588	27886;27887;27888;27889	27888
P20020-6;P20020-3;>Trin_293_90656_1 [461 - 4120],Trin_293_90658_1 [846 - 4505];>Cuff_293_10918_1 [182 - 3841];P20020-4;P20020;P20020-5;P20020-2;>Cuff_293_10917_1 [182 - 3709];E7ERY9;H0Y7S3;Q16720-8;Q16720-7;Q16720-6;Q16720-3;Q16720-5;Q16720-2;>Cuff_293_44571_3 [127 - 3645];Q01814-6;>Cuff_293_29042_4 [440 - 4033];Q16720-4;Q01814-8;Q16720;>Cuff_293_44570_3 [127 - 3786];Q01814-5;Q01814;>Cuff_293_290…	P20020-6;P20020-3;>Trin_293_90656_1 [461 - 4120],Trin_293_90658_1 [846 - 4505];>Cuff_293_10918_1 [182 - 3841];P20020-4;P20020;P20020-5;P20020-2;>Cuff_293_10917_1 [182 - 3709];E7ERY9	16;16;16;16;16;16;14;14;14;12;6;6;6;6;6;6;6;6;6;6;6;6;6;6;6;6;6;5;5;5;5;5;5;2;1;1;1;1	16;16;16;16;16;16;14;14;14;12;6;6;6;6;6;6;6;6;6;6;6;6;6;6;6;6;6;5;5;5;5;5;5;2;1;1;1;1	7;7;7;7;7;7;5;5;5;6;1;0;0;0;0;0;0;0;1;1;0;1;0;0;1;1;1;0;0;0;0;0;0;1;0;0;0;0	Plasma membrane calcium-transporting ATPase 1	ATP2B1	>sp|P20020-6|AT2B1_HUMAN Isoform K of Plasma membrane calcium-transporting ATPase 1 OS=Homo sapiens GN=ATP2B1;>sp|P20020-3|AT2B1_HUMAN Isoform B of Plasma membrane calcium-transporting ATPase 1 OS=Homo sapiens GN=ATP2B1;>Trin_293_90656_1 [461 - 4120],Tr	38	16	16	7	16.6	16.6	8.6	130.62	1184	1184;1220;1220;1220;1249;1258;1171;1176;1176;963;1099;1115;1129;1154;1159;1168;1173;1173;1198;1198;1206;1212;1220;1220;1229;1243;1243;540;564;1154;1168;1185;1199;162;102;117;129;224	2.332e-117	0.89064	1.0092	17.432	36	1.0043	1.0719	25.325	36	1.1408	1.1042	19.067	36	693930000	220780000	224820000	248330000				121	4362;7443;13354;14246;16436;16437;27669;27995;31983;31984;33149;34441;35593;36636;42568;43444	True;True;True;True;True;True;True;True;True;True;True;True;True;True;True;True	4664;7930;14218;15161;17501;17502;29882;29883;30249;34515;34516;35731;37110;38342;39455;45805;46734	16991;28271;28272;50058;50059;50060;50061;50062;50063;53398;53399;53400;53401;53402;62279;62280;62281;62282;105232;105233;105234;105235;105236;105237;106624;121132;121133;121134;121135;125336;130073;134245;134246;134247;138117;161245;164479;164480;164481	22884;38280;38281;38282;38283;38284;38285;38286;67907;67908;67909;67910;67911;67912;72378;72379;72380;72381;72382;72383;84687;84688;84689;84690;144385;144386;144387;144388;144389;144390;144391;144392;144393;144394;146288;165738;165739;165740;165741;165742;165743;165744;165745;171290;177949;183697;183698;183699;189104;220729;225050;225051;225052;225053;225054;225055;225056;225057;225058;225059	22884;38282;67909;72379;84687;84689;144390;146288;165742;165745;171290;177949;183699;189104;220729;225054	130;131	267;706
Q15075;>Trin_293_131022_1 [250 - 4482];>Cuff_293_10953_1 [266 - 4498]	Q15075;>Trin_293_131022_1 [250 - 4482];>Cuff_293_10953_1 [266 - 4498]	18;18;18	18;18;18	18;18;18	Early endosome antigen 1	EEA1	>sp|Q15075|EEA1_HUMAN Early endosome antigen 1 OS=Homo sapiens GN=EEA1 PE=1 SV=2;>Trin_293_131022_1 [250 - 4482];>Cuff_293_10953_1 [266 - 4498]	3	18	18	18	18.1	18.1	18.1	162.46	1411	1411;1411;1411	2.325e-83	0.98135	1.1203	15.001	28	0.61581	0.71166	31.317	28	0.63789	0.66417	33.76	28	306640000	111840000	114260000	80537000				122	363;693;9387;17762;18279;18720;18899;23249;25077;25113;25464;30188;30753;31189;31307;31492;40945;42044	True;True;True;True;True;True;True;True;True;True;True;True;True;True;True;True;True;True	383;732;9988;18902;19477;19944;20137;24763;26726;26767;27139;32599;33211;33661;33800;33996;44072;45246	1290;1291;2656;34801;34802;34803;34804;67780;69748;71582;72273;88356;88357;95090;95245;95246;96610;96611;114826;114827;116939;118439;118860;118861;119393;119394;119395;155195;159228	1746;1747;3580;47195;47196;47197;47198;92369;92370;95127;95128;97546;97547;98507;121811;121812;121813;130907;130908;131104;131105;132841;132842;157392;157393;160273;162290;162860;162861;163522;163523;163524;163525;212535;218031	1746;3580;47196;92370;95127;97547;98507;121812;130907;131104;132842;157392;160273;162290;162861;163523;212535;218031
Q9NZJ9;>Cuff_293_10955_1 [399 - 938];Q9NZJ9-2;>Cuff_293_10956_1 [399 - 941],Cuff_293_10957_1 [334 - 876];F8VRL4;F8VRR0;>Trin_293_173662_1 [109 - 492];Q9NZJ9-3	Q9NZJ9;>Cuff_293_10955_1 [399 - 938];Q9NZJ9-2;>Cuff_293_10956_1 [399 - 941],Cuff_293_10957_1 [334 - 876];F8VRL4;F8VRR0;>Trin_293_173662_1 [109 - 492];Q9NZJ9-3	6;6;5;5;4;4;4;3	2;2;1;1;1;1;1;0	2;2;1;1;1;1;1;0	Diphosphoinositol polyphosphate phosphohydrolase 2	NUDT4	>sp|Q9NZJ9|NUDT4_HUMAN Diphosphoinositol polyphosphate phosphohydrolase 2 OS=Homo sapiens GN=NUDT4 PE=1 SV=2;>Cuff_293_10955_1 [399 - 938];>sp|Q9NZJ9-2|NUDT4_HUMAN Isoform 2 of Diphosphoinositol polyphosphate phosphohydrolase 2 OS=Homo sapiens GN=NUDT4;>Cu	8	6	2	2	31.7	13.3	13.3	20.306	180	180;180;181;181;95;112;128;129	5.5267e-27	0.7499	0.89633	7.8763	3	0.35721	0.54417	12.738	3	0.47634	0.59074	3.9636	3	30928000	13794000	11632000	5502900				123	101;10156;10157;23710;33558;40870	False;False;False;True;True;False	108;10801;10802;25242;36168;43993	311;37520;37521;90113;126737;126738;154918;154919	435;50856;50857;124309;173263;173264;173265;212186;212187;212188	435;50856;50857;124309;173264;212187
P61088;>Trin_293_74219_8 [3368 - 2913] (REVERSE SENSE),Trin_293_74222_7 [3309 - 2854] (REVERSE SENSE);>Cuff_293_10958_1 [367 - 822];F8VQQ8;F8VSD4;F8VV71;Q5JXB2;>Cuff_293_44387_1 [31 - 489];F8VZ29	P61088;>Trin_293_74219_8 [3368 - 2913] (REVERSE SENSE),Trin_293_74222_7 [3309 - 2854] (REVERSE SENSE);>Cuff_293_10958_1 [367 - 822];F8VQQ8;F8VSD4;F8VV71;Q5JXB2;>Cuff_293_44387_1 [31 - 489]	10;10;10;7;6;6;6;6;3	10;10;10;7;6;6;6;6;3	10;10;10;7;6;6;6;6;3	Ubiquitin-conjugating enzyme E2 N;Putative ubiquitin-conjugating enzyme E2 N-like	UBE2N;UBE2NL	>sp|P61088|UBE2N_HUMAN Ubiquitin-conjugating enzyme E2 N OS=Homo sapiens GN=UBE2N PE=1 SV=1;>Trin_293_74219_8 [3368 - 2913] (REVERSE SENSE),Trin_293_74222_7 [3309 - 2854] (REVERSE SENSE);>Cuff_293_10958_1 [367 - 822];>tr|F8VQQ8|F8VQQ8_HUMAN Ubiquitin	9	10	10	10	48	48	48	17.138	152	152;152;152;89;105;152;153;153;87	1.0386e-49	0.73595	0.89204	21.94	42	0.39436	0.50938	38.324	42	0.51589	0.51031	39.895	42	1085500000	475710000	381150000	228620000				124	5854;16362;16363;19212;19213;21932;23436;23437;37751;42940	True;True;True;True;True;True;True;True;True;True	6243;17425;17426;20471;20472;23366;23367;24958;24959;40656;46197	22390;22391;22392;22393;22394;22395;22396;22397;61977;61978;61979;61980;61981;73488;73489;73490;73491;73492;73493;73494;73495;73496;83115;83116;83117;83118;83119;89136;89137;89138;89139;89140;89141;89142;142269;142270;142271;142272;142273;142274;142275;162503;162504	30392;30393;30394;30395;30396;30397;30398;30399;30400;84272;84273;84274;84275;84276;84277;84278;100188;100189;100190;100191;100192;100193;100194;100195;100196;100197;114853;114854;114855;114856;114857;114858;122990;122991;122992;122993;122994;122995;122996;122997;122998;122999;194960;194961;194962;194963;194964;194965;194966;222472;222473	30392;84272;84277;100189;100195;114856;122991;122997;194961;222472	132	64
Q86U90;>Cuff_293_1097_1 [14 - 850];>Trin_293_129085_4 [4144 - 5244];>Trin_293_129082_4 [4144 - 5175];>Trin_293_129083_1 [478 - 774];>Cuff_293_1098_2 [644 - 3] (REVERSE SENSE);>Cuff_293_1099_4 [941 - 3] (REVERSE SENSE);>Trin_293_129084_1 [478 - 705]	Q86U90;>Cuff_293_1097_1 [14 - 850];>Trin_293_129085_4 [4144 - 5244];>Trin_293_129082_4 [4144 - 5175]	9;9;9;7;3;2;2;1	9;9;9;7;3;2;2;1	9;9;9;7;3;2;2;1	YrdC domain-containing protein, mitochondrial	YRDC	>sp|Q86U90|YRDC_HUMAN YrdC domain-containing protein, mitochondrial OS=Homo sapiens GN=YRDC PE=1 SV=1;>Cuff_293_1097_1 [14 - 850];>Trin_293_129085_4 [4144 - 5244];>Trin_293_129082_4 [4144 - 5175]	8	9	9	9	41.2	41.2	41.2	29.328	279	279;279;367;344;99;214;313;76	2.4655e-67	0.63518	0.77889	9.0888	17	0.33675	0.47251	19.735	17	0.52763	0.53259	19.799	17	124610000	62551000	39228000	22832000				125	439;6076;6105;10840;22715;24623;33441;41678;43519	True;True;True;True;True;True;True;True;True	465;6475;6507;11526;24202;26246;36042;44864;46813	1579;1580;1581;1582;23212;23213;23304;40165;86176;93463;93464;93465;126277;126278;157909;157910;157911;164753	2128;2129;2130;2131;2132;31569;31570;31695;54365;54366;118945;128780;128781;128782;128783;128784;172629;172630;216139;216140;216141;216142;225418	2131;31569;31695;54365;118945;128784;172630;216142;225418
Q9UI09;>Trin_293_211130_1 [127 - 561];>Cuff_293_10982_1 [34 - 468];F8VRD8;F8VXI1;Q9UI09-2;H0YID5	Q9UI09;>Trin_293_211130_1 [127 - 561];>Cuff_293_10982_1 [34 - 468];F8VRD8;F8VXI1;Q9UI09-2	4;4;4;3;2;2;1	4;4;4;3;2;2;1	4;4;4;3;2;2;1	NADH dehydrogenase [ubiquinone] 1 alpha subcomplex subunit 12	NDUFA12	>sp|Q9UI09|NDUAC_HUMAN NADH dehydrogenase [ubiquinone] 1 alpha subcomplex subunit 12 OS=Homo sapiens GN=NDUFA12 PE=1 SV=1;>Trin_293_211130_1 [127 - 561];>Cuff_293_10982_1 [34 - 468];>tr|F8VRD8|F8VRD8_HUMAN NADH dehydrogenase [ubiquinone] 1 alpha subcomp	7	4	4	4	33.8	33.8	33.8	17.114	145	145;145;145;99;55;63;54	1.4645e-60	0.81032	0.987	12.68	15	1.0729	1.6237	15.447	15	1.2817	1.3529	13.693	15	97483000	31730000	26842000	38912000				126	11536;13811;26853;44604	True;True;True;True	12283;14692;28691;28692;47978	42550;42551;42552;51819;51820;101886;101887;101888;101889;101890;101891;101892;101893;101894;168890	57657;57658;57659;70225;70226;139886;139887;139888;139889;139890;139891;139892;139893;139894;231017	57658;70226;139891;231017	133	1
P50579;>Cuff_293_10994_2 [135 - 1568];B4DUX5;G3V1U3;F8VSC4	P50579;>Cuff_293_10994_2 [135 - 1568];B4DUX5	15;15;14;6;3	15;15;14;6;3	1;1;1;1;1	Methionine aminopeptidase 2;Methionine aminopeptidase	METAP2	>sp|P50579|MAP2_HUMAN Methionine aminopeptidase 2 OS=Homo sapiens GN=METAP2 PE=1 SV=1;>Cuff_293_10994_2 [135 - 1568];>tr|B4DUX5|B4DUX5_HUMAN Methionine aminopeptidase OS=Homo sapiens GN=METAP2 PE=2 SV=1	5	15	15	1	51.5	51.5	5.2	52.891	478	478;478;455;328;161	5.0596e-163	0.81448	0.94346	17.144	36	0.51852	0.60527	37.83	36	0.62555	0.58654	31.992	36	813420000	336220000	283980000	193220000				127	1493;2071;14538;14869;15544;16441;26801;28070;28071;28543;28722;33074;34336;38838;41608	True;True;True;True;True;True;True;True;True;True;True;True;True;True;True	1585;2207;15466;15828;16545;17506;28622;30329;30330;30836;31030;35652;36997;41824;44791	5765;5766;5767;5768;5769;8051;8052;8053;8054;54393;54394;54395;55750;58629;62292;62293;62294;101699;106904;106905;108696;109451;109452;109453;125125;129686;129687;129688;129689;146585;146586;146587;146588;157603;157604;157605	7727;7728;7729;7730;7731;7732;10931;10932;10933;10934;73688;73689;73690;75549;79562;84711;84712;84713;139627;146641;146642;149153;150149;150150;150151;150152;171020;171021;171022;171023;177419;177420;177421;177422;177423;177424;200833;200834;200835;200836;215756;215757;215758	7730;10934;73689;75549;79562;84713;139627;146641;146642;149153;150149;171020;177419;200835;215756	134;135	378;384
P62306;>Trin_293_210946_1 [256 - 513];>Cuff_293_10999_1 [144 - 401];F8W0W6	P62306;>Trin_293_210946_1 [256 - 513];>Cuff_293_10999_1 [144 - 401];F8W0W6	5;5;5;3	5;5;5;3	5;5;5;3	Small nuclear ribonucleoprotein F	SNRPF	>sp|P62306|RUXF_HUMAN Small nuclear ribonucleoprotein F OS=Homo sapiens GN=SNRPF PE=1 SV=1;>Trin_293_210946_1 [256 - 513];>Cuff_293_10999_1 [144 - 401];>tr|F8W0W6|F8W0W6_HUMAN Small nuclear ribonucleoprotein F OS=Homo sapiens GN=SNRPF PE=2 SV=1	4	5	5	5	52.3	52.3	52.3	9.7251	86	86;86;86;127	3.4054e-36	0.87445	1.0638	20.61	21	0.79834	1.1152	19.676	21	0.91725	1.0204	15.712	21	470250000	163570000	151860000	154820000				128	4577;14715;23408;34692;34693	True;True;True;True;True	4888;15654;15655;24930;37375;37376	17692;17693;17694;55095;55096;55097;55098;55099;55100;55101;55102;55103;55104;55105;55106;55107;55108;55109;55110;89046;131012;131013	23886;23887;23888;23889;74610;74611;74612;74613;74614;74615;74616;74617;74618;74619;74620;74621;74622;74623;74624;74625;74626;122867;179134;179135;179136;179137	23888;74625;122867;179134;179137	136	84
P09960;>Trin_293_33990_1 [2002 - 170] (REVERSE SENSE);>Cuff_293_11007_1 [143 - 1975];P09960-4;>Cuff_293_11008_1 [146 - 1906];P09960-2;>Trin_293_33991_1 [1919 - 324] (REVERSE SENSE);>Cuff_293_11006_1 [143 - 1738];P09960-3;>Cuff_293_11009_1 [146 - 1669];B4DEH5	P09960;>Trin_293_33990_1 [2002 - 170] (REVERSE SENSE);>Cuff_293_11007_1 [143 - 1975];P09960-4;>Cuff_293_11008_1 [146 - 1906];P09960-2;>Trin_293_33991_1 [1919 - 324] (REVERSE SENSE);>Cuff_293_11006_1 [143 - 1738];P09960-3;>Cuff_293_11009_1 [146 - 1669]	35;35;35;31;31;28;28;28;24;24;5	35;35;35;31;31;28;28;28;24;24;5	35;35;35;31;31;28;28;28;24;24;5	Leukotriene A-4 hydrolase	LTA4H	>sp|P09960|LKHA4_HUMAN Leukotriene A-4 hydrolase OS=Homo sapiens GN=LTA4H PE=1 SV=2;>Trin_293_33990_1 [2002 - 170] (REVERSE SENSE);>Cuff_293_11007_1 [143 - 1975];>sp|P09960-4|LKHA4_HUMAN Isoform 4 of Leukotriene A-4 hydrolase OS=Homo sapiens GN=LTA4H;>C	11	35	35	35	61.4	61.4	61.4	69.284	611	611;611;611;587;587;532;532;532;508;508;132	0	0.82992	0.9567	14.63	139	0.40387	0.44332	32.468	139	0.49081	0.44587	31.726	139	7053100000	2892400000	2642900000	1517800000				129	1757;2860;3357;4718;5278;5381;5382;5863;5864;6174;7574;7575;8255;9069;11996;14479;15255;25957;26287;27428;29855;32842;33183;34247;34248;34742;35456;35457;36808;37646;37693;38742;42248;42663;42769	True;True;True;True;True;True;True;True;True;True;True;True;True;True;True;True;True;True;True;True;True;True;True;True;True;True;True;True;True;True;True;True;True;True;True	1871;3065;3593;3594;5037;5627;5742;5743;6252;6253;6579;8073;8074;8785;9635;12770;15403;15404;16241;27662;28008;29524;29525;32250;35404;35769;35770;36905;36906;37426;38199;38200;39642;40533;40583;41720;45463;45904;46015	6833;6834;6835;11266;11267;11268;11269;11270;11271;13196;13197;13198;13199;13200;13201;18228;20269;20270;20271;20659;20660;20661;20662;20663;20664;20665;22434;22435;22436;22437;23622;23623;23624;23625;23626;23627;23628;23629;23630;23631;28687;28688;28689;30942;30943;30944;30945;30946;33843;33844;33845;33846;33847;33848;44248;44249;54186;54187;54188;54189;57346;57347;57348;57349;57350;57351;98454;…	9255;9256;9257;9258;9259;9260;15180;15181;15182;15183;15184;15185;15186;15187;17828;17829;17830;17831;17832;17833;17834;17835;24638;27478;27479;27480;27481;27985;27986;27987;27988;27989;27990;27991;27992;27993;30464;30465;30466;30467;30468;30469;32094;32095;32096;32097;32098;32099;32100;32101;32102;32103;38846;38847;38848;41931;41932;41933;41934;41935;41936;41937;45935;45936;45937;45938;45939;459…	9256;15182;17829;24638;27479;27989;27993;30464;30469;32101;38847;38848;41936;45938;59892;73404;77751;135347;137256;142838;156000;169977;171404;176922;176924;179341;182947;182951;189889;194498;194717;200406;219103;221125;221635	137;138;139;140	87;241;521;596
Q12874;>Trin_293_211261_3 [555 - 2057];>Cuff_293_1102_1 [125 - 1627];E7EUT8	Q12874;>Trin_293_211261_3 [555 - 2057];>Cuff_293_1102_1 [125 - 1627];E7EUT8	22;22;22;16	22;22;22;16	22;22;22;16	Splicing factor 3A subunit 3	SF3A3	>sp|Q12874|SF3A3_HUMAN Splicing factor 3A subunit 3 OS=Homo sapiens GN=SF3A3 PE=1 SV=1;>Trin_293_211261_3 [555 - 2057];>Cuff_293_1102_1 [125 - 1627];>tr|E7EUT8|E7EUT8_HUMAN Splicing factor 3A subunit 3 OS=Homo sapiens GN=SF3A3 PE=2 SV=1	4	22	22	22	48.9	48.9	48.9	58.848	501	501;501;501;448	3.4827e-253	0.90487	1.0532	19.986	79	0.83017	0.91935	27.969	79	0.95803	0.89127	26.758	79	3415600000	1178800000	1145800000	1090900000				130	3161;4493;6225;6226;7781;9282;19536;19861;22815;24238;26887;26888;28741;33084;34496;35802;40449;42678;42903;42904;43826;44026	True;True;True;True;True;True;True;True;True;True;True;True;True;True;True;True;True;True;True;True;True;True	3388;4799;6633;6634;8287;9880;20818;21163;24308;25808;28738;28739;31052;35662;37169;38562;43545;45919;46159;46160;47145;47361;47362	12408;12409;12410;12411;12412;12413;17424;17425;23871;23872;23873;23874;23875;29454;29455;29456;29457;29458;34543;34544;34545;34546;34547;34548;74621;74622;74623;74624;74625;74626;75770;75771;75772;86586;92065;101979;101980;101981;101982;101983;101984;101985;101986;101987;109507;109508;109509;109510;125149;125150;125151;130301;130302;130303;135054;135055;153341;153342;153343;153344;153345;161601;…	16723;16724;16725;16726;16727;16728;16729;16730;23548;23549;23550;32405;32406;32407;32408;32409;32410;32411;39880;39881;39882;39883;39884;46832;46833;46834;46835;46836;46837;46838;46839;46840;101964;101965;101966;101967;101968;101969;103894;103895;103896;103897;119473;126877;140017;140018;140019;140020;140021;140022;140023;140024;140025;140026;150235;150236;150237;150238;150239;150240;150241;1502…	16726;23550;32408;32410;39880;46837;101968;103895;119473;126877;140019;140026;150244;171057;178242;184789;210134;221181;222345;222351;227129;228075	141	51
P42166;>Trin_293_96046_1 [3392 - 1311] (REVERSE SENSE);>Cuff_293_11025_1 [296 - 2377]	P42166;>Trin_293_96046_1 [3392 - 1311] (REVERSE SENSE);>Cuff_293_11025_1 [296 - 2377]	28;28;28	28;28;28	16;16;16	Lamina-associated polypeptide 2, isoform alpha;Thymopoietin;Thymopentin	TMPO	>sp|P42166|LAP2A_HUMAN Lamina-associated polypeptide 2, isoform alpha OS=Homo sapiens GN=TMPO PE=1 SV=2;>Trin_293_96046_1 [3392 - 1311] (REVERSE SENSE);>Cuff_293_11025_1 [296 - 2377]	3	28	28	16	51.7	51.7	32.3	75.491	694	694;694;694	0	0.82154	0.95919	34.514	145	0.93791	1.062	47.66	145	1.1887	1.0975	26.049	145	6915900000	2360800000	2018900000	2536200000				131	2113;2639;4111;6632;7032;9888;12612;13172;14134;16405;19499;23385;23386;29238;29851;30382;31710;33528;33529;33881;34034;34035;35673;37100;38729;38771;40172;43573	True;True;True;True;True;True;True;True;True;True;True;True;True;True;True;True;True;True;True;True;True;True;True;True;True;True;True;True	2252;2828;4395;7076;7496;10517;13429;14025;15044;17468;20779;24907;24908;31588;32246;32810;34226;36133;36134;36510;36678;36679;38427;39950;41703;41751;43242;46874	8169;10415;10416;10417;16164;16165;16166;25308;26768;26769;26770;26771;36597;46737;49269;53025;53026;53027;53028;53029;53030;53031;53032;53033;53034;62090;74498;88904;88905;88906;88907;88908;88909;88910;88911;88912;111609;111610;111611;111612;111613;111614;111615;111616;113737;113738;113739;113740;113741;113742;113743;115481;115482;115483;115484;115485;115486;115487;115488;115489;115490;120135;12…	11096;14104;14105;14106;21801;21802;21803;21804;21805;21806;34392;34393;34394;36314;36315;36316;36317;49590;63160;66791;66792;71866;71867;71868;71869;71870;71871;71872;71873;71874;71875;71876;71877;71878;71879;84422;84423;101756;122653;122654;122655;122656;122657;122658;122659;122660;122661;122662;153176;153177;153178;153179;153180;153181;153182;153183;155978;155979;155980;155981;155982;155983;15…	11096;14104;21804;34392;36316;49590;63160;66792;71866;84423;101756;122658;122662;153180;155980;158333;164488;173095;173112;174910;175800;175801;184018;191590;200322;200515;208541;225708
P42167;>Trin_293_96048_2 [2376 - 1015] (REVERSE SENSE);>Cuff_293_11026_1 [296 - 1657];P42167-2;>Trin_293_96047_1 [2049 - 1015] (REVERSE SENSE);>Cuff_293_11027_1 [296 - 1330];A2T926;H0YJH7;>Cuff_293_11024_1 [266 - 3] (REVERSE SENSE)	P42167;>Trin_293_96048_2 [2376 - 1015] (REVERSE SENSE);>Cuff_293_11026_1 [296 - 1657];P42167-2;>Trin_293_96047_1 [2049 - 1015] (REVERSE SENSE);>Cuff_293_11027_1 [296 - 1330];A2T926	21;21;21;16;16;16;12;8;2	9;9;9;4;4;4;0;5;0	3;3;3;0;0;0;0;0;0	Lamina-associated polypeptide 2, isoforms beta/gamma;Thymopoietin;Thymopentin	TMPO	>sp|P42167|LAP2B_HUMAN Lamina-associated polypeptide 2, isoforms beta/gamma OS=Homo sapiens GN=TMPO PE=1 SV=2;>Trin_293_96048_2 [2376 - 1015] (REVERSE SENSE);>Cuff_293_11026_1 [296 - 1657];>sp|P42167-2|LAP2B_HUMAN Isoform Gamma of Lamina-associated poly	9	21	9	3	54.4	24.7	7.3	50.67	454	454;454;454;345;345;345;248;237;88	0	0.84448	0.99548	16.75	64	1.0444	1.1502	23.45	64	1.246	1.1233	11.765	64	4324100000	1442500000	1255000000	1626600000				132	5656;7032;9148;12292;13134;14134;15105;16453;19499;23385;23386;29238;29851;29932;30382;32871;33528;33529;35673;39525;43573	True;False;True;True;True;False;True;True;False;False;False;False;False;True;False;True;False;False;False;True;False	6037;7496;9723;13080;13987;15044;16078;17518;20779;24907;24908;31588;32246;32327;32810;35433;36133;36134;38427;42550;46874	21719;26768;26769;26770;26771;34110;34111;34112;34113;34114;34115;34116;45410;45411;45412;45413;45414;45415;45416;45417;45418;45419;45420;45421;45422;49126;49127;53025;53026;53027;53028;53029;53030;53031;53032;53033;53034;56818;56819;56820;56821;56822;56823;56824;56825;56826;56827;56828;56829;56830;56831;56832;62322;74498;88904;88905;88906;88907;88908;88909;88910;88911;88912;111609;111610;111611;…	29399;36314;36315;36316;36317;46273;46274;46275;46276;46277;46278;46279;61436;61437;61438;61439;61440;61441;61442;61443;61444;61445;61446;61447;61448;61449;61450;66579;66580;71866;71867;71868;71869;71870;71871;71872;71873;71874;71875;71876;71877;71878;71879;77031;77032;77033;77034;77035;77036;77037;77038;77039;77040;77041;77042;77043;77044;77045;84764;84765;101756;122653;122654;122655;122656;1226…	29399;36316;46277;61436;66579;71866;77041;84764;101756;122658;122662;153180;155980;156246;158333;170072;173095;173112;184018;204606;225708	142	348
Q00325-2;>Trin_293_210889_3 [1752 - 670] (REVERSE SENSE);>Cuff_293_11028_2 [121 - 1203],Cuff_293_11030_2 [355 - 1437];Q00325;>Cuff_293_11029_2 [121 - 1206];F8VVM2;F8VWQ0;F8VZL5;F8VWR4	Q00325-2;>Trin_293_210889_3 [1752 - 670] (REVERSE SENSE);>Cuff_293_11028_2 [121 - 1203],Cuff_293_11030_2 [355 - 1437];Q00325;>Cuff_293_11029_2 [121 - 1206];F8VVM2	17;17;17;16;16;13;5;4;4	17;17;17;16;16;13;5;4;4	17;17;17;16;16;13;5;4;4	Phosphate carrier protein, mitochondrial	SLC25A3	>sp|Q00325-2|MPCP_HUMAN Isoform B of Phosphate carrier protein, mitochondrial OS=Homo sapiens GN=SLC25A3;>Trin_293_210889_3 [1752 - 670] (REVERSE SENSE);>Cuff_293_11028_2 [121 - 1203],Cuff_293_11030_2 [355 - 1437];>sp|Q00325|MPCP_HUMAN Phosphate carrier	9	17	17	17	44	44	44	39.958	361	361;361;361;362;362;324;156;153;154	3.547e-136	0.81435	0.94311	27.06	153	1.0315	1.3402	31.737	153	1.2872	1.1963	26.053	153	8180700000	2766000000	2396200000	3018500000				133	8523;8524;10820;13318;14490;14491;14690;14888;18435;18436;24720;24721;27469;27701;30826;41068;44591	True;True;True;True;True;True;True;True;True;True;True;True;True;True;True;True;True	9062;9063;11505;14179;15415;15416;15625;15626;15847;15848;19639;19640;26346;26347;26348;29595;29596;29923;33287;33288;44200;44201;47965	31893;31894;31895;31896;31897;40084;40085;40086;40087;40088;40089;40090;40091;40092;40093;40094;40095;40096;40097;40098;40099;49931;49932;49933;49934;49935;54224;54225;54226;54227;54228;54229;54230;55000;55001;55002;55003;55004;55005;55857;55858;55859;55860;55861;55862;55863;55864;55865;55866;55867;55868;55869;55870;55871;70323;70324;70325;70326;70327;70328;70329;70330;70331;70332;70333;70334;703…	43194;43195;43196;43197;43198;43199;43200;54261;54262;54263;54264;54265;54266;54267;54268;54269;54270;54271;54272;54273;54274;54275;54276;54277;54278;54279;54280;54281;54282;54283;54284;67700;67701;67702;67703;67704;67705;67706;67707;67708;67709;73457;73458;73459;73460;73461;73462;73463;73464;73465;73466;73467;74486;74487;74488;74489;74490;74491;75679;75680;75681;75682;75683;75684;75685;75686;756…	43194;43199;54278;67705;73457;73459;74489;75686;95989;95996;129231;129241;143101;144546;160675;213112;230974	143;144;145;146;147;148;149;150	92;131;150;206;224;231;232;349
Q70UQ0;>Trin_293_124649_6 [1316 - 267] (REVERSE SENSE);>Cuff_293_11032_1 [351 - 1400];Q70UQ0-2;>Trin_293_124650_8 [998 - 267] (REVERSE SENSE);>Cuff_293_11033_2 [551 - 1282];Q70UQ0-3;>Trin_293_124650_7 [1198 - 989] (REVERSE SENSE);>Cuff_293_11033_1 [351 - 560]	Q70UQ0;>Trin_293_124649_6 [1316 - 267] (REVERSE SENSE);>Cuff_293_11032_1 [351 - 1400];Q70UQ0-2;>Trin_293_124650_8 [998 - 267] (REVERSE SENSE);>Cuff_293_11033_2 [551 - 1282]	10;10;10;7;7;7;1;1;1	7;7;7;7;7;7;0;0;0	7;7;7;7;7;7;0;0;0	Inhibitor of nuclear factor kappa-B kinase-interacting protein	IKBIP	>sp|Q70UQ0|IKIP_HUMAN Inhibitor of nuclear factor kappa-B kinase-interacting protein OS=Homo sapiens GN=IKBIP PE=1 SV=1;>Trin_293_124649_6 [1316 - 267] (REVERSE SENSE);>Cuff_293_11032_1 [351 - 1400];>sp|Q70UQ0-2|IKIP_HUMAN Isoform 2 of Inhibitor of nucl	9	10	7	7	26.9	17.7	17.7	39.309	350	350;350;350;244;244;244;70;70;70	1.1307e-95	0.83042	0.97176	14.613	11	1.0118	1.0653	16.49	11	1.2343	1.1042	12.774	11	161180000	55437000	47395000	58351000				134	8503;21968;22035;24866;26264;28327;32555;35532;38702;39568	True;True;False;True;True;True;True;False;True;False	9041;23405;23478;26503;27982;30602;35104;38278;41675;42599	31853;83219;83220;83476;83477;83478;83479;83480;83481;83482;83483;94312;94313;99797;99798;99799;107924;123357;133933;146120;149564;149565	43117;43118;43119;114975;114976;115303;115304;115305;115306;115307;115308;115309;115310;115311;115312;115313;115314;115315;115316;115317;115318;129896;129897;129898;129899;137104;137105;137106;148060;168706;183292;200170;200171;204875;204876;204877	43119;114975;115310;129899;137106;148060;168706;183292;200171;204876
Q70UQ0-4;>Trin_293_124651_5 [1992 - 862] (REVERSE SENSE);>Cuff_293_11034_1 [351 - 1481]	Q70UQ0-4;>Trin_293_124651_5 [1992 - 862] (REVERSE SENSE);>Cuff_293_11034_1 [351 - 1481]	12;12;12	12;12;12	9;9;9			>sp|Q70UQ0-4|IKIP_HUMAN Isoform 4 of Inhibitor of nuclear factor kappa-B kinase-interacting protein OS=Homo sapiens GN=IKBIP;>Trin_293_124651_5 [1992 - 862] (REVERSE SENSE);>Cuff_293_11034_1 [351 - 1481]	3	12	12	9	35	35	26.5	43.083	377	377;377;377	1.8606e-151	0.93206	1.0831	37.147	32	0.98766	1.2967	40.862	32	1.0202	0.94568	18.845	32	763460000	269220000	247380000	246860000				135	1663;15412;21843;22035;23214;32762;32763;35532;37086;37434;39568;41819	True;True;True;True;True;True;True;True;True;True;True;True	1772;16406;23275;23478;24728;35323;35324;38278;39935;40301;42599;45008	6458;6459;6460;6461;6462;58090;82839;82840;83476;83477;83478;83479;83480;83481;83482;83483;88230;88231;88232;124080;124081;124082;124083;133933;139844;139845;141143;141144;149564;149565;158330;158331;158332;158333	8760;8761;8762;8763;8764;8765;8766;78816;78817;78818;78819;78820;78821;78822;114489;114490;115303;115304;115305;115306;115307;115308;115309;115310;115311;115312;115313;115314;115315;115316;115317;115318;121657;121658;121659;121660;169710;169711;169712;169713;169714;183292;191539;191540;193468;193469;193470;204875;204876;204877;216743;216744;216745;216746;216747	8764;78820;114490;115310;121658;169711;169712;183292;191540;193469;204876;216744
Q9Y3A2;>Trin_293_211339_1 [476 - 1234];>Cuff_293_1105_1 [92 - 850];B4DJC6	Q9Y3A2;>Trin_293_211339_1 [476 - 1234];>Cuff_293_1105_1 [92 - 850];B4DJC6	11;11;11;9	11;11;11;9	11;11;11;9	Probable U3 small nucleolar RNA-associated protein 11	UTP11L	>sp|Q9Y3A2|UTP11_HUMAN Probable U3 small nucleolar RNA-associated protein 11 OS=Homo sapiens GN=UTP11L PE=1 SV=2;>Trin_293_211339_1 [476 - 1234];>Cuff_293_1105_1 [92 - 850];>tr|B4DJC6|B4DJC6_HUMAN Probable U3 small nucleolar RNA-associated protein 11 OS	4	11	11	11	36.8	36.8	36.8	30.446	253	253;253;253;148	2.708e-38	0.80127	0.95147	16.67	17	0.99772	1.3869	42.18	17	1.227	1.288	33.455	17	288770000	105940000	86341000	96489000				136	2134;7840;9830;9898;9973;15524;15988;23384;24834;28989;40431	True;True;True;True;True;True;True;True;True;True;True	2274;8348;10455;10527;10607;16525;17028;24906;26470;31321;43525	8271;29591;36381;36382;36618;36619;36936;36937;36938;58568;60574;88902;88903;94227;94228;94229;110501;153289	11219;40059;49297;49298;49299;49300;49301;49614;49615;49616;49617;49618;50057;50058;50059;79469;82322;82323;122651;122652;129780;129781;129782;129783;129784;151622;151623;210034;210035	11219;40059;49297;49618;50058;79469;82322;122652;129781;151623;210035
Q9GZN1;>Trin_293_211665_1 [159 - 1346];>Cuff_293_11070_2 [766 - 1953];F8W057;F8VP72;>Cuff_293_11072_1 [76 - 339];F8W043;F8W0Q1;F8VRL1;>Cuff_293_11072_2 [413 - 1276];G3V1Y1;>Cuff_293_11071_2 [463 - 1404];F8VSD1	Q9GZN1;>Trin_293_211665_1 [159 - 1346];>Cuff_293_11070_2 [766 - 1953];F8W057;F8VP72;>Cuff_293_11072_1 [76 - 339];F8W043;F8W0Q1	5;5;5;4;3;3;3;3;2;2;2;2;1	5;5;5;4;3;3;3;3;2;2;2;2;1	5;5;5;4;3;3;3;3;2;2;2;2;1	Actin-related protein 6	ACTR6	>sp|Q9GZN1|ARP6_HUMAN Actin-related protein 6 OS=Homo sapiens GN=ACTR6 PE=1 SV=1;>Trin_293_211665_1 [159 - 1346];>Cuff_293_11070_2 [766 - 1953];>tr|F8W057|F8W057_HUMAN Actin-related protein 6 OS=Homo sapiens GN=ACTR6 PE=2 SV=1;>tr|F8VP72|F8VP72_HUMAN Ac	13	5	5	5	14.9	14.9	14.9	45.81	396	396;396;396;376;88;88;127;144;192;288;314;314;294	1.3417e-14	0.94008	1.0963	50.721	6	1.0236	1.0374	44.264	6	1.1052	0.98499	12.48	6	106080000	47008000	30476000	28600000				137	7679;15011;28440;31999;38411	True;True;True;True;True	8183;15982;30723;34531;41369	29125;56475;108344;121206;121207;144854	39446;76553;148618;165841;165842;165843;198437	39446;76553;148618;165841;198437
F8VSC5;Q6P3W7;>Trin_293_87476_12 [5338 - 2552] (REVERSE SENSE),Trin_293_87477_12 [5338 - 2552] (REVERSE SENSE);>Cuff_293_11074_1 [51 - 2837];H0YI32;H0YIK6	F8VSC5;Q6P3W7;>Trin_293_87476_12 [5338 - 2552] (REVERSE SENSE),Trin_293_87477_12 [5338 - 2552] (REVERSE SENSE);>Cuff_293_11074_1 [51 - 2837]	5;5;5;5;1;1	5;5;5;5;1;1	5;5;5;5;1;1	SCY1-like protein 2	SCYL2	>tr|F8VSC5|F8VSC5_HUMAN SCY1-like protein 2 (Fragment) OS=Homo sapiens GN=SCYL2 PE=2 SV=1;>sp|Q6P3W7|SCYL2_HUMAN SCY1-like protein 2 OS=Homo sapiens GN=SCYL2 PE=1 SV=1;>Trin_293_87476_12 [5338 - 2552] (REVERSE SENSE),Trin_293_87477_12 [5338 - 2552] (	6	5	5	5	11.3	11.3	11.3	77.053	681	681;929;929;929;60;115	1.2445e-12	0.6962	0.81413	33.062	6	0.32378	0.38244	38.083	6	0.44682	0.44665	31.799	6	94398000	44786000	34019000	15594000				138	23051;23858;27735;39753;42038	True;True;True;True;True	24554;25393;29964;42797;45240	87588;87589;90629;105455;150470;159202	120782;120783;120784;124988;144693;206117;217992;217993	120782;124988;144693;206117;217993
O75691;>Trin_293_69063_11 [8470 - 116] (REVERSE SENSE);>Cuff_293_11087_2 [157 - 8511]	O75691;>Trin_293_69063_11 [8470 - 116] (REVERSE SENSE);>Cuff_293_11087_2 [157 - 8511]	37;37;37	37;37;37	37;37;37	Small subunit processome component 20 homolog	UTP20	>sp|O75691|UTP20_HUMAN Small subunit processome component 20 homolog OS=Homo sapiens GN=UTP20 PE=1 SV=3;>Trin_293_69063_11 [8470 - 116] (REVERSE SENSE);>Cuff_293_11087_2 [157 - 8511]	3	37	37	37	15	15	15	318.38	2785	2785;2785;2785	1.9489e-172	0.87597	0.97952	18.75	60	1.0643	1.1682	23.267	60	1.2413	1.1909	21.715	60	1264700000	416590000	392470000	455620000				139	2118;6268;8936;9036;9602;10673;11040;11041;11185;14126;14261;15137;15209;15491;15519;21447;22655;22656;22698;23053;23054;23667;24809;28024;28047;28411;28795;28796;29834;31065;34233;35413;36167;40452;41371;42591;43383	True;True;True;True;True;True;True;True;True;True;True;True;True;True;True;True;True;True;True;True;True;True;True;True;True;True;True;True;True;True;True;True;True;True;True;True;True	2257;6688;9499;9601;10217;11345;11736;11737;11888;15034;15035;15178;16113;16193;16490;16519;22851;24139;24140;24185;24556;24557;25199;26440;30279;30303;30692;31108;31109;32228;33535;36891;38152;38950;43548;44546;45829;46668	8183;24010;33411;33738;35590;39527;40879;40880;40881;41301;53007;53008;53446;56921;57172;57173;58391;58555;81350;81351;85983;85984;85985;85986;85987;85988;85989;86119;86120;86121;87592;87593;87594;87595;87596;89932;89933;94083;106757;106758;106819;108228;108229;108230;109683;109684;109685;113700;118069;118070;129313;133560;133561;136369;153349;156792;161343;161344;161345;161346;164179	11111;11112;32595;32596;32597;45375;45376;45377;45794;45795;48258;48259;53513;53514;53515;55324;55325;55326;55327;55328;55992;71834;71835;72430;77164;77165;77166;77481;77482;79266;79451;112520;112521;118670;118671;118672;118673;118674;118675;118676;118855;118856;118857;118858;118859;120790;120791;120792;120793;120794;120795;120796;120797;120798;124078;124079;129595;146446;146447;146448;146533;148…	11112;32595;45375;45794;48258;53514;55325;55327;55992;71835;72430;77166;77482;79266;79451;112520;118672;118676;118859;120792;120797;124078;129595;146448;146533;148481;150504;150507;155933;161824;176864;182755;186593;210143;214744;220863;224675	151;152;153	197;628;2669
B4DWW1;P40616;>Trin_293_72705_1 [914 - 1456];>Cuff_293_11088_1 [150 - 692];F8VYN9;B4DZG7;F8VP99;F8VP63	B4DWW1;P40616;>Trin_293_72705_1 [914 - 1456];>Cuff_293_11088_1 [150 - 692];F8VYN9;B4DZG7	4;4;4;4;4;3;1;1	4;4;4;4;4;3;1;1	4;4;4;4;4;3;1;1	ADP-ribosylation factor-like protein 1	ARL1	>tr|B4DWW1|B4DWW1_HUMAN ADP-ribosylation factor-like protein 1 OS=Homo sapiens GN=ARL1 PE=2 SV=1;>sp|P40616|ARL1_HUMAN ADP-ribosylation factor-like protein 1 OS=Homo sapiens GN=ARL1 PE=1 SV=1;>Trin_293_72705_1 [914 - 1456];>Cuff_293_11088_1 [150 - 692];	8	4	4	4	28.7	28.7	28.7	18.565	164	164;181;181;181;194;135;17;64	1.2145e-30	0.7849	0.93568	10.434	23	0.54406	0.84843	39.265	23	0.70614	0.90152	40.87	23	352730000	145830000	118060000	88841000				140	1766;11710;17744;33527	True;True;True;True	1882;12467;18883;36131;36132	6909;6910;6911;6912;43134;43135;67707;67708;67709;126598;126599;126600;126601;126602;126603;126604;126605;126606;126607;126608;126609;126610;126611;126612	9352;9353;9354;9355;9356;9357;9358;9359;58436;58437;92268;92269;92270;92271;92272;92273;92274;173072;173073;173074;173075;173076;173077;173078;173079;173080;173081;173082;173083;173084;173085;173086;173087;173088	9354;58437;92271;173084	154	93
>Trin_293_34099_2 [2562 - 1474] (REVERSE SENSE);>Cuff_293_1109_2 [178 - 1272];Q9HB90;>Cuff_293_1110_2 [178 - 1374];Q9NQL2;>Trin_293_173286_2 [2733 - 1534] (REVERSE SENSE);>Cuff_293_36496_1 [284 - 1483];Q9NQL2-2	>Trin_293_34099_2 [2562 - 1474] (REVERSE SENSE);>Cuff_293_1109_2 [178 - 1272];Q9HB90;>Cuff_293_1110_2 [178 - 1374];Q9NQL2;>Trin_293_173286_2 [2733 - 1534] (REVERSE SENSE);>Cuff_293_36496_1 [284 - 1483];Q9NQL2-2	10;10;10;10;7;7;7;6	10;10;10;10;7;7;7;6	10;10;10;10;7;7;7;6	Ras-related GTP-binding protein C;Ras-related GTP-binding protein D	RRAGC;RRAGD	>Trin_293_34099_2 [2562 - 1474] (REVERSE SENSE);>Cuff_293_1109_2 [178 - 1272];>sp|Q9HB90|RRAGC_HUMAN Ras-related GTP-binding protein C OS=Homo sapiens GN=RRAGC PE=1 SV=1;>Cuff_293_1110_2 [178 - 1374];>sp|Q9NQL2|RRAGD_HUMAN Ras-related GTP-binding protei	8	10	10	10	27.8	27.8	27.8	40.428	363	363;365;399;399;400;400;400;249	4.1299e-28	1.0178	1.1785	15.148	16	0.98748	1.2382	18.259	16	0.98876	0.89375	21.047	16	274160000	87101000	98203000	88853000				141	1127;2676;11159;13719;17783;19345;19761;24448;39335;41260	True;True;True;True;True;True;True;True;True;True	1187;2871;11861;14597;18925;20615;21056;26061;42349;44431	4207;4208;10520;10521;41236;51446;67912;73986;75389;75390;75391;92881;148641;148642;148643;156356	5665;5666;5667;14260;14261;14262;55900;69731;92553;100929;103272;103273;103274;127994;203608;203609;203610;214128	5665;14260;55900;69731;92553;100929;103272;127994;203608;214128
H0YGN0;F5GWI9;F5GXZ7;F5GZ97;>Trin_293_33834_1 [113 - 691];Q9Y3C0;>Cuff_293_11112_1 [160 - 741]	H0YGN0;F5GWI9;F5GXZ7;F5GZ97;>Trin_293_33834_1 [113 - 691];Q9Y3C0;>Cuff_293_11112_1 [160 - 741]	1;1;1;1;1;1;1	1;1;1;1;1;1;1	1;1;1;1;1;1;1	WASH complex subunit CCDC53	CCDC53	>tr|H0YGN0|H0YGN0_HUMAN WASH complex subunit CCDC53 (Fragment) OS=Homo sapiens GN=CCDC53 PE=2 SV=1;>tr|F5GWI9|F5GWI9_HUMAN WASH complex subunit CCDC53 OS=Homo sapiens GN=CCDC53 PE=2 SV=1;>tr|F5GXZ7|F5GXZ7_HUMAN WASH complex subunit CCDC53 OS=Homo sapiens G	7	1	1	1	13.1	13.1	13.1	11.414	107	107;169;173;193;193;194;194	0.0010417	NaN	NaN	NaN	1	NaN	NaN	NaN	1	NaN	NaN	NaN	1	7154100	3764400	2333000	1056700				142	18401	TRUE	19605	70251	95850	95850
Q8NFH4;>Trin_293_162697_1 [871 - 1848],Trin_293_162698_4 [4100 - 5077],Trin_293_162699_4 [4498 - 5475],Trin_293_162700_1 [1022 - 1999],Trin_293_162701_4 [4347 - 5324],Trin_293_162702_2 [884 - 1861],Trin_293_162703_4 [4271 - 5248],Trin_293_162704_4 [4120 - 5097],Trin_293_162705_4 [4327 - 5304],Trin_293_162706_4 [4176 - 5153],Trin_293_162707_4 [4312 - 5289],Trin_293_162708_4 [3813 - 4790],Trin_293_…	Q8NFH4;>Trin_293_162697_1 [871 - 1848],Trin_293_162698_4 [4100 - 5077],Trin_293_162699_4 [4498 - 5475],Trin_293_162700_1 [1022 - 1999],Trin_293_162701_4 [4347 - 5324],Trin_293_162702_2 [884 - 1861],Trin_293_162703_4 [4271 - 5248],Trin_293_162704_4 [4120 - 5097],Trin_293_162705_4 [4327 - 5304],Trin_293_162706_4 [4176 - 5153],Trin_293_162707_4 [4312 - 5289],Trin_293_162708_4 [3813 - 4790],Trin_293_…	6;6;6;4	6;6;6;4	6;6;6;4	Nucleoporin Nup37	NUP37	>sp|Q8NFH4|NUP37_HUMAN Nucleoporin Nup37 OS=Homo sapiens GN=NUP37 PE=1 SV=1;>Trin_293_162697_1 [871 - 1848],Trin_293_162698_4 [4100 - 5077],Trin_293_162699_4 [4498 - 5475],Trin_293_162700_1 [1022 - 1999],Trin_293_162701_4 [4347 - 5324],Trin_	4	6	6	6	23.6	23.6	23.6	36.707	326	326;326;326;209	3.495e-139	0.94248	1.1026	12.712	18	0.89572	0.95955	14.193	18	0.90988	0.84827	8.5843	18	459890000	157960000	153560000	148360000				143	8142;21730;22314;37585;39333;40605	True;True;True;True;True;True	8663;23152;23772;40465;42347;43707	30536;30537;30538;30539;30540;30541;30542;82464;84505;84506;84507;84508;141692;148637;148638;148639;153897;153898	41390;41391;41392;41393;41394;41395;41396;41397;114021;116650;116651;116652;116653;116654;116655;116656;116657;116658;194173;194174;203602;203603;203604;210887;210888;210889	41395;114021;116657;194174;203602;210887
Q86UY8;>Trin_293_114993_5 [2900 - 1257] (REVERSE SENSE),Trin_293_114998_4 [3044 - 1401] (REVERSE SENSE),Trin_293_115002_4 [2795 - 1152] (REVERSE SENSE);>Cuff_293_11128_1 [42 - 1685];Q86UY8-2;>Trin_293_114991_4 [2972 - 1716] (REVERSE SENSE),Trin_293_114994_5 [3172 - 1916] (REVERSE SENSE),Trin_293_114996_4 [3316 - 2060] (REVERSE SENSE),Trin_293_114999_5 [3077 - 1821] (REVERSE SENSE),Trin_293_115003…	Q86UY8;>Trin_293_114993_5 [2900 - 1257] (REVERSE SENSE),Trin_293_114998_4 [3044 - 1401] (REVERSE SENSE),Trin_293_115002_4 [2795 - 1152] (REVERSE SENSE);>Cuff_293_11128_1 [42 - 1685];Q86UY8-2;>Trin_293_114991_4 [2972 - 1716] (REVERSE SENSE),Trin_293_114994_5 [3172 - 1916] (REVERSE SENSE),Trin_293_114996_4 [3316 - 2060] (REVERSE SENSE),Trin_293_114999_5 [3077 - 1821] (REVERSE SENSE),Trin_293_115003…	9;9;9;8;6;2;2;1	9;9;9;8;6;2;2;1	9;9;9;8;6;2;2;1	5-nucleotidase domain-containing protein 3	NT5DC3	>sp|Q86UY8|NT5D3_HUMAN 5-nucleotidase domain-containing protein 3 OS=Homo sapiens GN=NT5DC3 PE=2 SV=1;>Trin_293_114993_5 [2900 - 1257] (REVERSE SENSE),Trin_293_114998_4 [3044 - 1401] (REVERSE SENSE),Trin_293_115002_4 [2795 - 1152] (REVERSE SENSE)	8	9	9	9	20.3	20.3	20.3	63.419	548	548;548;548;464;419;122;129;135	1.0647e-36	0.7967	0.94548	14.243	13	0.94639	1.3043	17.847	13	1.139	1.1349	9.1001	13	189330000	66809000	56625000	65894000				144	5950;13717;15531;20946;28914;33666;36605;41059;43646	True;True;True;True;True;True;True;True;True	6342;14595;16532;22309;31243;36280;39422;44191;46953	22770;51440;51441;58588;79449;110167;110168;127153;137951;137952;137953;155591;155592;165288	30906;30907;30908;30909;69722;69723;79502;109915;151166;151167;173864;188888;188889;188890;213057;213058;226078;226079	30907;69723;79502;109915;151166;173864;188889;213057;226079
>Trin_293_33229_5 [2684 - 279] (REVERSE SENSE);P14625;>Cuff_293_11130_2 [183 - 2591];H0YIV0;Q58FF3;F8W026;>Cuff_293_15306_3 [1120 - 1755];>Cuff_293_15306_4 [1993 - 2262]	>Trin_293_33229_5 [2684 - 279] (REVERSE SENSE);P14625;>Cuff_293_11130_2 [183 - 2591]	54;54;54;9;5;4;3;2	52;52;52;9;5;2;3;2	52;52;52;9;5;2;3;2	Endoplasmin	HSP90B1	>Trin_293_33229_5 [2684 - 279] (REVERSE SENSE);>sp|P14625|ENPL_HUMAN Endoplasmin OS=Homo sapiens GN=HSP90B1 PE=1 SV=1;>Cuff_293_11130_2 [183 - 2591]	8	54	52	52	59.9	58.1	58.1	92.339	802	802;803;803;147;399;49;212;90	0	0.79602	0.91941	16.914	305	0.98068	1.0932	16.25	305	1.2534	1.1592	14.249	305	28837000000	9895400000	8334100000	10608000000				145	2968;2969;5722;5723;7252;7486;7487;7706;7718;7818;7869;8162;8182;8183;8828;8829;9962;10325;11698;13657;13658;14860;14962;16130;16131;17463;19199;19509;19829;19830;19874;20701;22741;22742;23023;23122;25490;25734;28470;28688;28689;30315;32881;33965;34003;34171;36546;36754;36755;36798;38732;38733;39717;44366	True;True;True;True;True;True;True;True;True;True;True;True;True;True;False;False;True;True;True;True;True;True;True;True;True;True;True;True;True;True;True;True;True;True;True;True;True;True;True;True;True;True;True;True;True;True;True;True;True;True;True;True;True;True	3182;3183;6103;6104;7723;7977;7978;7979;7980;8210;8222;8325;8378;8684;8708;8709;9389;9390;10596;10978;12455;14533;14534;15818;15928;17176;17177;18588;20457;20458;20789;21131;21132;21176;22053;24231;24232;24524;24630;27166;27430;27431;30756;30990;30991;30992;30993;32734;35444;35445;35446;36605;36644;36821;39355;39585;39586;39631;41707;41708;41709;42760;42761;47725	11635;11636;11637;21935;21936;21937;21938;21939;21940;21941;21942;21943;21944;27596;27597;27598;27599;28390;28391;28392;28393;28394;28395;28396;28397;28398;28399;28400;28401;29200;29201;29243;29244;29245;29246;29533;29688;29689;30608;30609;30610;30611;30612;30693;30694;30695;30696;30697;30698;30699;30700;33027;33028;33029;33030;33031;33032;33033;33034;33035;33036;33037;33038;33039;33040;33041;330…	15659;15660;15661;15662;15663;15664;29675;29676;29677;29678;29679;29680;29681;29682;29683;29684;29685;29686;29687;29688;29689;29690;29691;29692;37352;37353;37354;37355;38458;38459;38460;38461;38462;38463;38464;38465;38466;38467;38468;38469;38470;38471;38472;38473;38474;38475;38476;38477;38478;38479;38480;38481;38482;38483;38484;38485;38486;38487;38488;38489;38490;38491;38492;38493;39538;39539;395…	15661;15664;29677;29687;37355;38466;38484;39540;39601;39982;40207;41482;41588;41593;44882;44916;49985;51744;58382;69342;69345;75472;76173;83160;83164;90766;100123;101801;103656;103662;103961;108503;119042;119056;120673;121047;132977;133995;148747;149933;149950;158021;170113;175351;175558;176428;188519;189598;189601;189843;200350;200352;205834;229864	155;156;157;158;159;160;161	154;336;425;426;541;622;658
F8VSL3;P25208;>Trin_293_109223_2 [2505 - 3125],Trin_293_109225_1 [215 - 835],Trin_293_109226_2 [662 - 1282],Trin_293_109230_2 [693 - 1313];>Cuff_293_11136_1 [202 - 822];>Trin_293_109224_1 [297 - 920],Trin_293_109227_2 [775 - 1398],Trin_293_109228_2 [2587 - 3210],Trin_293_109229_2 [744 - 1367]	F8VSL3;P25208;>Trin_293_109223_2 [2505 - 3125],Trin_293_109225_1 [215 - 835],Trin_293_109226_2 [662 - 1282],Trin_293_109230_2 [693 - 1313];>Cuff_293_11136_1 [202 - 822];>Trin_293_109224_1 [297 - 920],Trin_293_109227_2 [775 - 1398],Trin_293_109228_2 [2587 - 3210],Trin_293_109229_2 [744 - 1367]	2;2;2;2;2	2;2;2;2;2	2;2;2;2;2	Nuclear transcription factor Y subunit beta	NFYB	>tr|F8VSL3|F8VSL3_HUMAN Nuclear transcription factor Y subunit beta (Fragment) OS=Homo sapiens GN=NFYB PE=2 SV=1;>sp|P25208|NFYB_HUMAN Nuclear transcription factor Y subunit beta OS=Homo sapiens GN=NFYB PE=1 SV=2;>Trin_293_109223_2 [2505 - 3125],Trin_V4	5	2	2	2	13	13	13	14.548	131	131;207;207;207;208	1.9418e-06	0.7999	0.95899	6.6566	6	0.81054	1.1839	5.8882	6	0.96061	0.9118	15.338	6	64405000	24281000	20958000	19166000				146	9395;9628	True;True	9996;10244	34821;34822;34823;34824;35663;35664	47221;47222;47223;47224;47225;47226;48379;48380	47224;48379
E9PIR7;B2R5P6;>Trin_293_63527_6 [3682 - 2192] (REVERSE SENSE),Trin_293_63528_6 [3682 - 2192] (REVERSE SENSE);>Cuff_293_11141_3 [575 - 2065],Cuff_293_11142_3 [702 - 2192],Cuff_293_11143_3 [465 - 1955];Q16881-5;E2QRB9;Q16881-2;B7Z2S5;>Cuff_293_11138_3 [747 - 2387];>Trin_293_63526_7 [3838 - 2192] (REVERSE SENSE);>Cuff_293_11140_3 [656 - 2302];Q16881-4;E9PNQ6;E7ESI6;Q16881-3;E7EW10;Q16881-6;B7Z904;>C…	E9PIR7;B2R5P6;>Trin_293_63527_6 [3682 - 2192] (REVERSE SENSE),Trin_293_63528_6 [3682 - 2192] (REVERSE SENSE);>Cuff_293_11141_3 [575 - 2065],Cuff_293_11142_3 [702 - 2192],Cuff_293_11143_3 [465 - 1955];Q16881-5;E2QRB9;Q16881-2;B7Z2S5;>Cuff_293_11138_3 [747 - 2387];>Trin_293_63526_7 [3838 - 2192] (REVERSE SENSE);>Cuff_293_11140_3 [656 - 2302];Q16881-4;E9PNQ6;E7ESI6;Q16881-3;E7EW10;Q16881-6;B7Z904;>C…	16;16;16;16;16;16;16;16;16;16;16;16;16;16;16;16;16;16;16;16;14;14;14;9;4;3;3;2;1	16;16;16;16;16;16;16;16;16;16;16;16;16;16;16;16;16;16;16;16;14;14;14;9;4;3;3;2;1	15;15;15;15;15;15;15;15;15;15;15;15;15;15;15;15;15;15;15;15;13;13;13;8;3;2;2;2;1	Thioredoxin reductase 1, cytoplasmic	TXNRD1	>tr|E9PIR7|E9PIR7_HUMAN Thioredoxin reductase 1, cytoplasmic OS=Homo sapiens GN=TXNRD1 PE=2 SV=1;>tr|B2R5P6|B2R5P6_HUMAN Thioredoxin reductase 1, cytoplasmic OS=Homo sapiens GN=TXNRD1 PE=2 SV=1;>Trin_293_63527_6 [3682 - 2192] (REVERSE SENSE),Trin_293	29	16	16	15	40.7	40.7	37.6	53.166	482	482;497;497;497;499;541;543;547;547;549;549;551;568;581;598;612;614;647;647;649;459;459;461;175;139;70;72;53;44	1.0755e-102	0.73802	0.85999	15.196	51	0.41362	0.45592	36.505	51	0.55631	0.50297	34.7	51	1804900000	766470000	626360000	412080000				147	11248;12847;16943;16999;20836;20898;24258;27041;30557;39504;39584;41137;42221;42409;42728;43875	True;True;True;True;True;True;True;True;True;True;True;True;True;True;True;True	11956;13675;18034;18093;22192;22254;25837;28965;32999;42526;42615;44293;45434;45638;45970;47198	41531;41532;41533;41534;41535;47757;47758;64330;64331;64332;64683;64684;79057;79254;79255;79256;79257;92122;102670;102671;102672;102673;102674;116134;116135;116136;116137;116138;149297;149298;149299;149619;155904;155905;155906;155907;155908;155909;159895;159896;159897;160671;160672;160673;160674;161779;161780;166201;166202;166203;166204	56292;56293;56294;56295;56296;64664;64665;87510;87511;87512;87513;87961;87962;109314;109315;109600;109601;109602;109603;126977;140929;140930;140931;140932;140933;140934;159196;159197;159198;159199;159200;159201;204501;204502;204503;204945;204946;213500;213501;213502;213503;213504;213505;218969;218970;218971;218972;220003;220004;220005;220006;221439;221440;221441;221442;221443;221444;221445;227331…	56293;64665;87510;87961;109314;109600;126977;140934;159200;204502;204945;213501;218972;220006;221443;227332
>Trin_293_26244_2 [298 - 44] (REVERSE SENSE);>Cuff_293_11144_2 [805 - 551] (REVERSE SENSE)	>Trin_293_26244_2 [298 - 44] (REVERSE SENSE);>Cuff_293_11144_2 [805 - 551] (REVERSE SENSE)	1;1	1;1	1;1			>Trin_293_26244_2 [298 - 44] (REVERSE SENSE);>Cuff_293_11144_2 [805 - 551] (REVERSE SENSE)	2	1	1	1	22.4	22.4	22.4	9.5947	85	85;85	0.0017949	0.42447	0.51315	38.872	2	6.1378	8.0512	39.515	2	14.46	14.099	2.5806	2	9636200	587010	172390	8876800				148	2633	TRUE	2822	10404;10405	14091;14092	14091
Q8N5I9;>Trin_293_70317_1 [392 - 946];>Cuff_293_11149_1 [34 - 588]	Q8N5I9;>Trin_293_70317_1 [392 - 946];>Cuff_293_11149_1 [34 - 588]	2;2;2	2;2;2	2;2;2	Uncharacterized protein C12orf45	C12orf45	>sp|Q8N5I9|CL045_HUMAN Uncharacterized protein C12orf45 OS=Homo sapiens GN=C12orf45 PE=1 SV=2;>Trin_293_70317_1 [392 - 946];>Cuff_293_11149_1 [34 - 588]	3	2	2	2	15.1	15.1	15.1	20.123	185	185;185;185	1.5695e-10	0.61602	0.73624	5.4352	2	0.30517	0.34032	1.2091	2	0.49539	0.47347	26.352	2	7572600	3755500	2590100	1227000				149	11491;35098	True;True	12237;37821	42369;132512	57415;181291	57415;181291
Q3SY69;>Trin_293_33590_1 [224 - 2992];>Cuff_293_11150_1 [128 - 2896];Q3SY69-3;>Cuff_293_11151_2 [910 - 2373];>Cuff_293_11151_3 [2498 - 2848];Q3SY69-2;>Cuff_293_11151_1 [128 - 736];H0YHN9;>Trin_293_273206_2 [85 - 1218]	Q3SY69;>Trin_293_33590_1 [224 - 2992];>Cuff_293_11150_1 [128 - 2896];Q3SY69-3	18;18;18;9;7;4;4;4;1;1	18;18;18;9;7;4;4;4;1;1	16;16;16;8;6;4;3;3;1;0	Mitochondrial 10-formyltetrahydrofolate dehydrogenase	ALDH1L2	>sp|Q3SY69|AL1L2_HUMAN Mitochondrial 10-formyltetrahydrofolate dehydrogenase OS=Homo sapiens GN=ALDH1L2 PE=1 SV=2;>Trin_293_33590_1 [224 - 2992];>Cuff_293_11150_1 [128 - 2896];>sp|Q3SY69-3|AL1L2_HUMAN Isoform 3 of Mitochondrial 10-formyltetrahydrofolate	10	18	18	16	27.2	27.2	25	101.74	923	923;923;923;516;488;117;203;203;92;378	2.0815e-85	0.78632	0.89815	33.404	28	1.1231	1.2696	15.167	28	1.3556	1.3083	23.132	28	702780000	229120000	203610000	270060000				150	2654;2757;4358;5969;9186;11223;11671;14753;18343;21240;21792;22490;24040;25230;33201;35093;41889;42233	True;True;True;True;True;True;True;True;True;True;True;True;True;True;True;True;True;True	2847;2955;4660;6361;9776;11931;12427;15698;19544;22626;23222;23961;25589;26889;35788;37815;45082;45446	10471;10765;10766;16987;22822;34274;34275;41444;42985;42986;55270;55271;55272;70084;80452;80453;80454;80455;82692;85384;91344;95674;95675;125490;132497;132498;158588;159920	14175;14566;14567;22879;22880;30979;30980;46467;46468;56182;58265;58266;74863;74864;74865;95648;95649;111381;111382;111383;111384;114308;114309;117835;125902;125903;131647;131648;171478;181261;181262;217083;217084;219001;219002;219003;219004	14175;14567;22879;30980;46468;56182;58265;74864;95648;111382;114309;117835;125902;131648;171478;181261;217083;219001
Q07065;>Cuff_293_11158_2 [85 - 1890];>Trin_293_61142_1 [728 - 1729]	Q07065;>Cuff_293_11158_2 [85 - 1890];>Trin_293_61142_1 [728 - 1729]	32;32;20	32;32;20	32;32;20	Cytoskeleton-associated protein 4	CKAP4	>sp|Q07065|CKAP4_HUMAN Cytoskeleton-associated protein 4 OS=Homo sapiens GN=CKAP4 PE=1 SV=2;>Cuff_293_11158_2 [85 - 1890];>Trin_293_61142_1 [728 - 1729]	3	32	32	32	59	59	59	66.022	602	602;602;334	0	0.87479	1.017	20.763	138	1.0639	1.1381	22.727	138	1.2181	1.1016	18.62	138	7064900000	2311000000	2105300000	2648500000				151	3446;5328;6155;7778;9088;9533;13733;13734;15835;16707;18573;21253;21888;24701;24958;25015;25016;25585;31611;31768;33447;34194;34195;34536;35417;35662;35801;35964;36462;39132;41523;41599	True;True;True;True;True;True;True;True;True;True;True;True;True;True;True;True;True;True;True;True;True;True;True;True;True;True;True;True;True;True;True;True	3686;5680;6560;8284;9654;10144;14611;14612;16865;17785;19786;22640;23320;26327;26598;26599;26660;26661;27267;34122;34288;36048;36848;36849;37210;38156;38416;38561;38731;39270;42138;44704;44782	13455;13456;13457;20449;23547;23548;23549;23550;23551;23552;29450;29451;33916;33917;33918;33919;35346;35347;35348;35349;35350;35351;35352;51497;51498;51499;51500;51501;51502;51503;59912;59913;59914;59915;63271;63272;70868;80491;80492;80493;82958;82959;82960;82961;82962;82963;93757;94590;94591;94592;94593;94594;94595;94596;94597;94894;94895;94896;94897;94898;97035;119825;119826;119827;119828;11982…	18181;18182;18183;18184;27713;27714;31992;31993;31994;31995;31996;31997;31998;31999;32000;32001;32002;39875;39876;39877;46028;46029;46030;46031;46032;46033;46034;46035;46036;46037;47911;47912;47913;47914;47915;47916;47917;47918;47919;47920;47921;69802;69803;69804;69805;69806;69807;69808;81421;81422;81423;81424;81425;81426;81427;81428;86041;86042;86043;86044;86045;96606;96607;111427;111428;111429;…	18183;27713;31993;39877;46033;47919;69802;69804;81427;86045;96607;111431;114641;129159;130280;130641;130648;133404;164093;164690;172665;176507;176509;178379;182783;183974;184784;185605;188083;202528;215400;215716	162	423
Q9NW08-2;>Cuff_293_11161_1 [244 - 3468];Q9NW08;>Trin_293_86189_5 [4646 - 1248] (REVERSE SENSE);>Cuff_293_11160_1 [223 - 3621];F8VRU2	Q9NW08-2;>Cuff_293_11161_1 [244 - 3468];Q9NW08;>Trin_293_86189_5 [4646 - 1248] (REVERSE SENSE);>Cuff_293_11160_1 [223 - 3621]	3;3;3;3;3;1	3;3;3;3;3;1	3;3;3;3;3;1	DNA-directed RNA polymerase III subunit RPC2	POLR3B	>sp|Q9NW08-2|RPC2_HUMAN Isoform 2 of DNA-directed RNA polymerase III subunit RPC2 OS=Homo sapiens GN=POLR3B;>Cuff_293_11161_1 [244 - 3468];>sp|Q9NW08|RPC2_HUMAN DNA-directed RNA polymerase III subunit RPC2 OS=Homo sapiens GN=POLR3B PE=1 SV=2;>Trin_293_8	6	3	3	3	3.4	3.4	3.4	121.12	1075	1075;1075;1133;1133;1133;170	9.9577e-17	0.81531	0.92562	8.8159	4	0.44875	0.50205	21.474	4	0.6157	0.57376	30.546	4	69309000	26420000	26650000	16239000				152	8851;22968;24343	True;True;True	9412;24466;25947	33176;33177;87316;92441	45083;45084;120442;127388;127389	45084;120442;127389
Q8WUH6;>Trin_293_113854_1 [2371 - 2024] (REVERSE SENSE),Trin_293_113855_2 [2371 - 2024] (REVERSE SENSE);>Cuff_293_11168_1 [375 - 722]	Q8WUH6;>Trin_293_113854_1 [2371 - 2024] (REVERSE SENSE),Trin_293_113855_2 [2371 - 2024] (REVERSE SENSE);>Cuff_293_11168_1 [375 - 722]	1;1;1	1;1;1	1;1;1	UPF0444 transmembrane protein C12orf23	C12orf23	>sp|Q8WUH6|CL023_HUMAN UPF0444 transmembrane protein C12orf23 OS=Homo sapiens GN=C12orf23 PE=1 SV=1;>Trin_293_113854_1 [2371 - 2024] (REVERSE SENSE),Trin_293_113855_2 [2371 - 2024] (REVERSE SENSE);>Cuff_293_11168_1 [375 - 722]	3	1	1	1	12.9	12.9	12.9	11.748	116	116;116;116	0.0010131	NaN	NaN	NaN	1	NaN	NaN	NaN	1	NaN	NaN	NaN	1	3830900	1711600	1416500	702840				153	36474	TRUE	39282	137446	188153	188153
B4DJV5;Q13610;>Trin_293_34094_4 [2791 - 1289] (REVERSE SENSE);>Cuff_293_11174_1 [88 - 1590];F8VZ56	B4DJV5;Q13610;>Trin_293_34094_4 [2791 - 1289] (REVERSE SENSE);>Cuff_293_11174_1 [88 - 1590]	7;7;7;7;1	7;7;7;7;1	7;7;7;7;1	Periodic tryptophan protein 1 homolog	PWP1	>tr|B4DJV5|B4DJV5_HUMAN Periodic tryptophan protein 1 homolog OS=Homo sapiens GN=PWP1 PE=2 SV=1;>sp|Q13610|PWP1_HUMAN Periodic tryptophan protein 1 homolog OS=Homo sapiens GN=PWP1 PE=1 SV=1;>Trin_293_34094_4 [2791 - 1289] (REVERSE SENSE);>Cuff_293_11174	5	7	7	7	26.2	26.2	26.2	49.038	439	439;501;501;501;98	2.4204e-30	0.92011	1.0709	8.3048	10	0.91847	1.0893	14.899	10	0.98987	0.94371	17.328	10	276280000	98607000	86575000	91100000				154	6765;12528;19130;41612;42120;42430;42431	True;True;True;True;True;True;True	7214;13338;20385;44795;45323;45661;45662	25805;46409;73136;73137;157614;159483;160741;160742;160743;160744	35039;62706;62707;62708;99727;99728;215769;218371;218372;220089;220090;220091;220092;220093	35039;62706;99727;215769;218371;220089;220092
Q15020;>Trin_293_119490_9 [6265 - 3377] (REVERSE SENSE);>Cuff_293_11184_3 [236 - 3124];>Trin_293_119489_9 [6319 - 3377] (REVERSE SENSE);B7ZKM0;F8VV04;>Trin_293_119488_10 [4843 - 3377] (REVERSE SENSE),Trin_293_119491_10 [4843 - 3377] (REVERSE SENSE);>Trin_293_119488_8 [6734 - 5472] (REVERSE SENSE);>Trin_293_119491_8 [6788 - 5472] (REVERSE SENSE);Q15020-2;F8W667;F8VVK9;F8VZM2;Q15020-3;H0YHU8	Q15020;>Trin_293_119490_9 [6265 - 3377] (REVERSE SENSE);>Cuff_293_11184_3 [236 - 3124];>Trin_293_119489_9 [6319 - 3377] (REVERSE SENSE);B7ZKM0;F8VV04	21;21;21;21;20;18;10;9;9;6;3;2;2;1;1	21;21;21;21;20;18;10;9;9;6;3;2;2;1;1	21;21;21;21;20;18;10;9;9;6;3;2;2;1;1	Squamous cell carcinoma antigen recognized by T-cells 3	SART3	>sp|Q15020|SART3_HUMAN Squamous cell carcinoma antigen recognized by T-cells 3 OS=Homo sapiens GN=SART3 PE=1 SV=1;>Trin_293_119490_9 [6265 - 3377] (REVERSE SENSE);>Cuff_293_11184_3 [236 - 3124];>Trin_293_119489_9 [6319 - 3377] (REVERSE SENSE);>tr|B7Z	15	21	21	21	31	31	31	109.93	963	963;963;963;981;927;771;489;421;439;364;305;111;156;129;144	1.801e-143	0.87857	1.0069	22.121	66	0.58686	0.67569	37.866	66	0.66094	0.65976	25.262	66	696920000	275220000	247940000	173760000				155	154;2437;2481;2538;3463;6215;7183;11474;12309;13577;14946;15352;18361;22192;25261;27873;32875;36680;40376;43098;43775	True;True;True;True;True;True;True;True;True;True;True;True;True;True;True;True;True;True;True;True;True	162;2599;2646;2706;3705;6622;7651;12219;13098;14453;15912;16342;19563;23642;26921;30119;35437;39502;43464;46361;47093	490;491;492;493;9489;9490;9491;9648;9924;9925;9926;9927;9928;9929;9930;9931;9932;13520;13521;13522;23798;27362;27363;27364;42314;42315;45467;50917;50918;50919;50920;50921;50922;50923;56123;56124;56125;57818;57819;57820;70155;84107;84108;95791;95792;95793;106076;106077;124395;124396;124397;124398;138223;138224;138225;153108;153109;163080;163081;163082;163083;163084;165781;165782;165783;165784;1657…	666;667;668;669;670;12884;12885;12886;13112;13489;13490;13491;13492;13493;13494;13495;13496;13497;13498;18265;18266;18267;18268;32311;37062;37063;37064;57342;57343;61517;69064;69065;69066;69067;69068;69069;69070;69071;76064;76065;76066;76067;76068;78402;78403;78404;78405;78406;95736;116109;116110;116111;116112;116113;116114;131802;131803;131804;145531;145532;170091;170092;170093;170094;170095;189…	669;12885;13112;13490;18266;32311;37063;57343;61517;69065;76066;78402;95736;116114;131802;145532;170091;189262;209735;223220;226765	163	221
Q9ULV4;>Trin_293_73060_9 [4427 - 3006] (REVERSE SENSE);>Cuff_293_11191_2 [227 - 1648],Cuff_293_11192_2 [128 - 1549];Q9ULV4-2;Q9ULV4-3;>Cuff_293_11190_2 [50 - 1630];B4E3S0;H0YHL7;F8W1H8;F8VUX3;F8VSA4;F8VRE9;F8VTT6;F8VVB7;F8VV53;>Trin_293_141303_12 [2207 - 1797] (REVERSE SENSE),Trin_293_141304_12 [2207 - 1797] (REVERSE SENSE),Trin_293_141308_13 [2207 - 1797] (REVERSE SENSE),Trin_293_141309_12 [2207…	Q9ULV4;>Trin_293_73060_9 [4427 - 3006] (REVERSE SENSE);>Cuff_293_11191_2 [227 - 1648],Cuff_293_11192_2 [128 - 1549];Q9ULV4-2;Q9ULV4-3;>Cuff_293_11190_2 [50 - 1630];B4E3S0;H0YHL7	16;16;16;16;16;16;14;9;3;3;3;3;3;3;2;1;1;1;1;1;1;1;1;1;1	16;16;16;16;16;16;14;9;3;3;3;3;3;3;2;1;1;1;1;1;1;1;1;1;1	16;16;16;16;16;16;14;9;3;3;3;3;3;3;2;1;1;1;1;1;1;1;1;1;1	Coronin-1C;Coronin	CORO1C	>sp|Q9ULV4|COR1C_HUMAN Coronin-1C OS=Homo sapiens GN=CORO1C PE=1 SV=1;>Trin_293_73060_9 [4427 - 3006] (REVERSE SENSE);>Cuff_293_11191_2 [227 - 1648],Cuff_293_11192_2 [128 - 1549];>sp|Q9ULV4-2|COR1C_HUMAN Isoform 2 of Coronin-1C OS=Homo sapiens GN=CORO1C	25	16	16	16	35.9	35.9	35.9	53.248	474	474;474;474;480;527;527;369;165;151;159;162;163;169;181;125;137;185;237;285;286;432;471;472;472;472	5.9771e-154	0.88131	1.0421	22.923	59	0.6091	0.69341	35.388	59	0.68298	0.62241	25.621	59	2107100000	800750000	752750000	553640000				156	1691;4247;13620;18620;19411;20735;27929;28233;28363;30954;32335;34158;38343;39916;42116;43352	True;True;True;True;True;True;True;True;True;True;True;True;True;True;True;True	1800;4544;14496;19835;20686;22087;30178;30503;30639;33423;34878;36807;41295;42971;45319;46637	6577;6578;6579;6580;6581;6582;6583;6584;16602;51058;71099;74224;74225;74226;78673;78674;78675;106321;106322;106323;106324;106325;107588;108014;108015;117669;117670;122416;128963;128964;128965;128966;128967;128968;128969;144518;144519;144520;144521;144522;151221;151222;151223;151224;151225;151226;151227;151228;159472;159473;159474;159475;159476;159477;164078;164079;164080;164081;164082;164083	8910;8911;8912;8913;8914;8915;8916;8917;22370;69229;96889;101340;101341;101342;108639;108640;108641;108642;108643;108644;108645;108646;145844;145845;145846;145847;145848;145849;145850;147624;148179;148180;161322;161323;161324;167461;176375;176376;176377;176378;176379;176380;176381;176382;176383;197975;197976;197977;197978;197979;197980;207179;207180;207181;207182;207183;207184;207185;207186;21835…	8910;22370;69229;96889;101341;108640;145849;147624;148180;161324;167461;176377;197977;207186;218363;224536
S4R3T5;F5H5X2;Q6NS38;>Cuff_293_11201_1 [291 - 1073],Cuff_293_11203_1 [244 - 1026],Cuff_293_11204_1 [394 - 1176],Cuff_293_11205_1 [141 - 923];>Trin_293_73501_1 [793 - 2] (REVERSE SENSE),Trin_293_73503_1 [793 - 2] (REVERSE SENSE),Trin_293_73504_1 [793 - 2] (REVERSE SENSE);F5GZZ0;Q6NS38-2;>Trin_293_73502_1 [594 - 124] (REVERSE SENSE),Trin_293_73505_1 [594 - 124] (REVERSE SENSE),Trin_293_73506_1 [594…	S4R3T5;F5H5X2;Q6NS38;>Cuff_293_11201_1 [291 - 1073],Cuff_293_11203_1 [244 - 1026],Cuff_293_11204_1 [394 - 1176],Cuff_293_11205_1 [141 - 923];>Trin_293_73501_1 [793 - 2] (REVERSE SENSE),Trin_293_73503_1 [793 - 2] (REVERSE SENSE),Trin_293_73504_1 [793 - 2] (REVERSE SENSE);F5GZZ0;Q6NS38-2;>Trin_293_73502_1 [594 - 124] (REVERSE SENSE),Trin_293_73505_1 [594 - 124] (REVERSE SENSE),Trin_293_73506_1 [594…	4;4;4;4;4;3;3;3;3	4;4;4;4;4;3;3;3;3	4;4;4;4;4;3;3;3;3	Alpha-ketoglutarate-dependent dioxygenase alkB homolog 2	ALKBH2	>tr|S4R3T5|S4R3T5_HUMAN Alpha-ketoglutarate-dependent dioxygenase alkB homolog 2 (Fragment) OS=Homo sapiens GN=ALKBH2 PE=4 SV=1;>tr|F5H5X2|F5H5X2_HUMAN Alpha-ketoglutarate-dependent dioxygenase alkB homolog 2 (Fragment) OS=Homo sapiens GN=ALKBH2 PE=2 SV=1;	9	4	4	4	38.3	38.3	38.3	16.554	149	149;150;261;261;264;121;157;157;157	7.1978e-17	0.8407	1.0038	33.575	4	0.94125	1.3685	26.466	4	1.1155	1.2049	13.995	4	24903000	8253700	8405700	8244100				157	768;847;20534;30060	True;True;True;True	812;893;21872;32462	2895;3180;78059;114370	3908;4286;4287;4288;107622;156802	3908;4287;107622;156802
P13051;>Trin_293_33150_1 [136 - 1074];>Cuff_293_11208_1 [87 - 1025];P13051-2;>Cuff_293_11209_1 [210 - 1121];F5GYA2;Q68DM5	P13051;>Trin_293_33150_1 [136 - 1074];>Cuff_293_11208_1 [87 - 1025];P13051-2;>Cuff_293_11209_1 [210 - 1121];F5GYA2	9;9;9;6;6;5;4	9;9;9;6;6;5;4	9;9;9;6;6;5;4	Uracil-DNA glycosylase	UNG	>sp|P13051|UNG_HUMAN Uracil-DNA glycosylase OS=Homo sapiens GN=UNG PE=1 SV=2;>Trin_293_33150_1 [136 - 1074];>Cuff_293_11208_1 [87 - 1025];>sp|P13051-2|UNG_HUMAN Isoform 1 of Uracil-DNA glycosylase OS=Homo sapiens GN=UNG;>Cuff_293_11209_1 [210 - 1121];>t	7	9	9	9	41.2	41.2	41.2	34.645	313	313;313;313;304;304;258;141	1.5506e-75	0.6409	0.74773	20.854	20	0.21261	0.27714	37.593	20	0.38062	0.34486	43.144	20	229260000	123430000	76995000	28832000				158	2776;9043;15099;15100;15388;15591;19369;29647;37704	True;True;True;True;True;True;True;True;True	2975;9608;16072;16073;16381;16595;20640;32035;40594	10881;33748;33749;56810;56811;56812;56813;57996;58869;58870;58871;58872;74066;74067;113114;142110;142111;142112;142113;142114	14709;45809;45810;77023;77024;77025;77026;78684;78685;79930;79931;79932;79933;79934;79935;101050;101051;101052;155156;194766;194767;194768;194769;194770	14709;45810;77024;77026;78684;79933;101052;155156;194767
Q96EY8;>Cuff_293_11219_2 [74 - 823];J3KN55;S4R3P5;F5H4Z7;>Cuff_293_11220_1 [74 - 592];S4R3Z1;F5H079	Q96EY8;>Cuff_293_11219_2 [74 - 823];J3KN55;S4R3P5;F5H4Z7;>Cuff_293_11220_1 [74 - 592]	9;9;6;6;5;5;3;1	9;9;6;6;5;5;3;1	9;9;6;6;5;5;3;1	Cob(I)yrinic acid a,c-diamide adenosyltransferase, mitochondrial	MMAB	>sp|Q96EY8|MMAB_HUMAN Cob(I)yrinic acid a,c-diamide adenosyltransferase, mitochondrial OS=Homo sapiens GN=MMAB PE=1 SV=1;>Cuff_293_11219_2 [74 - 823];>tr|J3KN55|J3KN55_HUMAN Cob(I)yrinic acid a,c-diamide adenosyltransferase, mitochondrial OS=Homo sapiens G	8	9	9	9	38.4	38.4	38.4	27.388	250	250;250;159;198;173;173;148;97	5.7671e-134	0.93936	1.1252	20.559	36	1.1511	1.7205	27.944	36	1.2893	1.35	19.569	36	778720000	242280000	229720000	306720000				159	12975;13254;14148;18294;18689;25352;32918;36910;42322	True;True;True;True;True;True;True;True;True	13810;14110;15058;19494;19911;27023;35487;39750;45542;45543	48471;48472;48473;49571;53063;53064;53065;53066;53067;53068;53069;53070;53071;53072;69795;69796;69797;71413;71414;96142;96143;96144;96145;96146;96147;96148;96149;96150;124533;139094;139095;139096;160321;160322;160323;160324;160325	65747;65748;65749;67217;67218;67219;67220;71913;71914;71915;71916;71917;71918;71919;71920;71921;71922;95190;95191;95192;97313;97314;132246;132247;132248;132249;132250;132251;132252;132253;132254;170252;190496;190497;190498;219526;219527;219528;219529;219530;219531;219532;219533;219534;219535;219536;219537	65748;67217;71918;95190;97313;132251;170252;190496;219530	164	202
O43920;>Trin_293_61811_1 [257 - 574];>Cuff_293_1122_1 [107 - 424],Cuff_293_1123_1 [111 - 428]	O43920;>Trin_293_61811_1 [257 - 574];>Cuff_293_1122_1 [107 - 424],Cuff_293_1123_1 [111 - 428]	2;2;2	2;2;2	2;2;2	NADH dehydrogenase [ubiquinone] iron-sulfur protein 5	NDUFS5	>sp|O43920|NDUS5_HUMAN NADH dehydrogenase [ubiquinone] iron-sulfur protein 5 OS=Homo sapiens GN=NDUFS5 PE=1 SV=3;>Trin_293_61811_1 [257 - 574];>Cuff_293_1122_1 [107 - 424],Cuff_293_1123_1 [111 - 428]	3	2	2	2	18.9	18.9	18.9	12.517	106	106;106;106	2.8271e-17	0.6984	0.84277	19.679	3	0.84495	1.1456	27.525	3	1.1294	1.101	14.28	3	38688000	12797000	11754000	14137000				160	29866;42842	True;True	32261;46094	113770;162217;162218	156016;222075;222076;222077	156016;222076
B7Z1C2;F5H8H2;Q03426;>Trin_293_110858_1 [18 - 1205];>Cuff_293_11221_2 [194 - 1381],Cuff_293_11222_2 [185 - 1372]	B7Z1C2;F5H8H2;Q03426;>Trin_293_110858_1 [18 - 1205];>Cuff_293_11221_2 [194 - 1381],Cuff_293_11222_2 [185 - 1372]	1;1;1;1;1	1;1;1;1;1	1;1;1;1;1	Mevalonate kinase	MVK	>tr|B7Z1C2|B7Z1C2_HUMAN Mevalonate kinase OS=Homo sapiens GN=MVK PE=2 SV=1;>tr|F5H8H2|F5H8H2_HUMAN Mevalonate kinase OS=Homo sapiens GN=MVK PE=2 SV=1;>sp|Q03426|KIME_HUMAN Mevalonate kinase OS=Homo sapiens GN=MVK PE=1 SV=1;>Trin_293_110858_1 [18 - 1205]	5	1	1	1	13.4	13.4	13.4	21.315	202	202;344;396;396;396	3.3808e-05	0.71482	0.83149	1.6328	2	0.39764	0.49494	2.8747	2	0.55627	0.54531	4.1562	2	31322000	14817000	11366000	5138600				161	25755	TRUE	27452	97605;97606	134168;134169	134168
F5H0U5;Q9NZD2;>Trin_293_89841_1 [119 - 745];>Cuff_293_11236_1 [115 - 741];H0YFS9;F5GZ49	F5H0U5;Q9NZD2;>Trin_293_89841_1 [119 - 745];>Cuff_293_11236_1 [115 - 741];H0YFS9	4;4;4;4;2;1	4;4;4;4;2;1	4;4;4;4;2;1	Glycolipid transfer protein	GLTP	>tr|F5H0U5|F5H0U5_HUMAN Glycolipid transfer protein OS=Homo sapiens GN=GLTP PE=2 SV=1;>sp|Q9NZD2|GLTP_HUMAN Glycolipid transfer protein OS=Homo sapiens GN=GLTP PE=1 SV=3;>Trin_293_89841_1 [119 - 745];>Cuff_293_11236_1 [115 - 741];>tr|H0YFS9|H0YFS9_HUMAN	6	4	4	4	25.8	25.8	25.8	21.659	190	190;209;209;209;183;67	2.8099e-24	0.68979	0.82958	12.128	9	0.38004	0.56989	27.606	9	0.52916	0.56135	37.456	9	66338000	30391000	24100000	11847000				162	2281;14269;16817;37600	True;True;True;True	2429;15186;17901;40483	8880;8881;8882;8883;53466;53467;53468;63748;141738	12013;12014;12015;12016;12017;12018;12019;72463;72464;72465;86700;194231;194232	12017;72464;86700;194232
Q9UPN3-4;F5GZL7;Q9UPN3-3;>Trin_293_142174_14 [17461 - 1298] (REVERSE SENSE);>Trin_293_142186_14 [17479 - 1298] (REVERSE SENSE);Q9UPN3-2;F8W8Q1;>Cuff_293_1124_4 [235 - 16524];Q9UPN3;H3BPE1;H3BQK9;H0Y390;Q9UPN3-5;>Trin_293_142196_7 [8185 - 1298] (REVERSE SENSE);>Trin_293_142179_7 [8203 - 1298] (REVERSE SENSE);H0YD69;E9PLY0;E9PLY5;E9PNZ4	Q9UPN3-4;F5GZL7;Q9UPN3-3;>Trin_293_142174_14 [17461 - 1298] (REVERSE SENSE);>Trin_293_142186_14 [17479 - 1298] (REVERSE SENSE);Q9UPN3-2;F8W8Q1;>Cuff_293_1124_4 [235 - 16524];Q9UPN3;H3BPE1;H3BQK9;H0Y390;Q9UPN3-5;>Trin_293_142196_7 [8185 - 1298] (REVERSE SENSE);>Trin_293_142179_7 [8203 - 1298] (REVERSE SENSE)	9;9;9;9;9;9;9;9;9;9;9;8;8;7;7;2;1;1;1	9;9;9;9;9;9;9;9;9;9;9;8;8;7;7;2;1;1;1	8;8;8;8;8;8;8;8;8;8;8;7;7;6;6;2;1;1;1	Microtubule-actin cross-linking factor 1, isoforms 1/2/3/5	MACF1	>sp|Q9UPN3-4|MACF1_HUMAN Isoform 5 of Microtubule-actin cross-linking factor 1, isoforms 1/2/3/5 OS=Homo sapiens GN=MACF1;>tr|F5GZL7|F5GZL7_HUMAN Microtubule-actin cross-linking factor 1, isoforms 1/2/3/5 OS=Homo sapiens GN=MACF1 PE=2 SV=1;>sp|Q9UPN3-3|MAC	19	9	9	8	2	2	1.8	606.16	5300	5300;5300;5374;5388;5394;5430;5430;5430;7388;7555;7592;4434;5938;2296;2302;290;1062;1375;2028	5.9851e-25	0.77545	0.89673	30.656	13	0.59535	0.67932	28.518	13	0.75388	0.728	12.041	13	129510000	50280000	47024000	32208000				163	1175;2239;2297;12696;16266;18808;23494;25111;42910	True;True;True;True;True;True;True;True;True	1238;2382;2445;13515;17321;20039;25018;26764;46166	4342;8746;8947;8948;8949;8950;47078;61602;71903;89318;95241;162428;162429;162430	5849;11830;12107;12108;12109;12110;12111;12112;63652;83792;98017;123252;131100;222383;222384;222385	5849;11830;12109;63652;83792;98017;123252;131100;222384
P16615;>Trin_293_71055_2 [644 - 3769];>Cuff_293_11256_2 [564 - 3689];P16615-5;P16615-2;>Cuff_293_11255_2 [564 - 3554];P16615-3;P16615-4;H7C5W9;O14983-2;>Cuff_293_16037_3 [185 - 3166];O14983;>Cuff_293_16038_3 [185 - 3187];B3KY17;Q93084-4;>Cuff_293_17251_3 [174 - 3167];Q93084-2;>Cuff_293_17246_3 [174 - 3170];Q93084-3;>Cuff_293_17250_3 [174 - 3260],Cuff_293_17252_3 [174 - 3260];Q93084-7;Q93084;>Cuff…	P16615;>Trin_293_71055_2 [644 - 3769];>Cuff_293_11256_2 [564 - 3689];P16615-5;P16615-2;>Cuff_293_11255_2 [564 - 3554];P16615-3;P16615-4;H7C5W9	32;32;32;31;31;31;31;29;27;10;10;10;10;9;7;7;7;7;7;7;7;7;7;7;7;7;7;4;4;3;3;3;2;2;2;1;1;1;1	32;32;32;31;31;31;31;29;27;10;10;10;10;9;7;7;7;7;7;7;7;7;7;7;7;7;7;4;4;3;3;3;2;2;2;1;1;1;1	32;32;32;31;31;31;31;29;27;10;10;10;10;9;7;7;7;7;7;7;7;7;7;7;7;7;7;4;4;3;3;3;2;2;2;1;1;1;1	Sarcoplasmic/endoplasmic reticulum calcium ATPase 2	ATP2A2	>sp|P16615|AT2A2_HUMAN Sarcoplasmic/endoplasmic reticulum calcium ATPase 2 OS=Homo sapiens GN=ATP2A2 PE=1 SV=1;>Trin_293_71055_2 [644 - 3769];>Cuff_293_11256_2 [564 - 3689];>sp|P16615-5|AT2A2_HUMAN Isoform 5 of Sarcoplasmic/endoplasmic reticulum calcium	39	32	32	32	37.2	37.2	37.2	114.76	1042	1042;1042;1042;997;997;997;999;1015;933;994;994;1001;1001;869;998;998;999;999;1029;1029;1033;1043;1043;1044;1044;1052;1052;290;383;188;302;303;177;296;341;50;92;114;128	0	0.89351	1.0227	22.845	148	0.93482	1.042	24.491	148	1.0582	1.0156	16.571	148	4282400000	1344000000	1452100000	1486300000				164	861;1192;1891;2623;4464;4465;5737;7857;7953;10166;15916;16978;18455;18642;18956;19328;19549;21584;27362;27748;28868;29752;32397;34696;34865;36425;37033;38533;39400;39850;41737;42733	True;True;True;True;True;True;True;True;True;True;True;True;True;True;True;True;True;True;True;True;True;True;True;True;True;True;True;True;True;True;True;True	909;1255;2016;2810;4769;4770;6119;8366;8466;10813;16950;18071;19660;19661;19860;19861;20197;20595;20596;20831;22993;29439;29440;29977;31189;31190;32143;34942;37379;37565;39231;39881;39882;41498;42416;42902;44924;45975	3255;4413;7439;10372;10373;17296;17297;17298;17299;17300;17301;17302;17303;17304;21987;29645;29646;29647;29648;29649;29650;29651;29652;29653;29654;29655;29656;29935;29936;29937;29938;29939;29940;29941;29942;37574;60274;60275;60276;60277;64603;64604;64605;70441;70442;70443;70444;70445;70446;70447;70448;70449;70450;70451;70452;70453;70454;71206;71207;71208;71209;71210;72529;72530;73929;73930;73931;…	4394;4395;4396;5934;10059;10060;14057;14058;23328;23329;23330;23331;23332;23333;23334;23335;23336;23337;23338;23339;23340;29742;29743;40154;40155;40156;40157;40158;40159;40160;40161;40162;40163;40164;40165;40166;40558;40559;40560;40561;40562;40563;40564;40565;40566;50916;81904;81905;81906;81907;87865;87866;87867;87868;96083;96084;96085;96086;96087;96088;96089;96090;96091;96092;96093;96094;96095;9…	4396;5934;10059;14058;23328;23331;29742;40158;40559;50916;81905;87867;96092;97050;98894;100826;102059;113209;142604;144737;150889;155630;167809;179144;180028;187806;191129;199080;204024;206614;216460;221464	165;166;167;168;169;170;171	207;220;239;361;452;719;979
Q9UJX3-2;>Trin_293_63856_2 [2340 - 730] (REVERSE SENSE);>Cuff_293_11258_1 [2 - 1612];Q9UJX3;>Trin_293_63855_4 [3154 - 1358] (REVERSE SENSE);>Cuff_293_11257_1 [2 - 1798];H0YIW2	Q9UJX3-2;>Trin_293_63856_2 [2340 - 730] (REVERSE SENSE);>Cuff_293_11258_1 [2 - 1612];Q9UJX3;>Trin_293_63855_4 [3154 - 1358] (REVERSE SENSE);>Cuff_293_11257_1 [2 - 1798]	11;11;11;11;11;11;2	11;11;11;11;11;11;2	11;11;11;11;11;11;2	Anaphase-promoting complex subunit 7	ANAPC7	>sp|Q9UJX3-2|APC7_HUMAN Isoform 2 of Anaphase-promoting complex subunit 7 OS=Homo sapiens GN=ANAPC7;>Trin_293_63856_2 [2340 - 730] (REVERSE SENSE);>Cuff_293_11258_1 [2 - 1612];>sp|Q9UJX3|APC7_HUMAN Anaphase-promoting complex subunit 7 OS=Homo sapiens GN	7	11	11	11	27.2	27.2	27.2	60.002	537	537;537;537;599;599;599;149	4.6282e-60	0.9437	1.1013	36.537	21	0.83703	0.93419	25.468	21	0.85433	0.77847	33.805	21	453560000	159590000	160140000	133830000				165	1441;1809;2510;4091;21554;27775;30313;41498;41667;44224;44225	True;True;True;True;True;True;True;True;True;True;True	1529;1929;2676;4375;22962;30006;32732;44678;44852;47580;47581	5565;5566;7071;7072;9740;9741;16126;81768;105639;105640;115239;157241;157242;157243;157849;157850;157851;157852;167524;167525;167526	7459;7460;9561;9562;9563;9564;9565;13238;13239;21741;113083;144948;144949;158015;215310;215311;215312;215313;216063;216064;216065;216066;229177;229178;229179	7460;9561;13239;21741;113083;144949;158015;215312;216064;229177;229178
O15145;>Trin_293_210976_2 [2025 - 1492] (REVERSE SENSE);>Cuff_293_11259_1 [94 - 627];C9JZD1;F8VR50	O15145;>Trin_293_210976_2 [2025 - 1492] (REVERSE SENSE);>Cuff_293_11259_1 [94 - 627];C9JZD1	9;9;9;5;4	9;9;9;5;4	9;9;9;5;4	Actin-related protein 2/3 complex subunit 3	ARPC3	>sp|O15145|ARPC3_HUMAN Actin-related protein 2/3 complex subunit 3 OS=Homo sapiens GN=ARPC3 PE=1 SV=3;>Trin_293_210976_2 [2025 - 1492] (REVERSE SENSE);>Cuff_293_11259_1 [94 - 627];>tr|C9JZD1|C9JZD1_HUMAN Actin-related protein 2/3 complex subunit 3 (Frag	5	9	9	9	48.3	48.3	48.3	20.546	178	178;178;178;99;84	5.7355e-85	0.79825	0.94569	13.926	29	0.44951	0.70012	28.58	29	0.55389	0.66885	29.112	29	651920000	282000000	228390000	141530000				166	4153;6756;9829;23003;29729;29815;29843;39663;43015	True;True;True;True;True;True;True;True;True	4441;7204;10454;24503;24504;32120;32209;32237;32238;42703;46274	16303;16304;25783;25784;36379;36380;87406;87407;87408;87409;87410;87411;87412;87413;87414;87415;113385;113386;113387;113388;113389;113651;113720;113721;113722;113723;150009;162731;162732	21993;21994;35001;35002;49292;49293;49294;49295;49296;120561;120562;120563;120564;120565;120566;120567;120568;120569;120570;120571;155517;155518;155519;155520;155521;155522;155875;155956;155957;155958;155959;155960;155961;155962;205477;205478;205479;222759;222760	21993;35002;49296;120568;155517;155875;155958;205478;222759	172;173	9;19
Q9UHW5;>Trin_293_58657_3 [1505 - 654] (REVERSE SENSE);>Cuff_293_11261_1 [82 - 933];Q9UHW5-2;>Cuff_293_11260_1 [82 - 963];Q9UHW5-3;>Cuff_293_11262_1 [86 - 1054]	Q9UHW5;>Trin_293_58657_3 [1505 - 654] (REVERSE SENSE);>Cuff_293_11261_1 [82 - 933];Q9UHW5-2;>Cuff_293_11260_1 [82 - 963];Q9UHW5-3;>Cuff_293_11262_1 [86 - 1054]	1;1;1;1;1;1;1	1;1;1;1;1;1;1	1;1;1;1;1;1;1	GPN-loop GTPase 3	GPN3	>sp|Q9UHW5|GPN3_HUMAN GPN-loop GTPase 3 OS=Homo sapiens GN=GPN3 PE=1 SV=2;>Trin_293_58657_3 [1505 - 654] (REVERSE SENSE);>Cuff_293_11261_1 [82 - 933];>sp|Q9UHW5-2|GPN3_HUMAN Isoform 2 of GPN-loop GTPase 3 OS=Homo sapiens GN=GPN3;>Cuff_293_11260_1 [82 -	7	1	1	1	4.6	4.6	4.6	32.761	284	284;284;284;294;294;323;323	0.00080062	NaN	NaN	NaN	1	NaN	NaN	NaN	1	NaN	NaN	NaN	1	5972900	3154800	1883700	934410				167	1627	TRUE	1733	6352	8567	8567
Q9UBQ0;>Trin_293_90721_5 [1197 - 652] (REVERSE SENSE);>Cuff_293_11264_1 [61 - 606];Q9UBQ0-2;>Trin_293_90716_5 [1209 - 652] (REVERSE SENSE);>Cuff_293_11265_1 [61 - 618];F8VXU5;Q05DG7;>Trin_293_90718_3 [912 - 652] (REVERSE SENSE),Trin_293_90719_5 [912 - 652] (REVERSE SENSE),Trin_293_90720_3 [912 - 652] (REVERSE SENSE),Trin_293_90723_3 [912 - 652] (REVERSE SENSE)	Q9UBQ0;>Trin_293_90721_5 [1197 - 652] (REVERSE SENSE);>Cuff_293_11264_1 [61 - 606];Q9UBQ0-2;>Trin_293_90716_5 [1209 - 652] (REVERSE SENSE);>Cuff_293_11265_1 [61 - 618];F8VXU5	5;5;5;5;5;5;5;1;1	5;5;5;5;5;5;5;1;1	5;5;5;5;5;5;5;1;1	Vacuolar protein sorting-associated protein 29	VPS29	>sp|Q9UBQ0|VPS29_HUMAN Vacuolar protein sorting-associated protein 29 OS=Homo sapiens GN=VPS29 PE=1 SV=1;>Trin_293_90721_5 [1197 - 652] (REVERSE SENSE);>Cuff_293_11264_1 [61 - 606];>sp|Q9UBQ0-2|VPS29_HUMAN Isoform 2 of Vacuolar protein sorting-associate	9	5	5	5	29.1	29.1	29.1	20.505	182	182;182;182;186;186;186;214;87;87	1.8091e-54	0.94922	1.103	45.697	23	0.59076	0.89059	46.932	23	0.61875	0.6411	18.35	23	626120000	234440000	235080000	156610000				168	10578;12572;18346;37386;42379	True;True;True;True;True	11244;13386;19547;40248;45606	39159;46570;46571;46572;46573;46574;70088;70089;70090;70091;70092;140967;140968;140969;140970;140971;140972;140973;140974;140975;140976;160565;160566	53067;62937;62938;62939;62940;62941;62942;95655;95656;95657;95658;95659;95660;193224;193225;193226;193227;193228;193229;193230;193231;193232;193233;193234;219854;219855;219856	53067;62938;95657;193226;219855
F8VYE8;P36873;>Trin_293_33276_2 [2247 - 1279] (REVERSE SENSE);>Cuff_293_11278_1 [272 - 1240];P36873-2;>Cuff_293_11277_1 [272 - 1282];F8W0W8;F8VR82;H0Y3Y6;F8W1A0	F8VYE8;P36873;>Trin_293_33276_2 [2247 - 1279] (REVERSE SENSE);>Cuff_293_11278_1 [272 - 1240];P36873-2;>Cuff_293_11277_1 [272 - 1282];F8W0W8;F8VR82	15;15;15;15;15;15;14;13;3;2	2;2;2;2;2;2;1;2;0;0	2;2;2;2;2;2;1;2;0;0	Serine/threonine-protein phosphatase;Serine/threonine-protein phosphatase PP1-gamma catalytic subunit	PPP1CC	>tr|F8VYE8|F8VYE8_HUMAN Serine/threonine-protein phosphatase OS=Homo sapiens GN=PPP1CC PE=2 SV=1;>sp|P36873|PP1G_HUMAN Serine/threonine-protein phosphatase PP1-gamma catalytic subunit OS=Homo sapiens GN=PPP1CC PE=1 SV=1;>Trin_293_33276_2 [2247 - 1279] (	10	15	2	2	45.1	7.9	7.9	34.95	304	304;323;323;323;337;337;332;270;82;83	3.1416e-291	0.85008	0.99243	14.74	35	0.70893	0.90739	27.079	35	0.85649	0.767	23.049	35	1508300000	565050000	496330000	446900000				169	679;1585;1586;11242;15155;16355;16744;16745;17540;19205;19206;29654;31687;36868;44133	True;False;False;False;False;False;False;False;False;False;False;True;False;False;False	718;1686;1687;11950;16132;17417;17824;17825;17826;18669;20464;20465;32043;34201;39706;47486	2546;2547;2548;2549;2550;2551;2552;2553;2554;2555;2556;2557;2558;2559;2560;2561;2562;2563;2564;2565;2566;2567;2568;2569;6144;6145;6146;6147;6148;6149;6150;6151;6152;6153;6154;6155;6156;6157;6158;6159;6160;6161;6162;41512;41513;41514;41515;41516;56977;56978;56979;56980;56981;61921;61922;61923;61924;61925;61926;61927;61928;61929;61930;61931;61932;61933;61934;61935;61936;61937;61938;61939;61940;6348…	3432;3433;3434;3435;3436;3437;3438;3439;3440;3441;3442;3443;3444;3445;3446;3447;3448;3449;3450;3451;3452;3453;3454;3455;3456;3457;3458;3459;3460;8280;8281;8282;8283;8284;8285;8286;8287;8288;8289;8290;8291;8292;8293;8294;8295;8296;8297;8298;8299;8300;8301;8302;8303;8304;8305;8306;8307;8308;8309;56272;56273;56274;56275;56276;77240;77241;77242;77243;77244;84207;84208;84209;84210;84211;84212;84213;84…	3449;8300;8307;56273;77241;84222;86346;86356;91225;100147;100151;155184;164382;190212;228623	174	183
B1ANR0;Q13310-2;>Cuff_293_1129_1 [899 - 2791];Q13310;>Trin_293_126688_11 [2261 - 330] (REVERSE SENSE);>Cuff_293_1130_1 [899 - 2830];Q13310-3;>Trin_293_126682_11 [2309 - 330] (REVERSE SENSE);>Cuff_293_1128_1 [899 - 2878];>Trin_293_126689_11 [2355 - 805] (REVERSE SENSE);>Trin_293_126684_11 [2403 - 805] (REVERSE SENSE);H0Y5F5;>Trin_293_126690_12 [1595 - 330] (REVERSE SENSE);>Trin_293_126686_12 [1643…	B1ANR0;Q13310-2;>Cuff_293_1129_1 [899 - 2791];Q13310;>Trin_293_126688_11 [2261 - 330] (REVERSE SENSE);>Cuff_293_1130_1 [899 - 2830];Q13310-3;>Trin_293_126682_11 [2309 - 330] (REVERSE SENSE);>Cuff_293_1128_1 [899 - 2878];>Trin_293_126689_11 [2355 - 805] (REVERSE SENSE);>Trin_293_126684_11 [2403 - 805] (REVERSE SENSE);H0Y5F5;>Trin_293_126690_12 [1595 - 330] (REVERSE SENSE);>Trin_293_126686_12 [1643…	26;26;26;26;26;26;26;26;26;24;24;21;14;14;12;12;10;9;8;6;6;2;2;2;1;1;1;1	15;15;15;15;15;15;15;15;15;13;13;13;11;11;9;9;7;3;4;2;2;2;2;2;1;1;1;1	14;14;14;14;14;14;14;14;14;12;12;13;11;11;9;9;7;2;4;1;1;2;2;2;1;1;1;1	Polyadenylate-binding protein 4	PABPC4	>tr|B1ANR0|B1ANR0_HUMAN Poly(A) binding protein, cytoplasmic 4 (Inducible form), isoform CRA_e OS=Homo sapiens GN=PABPC4 PE=2 SV=1;>sp|Q13310-2|PABP4_HUMAN Isoform 2 of Polyadenylate-binding protein 4 OS=Homo sapiens GN=PABPC4;>Cuff_293_1129_1 [899 - 2791]	28	26	15	14	37.4	24.1	22.6	67.97	615	615;631;631;644;644;644;660;660;660;517;533;550;422;438;295;311;249;168;197;112;129;68;87;195;121;370;428;428	0	0.81693	0.93279	24.836	49	0.67457	0.73235	23.712	49	0.83251	0.769	11.533	49	3122000000	1254100000	1011400000	856520000				170	1572;1902;2078;2576;7941;7955;11854;12884;12893;12894;14935;19006;19547;27327;27328;28093;28552;28553;29965;32811;33978;34331;34378;34560;39300;44205	True;False;False;False;True;False;True;False;True;True;True;True;True;False;False;True;True;True;False;False;True;False;True;False;True;True	1670;2028;2214;2215;2744;8454;8468;12624;13716;13725;13726;15901;20253;20829;29388;29389;30354;30848;30849;32361;35372;36618;36992;37045;37235;42313;47561	6091;7469;7470;7471;7472;7473;7474;7475;7476;8069;8070;8071;8072;8073;8074;8075;8076;8077;8078;8079;8080;8081;8082;8083;8084;10078;10079;10080;10081;10082;10083;10084;29908;29909;29910;29944;43731;43732;43733;43734;43735;47905;47906;47907;47908;47909;47910;47984;47985;47986;47987;56076;56077;72706;72707;72708;72709;72710;72711;72712;72713;72714;74674;103779;103780;103781;103782;106993;106994;1069…	8206;10108;10109;10110;10111;10112;10113;10114;10115;10116;10117;10118;10119;10120;10121;10122;10123;10124;10125;10126;10127;10951;10952;10953;10954;10955;10956;10957;10958;10959;10960;10961;10962;10963;10964;10965;10966;10967;10968;10969;10970;10971;10972;13672;13673;13674;13675;13676;13677;13678;13679;13680;13681;13682;13683;13684;13685;13686;13687;13688;13689;13690;40521;40522;40523;40571;4057…	8206;10109;10965;13676;40521;40571;59181;64894;65013;65017;76002;99139;102048;142468;142472;146795;149206;149213;156385;169868;175392;177399;177664;178460;203457;229040	175	72
H0YH87;>Trin_293_181576_4 [3858 - 6800];>Trin_293_181561_4 [3858 - 6833];Q99700-2;>Trin_293_181543_5 [3858 - 7010];>Trin_293_181555_5 [3858 - 7043];>Trin_293_181567_5 [3858 - 7166];>Trin_293_181568_5 [3858 - 7199];>Trin_293_181563_5 [3858 - 7220];>Trin_293_181570_5 [3858 - 7244];>Trin_293_181545_5 [3858 - 7253];>Trin_293_181573_5 [3858 - 7334];>Trin_293_181557_5 [3858 - 7361];>Trin_293_181577_5 […	H0YH87;>Trin_293_181576_4 [3858 - 6800];>Trin_293_181561_4 [3858 - 6833];Q99700-2;>Trin_293_181543_5 [3858 - 7010];>Trin_293_181555_5 [3858 - 7043];>Trin_293_181567_5 [3858 - 7166];>Trin_293_181568_5 [3858 - 7199];>Trin_293_181563_5 [3858 - 7220];>Trin_293_181570_5 [3858 - 7244];>Trin_293_181545_5 [3858 - 7253];>Trin_293_181573_5 [3858 - 7334];>Trin_293_181557_5 [3858 - 7361];>Trin_293_181577_5 […	6;6;6;6;6;6;6;6;6;6;6;6;6;6;6;6;6;6;6;6;6;6;6;6;6;6;6;6;6;6;6;6;6;6;6;6;6;6;6;6;5;5;5;3;2;1	6;6;6;6;6;6;6;6;6;6;6;6;6;6;6;6;6;6;6;6;6;6;6;6;6;6;6;6;6;6;6;6;6;6;6;6;6;6;6;6;5;5;5;3;2;1	6;6;6;6;6;6;6;6;6;6;6;6;6;6;6;6;6;6;6;6;6;6;6;6;6;6;6;6;6;6;6;6;6;6;6;6;6;6;6;6;5;5;5;3;2;1	Ataxin-2	ATXN2	>tr|H0YH87|H0YH87_HUMAN Ataxin-2 (Fragment) OS=Homo sapiens GN=ATXN2 PE=4 SV=1;>Trin_293_181576_4 [3858 - 6800];>Trin_293_181561_4 [3858 - 6833];>sp|Q99700-2|ATX2_HUMAN Isoform 2 of Ataxin-2 OS=Homo sapiens GN=ATXN2;>Trin_293_181543_5 [3858 - 7010	46	6	6	6	13.9	13.9	13.9	98.004	916	916;981;992;995;1051;1062;1103;1114;1121;1129;1132;1159;1168;1170;1173;1177;1178;1184;1185;1191;1196;1199;1202;1203;1210;1217;1229;1238;1240;1243;1247;1249;1255;1256;1258;1266;1273;1284;1313;1313;1006;1050;1073;235;285;424	6.0037e-66	0.82378	0.9795	26.675	13	0.46889	0.56136	28.81	13	0.60058	0.58889	14.803	13	112170000	46753000	37524000	27897000				171	2749;20428;25042;32340;35850;39038	True;True;True;True;True;True	2947;21761;26688;26689;34883;38610;42038	10730;10731;10732;10733;77665;77666;94954;94955;122452;135267;135268;135269;135270;147414;147415	14528;14529;14530;14531;14532;107013;107014;107015;130731;130732;167507;185074;185075;185076;185077;201984;201985;201986;201987	14528;107013;130731;167507;185075;201984	176	736
P05091;>Cuff_293_11291_2 [97 - 1647];>Trin_293_33917_2 [119 - 1249];P05091-2;>Cuff_293_11292_2 [97 - 1506];F8VP50;S4R3S4;>Trin_293_33916_2 [325 - 2] (REVERSE SENSE);P00352;>Cuff_293_41487_2 [318 - 1820];Q5SYQ7;Q5SYQ9;Q5SYQ8;>Trin_293_277216_2 [89 - 1069]	P05091;>Cuff_293_11291_2 [97 - 1647];>Trin_293_33917_2 [119 - 1249];P05091-2;>Cuff_293_11292_2 [97 - 1506]	26;26;22;22;22;9;8;3;2;2;1;1;1;1	26;26;22;22;22;9;8;3;2;2;1;1;1;1	24;24;20;20;20;8;8;3;1;1;1;1;1;0	Aldehyde dehydrogenase, mitochondrial	ALDH2	>sp|P05091|ALDH2_HUMAN Aldehyde dehydrogenase, mitochondrial OS=Homo sapiens GN=ALDH2 PE=1 SV=2;>Cuff_293_11291_2 [97 - 1647];>Trin_293_33917_2 [119 - 1249];>sp|P05091-2|ALDH2_HUMAN Isoform 2 of Aldehyde dehydrogenase, mitochondrial OS=Homo sapiens GN=A	14	26	26	24	51.3	51.3	49.7	56.381	517	517;517;377;470;470;261;117;108;501;501;203;230;238;327	3.3702e-266	0.85403	1.0029	17.356	79	1.0543	1.1585	37.491	79	1.2687	1.1621	33.847	79	2759400000	885280000	846990000	1027100000				172	182;2738;7754;8774;11136;14968;17712;17713;20702;21072;22659;23485;36730;36731;36848;36881;37167;37238;38954;38975;40303;40304;42006;42226;44589;44590	True;True;True;True;True;True;True;True;True;True;True;True;True;True;True;True;True;True;True;True;True;True;True;True;True;True	190;2936;8260;9333;11837;15934;15935;18849;18850;22054;22441;24143;24144;25009;39557;39558;39685;39719;40020;40095;41950;41971;43386;43387;45204;45439;47963;47964	603;604;605;606;607;10702;10703;29372;29373;29374;32818;32819;41187;56255;56256;56257;67622;67623;67624;78583;78584;78585;79907;86000;86001;86002;86003;86004;86005;89289;89290;138394;138395;138396;138397;138398;138399;138400;138819;138820;138970;138971;138972;138973;140171;140402;140403;147124;147125;147126;147127;147128;147129;147130;147131;147132;147133;147134;147135;147196;147197;152864;152865…	817;818;819;820;821;14495;14496;14497;39780;39781;39782;39783;44576;44577;44578;44579;44580;55816;76243;76244;76245;76246;76247;76248;76249;76250;92148;92149;92150;108504;108505;108506;108507;108508;108509;110666;110667;110668;118687;118688;118689;118690;118691;118692;118693;118694;118695;123219;123220;189509;189510;189511;189512;189513;189514;189515;189516;189517;189518;189519;189520;189521;1895…	818;14497;39780;44577;55816;76245;92149;92150;108505;110668;118693;123219;189514;189521;190096;190328;192012;192345;201564;201669;209410;209421;217820;218982;230972;230973	177;178	208;410
P30040;>Trin_293_33258_1 [2654 - 1872] (REVERSE SENSE);>Cuff_293_11301_1 [119 - 901];F8VY02;>Trin_293_33257_2 [2351 - 1872] (REVERSE SENSE);>Cuff_293_11300_1 [283 - 762];F8W1G0;P30040-2	P30040;>Trin_293_33258_1 [2654 - 1872] (REVERSE SENSE);>Cuff_293_11301_1 [119 - 901];F8VY02;>Trin_293_33257_2 [2351 - 1872] (REVERSE SENSE);>Cuff_293_11300_1 [283 - 762]	14;14;14;9;9;9;4;1	14;14;14;9;9;9;4;1	14;14;14;9;9;9;4;1	Endoplasmic reticulum resident protein 29	ERP29	>sp|P30040|ERP29_HUMAN Endoplasmic reticulum resident protein 29 OS=Homo sapiens GN=ERP29 PE=1 SV=4;>Trin_293_33258_1 [2654 - 1872] (REVERSE SENSE);>Cuff_293_11301_1 [119 - 901];>tr|F8VY02|F8VY02_HUMAN Endoplasmic reticulum resident protein 29 OS=Homo s	8	14	14	14	42.9	42.9	42.9	28.993	261	261;261;261;160;160;160;95;53	1.6313e-107	0.90745	1.0678	14.611	78	0.87203	1.2208	23.576	78	0.98068	0.93174	21.024	78	4912200000	1498600000	1851600000	1562000000				173	5363;9750;10566;10567;10568;12403;17618;20905;21648;30646;34328;34674;42600;43766	True;True;True;True;True;True;True;True;True;True;True;True;True;True	5722;10373;11232;11233;11234;13204;18751;18752;22261;23064;33093;36989;37356;45838;47084	20577;20578;20579;20580;20581;20582;20583;20584;36139;36140;36141;36142;36143;36144;36145;36146;36147;36148;36149;36150;36151;36152;36153;36154;36155;36156;39121;39122;39123;39124;39125;39126;39127;39128;45794;45795;45796;45797;45798;67248;67249;67250;67251;67252;67253;67254;67255;67256;67257;67258;67259;67260;79287;82153;82154;82155;82156;82157;82158;82159;82160;82161;82162;82163;82164;82165;116…	27873;27874;27875;27876;27877;27878;27879;27880;27881;27882;27883;27884;48975;48976;48977;48978;48979;48980;48981;48982;48983;48984;48985;48986;48987;48988;48989;48990;48991;48992;48993;48994;53002;53003;53004;53005;53006;53007;53008;53009;53010;53011;53012;53013;53014;53015;53016;53017;53018;53019;61923;61924;61925;61926;61927;61928;91598;91599;91600;91601;91602;91603;91604;91605;91606;91607;916…	27876;48983;53003;53006;53013;61923;91603;109642;113613;159760;177386;179031;220891;226690	179	221
Q14CX7;>Trin_293_72925_1 [638 - 3553],Trin_293_72926_1 [598 - 3513];>Cuff_293_11302_1 [59 - 2974];Q14CX7-2	Q14CX7;>Trin_293_72925_1 [638 - 3553],Trin_293_72926_1 [598 - 3513];>Cuff_293_11302_1 [59 - 2974];Q14CX7-2	15;15;15;12	15;15;15;12	15;15;15;12	N-alpha-acetyltransferase 25, NatB auxiliary subunit	NAA25	>sp|Q14CX7|NAA25_HUMAN N-alpha-acetyltransferase 25, NatB auxiliary subunit OS=Homo sapiens GN=NAA25 PE=1 SV=1;>Trin_293_72925_1 [638 - 3553],Trin_293_72926_1 [598 - 3513];>Cuff_293_11302_1 [59 - 2974];>sp|Q14CX7-2|NAA25_HUMAN Isoform 2 of N-alpha-ac	4	15	15	15	20	20	20	112.29	972	972;972;972;859	1.1436e-77	0.89773	1.0373	15.815	33	0.56033	0.65563	21.988	33	0.63182	0.5951	15.46	33	867350000	352820000	311060000	203470000				174	2434;5705;10785;11044;13651;15436;18182;23718;23875;24446;25473;34610;35274;41601;41602	True;True;True;True;True;True;True;True;True;True;True;True;True;True;True	2596;6086;11467;11740;14527;16433;19374;25250;25410;26059;27148;37287;38004;44784;44785	9477;9478;9479;9480;9481;21885;39930;40886;40887;51125;58182;58183;69386;69387;90138;90703;90704;90705;90706;90707;90708;90709;92879;96671;96672;130697;130698;130699;130700;133071;157581;157582;157583	12869;12870;12871;12872;12873;12874;29615;54064;55334;55335;69324;69325;78944;78945;94652;94653;124338;125087;125088;125089;125090;125091;125092;125093;127992;132908;132909;178734;178735;178736;178737;178738;178739;178740;182111;215731;215732;215733;215734	12872;29615;54064;55335;69325;78945;94652;124338;125089;127992;132909;178735;182111;215731;215734
O14545;>Trin_293_32847_2 [2568 - 823] (REVERSE SENSE),Trin_293_32848_2 [2568 - 823] (REVERSE SENSE);>Cuff_293_11303_1 [618 - 2363],Cuff_293_11304_1 [87 - 1832]	O14545;>Trin_293_32847_2 [2568 - 823] (REVERSE SENSE),Trin_293_32848_2 [2568 - 823] (REVERSE SENSE);>Cuff_293_11303_1 [618 - 2363],Cuff_293_11304_1 [87 - 1832]	1;1;1	1;1;1	1;1;1	TRAF-type zinc finger domain-containing protein 1	TRAFD1	>sp|O14545|TRAD1_HUMAN TRAF-type zinc finger domain-containing protein 1 OS=Homo sapiens GN=TRAFD1 PE=1 SV=1;>Trin_293_32847_2 [2568 - 823] (REVERSE SENSE),Trin_293_32848_2 [2568 - 823] (REVERSE SENSE);>Cuff_293_11303_1 [618 - 2363],Cuff_293_11304_1	3	1	1	1	2.1	2.1	2.1	64.84	582	582;582;582	5.378e-18	0.88532	1.0618	5.6707	2	0.57467	0.71563	1.9206	2	0.64911	0.64815	8.0025	2	17235000	5559800	7336100	4338800				175	25519	TRUE	27197	96812;96813	133108;133109	133109
Q02878;>Trin_293_33207_2 [945 - 82] (REVERSE SENSE);>Cuff_293_11306_1 [54 - 917],Cuff_293_11307_1 [230 - 1093];F8VZ45;F8VR69;F8VZA3;F8VWR1;F8VU16;F8VRY1	Q02878;>Trin_293_33207_2 [945 - 82] (REVERSE SENSE);>Cuff_293_11306_1 [54 - 917],Cuff_293_11307_1 [230 - 1093]	22;22;22;8;4;4;4;4;1	22;22;22;8;4;4;4;4;1	22;22;22;8;4;4;4;4;1	60S ribosomal protein L6	RPL6	>sp|Q02878|RL6_HUMAN 60S ribosomal protein L6 OS=Homo sapiens GN=RPL6 PE=1 SV=3;>Trin_293_33207_2 [945 - 82] (REVERSE SENSE);>Cuff_293_11306_1 [54 - 917],Cuff_293_11307_1 [230 - 1093]	9	22	22	22	54.5	54.5	54.5	32.728	288	288;288;288;159;64;105;118;120;72	8.7486e-241	0.83288	0.98719	12.857	151	0.59155	0.77653	26.328	151	0.709	0.64664	23.091	151	10866000000	4266100000	3740500000	2859600000				176	1276;1790;3316;3317;3756;8589;8596;12083;15599;15600;15763;15764;15765;16467;30961;35948;35949;40511;40512;43289;44634;44635	True;True;True;True;True;True;True;True;True;True;True;True;True;True;True;True;True;True;True;True;True;True	1352;1909;3550;3551;4021;9137;9144;12864;16603;16604;16787;16788;16789;17534;33430;38715;38716;43609;43610;46570;48008;48009	4808;4809;4810;7018;7019;7020;7021;7022;7023;7024;7025;7026;7027;7028;13057;13058;13059;13060;13061;13062;13063;13064;13065;13066;14832;14833;14834;14835;14836;14837;32180;32181;32188;32189;32190;32191;32192;32193;32194;32195;32196;44504;58907;58908;58909;58910;58911;58912;58913;58914;58915;58916;59618;59619;59620;59621;59622;59623;59624;59625;59626;59627;59628;59629;59630;59631;59632;59633;59634…	6445;6446;6447;6448;9500;9501;9502;9503;9504;9505;9506;9507;9508;9509;9510;9511;9512;17652;17653;17654;17655;17656;17657;17658;17659;17660;17661;17662;20101;20102;20103;20104;20105;20106;43697;43698;43699;43707;43708;43709;43710;43711;43712;43713;43714;43715;60238;79984;79985;79986;79987;79988;79989;79990;79991;79992;79993;79994;79995;79996;79997;80960;80961;80962;80963;80964;80965;80966;80967;80…	6447;9507;17655;17661;20105;43697;43709;60238;79988;79993;80964;80969;81000;84842;161364;185552;185556;210431;210450;224171;231165;231173
Q06124-2;>Trin_293_94547_1 [206 - 1984];>Cuff_293_11309_1 [381 - 2159];Q06124;>Trin_293_94546_1 [206 - 1996];Q06124-3;>Cuff_293_11308_1 [381 - 1760];H0YF12	Q06124-2;>Trin_293_94547_1 [206 - 1984];>Cuff_293_11309_1 [381 - 2159];Q06124;>Trin_293_94546_1 [206 - 1996];Q06124-3;>Cuff_293_11308_1 [381 - 1760]	19;19;19;19;19;15;15;3	19;19;19;19;19;15;15;3	19;19;19;19;19;15;15;3	Tyrosine-protein phosphatase non-receptor type 11	PTPN11	>sp|Q06124-2|PTN11_HUMAN Isoform 2 of Tyrosine-protein phosphatase non-receptor type 11 OS=Homo sapiens GN=PTPN11;>Trin_293_94547_1 [206 - 1984];>Cuff_293_11309_1 [381 - 2159];>sp|Q06124|PTN11_HUMAN Tyrosine-protein phosphatase non-receptor type 11 OS=H	8	19	19	19	45.9	45.9	45.9	68.01	593	593;593;593;597;597;460;460;108	3.2959e-241	0.79302	0.92692	29.904	37	0.4693	0.55216	38.099	37	0.56326	0.53926	44.89	37	976950000	376520000	361240000	239190000				177	8527;9575;9697;10407;10552;10553;11086;14703;18382;29053;30598;33908;36200;38758;42268;42502;42697;42698;44151	True;True;True;True;True;True;True;True;True;True;True;True;True;True;True;True;True;True;True	9066;10190;10318;11063;11217;11218;11784;15641;19586;31388;33040;36541;36542;38989;41737;45483;45737;45938;45939;47506	31903;35522;35906;35907;35908;38555;38556;38557;39052;39053;39054;40998;40999;41000;41001;55052;70208;70209;110685;116334;128011;128012;128013;136548;146352;146353;146354;160103;161012;161642;161643;161644;161645;161646;167240;167241;167242	43208;48158;48159;48700;48701;48702;52241;52242;52243;52244;52916;52917;52918;52919;55504;55505;55506;55507;74558;95797;95798;151871;159471;159472;159473;175053;175054;175055;186846;186847;200479;200480;200481;219242;220440;221249;221250;221251;221252;221253;228804;228805;228806	43208;48159;48701;52242;52917;52918;55507;74558;95797;151871;159471;175054;186846;200481;219242;220440;221249;221251;228804	180	504
Q8TDD1-2;>Cuff_293_11326_3 [29 - 2674];Q8TDD1;>Trin_293_62918_15 [4341 - 1699] (REVERSE SENSE);>Cuff_293_11327_3 [29 - 2671];F8VRX4;H0YHH7	Q8TDD1-2;>Cuff_293_11326_3 [29 - 2674];Q8TDD1;>Trin_293_62918_15 [4341 - 1699] (REVERSE SENSE);>Cuff_293_11327_3 [29 - 2671]	22;22;21;21;21;6;4	22;22;21;21;21;6;4	22;22;21;21;21;6;4	ATP-dependent RNA helicase DDX54	DDX54	>sp|Q8TDD1-2|DDX54_HUMAN Isoform 2 of ATP-dependent RNA helicase DDX54 OS=Homo sapiens GN=DDX54;>Cuff_293_11326_3 [29 - 2674];>sp|Q8TDD1|DDX54_HUMAN ATP-dependent RNA helicase DDX54 OS=Homo sapiens GN=DDX54 PE=1 SV=2;>Trin_293_62918_15 [4341 - 1699] (RE	7	22	22	22	33.3	33.3	33.3	98.665	882	882;882;881;881;881;208;160	1.379e-102	0.80738	0.95086	49.627	49	0.92331	1.0736	73.376	49	1.1311	1.0721	36.972	49	1458600000	581120000	412140000	465320000				178	1405;1908;2251;4715;9126;10598;14194;15368;24155;24613;26789;30453;31395;31608;32912;33848;34758;35435;36306;38197;38911;41699	True;True;True;True;True;True;True;True;True;True;True;True;True;True;True;True;True;True;True;True;True;True	1491;2034;2395;5034;9695;11265;15107;16359;25709;26236;28605;32888;33895;34119;35481;36473;37442;38176;39105;41138;41907;44885	5409;5410;5411;5412;7493;8791;18224;18225;34021;34022;39224;39225;53247;53248;57908;57909;91718;91719;93437;93438;101652;115727;115728;115729;115730;115731;115732;119160;119812;124519;124520;124521;124522;127764;127765;131188;133651;133652;136853;136854;136855;136856;144050;146971;146972;157955;157956;157957;157958;157959	7250;7251;7252;7253;10149;11878;24634;24635;46167;46168;53154;53155;72177;72178;78579;78580;126403;126404;128747;128748;128749;128750;139553;158651;158652;158653;158654;158655;158656;158657;163247;164073;170233;170234;170235;170236;174713;174714;174715;174716;174717;179394;182885;182886;182887;182888;182889;187262;187263;187264;187265;197314;201358;201359;216205;216206;216207;216208;216209;216210	7251;10149;11878;24634;46168;53154;72178;78579;126404;128750;139553;158657;163247;164073;170234;174715;179394;182886;187264;197314;201358;216210
Q8NHP8;>Trin_293_157493_5 [2525 - 759] (REVERSE SENSE);>Cuff_293_11334_2 [36 - 1802];F5H5E2;>Cuff_293_11333_3 [36 - 1706]	Q8NHP8;>Trin_293_157493_5 [2525 - 759] (REVERSE SENSE);>Cuff_293_11334_2 [36 - 1802];F5H5E2;>Cuff_293_11333_3 [36 - 1706]	5;5;5;4;4	5;5;5;4;4	5;5;5;4;4	Putative phospholipase B-like 2;Putative phospholipase B-like 2 32 kDa form;Putative phospholipase B-like 2 45 kDa form	PLBD2	>sp|Q8NHP8|PLBL2_HUMAN Putative phospholipase B-like 2 OS=Homo sapiens GN=PLBD2 PE=1 SV=2;>Trin_293_157493_5 [2525 - 759] (REVERSE SENSE);>Cuff_293_11334_2 [36 - 1802];>tr|F5H5E2|F5H5E2_HUMAN Putative phospholipase B-like 2 45 kDa form OS=Homo sapiens G	5	5	5	5	10.4	10.4	10.4	65.471	589	589;589;589;557;557	1.5292e-37	1.0937	1.2848	21.752	7	1.0719	1.2877	13.113	7	0.96835	0.94028	22.833	7	28876000	8185800	10830000	9859700				179	550;1104;12543;21360;44057	True;True;True;True;True	581;1162;13353;22759;47404	2052;2053;4094;46448;80980;80981;166820	2738;2739;5490;62754;112055;112056;228187;228188;228189	2738;5490;62754;112056;228189
Q9Y4C8;>Cuff_293_11338_5 [145 - 3024],Cuff_293_11339_5 [145 - 3024],Cuff_293_11340_5 [145 - 3024];>Trin_293_153157_4 [141 - 2318];>Trin_293_153162_1 [182 - 742],Trin_293_153163_1 [182 - 742],Trin_293_153164_1 [182 - 742];H0YIL2	Q9Y4C8;>Cuff_293_11338_5 [145 - 3024],Cuff_293_11339_5 [145 - 3024],Cuff_293_11340_5 [145 - 3024];>Trin_293_153157_4 [141 - 2318]	11;11;9;2;1	11;11;9;2;1	11;11;9;2;1	Probable RNA-binding protein 19	RBM19	>sp|Q9Y4C8|RBM19_HUMAN Probable RNA-binding protein 19 OS=Homo sapiens GN=RBM19 PE=1 SV=3;>Cuff_293_11338_5 [145 - 3024],Cuff_293_11339_5 [145 - 3024],Cuff_293_11340_5 [145 - 3024];>Trin_293_153157_4 [141 - 2318]	5	11	11	11	14	14	14	107.33	960	960;960;726;187;110	1.3847e-86	0.97972	1.1222	39.574	20	1.2106	1.421	23.683	20	1.2167	1.2091	48.755	20	214800000	64347000	79463000	70992000				180	3583;4167;7446;7673;10817;11251;12811;12885;17693;23240;39039	True;True;True;True;True;True;True;True;True;True;True	3835;4455;7933;8177;11502;11959;13638;13717;18828;24754;42039	14135;14136;14137;16347;16348;16349;28283;29112;40073;41539;47477;47911;47912;47913;47914;67526;67527;67528;88336;88337;147416	19124;19125;19126;22043;22044;22045;38301;39431;54247;54248;56300;64217;64218;64903;64904;64905;64906;64907;64908;64909;92003;92004;92005;121788;121789;201988	19125;22044;38301;39431;54248;56300;64218;64905;92004;121788;201988
>Cuff_293_11347_3 [7102 - 7335]	>Cuff_293_11347_3 [7102 - 7335]	1	1	1			>Cuff_293_11347_3 [7102 - 7335]	1	1	1	1	19.2	19.2	19.2	9.0668	78	78	0.025228	NaN	NaN	NaN	1	NaN	NaN	NaN	1	NaN	NaN	NaN	1	13245000	4054200	6389200	2801800	+			181	26597	TRUE	28329	100914	138596	138596	181	1
Q9UNP9;>Cuff_293_1135_2 [57 - 959];>Cuff_293_1136_2 [247 - 951];E9PEQ6;>Trin_293_165504_2 [48 - 842];Q9UNP9-2;>Cuff_293_1142_2 [57 - 944];Q9UNP9-3;>Cuff_293_1141_2 [57 - 998];E9PKY5;>Cuff_293_1140_2 [247 - 936];>Cuff_293_1139_2 [247 - 990];>Cuff_293_1137_2 [247 - 912];>Trin_293_165468_1 [48 - 788],Trin_293_165470_1 [48 - 788],Trin_293_165471_1 [48 - 788],Trin_293_165472_1 [48 - 788],Trin_293_1654…	Q9UNP9;>Cuff_293_1135_2 [57 - 959];>Cuff_293_1136_2 [247 - 951];E9PEQ6;>Trin_293_165504_2 [48 - 842];Q9UNP9-2;>Cuff_293_1142_2 [57 - 944];Q9UNP9-3;>Cuff_293_1141_2 [57 - 998];E9PKY5;>Cuff_293_1140_2 [247 - 936];>Cuff_293_1139_2 [247 - 990];>Cuff_293_1137_2 [247 - 912];>Trin_293_165468_1 [48 - 788],Trin_293_165470_1 [48 - 788],Trin_293_165471_1 [48 - 788],Trin_293_165472_1 [48 - 788],Trin_293_1654…	7;7;6;6;6;6;6;6;6;5;5;5;4;4;4;4;4;3;2;2	7;7;6;6;6;6;6;6;6;5;5;5;4;4;4;4;4;3;2;2	7;7;6;6;6;6;6;6;6;5;5;5;4;4;4;4;4;3;2;2	Peptidyl-prolyl cis-trans isomerase E;Peptidyl-prolyl cis-trans isomerase	PPIE	>sp|Q9UNP9|PPIE_HUMAN Peptidyl-prolyl cis-trans isomerase E OS=Homo sapiens GN=PPIE PE=1 SV=1;>Cuff_293_1135_2 [57 - 959];>Cuff_293_1136_2 [247 - 951];>tr|E9PEQ6|E9PEQ6_HUMAN Peptidyl-prolyl cis-trans isomerase OS=Homo sapiens GN=PPIE PE=2 SV=1;>Trin_V4_29	20	7	7	7	31.6	31.6	31.6	33.43	301	301;301;235;250;265;296;296;314;314;213;230;248;222;247;253;262;274;235;72;208	2.9636e-28	0.70307	0.8416	21.049	11	0.61588	0.94932	56.973	11	0.73206	0.90931	59.85	11	144890000	48205000	45549000	51133000				182	19614;30059;30936;33390;34963;37430;41070	True;True;True;True;True;True;True	20896;32461;33404;35986;37678;40297;44203	74837;74838;74839;114369;117627;126143;131991;131992;141132;141133;155639	102307;102308;102309;102310;102311;102312;156800;156801;161257;172433;180536;180537;193453;193454;193455;193456;213121	102308;156801;161257;172433;180536;193454;213121	182	167
Q96BS2;J3KPN1;>Trin_293_99842_2 [1001 - 201] (REVERSE SENSE);>Cuff_293_11361_1 [6 - 806];E9PQ58;Q96BS2-2;>Trin_293_99841_5 [1518 - 1000] (REVERSE SENSE);>Cuff_293_11362_1 [6 - 653];Q96BS2-3	Q96BS2;J3KPN1;>Trin_293_99842_2 [1001 - 201] (REVERSE SENSE);>Cuff_293_11361_1 [6 - 806];E9PQ58;Q96BS2-2;>Trin_293_99841_5 [1518 - 1000] (REVERSE SENSE);>Cuff_293_11362_1 [6 - 653]	3;3;3;3;2;2;2;2;1	3;3;3;3;2;2;2;2;1	3;3;3;3;2;2;2;2;1	Calcineurin B homologous protein 3	TESC	>sp|Q96BS2|CHP3_HUMAN Calcineurin B homologous protein 3 OS=Homo sapiens GN=TESC PE=1 SV=3;>tr|J3KPN1|J3KPN1_HUMAN Calcineurin B homologous protein 3 OS=Homo sapiens GN=TESC PE=2 SV=1;>Trin_293_99842_2 [1001 - 201] (REVERSE SENSE);>Cuff_293_11361_1 [6 -	9	3	3	3	12.1	12.1	12.1	24.75	214	214;267;267;267;135;163;173;216;187	3.1128e-07	0.62839	0.76836	20.299	2	1.0657	1.4776	148.47	2	1.6959	1.8675	129.57	2	5073000	1464900	925780	2682300				183	9216;19161;19571	True;True;True	9810;20416;20853	34363;73325;74735	46585;99967;102129	46585;99967;102129
P40937-2;>Cuff_293_11375_1 [555 - 1511];>Cuff_293_11373_1 [128 - 1138];P40937;>Trin_293_211393_1 [130 - 1149];>Cuff_293_11374_1 [128 - 1147];>Cuff_293_11371_1 [509 - 1264];F8W9B4;>Cuff_293_11372_1 [509 - 1273];C9JH72;F5H5S0;F5H304;E9PEP3;F5H0U6	P40937-2;>Cuff_293_11375_1 [555 - 1511];>Cuff_293_11373_1 [128 - 1138];P40937;>Trin_293_211393_1 [130 - 1149];>Cuff_293_11374_1 [128 - 1147];>Cuff_293_11371_1 [509 - 1264];F8W9B4;>Cuff_293_11372_1 [509 - 1273]	13;13;13;13;13;13;10;10;10;4;4;3;3;3	13;13;13;13;13;13;10;10;10;4;4;3;3;3	13;13;13;13;13;13;10;10;10;4;4;3;3;3	Replication factor C subunit 5	RFC5	>sp|P40937-2|RFC5_HUMAN Isoform 2 of Replication factor C subunit 5 OS=Homo sapiens GN=RFC5;>Cuff_293_11375_1 [555 - 1511];>Cuff_293_11373_1 [128 - 1138];>sp|P40937|RFC5_HUMAN Replication factor C subunit 5 OS=Homo sapiens GN=RFC5 PE=1 SV=1;>Trin_293_21	14	13	13	13	54.2	54.2	54.2	36.104	319	319;319;337;340;340;340;252;255;255;104;104;63;99;139	1.4745e-106	0.8453	0.9909	15.582	37	0.71602	1.0101	44.687	37	0.87596	0.78139	43.195	37	916210000	349290000	293200000	273720000				184	2363;2565;10457;10881;11035;14103;18371;21911;24630;26099;39324;41936;44271	True;True;True;True;True;True;True;True;True;True;True;True;True	2521;2522;2733;11115;11570;11571;11731;15009;19573;23344;23345;26253;27807;42338;45132;47629	9216;9217;10046;10047;10048;38708;38709;40302;40303;40304;40305;40306;40868;40869;40870;40871;52935;52936;52937;70174;70175;83047;83048;93482;93483;93484;99003;148621;158800;158801;158802;158803;158804;167743;167744;167745;167746;167747;167748;167749	12532;12533;12534;12535;13634;13635;13636;52438;52439;54555;54556;54557;54558;54559;54560;55305;55306;55307;55308;55309;71745;71746;71747;95759;95760;114759;114760;114761;114762;128801;128802;128803;128804;136076;136077;203585;217349;217350;217351;217352;217353;217354;217355;229460;229461;229462;229463;229464;229465;229466;229467;229468;229469;229470;229471	12533;13634;52439;54558;55305;71746;95760;114761;128801;136076;203585;217349;229464	183;184;185	161;181;204
P30086;>Trin_293_210825_1 [169 - 729];>Cuff_293_11378_1 [146 - 706]	P30086;>Trin_293_210825_1 [169 - 729];>Cuff_293_11378_1 [146 - 706]	14;14;14	14;14;14	14;14;14	Phosphatidylethanolamine-binding protein 1;Hippocampal cholinergic neurostimulating peptide	PEBP1	>sp|P30086|PEBP1_HUMAN Phosphatidylethanolamine-binding protein 1 OS=Homo sapiens GN=PEBP1 PE=1 SV=3;>Trin_293_210825_1 [169 - 729];>Cuff_293_11378_1 [146 - 706]	3	14	14	14	81.3	81.3	81.3	21.057	187	187;187;187	5.4836e-197	0.69547	0.82577	20.2	90	0.33982	0.50542	50.163	90	0.48258	0.50337	55.974	90	4202200000	1875700000	1474100000	852480000				185	2921;4238;10167;13954;26437;26565;26566;26567;29240;40991;42932;44565;44566;44567	True;True;True;True;True;True;True;True;True;True;True;True;True;True	3128;4533;10814;10815;14852;28163;28294;28295;28296;31590;44120;46189;47935;47936;47937	11449;11450;11451;11452;11453;11454;11455;11456;16573;16574;16575;16576;37575;37576;37577;52351;52352;52353;52354;52355;52356;52357;52358;52359;52360;52361;52362;100361;100362;100363;100364;100807;100808;100809;100810;100811;100812;100813;100814;100815;100816;100817;100818;100819;100820;100821;100822;100823;100824;100825;100826;100827;100828;111625;111626;111627;111628;111629;111630;111631;111632…	15425;15426;15427;15428;15429;15430;15431;15432;15433;15434;22334;22335;22336;22337;50917;50918;50919;50920;50921;50922;50923;70981;70982;70983;70984;70985;70986;70987;70988;70989;70990;70991;70992;70993;70994;70995;70996;70997;137843;137844;137845;137846;137847;137848;138461;138462;138463;138464;138465;138466;138467;138468;138469;138470;138471;138472;138473;138474;138475;138476;138477;138478;138…	15431;22336;50921;70985;137845;138468;138478;138489;153199;212754;222452;230864;230872;230882	186	92
G3V1Q8;>Trin_293_117092_5 [2062 - 47] (REVERSE SENSE);Q9H2K8;>Cuff_293_11379_2 [492 - 3185]	G3V1Q8;>Trin_293_117092_5 [2062 - 47] (REVERSE SENSE);Q9H2K8;>Cuff_293_11379_2 [492 - 3185]	1;1;1;1	1;1;1;1	1;1;1;1	Serine/threonine-protein kinase TAO3	TAOK3	>tr|G3V1Q8|G3V1Q8_HUMAN Serine/threonine-protein kinase TAO3 OS=Homo sapiens GN=TAOK3 PE=4 SV=1;>Trin_293_117092_5 [2062 - 47] (REVERSE SENSE);>sp|Q9H2K8|TAOK3_HUMAN Serine/threonine-protein kinase TAO3 OS=Homo sapiens GN=TAOK3 PE=1 SV=2;>Cuff_293_11379	4	1	1	1	3.4	3.4	3.4	53.103	438	438;672;898;898	0.00034609	NaN	NaN	NaN	1	NaN	NaN	NaN	1	NaN	NaN	NaN	1	2108100	799170	752570	556380				186	24955	TRUE	26595	94580	130264	130264
F5H157;Q15286;>Trin_293_57802_15 [6641 - 6039] (REVERSE SENSE);>Cuff_293_11392_2 [190 - 792];Q15286-2;>Cuff_293_11391_1 [190 - 645];E9PQ07;>Trin_293_82891_1 [202 - 2] (REVERSE SENSE);E9PI18;E9PJQ5;E9PRF7;E9PNB9;E9PS06;F5H7F8;Q6MZH2;E9PMJ1;Q15771;>Cuff_293_8523_1 [262 - 870]	F5H157;Q15286;>Trin_293_57802_15 [6641 - 6039] (REVERSE SENSE);>Cuff_293_11392_2 [190 - 792]	9;9;9;9;3;3;1;1;1;1;1;1;1;1;1;1;1;1	9;9;9;9;3;3;1;1;1;1;1;1;1;1;1;1;1;1	9;9;9;9;3;3;1;1;1;1;1;1;1;1;1;1;1;1	Ras-related protein Rab-35	RAB35	>tr|F5H157|F5H157_HUMAN Ras-related protein Rab-35 (Fragment) OS=Homo sapiens GN=RAB35 PE=2 SV=1;>sp|Q15286|RAB35_HUMAN Ras-related protein Rab-35 OS=Homo sapiens GN=RAB35 PE=1 SV=1;>Trin_293_57802_15 [6641 - 6039] (REVERSE SENSE);>Cuff_293_11392_2 [190	18	9	9	9	42.7	42.7	42.7	21.214	185	185;201;201;201;152;152;60;67;75;100;114;122;139;147;164;168;203;203	1.625e-62	0.88286	1.0642	7.3621	26	0.7732	1.1712	9.277	26	0.87935	1.0062	14.61	26	451560000	161050000	151960000	138560000				187	7068;10330;17943;17944;20882;31559;38538;42199;42811	True;True;True;True;True;True;True;True;True	7532;10984;19093;19094;22238;34068;41503;45410;46061	26881;26882;26883;38206;38207;38208;68456;68457;68458;68459;68460;68461;79208;79209;79210;119611;119612;145371;159807;162081;162082;162083;162084;162085;162086;162087;162088;162089;162090	36449;36450;36451;36452;36453;51782;51783;51784;51785;51786;51787;51788;51789;51790;93336;93337;93338;93339;93340;93341;109516;109517;109518;109519;109520;109521;163813;163814;199089;199090;218857;218858;221869;221870;221871;221872;221873;221874;221875;221876;221877;221878	36450;51786;93339;93341;109519;163814;199090;218857;221876	187	126
P05388;>Trin_293_61889_2 [267 - 1217],Trin_293_61891_2 [207 - 1157];>Cuff_293_11395_2 [178 - 1128],Cuff_293_11396_2 [238 - 1188];F8VU65;F8VPE8;F8VW21;Q8NHW5	P05388;>Trin_293_61889_2 [267 - 1217],Trin_293_61891_2 [207 - 1157];>Cuff_293_11395_2 [178 - 1128],Cuff_293_11396_2 [238 - 1188];F8VU65;F8VPE8;F8VW21;Q8NHW5	17;17;17;14;13;13;11	17;17;17;14;13;13;11	1;1;1;1;1;1;1	60S acidic ribosomal protein P0;60S acidic ribosomal protein P0-like	RPLP0;RPLP0P6	>sp|P05388|RLA0_HUMAN 60S acidic ribosomal protein P0 OS=Homo sapiens GN=RPLP0 PE=1 SV=1;>Trin_293_61889_2 [267 - 1217],Trin_293_61891_2 [207 - 1157];>Cuff_293_11395_2 [178 - 1128],Cuff_293_11396_2 [238 - 1188];>tr|F8VU65|F8VU65_HUMAN 60S acidic ribo	7	17	17	1	53	53	4.1	34.273	317	317;317;317;247;153;244;317	8.9888e-217	0.80919	0.95425	21.766	129	0.58397	0.71309	32.224	129	0.67086	0.59524	31.086	129	11837000000	4145100000	4383300000	3309100000				188	1115;1116;1238;1239;4021;4318;6254;7638;7639;7640;13227;14029;14030;14596;17365;38198;40495	True;True;True;True;True;True;True;True;True;True;True;True;True;True;True;True;True	1175;1176;1309;1310;4301;4619;6669;6670;8141;8142;8143;8144;14080;14931;14932;15528;18483;41139;43592	4140;4141;4142;4143;4144;4145;4146;4147;4148;4149;4150;4151;4685;4686;4687;4688;4689;4690;4691;4692;4693;4694;4695;4696;4697;4698;4699;15895;16848;16849;16850;16851;16852;16853;16854;16855;23974;23975;23976;23977;23978;23979;28907;28908;28909;28910;28911;28912;28913;28914;28915;28916;28917;28918;28919;28920;28921;49451;49452;49453;49454;49455;49456;49457;49458;49459;49460;49461;49462;49463;49464;…	5559;5560;5561;5562;5563;5564;5565;5566;5567;5568;5569;5570;5571;5572;5573;5574;5575;5576;5577;5578;5579;6280;6281;6282;6283;6284;6285;6286;6287;6288;6289;6290;6291;6292;6293;6294;6295;6296;6297;6298;6299;6300;6301;6302;6303;6304;6305;6306;21426;22698;22699;22700;22701;22702;22703;22704;22705;22706;22707;22708;22709;22710;22711;22712;22713;22714;22715;22716;22717;32552;32553;32554;32555;32556;325…	5563;5576;6284;6306;21426;22704;32558;39152;39160;39173;67078;71362;71372;74010;89938;197323;210332	188	101
>Trin_293_170067_1 [51 - 1103];O43347;>Trin_293_170046_1 [51 - 1136];>Cuff_293_11406_1 [90 - 1175];H0YHB7	>Trin_293_170067_1 [51 - 1103];O43347;>Trin_293_170046_1 [51 - 1136];>Cuff_293_11406_1 [90 - 1175];H0YHB7	3;3;3;3;2	2;2;2;2;1	2;2;2;2;1	RNA-binding protein Musashi homolog 1	MSI1	>Trin_293_170067_1 [51 - 1103];>sp|O43347|MSI1H_HUMAN RNA-binding protein Musashi homolog 1 OS=Homo sapiens GN=MSI1 PE=1 SV=1;>Trin_293_170046_1 [51 - 1136];>Cuff_293_11406_1 [90 - 1175];>tr|H0YHB7|H0YHB7_HUMAN RNA-binding protein Musashi homolog 1 (	5	3	2	2	11.1	7.7	7.7	37.965	351	351;362;362;362;233	4.2606e-29	0.69584	0.82789	12.337	5	0.60981	0.7622	31.773	5	0.87636	0.8675	20.734	5	27845000	11339000	9703100	6802600				189	36253;39214;39287	True;False;True	39048;42225;42300	136684;136685;136686;136687;148146;148147;148148;148149;148150;148151;148473	187038;187039;187040;187041;187042;202987;202988;202989;202990;202991;202992;202993;202994;202995;202996;203404	187041;202989;203404
Q13242;>Trin_293_95357_2 [1489 - 827] (REVERSE SENSE),Trin_293_95359_2 [1850 - 1188] (REVERSE SENSE);>Cuff_293_11411_1 [147 - 809];H0YIB4;S4R3G0	Q13242;>Trin_293_95357_2 [1489 - 827] (REVERSE SENSE),Trin_293_95359_2 [1850 - 1188] (REVERSE SENSE);>Cuff_293_11411_1 [147 - 809];H0YIB4;S4R3G0	16;16;16;10;9	15;15;15;10;8	15;15;15;10;8	Serine/arginine-rich splicing factor 9	SRSF9	>sp|Q13242|SRSF9_HUMAN Serine/arginine-rich splicing factor 9 OS=Homo sapiens GN=SRSF9 PE=1 SV=1;>Trin_293_95357_2 [1489 - 827] (REVERSE SENSE),Trin_293_95359_2 [1850 - 1188] (REVERSE SENSE);>Cuff_293_11411_1 [147 - 809];>tr|H0YIB4|H0YIB4_HUMAN Serin	5	16	15	15	61.5	58.4	58.4	25.542	221	221;221;221;110;119	1.0056e-90	0.98715	1.184	38.263	95	1.1642	1.7517	39.145	94	1.2256	1.1369	22.06	95	4748600000	1494200000	1447800000	1806700000				190	4891;5480;5920;7281;7282;8489;10589;15339;19272;19521;25283;28252;33991;34013;41041;41042	True;True;True;True;True;True;True;True;True;True;False;True;True;True;True;True	5220;5848;5849;6311;7753;7754;9026;11255;16329;20535;20802;20803;26944;30525;36631;36654;44173;44174	18713;18714;18715;18716;18717;18718;21095;21096;21097;21098;21099;21100;21101;21102;21103;22634;22635;22636;27669;27670;27671;27672;27673;27674;27675;27676;27677;31816;31817;31818;31819;31820;31821;31822;31823;31824;39196;39197;39198;39199;39200;39201;39202;39203;57747;57748;57749;57750;57751;57752;57753;57754;57755;57756;57757;57758;57759;73725;73726;73727;73728;73729;73730;73731;73732;73733;737…	25317;25318;25319;25320;25321;25322;25323;28568;28569;28570;28571;28572;28573;28574;28575;28576;30721;30722;30723;37464;37465;37466;37467;37468;37469;37470;37471;37472;37473;37474;37475;37476;43050;43051;43052;43053;43054;43055;43056;43057;43058;43059;43060;43061;43062;43063;43064;43065;53120;53121;53122;53123;53124;53125;53126;53127;53128;78321;78322;78323;78324;78325;78326;78327;78328;78329;783…	25320;28574;30721;37470;37476;43055;53127;78328;100515;101887;131922;147677;175497;175624;212982;212986	189;190	149;158
P63167;>Trin_293_58945_1 [161 - 427],Trin_293_58946_1 [227 - 493],Trin_293_58947_1 [175 - 441];>Cuff_293_11412_1 [255 - 521],Cuff_293_11414_1 [182 - 448],Cuff_293_11415_1 [168 - 434];F8VXL2;F8VRV5;F8VXI7	P63167;>Trin_293_58945_1 [161 - 427],Trin_293_58946_1 [227 - 493],Trin_293_58947_1 [175 - 441];>Cuff_293_11412_1 [255 - 521],Cuff_293_11414_1 [182 - 448],Cuff_293_11415_1 [168 - 434];F8VXL2;F8VRV5	5;5;5;3;3;1	5;5;5;3;3;1	3;3;3;3;3;1	Dynein light chain 1, cytoplasmic	DYNLL1	>sp|P63167|DYL1_HUMAN Dynein light chain 1, cytoplasmic OS=Homo sapiens GN=DYNLL1 PE=1 SV=1;>Trin_293_58945_1 [161 - 427],Trin_293_58946_1 [227 - 493],Trin_293_58947_1 [175 - 441];>Cuff_293_11412_1 [255 - 521],Cuff_293_11414_1 [182 - 448],Cuff_293	6	5	5	3	64	64	39.3	10.366	89	89;89;89;47;67;42	8.7165e-25	0.89586	1.0917	13.815	12	0.67817	0.88585	29.261	12	0.73813	0.79966	28.008	12	392860000	153750000	128450000	110660000				191	27741;28098;44081;44082;44104	True;True;True;True;True	29970;30359;47430;47431;47455	105468;107042;107043;107044;166904;166905;166906;166907;166908;166980;166981;166982	144710;146862;146863;146864;146865;146866;146867;146868;146869;146870;228294;228295;228296;228297;228298;228299;228300;228301;228302;228303;228395;228396;228397	144710;146865;228299;228302;228395	191;192	13;17
Q5HYK3;>Trin_293_73393_2 [2147 - 1167] (REVERSE SENSE);>Cuff_293_11416_1 [21 - 1001];F8VVX6;B4DP72;F8VVW7;F8VP53;Q5HYK3-2	Q5HYK3;>Trin_293_73393_2 [2147 - 1167] (REVERSE SENSE);>Cuff_293_11416_1 [21 - 1001];F8VVX6;B4DP72;F8VVW7	8;8;8;5;5;4;3;2	8;8;8;5;5;4;3;2	8;8;8;5;5;4;3;2	2-methoxy-6-polyprenyl-1,4-benzoquinol methylase, mitochondrial	COQ5	>sp|Q5HYK3|COQ5_HUMAN 2-methoxy-6-polyprenyl-1,4-benzoquinol methylase, mitochondrial OS=Homo sapiens GN=COQ5 PE=1 SV=2;>Trin_293_73393_2 [2147 - 1167] (REVERSE SENSE);>Cuff_293_11416_1 [21 - 1001];>tr|F8VVX6|F8VVX6_HUMAN 2-methoxy-6-polyprenyl-1,4-benz	8	8	8	8	33	33	33	37.14	327	327;327;327;213;253;176;130;246	4.086e-53	0.8702	1.0494	27.879	19	0.96325	1.482	16.669	19	1.1463	1.2076	30.893	19	233530000	73910000	79627000	79991000				192	168;3104;10248;11313;29680;32270;36231;42549	True;True;True;True;True;True;True;True	176;3330;10899;12028;32070;34810;39023;45786	560;561;12206;37825;37826;37827;37828;37829;41726;41727;41728;41729;41730;41731;41732;41733;113241;113242;113243;122130;136613;161164;161165	760;761;762;763;764;16444;16445;51277;51278;51279;51280;51281;56543;56544;56545;56546;56547;56548;56549;56550;56551;155333;155334;155335;167057;167058;186938;220627;220628	763;16445;51277;56543;155334;167058;186938;220627
Q969H6-2;>Cuff_293_11419_1 [37 - 375];>Trin_293_107594_2 [1236 - 853] (REVERSE SENSE);>Trin_293_107592_3 [1293 - 892] (REVERSE SENSE),Trin_293_107595_3 [1118 - 717] (REVERSE SENSE);>Trin_293_107591_3 [849 - 418] (REVERSE SENSE);>Trin_293_107593_3 [1174 - 731] (REVERSE SENSE);Q969H6;>Cuff_293_11418_1 [33 - 521];>Trin_293_107589_3 [999 - 418] (REVERSE SENSE)	Q969H6-2;>Cuff_293_11419_1 [37 - 375];>Trin_293_107594_2 [1236 - 853] (REVERSE SENSE);>Trin_293_107592_3 [1293 - 892] (REVERSE SENSE),Trin_293_107595_3 [1118 - 717] (REVERSE SENSE);>Trin_293_107591_3 [849 - 418] (REVERSE SENSE);>Trin_293_107593_3 [1174 - 731] (REVERSE SENSE);Q969H6;>Cuff_293_11418_1 [33 - 521];>Trin_293_107589_3 [999 - 418] (REVERSE SENSE)	1;1;1;1;1;1;1;1;1	1;1;1;1;1;1;1;1;1	1;1;1;1;1;1;1;1;1	Ribonuclease P/MRP protein subunit POP5	POP5	>sp|Q969H6-2|POP5_HUMAN Isoform 2 of Ribonuclease P/MRP protein subunit POP5 OS=Homo sapiens GN=POP5;>Cuff_293_11419_1 [37 - 375];>Trin_293_107594_2 [1236 - 853] (REVERSE SENSE);>Trin_293_107592_3 [1293 - 892] (REVERSE SENSE),Trin_293_107595_3 [11	9	1	1	1	10.6	10.6	10.6	12.825	113	113;113;128;134;144;148;163;163;194	0.00083289	0.96215	1.1774	3.7229	3	0.92246	1.352	4.0688	3	0.96548	1.1148	7.6376	3	13259000	4287900	4981600	3990000				193	43903	TRUE	47227	166301;166302;166303	227465;227466;227467	227465
Q14165;>Trin_293_114107_10 [6199 - 5324] (REVERSE SENSE);>Cuff_293_11423_1 [152 - 1027];F5H1S8;H0YG07;F5GX14	Q14165;>Trin_293_114107_10 [6199 - 5324] (REVERSE SENSE);>Cuff_293_11423_1 [152 - 1027];F5H1S8;H0YG07	10;10;10;7;5;2	10;10;10;7;5;2	10;10;10;7;5;2	Malectin	MLEC	>sp|Q14165|MLEC_HUMAN Malectin OS=Homo sapiens GN=MLEC PE=1 SV=1;>Trin_293_114107_10 [6199 - 5324] (REVERSE SENSE);>Cuff_293_11423_1 [152 - 1027];>tr|F5H1S8|F5H1S8_HUMAN Malectin (Fragment) OS=Homo sapiens GN=MLEC PE=2 SV=1;>tr|H0YG07|H0YG07_HUMAN Malec	6	10	10	10	34.9	34.9	34.9	32.233	292	292;292;292;146;173;217	9.7298e-204	0.85941	1.0136	11.096	38	0.93036	1.3645	19.988	38	1.0773	1.1284	29.007	38	950950000	323570000	289950000	337440000				194	5900;7722;10321;19526;19527;25643;26467;34956;39202;39897	True;True;True;True;True;True;True;True;True;True	6291;8226;10974;20808;20809;27328;28194;37671;42212;42951;42952	22580;22581;22582;29259;38170;38171;38172;38173;38174;74588;74589;74590;74591;74592;74593;74594;74595;97191;97192;97193;100481;100482;131967;131968;131969;131970;131971;131972;131973;131974;131975;148110;148111;151125;151126;151127;151128;151129	30655;30656;30657;39615;39616;51720;51721;51722;51723;51724;51725;51726;51727;51728;51729;51730;51731;101911;101912;101913;101914;101915;101916;101917;101918;101919;101920;101921;101922;133599;133600;133601;133602;133603;133604;138003;138004;180509;180510;180511;180512;180513;180514;180515;180516;180517;180518;180519;202926;202927;202928;207065;207066;207067;207068;207069;207070	30655;39616;51727;101911;101917;133601;138004;180515;202926;207067	193	171
A6NIH7;>Trin_293_96460_6 [4373 - 3621] (REVERSE SENSE);>Cuff_293_11424_1 [41 - 793];K7EJU3;K7EN86	A6NIH7;>Trin_293_96460_6 [4373 - 3621] (REVERSE SENSE);>Cuff_293_11424_1 [41 - 793]	5;5;5;1;1	5;5;5;1;1	4;4;4;0;0	Protein unc-119 homolog B	UNC119B	>sp|A6NIH7|U119B_HUMAN Protein unc-119 homolog B OS=Homo sapiens GN=UNC119B PE=1 SV=1;>Trin_293_96460_6 [4373 - 3621] (REVERSE SENSE);>Cuff_293_11424_1 [41 - 793]	5	5	5	4	26.7	26.7	23.1	28.136	251	251;251;251;125;145	5.0456e-24	0.71664	0.85867	5.9232	10	0.39213	0.6095	16.378	10	0.54364	0.66919	17.457	10	73670000	33967000	25607000	14096000				195	16;17;29392;41950;44201	True;True;True;True;True	17;18;31755;45146;47557	37;38;39;112169;112170;112171;158873;158874;158875;167415	48;49;50;153914;153915;153916;217460;217461;217462;229031	48;49;153916;217461;229031
P16219;>Trin_293_90495_3 [239 - 1474];>Cuff_293_11426_3 [119 - 1354];>Trin_293_90492_4 [1476 - 2063],Trin_293_90496_4 [1107 - 1694],Trin_293_90499_4 [1256 - 1843];E9PE82;>Trin_293_90493_4 [1717 - 2145],Trin_293_90494_4 [1497 - 1925],Trin_293_90497_4 [1348 - 1776],Trin_293_90498_4 [1128 - 1556];>Trin_293_90498_3 [239 - 1060]	P16219;>Trin_293_90495_3 [239 - 1474];>Cuff_293_11426_3 [119 - 1354];>Trin_293_90492_4 [1476 - 2063],Trin_293_90496_4 [1107 - 1694],Trin_293_90499_4 [1256 - 1843];E9PE82;>Trin_293_90493_4 [1717 - 2145],Trin_293_90494_4 [1497 - 1925],Trin_293_90497_4 [1348 - 1776],Trin_293_90498_4 [1128 - 1556]	5;5;5;4;4;3;2	5;5;5;4;4;3;2	5;5;5;4;4;3;2	Short-chain specific acyl-CoA dehydrogenase, mitochondrial	ACADS	>sp|P16219|ACADS_HUMAN Short-chain specific acyl-CoA dehydrogenase, mitochondrial OS=Homo sapiens GN=ACADS PE=1 SV=1;>Trin_293_90495_3 [239 - 1474];>Cuff_293_11426_3 [119 - 1354];>Trin_293_90492_4 [1476 - 2063],Trin_293_90496_4 [1107 - 1694],Trin_	7	5	5	5	15.3	15.3	15.3	44.297	412	412;412;412;196;408;143;274	1.4976e-29	1.1169	1.3041	12.949	9	1.4445	1.9792	27.505	9	1.4235	1.2693	23.925	9	55456000	14965000	17451000	23040000				196	13409;14505;18783;21075;25147	True;True;True;True;True	14276;14277;15432;20012;22444;26803	50294;50295;54272;71797;71798;71799;79910;79911;95353	68203;68204;68205;73519;97869;97870;97871;110671;110672;131255	68204;73519;97871;110671;131255	194	217
E7ENF1;Q96C57;>Trin_293_71645_5 [1640 - 855] (REVERSE SENSE);>Cuff_293_11430_2 [24 - 809];F5H7W8;H0YGK4;F6TFQ5;G5EA44;F5H3K2;H0YF83;F5H8B7	E7ENF1;Q96C57;>Trin_293_71645_5 [1640 - 855] (REVERSE SENSE);>Cuff_293_11430_2 [24 - 809];F5H7W8;H0YGK4;F6TFQ5;G5EA44;F5H3K2;H0YF83;F5H8B7	6;6;6;6;6;5;5;5;4;3;3	6;6;6;6;6;5;5;5;4;3;3	6;6;6;6;6;5;5;5;4;3;3	Uncharacterized protein C12orf43	C12orf43	>tr|E7ENF1|E7ENF1_HUMAN Uncharacterized protein C12orf43 OS=Homo sapiens GN=C12orf43 PE=2 SV=2;>sp|Q96C57|CL043_HUMAN Uncharacterized protein C12orf43 OS=Homo sapiens GN=C12orf43 PE=1 SV=2;>Trin_293_71645_5 [1640 - 855] (REVERSE SENSE);>Cuff_293_11430_2	11	6	6	6	35.8	35.8	35.8	25.114	232	232;262;262;262;263;216;221;252;188;117;180	5.5682e-42	0.87032	1.0258	10.384	12	0.97085	1.2382	11.009	12	1.1036	1.0508	13.932	12	90204000	31021000	27762000	31421000				197	1227;7192;15467;22147;33825;41170	True;True;True;True;True;True	1296;7661;16464;23596;36449;44332	4602;4603;4604;4605;4606;27383;58316;58317;83887;127695;156006;156007	6180;6181;6182;6183;6184;37089;79162;79163;115830;174615;174616;174617;213649;213650;213651	6184;37089;79163;115830;174617;213651
Q9UJX4-3;>Cuff_293_11468_1 [198 - 2126];F5H0F9;>Trin_293_97009_6 [2448 - 223] (REVERSE SENSE);>Cuff_293_11466_2 [123 - 2348];Q9UJX4;>Trin_293_97010_5 [2487 - 223] (REVERSE SENSE);>Cuff_293_11467_2 [123 - 2387];>Trin_293_97008_6 [789 - 223] (REVERSE SENSE),Trin_293_97011_7 [789 - 223] (REVERSE SENSE);F5H0N1;F5GY68;Q9UJX4-2;H0YFB5;>Trin_293_97011_6 [2524 - 818] (REVERSE SENSE);>Trin_293_97008_5 [25…	Q9UJX4-3;>Cuff_293_11468_1 [198 - 2126];F5H0F9;>Trin_293_97009_6 [2448 - 223] (REVERSE SENSE);>Cuff_293_11466_2 [123 - 2348];Q9UJX4;>Trin_293_97010_5 [2487 - 223] (REVERSE SENSE);>Cuff_293_11467_2 [123 - 2387];>Trin_293_97008_6 [789 - 223] (REVERSE SENSE),Trin_293_97011_7 [789 - 223] (REVERSE SENSE);F5H0N1	4;4;4;4;4;4;4;4;3;3;1;1;1;1;1	4;4;4;4;4;4;4;4;3;3;1;1;1;1;1	4;4;4;4;4;4;4;4;3;3;1;1;1;1;1	Anaphase-promoting complex subunit 5	ANAPC5	>sp|Q9UJX4-3|APC5_HUMAN Isoform 3 of Anaphase-promoting complex subunit 5 OS=Homo sapiens GN=ANAPC5;>Cuff_293_11468_1 [198 - 2126];>tr|F5H0F9|F5H0F9_HUMAN Anaphase-promoting complex subunit 5 OS=Homo sapiens GN=ANAPC5 PE=2 SV=1;>Trin_293_97009_6 [2448 -	15	4	4	4	9.8	9.8	9.8	72.525	643	643;643;742;742;742;755;755;755;189;421;217;219;396;569;582	2.2766e-12	0.85523	1.0061	6.3657	4	0.6877	0.77731	21.51	4	0.74429	0.74196	12.656	4	47863000	15604000	17274000	14986000				198	4666;19316;31062;41497	True;True;True;True	4981;20582;33532;44677	18038;73887;118061;157239;157240	24374;100748;161809;215308;215309	24374;100748;161809;215308
Q9NR28-2;>Trin_293_53088_1 [336 - 893];>Cuff_293_11498_2 [936 - 1493];Q9NR28;>Trin_293_53087_1 [206 - 922];>Cuff_293_11496_1 [578 - 1522];>Cuff_293_11499_2 [936 - 1361];Q9NR28-3;>Cuff_293_11497_1 [578 - 1390];F5H796;F5GXT8;F5GX50;H7BZK7;F5H0Q4;F5GYH3;H7BZQ7	Q9NR28-2;>Trin_293_53088_1 [336 - 893];>Cuff_293_11498_2 [936 - 1493];Q9NR28;>Trin_293_53087_1 [206 - 922];>Cuff_293_11496_1 [578 - 1522];>Cuff_293_11499_2 [936 - 1361];Q9NR28-3;>Cuff_293_11497_1 [578 - 1390];F5H796;F5GXT8	8;8;8;8;8;8;6;6;6;5;4;3;3;2;2;1	8;8;8;8;8;8;6;6;6;5;4;3;3;2;2;1	8;8;8;8;8;8;6;6;6;5;4;3;3;2;2;1	Diablo homolog, mitochondrial	DIABLO	>sp|Q9NR28-2|DBLOH_HUMAN Isoform 2 of Diablo homolog, mitochondrial OS=Homo sapiens GN=DIABLO;>Trin_293_53088_1 [336 - 893];>Cuff_293_11498_2 [936 - 1493];>sp|Q9NR28|DBLOH_HUMAN Diablo homolog, mitochondrial OS=Homo sapiens GN=DIABLO PE=1 SV=1;>Trin_V4_	16	8	8	8	39.8	39.8	39.8	21.232	186	186;186;186;239;239;315;142;195;271;157;133;129;191;77;125;120	4.2725e-53	0.79397	0.9394	8.4775	42	0.98986	1.5966	23.798	42	1.2368	1.5237	26.26	42	1224500000	411570000	342020000	470860000				199	972;4043;21093;21094;25140;32107;33550;38038	True;True;True;True;True;True;True;True	1025;4325;22464;22465;26796;34642;36158;36159;40968	3641;3642;3643;3644;3645;15953;15954;15955;79947;79948;79949;79950;79951;79952;95331;95332;95333;95334;95335;95336;95337;121506;126683;126684;126685;126686;126687;126688;126689;126690;126691;126692;126693;143446;143447;143448;143449;143450;143451;143452;143453;143454	4905;4906;4907;4908;4909;4910;21506;21507;21508;110716;110717;110718;110719;110720;110721;131228;131229;131230;131231;131232;131233;131234;131235;131236;166236;173187;173188;173189;173190;173191;173192;173193;173194;173195;173196;173197;196529;196530;196531;196532;196533;196534;196535;196536;196537;196538;196539;196540;196541	4906;21507;110717;110721;131230;166236;173197;196538	195	21
H3BMM5;Q96AX1;>Trin_293_32989_3 [1991 - 204] (REVERSE SENSE);>Cuff_293_11500_2 [114 - 1901];F5H6Y0;F5H7N5	H3BMM5;Q96AX1;>Trin_293_32989_3 [1991 - 204] (REVERSE SENSE);>Cuff_293_11500_2 [114 - 1901];F5H6Y0	3;3;3;3;2;1	3;3;3;3;2;1	3;3;3;3;2;1	Vacuolar protein sorting-associated protein 33A	VPS33A	>tr|H3BMM5|H3BMM5_HUMAN Uncharacterized protein OS=Homo sapiens PE=4 SV=1;>sp|Q96AX1|VP33A_HUMAN Vacuolar protein sorting-associated protein 33A OS=Homo sapiens GN=VPS33A PE=1 SV=1;>Trin_293_32989_3 [1991 - 204] (REVERSE SENSE);>Cuff_293_11500_2 [114 -	6	3	3	3	5.6	5.6	5.6	61.238	538	538;596;596;596;186;42	1.0043e-11	0.76959	0.892	27.699	3	0.49949	0.54564	28.201	3	0.58263	0.55002	8.2693	3	18951000	8364600	6257500	4328600				200	5241;14435;41240	True;True;True	5588;15357;44408	20052;54042;156248	27203;73214;73215;213967	27203;73214;213967
P30622-2;>Trin_293_131019_10 [5627 - 1452] (REVERSE SENSE);>Cuff_293_11503_3 [156 - 4331];P30622-1;>Cuff_293_11502_3 [156 - 4436];P30622;>Cuff_293_11501_3 [156 - 4469];F5H0N7;J3KP58;F5H6A0	P30622-2;>Trin_293_131019_10 [5627 - 1452] (REVERSE SENSE);>Cuff_293_11503_3 [156 - 4331];P30622-1;>Cuff_293_11502_3 [156 - 4436];P30622;>Cuff_293_11501_3 [156 - 4469];F5H0N7;J3KP58	6;6;6;6;6;6;6;5;5;2	6;6;6;6;6;6;6;5;5;2	6;6;6;6;6;6;6;5;5;2	CAP-Gly domain-containing linker protein 1	CLIP1	>sp|P30622-2|CLIP1_HUMAN Isoform 3 of CAP-Gly domain-containing linker protein 1 OS=Homo sapiens GN=CLIP1;>Trin_293_131019_10 [5627 - 1452] (REVERSE SENSE);>Cuff_293_11503_3 [156 - 4331];>sp|P30622-1|CLIP1_HUMAN Isoform 2 of CAP-Gly domain-containing li	10	6	6	6	4.5	4.5	4.5	156.78	1392	1392;1392;1392;1427;1427;1438;1438;1013;1316;803	1.5796e-17	0.81688	0.93605	10.33	6	0.45095	0.53975	30.181	6	0.57424	0.58507	33.812	6	398560000	117240000	154810000	126500000				201	7810;13707;25019;25020;35359;40154	True;True;True;True;True;True	8317;14585;26664;26665;38098;43223	29523;51411;94905;94906;133370;133371;152203	39969;69685;69686;130665;130666;182517;182518;208445	39969;69685;130665;130666;182518;208445
>Trin_293_74927_1 [385 - 999],Trin_293_74928_1 [385 - 999];Q6NZY4;>Trin_293_74926_2 [385 - 2505];>Cuff_293_11505_2 [157 - 2277]	>Trin_293_74927_1 [385 - 999],Trin_293_74928_1 [385 - 999];Q6NZY4;>Trin_293_74926_2 [385 - 2505];>Cuff_293_11505_2 [157 - 2277]	1;1;1;1	1;1;1;1	1;1;1;1	Zinc finger CCHC domain-containing protein 8	ZCCHC8	>Trin_293_74927_1 [385 - 999],Trin_293_74928_1 [385 - 999];>sp|Q6NZY4|ZCHC8_HUMAN Zinc finger CCHC domain-containing protein 8 OS=Homo sapiens GN=ZCCHC8 PE=1 SV=2;>Trin_293_74926_2 [385 - 2505];>Cuff_293_11505_2 [157 - 2277]	4	1	1	1	9.8	9.8	9.8	23.653	205	205;707;707;707	4.06e-12	NaN	NaN	NaN	1	NaN	NaN	NaN	1	NaN	NaN	NaN	1	4756400	2139200	1308600	1308600				202	22688	TRUE	24174	86084	118807	118807
>Trin_293_107031_3 [2014 - 920] (REVERSE SENSE);>Cuff_293_11508_3 [438 - 1562];Q7L4I2-2;>Cuff_293_11509_3 [327 - 1484];>Trin_293_107029_2 [2191 - 920] (REVERSE SENSE);Q7L4I2;>Cuff_293_11506_2 [161 - 1462];>Trin_293_107030_3 [1525 - 920] (REVERSE SENSE),Trin_293_107032_3 [1525 - 920] (REVERSE SENSE),Trin_293_107035_1 [1525 - 920] (REVERSE SENSE);>Cuff_293_11507_3 [935 - 1543];H0YGP9;E1B6W4	>Trin_293_107031_3 [2014 - 920] (REVERSE SENSE);>Cuff_293_11508_3 [438 - 1562];Q7L4I2-2;>Cuff_293_11509_3 [327 - 1484];>Trin_293_107029_2 [2191 - 920] (REVERSE SENSE);Q7L4I2;>Cuff_293_11506_2 [161 - 1462];>Trin_293_107030_3 [1525 - 920] (REVERSE SENSE),Trin_293_107032_3 [1525 - 920] (REVERSE SENSE),Trin_293_107035_1 [1525 - 920] (REVERSE SENSE);>Cuff_293_11507_3 [935 - 1543]	4;4;4;4;4;4;4;3;3;1;1	4;4;4;4;4;4;4;3;3;1;1	4;4;4;4;4;4;4;3;3;1;1	Arginine/serine-rich coiled-coil protein 2	RSRC2	>Trin_293_107031_3 [2014 - 920] (REVERSE SENSE);>Cuff_293_11508_3 [438 - 1562];>sp|Q7L4I2-2|RSRC2_HUMAN Isoform 2 of Arginine/serine-rich coiled-coil protein 2 OS=Homo sapiens GN=RSRC2;>Cuff_293_11509_3 [327 - 1484];>Trin_293_107029_2 [2191 - 920] (R	11	4	4	4	12.9	12.9	12.9	42.534	365	365;375;386;386;424;434;434;202;203;176;236	5.5458e-58	0.9208	1.0646	10.439	4	0.64872	0.72089	12.454	4	0.67824	0.65735	12.289	4	33199000	12781000	11940000	8477600				203	28547;29387;33418;35368	True;True;True;True	30842;31750;36016;38107	108712;112153;126213;133401;133402	149171;149172;153897;172536;182551;182552	149171;153897;172536;182552
P50748;>Trin_293_119544_5 [7817 - 1191] (REVERSE SENSE);>Cuff_293_11510_2 [164 - 6790];E7ES84;B3KSG2;>Trin_293_119545_5 [3494 - 1191] (REVERSE SENSE);H0YFL5;>Trin_293_119543_2 [4705 - 230] (REVERSE SENSE)	P50748;>Trin_293_119544_5 [7817 - 1191] (REVERSE SENSE);>Cuff_293_11510_2 [164 - 6790];E7ES84;B3KSG2;>Trin_293_119545_5 [3494 - 1191] (REVERSE SENSE)	5;5;5;4;3;3;2;2	5;5;5;4;3;3;2;2	5;5;5;4;3;3;2;2	Kinetochore-associated protein 1	KNTC1	>sp|P50748|KNTC1_HUMAN Kinetochore-associated protein 1 OS=Homo sapiens GN=KNTC1 PE=1 SV=1;>Trin_293_119544_5 [7817 - 1191] (REVERSE SENSE);>Cuff_293_11510_2 [164 - 6790];>tr|E7ES84|E7ES84_HUMAN Kinetochore-associated protein 1 OS=Homo sapiens GN=KNTC1	8	5	5	5	3.1	3.1	3.1	250.75	2209	2209;2209;2209;1134;443;768;208;1492	1.6739e-20	0.96283	1.0946	22.448	8	0.59796	0.68962	38.841	8	0.58388	0.55143	22.514	8	69336000	30445000	25388000	13502000				204	18381;18393;19185;23703;40499	True;True;True;True;True	19585;19597;20443;25235;43597	70206;70207;70225;70226;73398;73399;90071;153524	95794;95795;95796;95818;95819;95820;100068;100069;124248;210372;210373	95796;95818;100069;124248;210372	196	1991
O43583;>Trin_293_51233_3 [696 - 103] (REVERSE SENSE);>Cuff_293_11514_1 [137 - 730];F8VVL1	O43583;>Trin_293_51233_3 [696 - 103] (REVERSE SENSE);>Cuff_293_11514_1 [137 - 730];F8VVL1	10;10;10;8	10;10;10;8	10;10;10;8	Density-regulated protein	DENR	>sp|O43583|DENR_HUMAN Density-regulated protein OS=Homo sapiens GN=DENR PE=1 SV=2;>Trin_293_51233_3 [696 - 103] (REVERSE SENSE);>Cuff_293_11514_1 [137 - 730];>tr|F8VVL1|F8VVL1_HUMAN Density-regulated protein OS=Homo sapiens GN=DENR PE=2 SV=1	4	10	10	10	46.5	46.5	46.5	22.092	198	198;198;198;160	0	0.74256	0.89084	15.542	50	0.38623	0.5813	22.019	50	0.52176	0.5258	27.686	50	1129400000	516980000	397770000	214670000				205	120;121;21543;25926;30369;30370;30371;41056;42880;42881	True;True;True;True;True;True;True;True;True;True	127;128;22951;27631;32797;32798;32799;44188;46135;46136	378;379;380;381;382;383;384;385;386;387;388;389;390;391;81732;81733;81734;81735;81736;81737;98343;115446;115447;115448;115449;115450;115451;115452;115453;115454;115455;115456;115457;115458;115459;115460;115461;115462;155584;162314;162315;162316;162317;162318;162319;162320;162321;162322;162323;162324	525;526;527;528;529;530;531;532;533;534;535;536;537;538;539;540;541;113042;113043;113044;113045;113046;113047;113048;135206;158272;158273;158274;158275;158276;158277;158278;158279;158280;158281;158282;158283;158284;158285;158286;158287;158288;158289;158290;158291;158292;158293;158294;158295;158296;158297;158298;158299;158300;158301;158302;158303;158304;213049;222224;222225;222226;222227;222228;22…	528;536;113046;135206;158276;158278;158290;213049;222224;222236	197	47
>Trin_293_149303_6 [3710 - 1083] (REVERSE SENSE);O75146;>Trin_293_149336_6 [3498 - 295] (REVERSE SENSE);>Cuff_293_11517_1 [60 - 3263];>Trin_293_149330_7 [3689 - 432] (REVERSE SENSE);>Trin_293_149343_7 [2816 - 1083] (REVERSE SENSE);>Trin_293_149315_8 [4449 - 2605] (REVERSE SENSE),Trin_293_149326_8 [4782 - 2938] (REVERSE SENSE),Trin_293_149327_7 [4591 - 2747] (REVERSE SENSE),Trin_293_149334_8 [4570…	>Trin_293_149303_6 [3710 - 1083] (REVERSE SENSE);O75146;>Trin_293_149336_6 [3498 - 295] (REVERSE SENSE);>Cuff_293_11517_1 [60 - 3263];>Trin_293_149330_7 [3689 - 432] (REVERSE SENSE);>Trin_293_149343_7 [2816 - 1083] (REVERSE SENSE);>Trin_293_149315_8 [4449 - 2605] (REVERSE SENSE),Trin_293_149326_8 [4782 - 2938] (REVERSE SENSE),Trin_293_149327_7 [4591 - 2747] (REVERSE SENSE),Trin_293_149334_8 [4570…	3;3;3;3;3;2;2;2;2;1;1;1;1;1;1;1	2;2;2;2;2;2;1;2;1;1;1;1;1;1;1;1	2;2;2;2;2;2;1;2;1;1;1;1;1;1;1;1	Huntingtin-interacting protein 1-related protein	HIP1R	>Trin_293_149303_6 [3710 - 1083] (REVERSE SENSE);>sp|O75146|HIP1R_HUMAN Huntingtin-interacting protein 1-related protein OS=Homo sapiens GN=HIP1R PE=1 SV=2;>Trin_293_149336_6 [3498 - 295] (REVERSE SENSE);>Cuff_293_11517_1 [60 - 3263];>Trin_293_149	16	3	2	2	3.9	2.3	2.3	98.507	876	876;1068;1068;1068;1086;578;615;770;865;141;317;333;351;512;704;722	4.8298e-09	0.958	1.0794	3.1657	2	2.7479	3.2909	226.18	2	3.0528	3.1407	222.33	2	15526000	1902100	1955100	11669000				206	6138;22874;24183	True;False;True	6542;24370;25739	23488;86859;86860;91845	31918;119812;119813;126574	31918;119813;126574
>Trin_293_73206_1 [66 - 380];F5H1F6;F5H4M0;Q9H9H4;>Cuff_293_11518_1 [104 - 958]	>Trin_293_73206_1 [66 - 380];F5H1F6;F5H4M0;Q9H9H4;>Cuff_293_11518_1 [104 - 958]	1;1;1;1;1	1;1;1;1;1	1;1;1;1;1	Vacuolar protein sorting-associated protein 37B	VPS37B	>Trin_293_73206_1 [66 - 380];>tr|F5H1F6|F5H1F6_HUMAN Vacuolar protein sorting-associated protein 37B (Fragment) OS=Homo sapiens GN=VPS37B PE=2 SV=1;>tr|F5H4M0|F5H4M0_HUMAN Vacuolar protein sorting-associated protein 37B (Fragment) OS=Homo sapiens GN=VPS	5	1	1	1	16.2	16.2	16.2	11.901	105	105;184;271;285;285	3.8602e-16	0.78592	0.92003	5.3445	3	0.58124	0.78488	13.46	3	0.74152	0.70192	4.9278	3	26569000	10072000	9319400	7176900				207	34401	TRUE	37068	129940;129941;129942	177783;177784;177785	177784
F5GYV5;H7BZV4;B3V0L1;F8WCT1;Q66PJ3-4;>Cuff_293_11528_1 [56 - 1069];Q66PJ3-3;>Cuff_293_11529_1 [56 - 1078];Q66PJ3-2;>Cuff_293_11527_1 [56 - 1111];Q66PJ3;>Cuff_293_11530_1 [56 - 1135];>Trin_293_195519_1 [169 - 375];F8WEP2;Q66PJ3-5;F5H7X4	F5GYV5;H7BZV4;B3V0L1;F8WCT1;Q66PJ3-4;>Cuff_293_11528_1 [56 - 1069];Q66PJ3-3;>Cuff_293_11529_1 [56 - 1078];Q66PJ3-2;>Cuff_293_11527_1 [56 - 1111];Q66PJ3;>Cuff_293_11530_1 [56 - 1135];>Trin_293_195519_1 [169 - 375];F8WEP2;Q66PJ3-5;F5H7X4	2;2;2;2;2;2;2;2;2;2;2;2;1;1;1;1	2;2;2;2;2;2;2;2;2;2;2;2;1;1;1;1	2;2;2;2;2;2;2;2;2;2;2;2;1;1;1;1	ADP-ribosylation factor-like protein 6-interacting protein 4	ARL6IP4	>tr|F5GYV5|F5GYV5_HUMAN ADP-ribosylation factor-like protein 6-interacting protein 4 (Fragment) OS=Homo sapiens GN=ARL6IP4 PE=2 SV=1;>tr|H7BZV4|H7BZV4_HUMAN ADP-ribosylation factor-like protein 6-interacting protein 4 (Fragment) OS=Homo sapiens GN=ARL6IP4	16	2	2	2	13.3	13.3	13.3	23.687	211	211;216;226;229;338;338;341;341;352;352;360;360;69;170;304;307	5.8991e-52	0.87243	1.0114	26.887	3	0.57893	0.72058	28.644	3	0.42688	0.43271	52.624	3	16142000	6140800	6519500	3481900				208	12582;33039	True;True	13397;35612	46598;125003;125004	62977;170864;170865;170866;170867	62977;170864
P50897;>Trin_293_169590_1 [2737 - 1820] (REVERSE SENSE);>Cuff_293_1153_1 [233 - 1150];E9PNU2;E9PIA8;E9PMG2;Q5T0S4;P50897-2;>Cuff_293_1154_1 [233 - 841];E9PSE5;E9PP28;E9PK48	P50897;>Trin_293_169590_1 [2737 - 1820] (REVERSE SENSE);>Cuff_293_1153_1 [233 - 1150];E9PNU2;E9PIA8;E9PMG2;Q5T0S4;P50897-2;>Cuff_293_1154_1 [233 - 841]	7;7;7;6;6;6;5;5;5;1;1;1	7;7;7;6;6;6;5;5;5;1;1;1	7;7;7;6;6;6;5;5;5;1;1;1	Palmitoyl-protein thioesterase 1	PPT1	>sp|P50897|PPT1_HUMAN Palmitoyl-protein thioesterase 1 OS=Homo sapiens GN=PPT1 PE=1 SV=1;>Trin_293_169590_1 [2737 - 1820] (REVERSE SENSE);>Cuff_293_1153_1 [233 - 1150];>tr|E9PNU2|E9PNU2_HUMAN Palmitoyl-protein thioesterase 1 (Fragment) OS=Homo sapiens G	12	7	7	7	31.7	31.7	31.7	34.193	306	306;306;306;182;205;271;177;203;203;87;98;148	1.2783e-87	0.83166	1.001	14.273	41	0.97934	1.4002	46.859	41	1.2281	1.1972	43.131	41	633380000	212340000	179060000	241980000				209	4604;4605;4625;9827;25062;26187;37561	True;True;True;True;True;True;True	4917;4918;4939;10452;26709;26710;27899;40438	17795;17796;17797;17798;17799;17800;17801;17802;17803;17804;17904;17905;17906;36371;36372;36373;36374;36375;36376;36377;95011;95012;95013;95014;95015;95016;95017;95018;95019;95020;95021;95022;99441;99442;99443;99444;99445;99446;99447;99448;141576	24048;24049;24050;24051;24052;24053;24054;24055;24056;24057;24175;24176;24177;24178;24179;49283;49284;49285;49286;49287;49288;49289;130809;130810;130811;130812;130813;130814;130815;130816;130817;130818;130819;130820;130821;130822;136645;136646;136647;136648;136649;136650;136651;136652;136653;136654;194032	24055;24056;24177;49285;130820;136652;194032	198	112
A3KN83-3;A3KN83-2;>Cuff_293_11544_1 [1 - 4176];A3KN83;>Cuff_293_11543_1 [1 - 4179];>Trin_293_172293_8 [5685 - 10025],Trin_293_172294_9 [5834 - 10174],Trin_293_172296_8 [5428 - 9768],Trin_293_172297_10 [5820 - 10160],Trin_293_172305_9 [6285 - 10625],Trin_293_172315_8 [5224 - 9564],Trin_293_172319_9 [5414 - 9754],Trin_293_172320_9 [5748 - 10088],Trin_293_172331_8 [5689 - 10029],Trin_293_172334_8 [5…	A3KN83-3;A3KN83-2;>Cuff_293_11544_1 [1 - 4176];A3KN83;>Cuff_293_11543_1 [1 - 4179];>Trin_293_172293_8 [5685 - 10025],Trin_293_172294_9 [5834 - 10174],Trin_293_172296_8 [5428 - 9768],Trin_293_172297_10 [5820 - 10160],Trin_293_172305_9 [6285 - 10625],Trin_293_172315_8 [5224 - 9564],Trin_293_172319_9 [5414 - 9754],Trin_293_172320_9 [5748 - 10088],Trin_293_172331_8 [5689 - 10029],Trin_293_172334_8 [5…	2;2;2;2;2;2;1	2;2;2;2;2;2;1	2;2;2;2;2;2;1	Protein strawberry notch homolog 1	SBNO1	>sp|A3KN83-3|SBNO1_HUMAN Isoform 3 of Protein strawberry notch homolog 1 OS=Homo sapiens GN=SBNO1;>sp|A3KN83-2|SBNO1_HUMAN Isoform 2 of Protein strawberry notch homolog 1 OS=Homo sapiens GN=SBNO1;>Cuff_293_11544_1 [1 - 4176];>sp|A3KN83|SBNO1_HUMAN Protein	7	2	2	2	2.1	2.1	2.1	154.06	1391	1391;1392;1392;1393;1393;1447;732	1.148e-05	0.84687	0.97412	2.8421	2	0.58697	0.69565	28.602	2	0.6931	0.67298	18.871	2	1987300	884160	700060	403110				210	33506;37133	True;True	36108;39984	126478;140041	172928;191817	172928;191817
E7EQ72;Q15363;>Trin_293_153260_2 [2221 - 1619] (REVERSE SENSE);>Cuff_293_11551_2 [109 - 711];F5GX39	E7EQ72;Q15363;>Trin_293_153260_2 [2221 - 1619] (REVERSE SENSE);>Cuff_293_11551_2 [109 - 711];F5GX39	2;2;2;2;1	2;2;2;2;1	2;2;2;2;1	Transmembrane emp24 domain-containing protein 2	TMED2	>tr|E7EQ72|E7EQ72_HUMAN Transmembrane emp24 domain-containing protein 2 (Fragment) OS=Homo sapiens GN=TMED2 PE=2 SV=2;>sp|Q15363|TMED2_HUMAN Transmembrane emp24 domain-containing protein 2 OS=Homo sapiens GN=TMED2 PE=1 SV=1;>Trin_293_153260_2 [2221 - 16	5	2	2	2	12.7	12.7	12.7	18.488	166	166;201;201;201;116	1.2035e-32	0.84166	1.008	8.9663	22	0.98194	1.5382	11.938	22	1.1639	1.2187	14.662	22	310360000	105710000	94739000	109910000				211	15213;44426	True;True	16198;16199;47786;47787	57184;57185;57186;57187;57188;57189;57190;57191;57192;57193;57194;168247;168248;168249;168250;168251;168252;168253;168254;168255;168256;168257;168258	77496;77497;77498;77499;77500;77501;77502;77503;77504;77505;77506;77507;230149;230150;230151;230152;230153;230154;230155;230156;230157;230158;230159;230160;230161;230162;230163;230164;230165;230166;230167;230168;230169;230170;230171;230172;230173	77500;230168	199;200	86;158
>Trin_293_104349_7 [2025 - 670] (REVERSE SENSE);F5H5U2;Q8NHQ9;>Trin_293_104366_7 [2041 - 242] (REVERSE SENSE);>Cuff_293_11552_2 [25 - 1824];>Trin_293_104353_5 [1896 - 670] (REVERSE SENSE),Trin_293_104374_6 [1896 - 670] (REVERSE SENSE);>Trin_293_104313_5 [1912 - 242] (REVERSE SENSE),Trin_293_104325_6 [1912 - 242] (REVERSE SENSE);>Trin_293_104327_5 [3041 - 2640] (REVERSE SENSE),Trin_293_104336_5 [2…	>Trin_293_104349_7 [2025 - 670] (REVERSE SENSE);F5H5U2;Q8NHQ9;>Trin_293_104366_7 [2041 - 242] (REVERSE SENSE);>Cuff_293_11552_2 [25 - 1824];>Trin_293_104353_5 [1896 - 670] (REVERSE SENSE),Trin_293_104374_6 [1896 - 670] (REVERSE SENSE);>Trin_293_104313_5 [1912 - 242] (REVERSE SENSE),Trin_293_104325_6 [1912 - 242] (REVERSE SENSE);>Trin_293_104327_5 [3041 - 2640] (REVERSE SENSE),Trin_293_104336_5 [2…	6;6;6;6;6;5;5;4;4;4;3;3;3;2;2;2;2;2;2;2;1;1;1;1;1;1	6;6;6;6;6;5;5;4;4;4;3;3;3;2;2;2;2;2;2;2;1;1;1;1;1;1	6;6;6;6;6;5;5;4;4;4;3;3;3;2;2;2;2;2;2;2;1;1;1;1;1;1	ATP-dependent RNA helicase DDX55	DDX55	>Trin_293_104349_7 [2025 - 670] (REVERSE SENSE);>tr|F5H5U2|F5H5U2_HUMAN ATP-dependent RNA helicase DDX55 OS=Homo sapiens GN=DDX55 PE=2 SV=1;>sp|Q8NHQ9|DDX55_HUMAN ATP-dependent RNA helicase DDX55 OS=Homo sapiens GN=DDX55 PE=1 SV=3;>Trin_293_104366_7	26	6	6	6	20.8	20.8	20.8	50.963	452	452;569;600;600;600;409;557;134;191;191;91;113;148;70;264;305;314;355;453;503;42;50;71;165;206;354	6.7375e-95	0.95108	1.0951	17.54	8	0.82988	1.07	21.939	8	0.85076	0.85248	8.3168	8	114080000	38276000	38402000	37400000				212	8626;11515;15260;26830;28465;36971	True;True;True;True;True;True	9177;12262;16247;28661;30750;39815	32345;42472;57418;101800;108422;139331;139332;139333	43941;43942;57550;77823;139755;148720;190809;190810;190811	43942;57550;77823;139755;148720;190810
Q14232;>Trin_293_98460_1 [210 - 1124];>Cuff_293_11553_1 [220 - 1134];J3KMX9;B4DGX0;F5H0D0;H0YGG4;>Trin_293_98459_1 [450 - 806]	Q14232;>Trin_293_98460_1 [210 - 1124];>Cuff_293_11553_1 [220 - 1134];J3KMX9;B4DGX0;F5H0D0	13;13;13;12;10;9;6;2	13;13;13;12;10;9;6;2	13;13;13;12;10;9;6;2	Translation initiation factor eIF-2B subunit alpha	EIF2B1	>sp|Q14232|EI2BA_HUMAN Translation initiation factor eIF-2B subunit alpha OS=Homo sapiens GN=EIF2B1 PE=1 SV=1;>Trin_293_98460_1 [210 - 1124];>Cuff_293_11553_1 [220 - 1134];>tr|J3KMX9|J3KMX9_HUMAN Translation initiation factor eIF-2B subunit alpha OS=Hom	8	13	13	13	43.3	43.3	43.3	33.712	305	305;305;305;303;222;202;152;119	2.219e-124	0.83753	0.98873	8.2322	49	0.42974	0.62445	26.471	49	0.51232	0.51798	33.45	49	879020000	360340000	325140000	193540000				213	3075;5360;5778;11072;11913;16139;16140;17075;26704;35327;37522;37523;40574	True;True;True;True;True;True;True;True;True;True;True;True;True	3296;5719;6162;11769;12684;17185;17186;18171;18172;28482;28483;38061;40395;40396;43675	12096;12097;12098;12099;12100;20561;20562;20563;20564;20565;20566;20567;20568;20569;22136;22137;22138;22139;40958;40959;40960;40961;43956;43957;43958;43959;43960;61161;61162;61163;64951;64952;64953;64954;64955;101336;101337;101338;101339;101340;133282;141454;141455;141456;141457;141458;141459;141460;141461;141462;153787	16284;16285;16286;16287;16288;16289;16290;16291;16292;16293;27856;27857;27858;27859;27860;27861;27862;27863;27864;27865;29964;29965;29966;29967;55442;55443;55444;55445;55446;55447;55448;55449;59483;59484;59485;59486;59487;59488;59489;59490;83190;83191;83192;83193;83194;88350;88351;88352;88353;88354;88355;88356;88357;88358;139149;139150;139151;139152;139153;139154;139155;139156;139157;139158;18240…	16288;27861;29964;55448;59488;83190;83194;88352;139152;182400;193882;193890;210715	201;202;203;204	1;14;20;215
F5H6X0;F5GXG6;F5GX35;F5H4K7;>Trin_293_90316_1 [78 - 800];>Trin_293_90318_1 [78 - 806];F5GWD3;>Cuff_293_11554_1 [122 - 916];B4DNZ6;>Cuff_293_11555_1 [165 - 965];Q13889;>Trin_293_90319_1 [78 - 1001];>Cuff_293_11557_1 [122 - 1045];H0YFF7	F5H6X0;F5GXG6;F5GX35;F5H4K7;>Trin_293_90316_1 [78 - 800];>Trin_293_90318_1 [78 - 806];F5GWD3;>Cuff_293_11554_1 [122 - 916];B4DNZ6;>Cuff_293_11555_1 [165 - 965];Q13889;>Trin_293_90319_1 [78 - 1001];>Cuff_293_11557_1 [122 - 1045]	3;3;3;3;3;3;3;3;3;3;3;3;3;1	3;3;3;3;3;3;3;3;3;3;3;3;3;1	3;3;3;3;3;3;3;3;3;3;3;3;3;1	General transcription factor IIH subunit 3	GTF2H3	>tr|F5H6X0|F5H6X0_HUMAN General transcription factor IIH subunit 3 (Fragment) OS=Homo sapiens GN=GTF2H3 PE=2 SV=1;>tr|F5GXG6|F5GXG6_HUMAN General transcription factor IIH subunit 3 (Fragment) OS=Homo sapiens GN=GTF2H3 PE=2 SV=1;>tr|F5GX35|F5GX35_HUMAN Gene	14	3	3	3	31.1	31.1	31.1	16.368	148	148;177;200;210;241;243;258;265;267;267;308;308;308;194	4.6353e-17	0.96533	1.1226	11.692	4	0.85287	1.0911	26.142	4	0.97501	0.92832	13.226	4	21248000	7252800	6846300	7149300				214	14236;21436;22411	True;True;True	15150;22839;23872	53370;81298;85002;85003	72341;112456;117302;117303;117304;117305;117306;117307;117308;117309	72341;112456;117306
>Trin_293_101025_1 [8 - 1345];Q9Y487;>Cuff_293_11560_1 [249 - 2816];F5H847;F5GX48;>Trin_293_101030_1 [1858 - 2271];>Trin_293_101026_1 [8 - 1108]	>Trin_293_101025_1 [8 - 1345];Q9Y487;>Cuff_293_11560_1 [249 - 2816];F5H847;F5GX48;>Trin_293_101030_1 [1858 - 2271];>Trin_293_101026_1 [8 - 1108]	2;2;2;1;1;1;1	2;2;2;1;1;1;1	2;2;2;1;1;1;1	V-type proton ATPase 116 kDa subunit a isoform 2	ATP6V0A2	>Trin_293_101025_1 [8 - 1345];>sp|Q9Y487|VPP2_HUMAN V-type proton ATPase 116 kDa subunit a isoform 2 OS=Homo sapiens GN=ATP6V0A2 PE=1 SV=2;>Cuff_293_11560_1 [249 - 2816];>tr|F5H847|F5H847_HUMAN V-type proton ATPase 116 kDa subunit a isoform 2 (Fragment)	7	2	2	2	6.5	6.5	6.5	50.749	446	446;856;856;131;138;138;367	2.4919e-11	0.72738	0.8256	19.237	2	0.72807	0.86289	33.17	2	0.98222	0.99093	9.4252	2	8953400	3280800	2400000	3272600				215	12125;14190	True;True	12908;15103	44688;53221	60476;60477;72146	60477;72146
C9JQE8;C9J7T7;C9JE98;>Cuff_293_11568_6 [322 - 7695];C9J239;Q9Y618-5;>Cuff_293_11567_6 [322 - 7725];C9J0Q5;>Cuff_293_11569_6 [322 - 7833];Q9Y618-4;C9JFD3;>Cuff_293_11570_6 [322 - 7863];Q9Y618-3;Q9Y618	C9JQE8;C9J7T7;C9JE98;>Cuff_293_11568_6 [322 - 7695];C9J239;Q9Y618-5;>Cuff_293_11567_6 [322 - 7725];C9J0Q5;>Cuff_293_11569_6 [322 - 7833];Q9Y618-4;C9JFD3;>Cuff_293_11570_6 [322 - 7863];Q9Y618-3;Q9Y618	1;1;1;1;1;1;1;1;1;1;1;1;1;1	1;1;1;1;1;1;1;1;1;1;1;1;1;1	1;1;1;1;1;1;1;1;1;1;1;1;1;1	Nuclear receptor corepressor 2	NCOR2	>tr|C9JQE8|C9JQE8_HUMAN Nuclear receptor corepressor 2 (Fragment) OS=Homo sapiens GN=NCOR2 PE=1 SV=1;>tr|C9J7T7|C9J7T7_HUMAN Nuclear receptor corepressor 2 OS=Homo sapiens GN=NCOR2 PE=2 SV=2;>tr|C9JE98|C9JE98_HUMAN Nuclear receptor corepressor 2 OS=Homo sa	14	1	1	1	0.8	0.8	0.8	160.39	1451	1451;2075;2458;2458;2459;2462;2468;2504;2504;2508;2514;2514;2517;2525	0.050939	NaN	NaN	NaN	0	NaN	NaN	NaN	0	NaN	NaN	NaN	0	0	0	0	0	+			216	38777	TRUE	41757	146388	200536	200536	205	1321
O75844;>Trin_293_74256_1 [254 - 1678];>Cuff_293_1157_1 [223 - 1647]	O75844;>Trin_293_74256_1 [254 - 1678];>Cuff_293_1157_1 [223 - 1647]	11;11;11	11;11;11	11;11;11	CAAX prenyl protease 1 homolog	ZMPSTE24	>sp|O75844|FACE1_HUMAN CAAX prenyl protease 1 homolog OS=Homo sapiens GN=ZMPSTE24 PE=1 SV=2;>Trin_293_74256_1 [254 - 1678];>Cuff_293_1157_1 [223 - 1647]	3	11	11	11	24.4	24.4	24.4	54.812	475	475;475;475	2.973e-47	0.93194	1.0897	13.67	28	0.94682	1.2258	18.034	28	1.0374	1.0151	17.274	28	737910000	245330000	244410000	248170000				217	1895;5695;6229;15308;23244;27979;30576;32250;34092;35555;38460	True;True;True;True;True;True;True;True;True;True;True	2020;6076;6637;16296;24758;30231;33018;34790;36739;38301;41421	7447;7448;21852;21853;21854;23902;23903;57635;88343;88344;106566;106567;106568;106569;106570;106571;106572;106573;116250;122069;122070;122071;128745;134083;134084;134085;134086;145096;145097	10068;10069;10070;10071;29573;29574;29575;32448;32449;32450;32451;78155;121795;121796;146215;146216;146217;146218;146219;146220;146221;146222;146223;146224;146225;146226;159371;159372;159373;166971;166972;166973;176087;183469;183470;183471;183472;183473;183474;183475;183476;183477;183478;198730;198731	10071;29574;32451;78155;121795;146217;159373;166971;176087;183472;198730	206	164
Q8IY37;>Cuff_293_11575_2 [100 - 3570];>Trin_293_131571_2 [159 - 2990];F5H3Y4;>Trin_293_131567_1 [132 - 725],Trin_293_131570_1 [132 - 725];>Trin_293_131568_1 [132 - 860],Trin_293_131569_1 [132 - 860]	Q8IY37;>Cuff_293_11575_2 [100 - 3570];>Trin_293_131571_2 [159 - 2990];F5H3Y4	12;12;10;9;2;2	12;12;10;9;2;2	12;12;10;9;2;2	Probable ATP-dependent RNA helicase DHX37	DHX37	>sp|Q8IY37|DHX37_HUMAN Probable ATP-dependent RNA helicase DHX37 OS=Homo sapiens GN=DHX37 PE=1 SV=1;>Cuff_293_11575_2 [100 - 3570];>Trin_293_131571_2 [159 - 2990];>tr|F5H3Y4|F5H3Y4_HUMAN Probable ATP-dependent RNA helicase DHX37 OS=Homo sapiens GN=DHX37	6	12	12	12	13.5	13.5	13.5	129.54	1157	1157;1157;944;962;198;243	4.9537e-59	0.83958	0.96012	15.405	20	0.93969	1.0809	32.795	20	1.2019	1.2085	19.501	20	210110000	66462000	67670000	75982000				218	8474;8746;11275;22074;25395;29837;30862;37924;37931;42121;43276;43902	True;True;True;True;True;True;True;True;True;True;True;True	9011;9304;11985;23519;27067;32231;33327;40843;40851;45324;46557;47226	31770;32737;41621;41622;83592;96292;113705;117438;117439;143024;143025;143055;143056;143057;143058;159484;163788;163789;163790;166300	42979;44483;56404;56405;115460;115461;132423;155941;160918;160919;195982;195983;196034;196035;196036;196037;196038;196039;196040;196041;196042;196043;196044;218373;224143;224144;224145;224146;227464	42979;44483;56405;115460;132423;155941;160919;195983;196038;218373;224144;227464	207	110
Q8WY22;>Cuff_293_11576_1 [144 - 896];>Trin_293_59935_1 [1772 - 1275] (REVERSE SENSE);REV__Q96PE2	Q8WY22;>Cuff_293_11576_1 [144 - 896];>Trin_293_59935_1 [1772 - 1275] (REVERSE SENSE)	4;4;3;1	4;4;3;1	4;4;3;1	BRI3-binding protein	BRI3BP	>sp|Q8WY22|BRI3B_HUMAN BRI3-binding protein OS=Homo sapiens GN=BRI3BP PE=1 SV=1;>Cuff_293_11576_1 [144 - 896];>Trin_293_59935_1 [1772 - 1275] (REVERSE SENSE)	4	4	4	4	19.5	19.5	19.5	27.835	251	251;251;166;2063	7.9242e-44	0.91474	1.0992	15.782	10	0.96872	1.5098	29.29	10	1.039	1.2611	14.61	10	98768000	34272000	32663000	31834000				219	35622;35623;38652;40631	True;True;True;True	38375;38376;41621;43736	134328;134329;134330;134331;145810;145811;145812;145813;145814;145815;154013;154014	183803;183804;183805;183806;183807;199677;199678;199679;199680;199681;199682;199683;199684;199685;211037;211038;211039	183803;183806;199683;211037
F5H8J5;F5GYW2;>Trin_293_85446_9 [1661 - 1110] (REVERSE SENSE);Q86V21-3;Q86V21;>Trin_293_85447_10 [3125 - 1110] (REVERSE SENSE);>Cuff_293_11577_3 [207 - 2222]	F5H8J5;F5GYW2;>Trin_293_85446_9 [1661 - 1110] (REVERSE SENSE);Q86V21-3;Q86V21;>Trin_293_85447_10 [3125 - 1110] (REVERSE SENSE);>Cuff_293_11577_3 [207 - 2222]	1;1;1;1;1;1;1	1;1;1;1;1;1;1	1;1;1;1;1;1;1	Acetoacetyl-CoA synthetase	AACS	>tr|F5H8J5|F5H8J5_HUMAN Acetoacetyl-CoA synthetase OS=Homo sapiens GN=AACS PE=2 SV=1;>tr|F5GYW2|F5GYW2_HUMAN Acetoacetyl-CoA synthetase OS=Homo sapiens GN=AACS PE=2 SV=1;>Trin_293_85446_9 [1661 - 1110] (REVERSE SENSE);>sp|Q86V21-3|AACS_HUMAN Isoform 3 o	7	1	1	1	17.3	17.3	17.3	10.7	104	104;184;184;270;672;672;672	3.0002e-06	NaN	NaN	NaN	1	NaN	NaN	NaN	1	NaN	NaN	NaN	1	13085000	5059700	4156800	3868200				220	3783	TRUE	4051	14927	20242	20242
Q8WU79-3;>Cuff_293_1162_1 [229 - 1275];Q8WU79-2;>Cuff_293_1160_1 [64 - 1260];>Cuff_293_1161_1 [73 - 1344];Q8WU79;>Trin_293_60421_3 [2523 - 1237] (REVERSE SENSE);>Cuff_293_1159_1 [416 - 1702]	Q8WU79-3;>Cuff_293_1162_1 [229 - 1275];Q8WU79-2;>Cuff_293_1160_1 [64 - 1260];>Cuff_293_1161_1 [73 - 1344];Q8WU79;>Trin_293_60421_3 [2523 - 1237] (REVERSE SENSE);>Cuff_293_1159_1 [416 - 1702]	3;3;3;3;3;3;3;3	3;3;3;3;3;3;3;3	3;3;3;3;3;3;3;3	Stromal membrane-associated protein 2	SMAP2	>sp|Q8WU79-3|SMAP2_HUMAN Isoform 3 of Stromal membrane-associated protein 2 OS=Homo sapiens GN=SMAP2;>Cuff_293_1162_1 [229 - 1275];>sp|Q8WU79-2|SMAP2_HUMAN Isoform 2 of Stromal membrane-associated protein 2 OS=Homo sapiens GN=SMAP2;>Cuff_293_1160_1 [64 - 1	8	3	3	3	13.5	13.5	13.5	37.697	349	349;349;399;399;424;429;429;429	7.3239e-12	0.73499	0.87197	1.5551	4	0.35355	0.50788	19.101	4	0.48118	0.46032	30.996	4	71468000	27368000	28785000	15315000				221	26422;32713;35722	True;True;True	28148;35270;38479	100316;100317;123897;134678	137790;137791;169453;184273	137791;169453;184273
P62826;>Trin_293_210857_2 [2409 - 1762] (REVERSE SENSE);>Cuff_293_11599_1 [66 - 713];B5MDF5;J3KQE5;F5H018;H0YFC6;B4DV51	P62826;>Trin_293_210857_2 [2409 - 1762] (REVERSE SENSE);>Cuff_293_11599_1 [66 - 713];B5MDF5;J3KQE5;F5H018	17;17;17;17;16;15;8;8	17;17;17;17;16;15;8;8	17;17;17;17;16;15;8;8	GTP-binding nuclear protein Ran	RAN	>sp|P62826|RAN_HUMAN GTP-binding nuclear protein Ran OS=Homo sapiens GN=RAN PE=1 SV=3;>Trin_293_210857_2 [2409 - 1762] (REVERSE SENSE);>Cuff_293_11599_1 [66 - 713];>tr|B5MDF5|B5MDF5_HUMAN GTP-binding nuclear protein Ran OS=Homo sapiens GN=RAN PE=2 SV=1;	8	17	17	17	53.7	53.7	53.7	24.423	216	216;216;216;233;234;199;103;128	2.1792e-191	0.75651	0.90514	18.441	170	0.50071	0.70009	31.792	170	0.65518	0.64051	30.514	170	9237800000	3603900000	3277600000	2356300000				222	358;11537;14101;15603;15604;20361;20977;26140;28780;29644;29870;32363;34995;39215;39216;39217;44481	True;True;True;True;True;True;True;True;True;True;True;True;True;True;True;True;True	378;12284;15006;16607;16608;21691;22341;27850;31093;32032;32265;34907;37712;42226;42227;42228;47843	1265;1266;1267;1268;1269;1270;1271;1272;1273;1274;1275;1276;1277;1278;1279;1280;1281;1282;42553;42554;42555;42556;42557;42558;42559;42560;42561;42562;52916;52917;52918;52919;52920;52921;52922;52923;52924;52925;52926;52927;58923;58924;77457;77458;77459;79525;79526;79527;79528;79529;79530;79531;79532;79533;79534;79535;79536;79537;79538;79539;79540;79541;79542;79543;79544;79545;79546;79547;79548;992…	1715;1716;1717;1718;1719;1720;1721;1722;1723;1724;1725;1726;1727;1728;1729;1730;1731;1732;1733;1734;1735;57660;57661;57662;57663;57664;57665;57666;57667;57668;57669;57670;57671;57672;57673;57674;71711;71712;71713;71714;71715;71716;71717;71718;71719;71720;71721;71722;71723;71724;71725;71726;71727;71728;71729;71730;71731;71732;71733;71734;71735;71736;71737;80004;80005;80006;106641;106642;106643;106…	1723;57663;71724;80004;80005;106641;110054;136380;150415;155150;156040;167658;180765;203000;203014;203032;230458
Q9Y606;>Trin_293_112996_9 [1563 - 283] (REVERSE SENSE);>Cuff_293_11608_3 [456 - 1736];F5H1S9;Q9Y606-2;>Trin_293_112997_8 [1479 - 283] (REVERSE SENSE);>Cuff_293_11606_4 [192 - 1388],Cuff_293_11607_4 [163 - 1359];G8JLB3;>Trin_293_112994_6 [971 - 321] (REVERSE SENSE);F5GY32;>Trin_293_112993_5 [887 - 321] (REVERSE SENSE);F5H168;F5H1B2;F5GXL3;>Trin_293_112998_6 [906 - 475] (REVERSE SENSE);F8W9U5	Q9Y606;>Trin_293_112996_9 [1563 - 283] (REVERSE SENSE);>Cuff_293_11608_3 [456 - 1736];F5H1S9;Q9Y606-2;>Trin_293_112997_8 [1479 - 283] (REVERSE SENSE);>Cuff_293_11606_4 [192 - 1388],Cuff_293_11607_4 [163 - 1359];G8JLB3	12;12;12;11;11;11;11;10;5;4;4;2;2;2;1;1	12;12;12;11;11;11;11;10;5;4;4;2;2;2;1;1	12;12;12;11;11;11;11;10;5;4;4;2;2;2;1;1	tRNA pseudouridine synthase A, mitochondrial;tRNA pseudouridine synthase	PUS1	>sp|Q9Y606|TRUA_HUMAN tRNA pseudouridine synthase A, mitochondrial OS=Homo sapiens GN=PUS1 PE=1 SV=3;>Trin_293_112996_9 [1563 - 283] (REVERSE SENSE);>Cuff_293_11608_3 [456 - 1736];>tr|F5H1S9|F5H1S9_HUMAN tRNA pseudouridine synthase OS=Homo sapiens GN=PU	16	12	12	12	30.9	30.9	30.9	47.47	427	427;427;427;374;399;399;399;384;217;154;189;134;184;200;144;156	4.3827e-60	0.847	0.9978	21.235	40	0.98479	1.0287	26.112	40	1.1024	0.9632	21.808	40	886340000	323410000	266300000	296630000				223	2304;2827;8087;10870;14821;14940;25292;36576;37164;38770;41424;42454	True;True;True;True;True;True;True;True;True;True;True;True	2452;3030;8604;11559;15777;15906;26954;39387;40017;41750;44603;45687	9011;11081;11082;11083;11084;11085;11086;11087;30372;30373;30374;30375;40267;40268;55558;55559;56093;56094;56095;56096;95941;95942;95943;95944;95945;95946;137800;140157;140158;140159;140160;140161;140162;140163;140164;140165;146372;156982;156983;160831;160832;160833	12178;14980;14981;14982;14983;14984;14985;14986;41134;41135;41136;41137;54505;54506;54507;54508;75287;75288;76024;76025;76026;76027;131986;131987;131988;131989;131990;131991;188672;191993;191994;191995;191996;191997;191998;191999;192000;192001;192002;200511;200512;200513;214980;214981;220212;220213;220214;220215;220216	12178;14986;41135;54506;75288;76024;131988;188672;192001;200511;214981;220213
>Trin_293_144461_14 [6658 - 2] (REVERSE SENSE),Trin_293_144493_14 [6658 - 2] (REVERSE SENSE);>Trin_293_144484_14 [6757 - 2] (REVERSE SENSE),Trin_293_144485_14 [6757 - 2] (REVERSE SENSE);Q96L91-3;Q96L91-5;Q96L91-2;>Cuff_293_11609_5 [153 - 9521];Q96L91;Q96L91-4	>Trin_293_144461_14 [6658 - 2] (REVERSE SENSE),Trin_293_144493_14 [6658 - 2] (REVERSE SENSE);>Trin_293_144484_14 [6757 - 2] (REVERSE SENSE),Trin_293_144485_14 [6757 - 2] (REVERSE SENSE);Q96L91-3;Q96L91-5;Q96L91-2;>Cuff_293_11609_5 [153 - 9521];Q96L91;Q96L91-4	3;3;3;3;3;3;3;2	3;3;3;3;3;3;3;2	3;3;3;3;3;3;3;2	E1A-binding protein p400	EP400	>Trin_293_144461_14 [6658 - 2] (REVERSE SENSE),Trin_293_144493_14 [6658 - 2] (REVERSE SENSE);>Trin_293_144484_14 [6757 - 2] (REVERSE SENSE),Trin_293_144485_14 [6757 - 2] (REVERSE SENSE);>sp|Q96L91-3|EP400_HUMAN Isoform 3 of E1A-binding protein	8	3	3	3	1.9	1.9	1.9	244.11	2219	2219;2252;3086;3122;3123;3123;3159;3042	1.5354e-08	0.80596	0.942	3.8676	4	0.8635	1.0341	22.303	4	1.0692	1.1036	22.345	4	16935000	7094700	4889600	4950800				224	26;16271;36291	True;True;True	27;17326;39089	67;61629;61630;136811	83;83822;83823;187206	83;83823;187206
>Trin_293_132142_7 [2373 - 412] (REVERSE SENSE);Q8N8A6;>Cuff_293_11612_3 [40 - 2037];>Trin_293_132141_7 [3686 - 3147] (REVERSE SENSE),Trin_293_132155_7 [3737 - 3198] (REVERSE SENSE),Trin_293_132156_6 [3432 - 2893] (REVERSE SENSE),Trin_293_132157_7 [3604 - 3065] (REVERSE SENSE),Trin_293_132159_6 [3361 - 2822] (REVERSE SENSE),Trin_293_132167_6 [3351 - 2812] (REVERSE SENSE),Trin_293_132173_5 [3189 -…	>Trin_293_132142_7 [2373 - 412] (REVERSE SENSE);Q8N8A6;>Cuff_293_11612_3 [40 - 2037];>Trin_293_132141_7 [3686 - 3147] (REVERSE SENSE),Trin_293_132155_7 [3737 - 3198] (REVERSE SENSE),Trin_293_132156_6 [3432 - 2893] (REVERSE SENSE),Trin_293_132157_7 [3604 - 3065] (REVERSE SENSE),Trin_293_132159_6 [3361 - 2822] (REVERSE SENSE),Trin_293_132167_6 [3351 - 2812] (REVERSE SENSE),Trin_293_132173_5 [3189 -…	2;2;2;1;1	2;2;2;1;1	2;2;2;1;1	ATP-dependent RNA helicase DDX51	DDX51	>Trin_293_132142_7 [2373 - 412] (REVERSE SENSE);>sp|Q8N8A6|DDX51_HUMAN ATP-dependent RNA helicase DDX51 OS=Homo sapiens GN=DDX51 PE=1 SV=3;>Cuff_293_11612_3 [40 - 2037];>Trin_293_132141_7 [3686 - 3147] (REVERSE SENSE),Trin_293_132155_7 [3737 - 319	5	2	2	2	5	5	5	71.385	654	654;666;666;180;320	0.00029838	0.83756	0.99572	3.7225	2	0.89887	1.0741	5.358	2	1.0732	1.0476	5.5203	2	33948000	11311000	11237000	11400000				225	9321;25987	True;True	9920;27693	34641;98598	46992;135523	46992;135523
Q9BVI4;>Trin_293_211671_1 [81 - 1628];>Cuff_293_11613_1 [42 - 1589];F5H303;F5H5K6	Q9BVI4;>Trin_293_211671_1 [81 - 1628];>Cuff_293_11613_1 [42 - 1589]	17;17;17;7;3	17;17;17;7;3	17;17;17;7;3	Nucleolar complex protein 4 homolog	NOC4L	>sp|Q9BVI4|NOC4L_HUMAN Nucleolar complex protein 4 homolog OS=Homo sapiens GN=NOC4L PE=1 SV=1;>Trin_293_211671_1 [81 - 1628];>Cuff_293_11613_1 [42 - 1589]	5	17	17	17	39.9	39.9	39.9	58.467	516	516;516;516;270;131	6.869e-93	0.89592	1.0484	25.598	52	1.0134	1.0727	34.602	52	1.1736	1.0531	19.526	52	1846800000	619530000	579950000	647300000				226	905;2160;8633;12136;15462;15668;19782;20310;22150;22446;26291;26450;26873;32233;32488;39764;41023	True;True;True;True;True;True;True;True;True;True;True;True;True;True;True;True;True	956;2303;9184;12919;16459;16685;21079;21632;23599;23909;28013;28176;28717;34771;35035;42808;42809;44155	3406;8453;8454;8455;8456;8457;32358;32359;44732;44733;58307;59196;59197;59198;59199;75433;75434;77321;83896;83897;83898;83899;85194;85195;85196;85197;85198;99925;99926;99927;99928;99929;99930;99931;100402;101943;101944;121954;121955;121956;123125;123126;150515;150516;150517;150518;155493;155494;155495;155496;155497;155498	4602;11451;11452;11453;11454;11455;43955;43956;43957;60539;60540;79144;80408;80409;80410;80411;103335;103336;106423;106424;106425;106426;115839;115840;115841;115842;117549;117550;117551;117552;117553;117554;117555;137276;137277;137278;137279;137280;137281;137282;137283;137284;137896;137897;139967;139968;166826;166827;166828;166829;166830;168400;168401;206187;206188;206189;206190;206191;206192;206…	4602;11452;43957;60540;79144;80411;103335;106423;115842;117553;137278;137897;139967;166826;168400;206187;212922	208	255
F5H1D6;Q07864;>Trin_293_110792_6 [1106 - 7963],Trin_293_110806_7 [1389 - 8246];>Cuff_293_11626_6 [45 - 6902];E7ETS8;>Trin_293_110795_8 [3698 - 8623],Trin_293_110796_8 [3394 - 8319],Trin_293_110801_8 [3651 - 8576],Trin_293_110802_8 [3441 - 8366];>Trin_293_110789_8 [3323 - 8293],Trin_293_110790_8 [3533 - 8503],Trin_293_110793_8 [3580 - 8550],Trin_293_110803_7 [3250 - 8220],Trin_293_110805_7 [3297 -…	F5H1D6;Q07864;>Trin_293_110792_6 [1106 - 7963],Trin_293_110806_7 [1389 - 8246];>Cuff_293_11626_6 [45 - 6902];E7ETS8;>Trin_293_110795_8 [3698 - 8623],Trin_293_110796_8 [3394 - 8319],Trin_293_110801_8 [3651 - 8576],Trin_293_110802_8 [3441 - 8366];>Trin_293_110789_8 [3323 - 8293],Trin_293_110790_8 [3533 - 8503],Trin_293_110793_8 [3580 - 8550],Trin_293_110803_7 [3250 - 8220],Trin_293_110805_7 [3297 -…	11;11;11;11;11;9;9;8;7;6;6;6;6;3;2;1;1;1;1;1	11;11;11;11;11;9;9;8;7;6;6;6;6;3;2;1;1;1;1;1	11;11;11;11;11;9;9;8;7;6;6;6;6;3;2;1;1;1;1;1	DNA polymerase;DNA polymerase epsilon catalytic subunit A	POLE	>tr|F5H1D6|F5H1D6_HUMAN DNA polymerase OS=Homo sapiens GN=POLE PE=2 SV=1;>sp|Q07864|DPOE1_HUMAN DNA polymerase epsilon catalytic subunit A OS=Homo sapiens GN=POLE PE=1 SV=5;>Trin_293_110792_6 [1106 - 7963],Trin_293_110806_7 [1389 - 8246];>Cuff_293_11	20	11	11	11	6	6	6	258.35	2259	2259;2286;2286;2286;2297;1642;1657;1818;1164;1148;1163;1174;1189;496;678;180;307;577;578;608	9.3101e-66	0.8911	0.9974	9.7958	21	0.73569	0.8	15.934	21	0.81788	0.81353	15.034	21	228500000	79416000	77866000	71213000				227	320;1787;2177;6737;16828;26324;27345;32867;35177;38923;39463	True;True;True;True;True;True;True;True;True;True;True	339;340;1906;2320;7185;17913;28046;29415;35429;37904;41919;42481	1146;1147;1148;1149;7008;7009;8529;8530;8531;25645;63783;100027;100028;103828;103829;124360;124361;132737;147008;147009;149171	1548;1549;1550;1551;9488;9489;11562;11563;11564;34835;86741;86742;137420;137421;142532;142533;170047;170048;181613;201405;201406;201407;201408;204288	1550;9488;11562;34835;86742;137420;142532;170048;181613;201407;204288	209	997
Q9NR77;>Trin_293_110788_30 [1033 - 449] (REVERSE SENSE),Trin_293_110789_29 [1033 - 449] (REVERSE SENSE),Trin_293_110790_29 [1033 - 449] (REVERSE SENSE),Trin_293_110791_30 [1033 - 449] (REVERSE SENSE),Trin_293_110793_28 [1033 - 449] (REVERSE SENSE),Trin_293_110794_30 [1033 - 449] (REVERSE SENSE),Trin_293_110795_28 [1033 - 449] (REVERSE SENSE),Trin_293_110796_29 [1033 - 449] (REVERSE SENSE),Trin_29…	Q9NR77;>Trin_293_110788_30 [1033 - 449] (REVERSE SENSE),Trin_293_110789_29 [1033 - 449] (REVERSE SENSE),Trin_293_110790_29 [1033 - 449] (REVERSE SENSE),Trin_293_110791_30 [1033 - 449] (REVERSE SENSE),Trin_293_110793_28 [1033 - 449] (REVERSE SENSE),Trin_293_110794_30 [1033 - 449] (REVERSE SENSE),Trin_293_110795_28 [1033 - 449] (REVERSE SENSE),Trin_293_110796_29 [1033 - 449] (REVERSE SENSE),Trin_29…	2;2;2;1;1;1	2;2;2;1;1;1	2;2;2;1;1;1	Peroxisomal membrane protein 2	PXMP2	>sp|Q9NR77|PXMP2_HUMAN Peroxisomal membrane protein 2 OS=Homo sapiens GN=PXMP2 PE=1 SV=3;>Trin_293_110788_30 [1033 - 449] (REVERSE SENSE),Trin_293_110789_29 [1033 - 449] (REVERSE SENSE),Trin_293_110790_29 [1033 - 449] (REVERSE SENSE),Trin_293_1	6	2	2	2	9.2	9.2	9.2	22.252	195	195;195;195;160;160;191	1.1845e-05	0.82099	0.98672	14.048	3	0.88185	1.384	22.381	3	1.1318	1.5429	6.5777	3	30952000	11041000	9366200	10544000				228	777;13051	True;True	821;13894	2931;2932;48728	3952;3953;66090	3953;66090
Q96HS1;>Cuff_293_11629_1 [71 - 937];>Trin_293_88672_4 [1534 - 671] (REVERSE SENSE);>Cuff_293_11630_1 [71 - 934];Q96HS1-2;>Cuff_293_11628_1 [71 - 835];F5GXG4;>Trin_293_224369_5 [1806 - 2345]	Q96HS1;>Cuff_293_11629_1 [71 - 937];>Trin_293_88672_4 [1534 - 671] (REVERSE SENSE);>Cuff_293_11630_1 [71 - 934];Q96HS1-2;>Cuff_293_11628_1 [71 - 835]	18;18;17;17;16;16;6;1	18;18;17;17;16;16;6;1	18;18;17;17;16;16;6;1	Serine/threonine-protein phosphatase PGAM5, mitochondrial	PGAM5	>sp|Q96HS1|PGAM5_HUMAN Serine/threonine-protein phosphatase PGAM5, mitochondrial OS=Homo sapiens GN=PGAM5 PE=1 SV=2;>Cuff_293_11629_1 [71 - 937];>Trin_293_88672_4 [1534 - 671] (REVERSE SENSE);>Cuff_293_11630_1 [71 - 934];>sp|Q96HS1-2|PGAM5_HUMAN Isoform	8	18	18	18	59.2	59.2	59.2	32.004	289	289;289;288;288;255;255;140;180	4.8331e-214	0.80159	0.95953	22.701	115	0.9779	1.4075	32.927	115	1.2001	1.1318	25.761	115	4088400000	1424900000	1200400000	1463100000				229	586;1308;1684;2415;7984;9384;15886;15887;21383;29555;29556;29799;29896;29897;30388;32232;32617;37465	True;True;True;True;True;True;True;True;True;True;True;True;True;True;True;True;True;True	619;1385;1793;2577;8498;9984;16917;16918;22783;31936;31937;32193;32291;32292;32817;34770;35167;40332;40333	2176;2177;2178;2179;2180;2181;2182;2183;4969;4970;4971;4972;4973;4974;4975;4976;4977;4978;4979;4980;6551;6552;6553;6554;6555;6556;6557;6558;6559;9419;9420;9421;9422;9423;9424;9425;9426;9427;9428;9429;9430;30025;30026;30027;30028;34784;34785;34786;34787;34788;60138;60139;60140;60141;60142;60143;60144;60145;60146;60147;60148;60149;60150;60151;60152;60153;60154;60155;60156;60157;81071;81072;81073;11…	2906;2907;2908;2909;2910;2911;2912;2913;2914;2915;2916;6656;6657;6658;6659;6660;6661;6662;6663;6664;6665;6666;6667;6668;8880;8881;8882;8883;8884;8885;8886;8887;8888;12799;12800;12801;12802;12803;12804;12805;12806;12807;12808;12809;12810;12811;12812;12813;12814;40687;40688;40689;40690;40691;40692;47176;47177;47178;47179;47180;81731;81732;81733;81734;81735;81736;81737;81738;81739;81740;81741;81742;…	2909;6667;8886;12802;40690;47178;81732;81747;112168;154747;154754;155837;156136;156139;158368;166820;168944;193589	210	281
F5H417;Q86XL3-2;>Trin_293_92840_1 [44 - 2236];F5H2H5;Q86XL3;>Cuff_293_11631_2 [68 - 2881]	F5H417;Q86XL3-2;>Trin_293_92840_1 [44 - 2236];F5H2H5;Q86XL3;>Cuff_293_11631_2 [68 - 2881]	1;1;1;1;1;1	1;1;1;1;1;1	1;1;1;1;1;1	Ankyrin repeat and LEM domain-containing protein 2	ANKLE2	>tr|F5H417|F5H417_HUMAN Ankyrin repeat and LEM domain-containing protein 2 (Fragment) OS=Homo sapiens GN=ANKLE2 PE=2 SV=1;>sp|Q86XL3-2|ANKL2_HUMAN Isoform 2 of Ankyrin repeat and LEM domain-containing protein 2 OS=Homo sapiens GN=ANKLE2;>Trin_293_92840_	6	1	1	1	7.2	7.2	7.2	28.786	251	251;648;731;876;938;938	0.00012599	NaN	NaN	NaN	1	NaN	NaN	NaN	1	NaN	NaN	NaN	1	21986000	5946800	8019500	8019500				230	10867	TRUE	11556	40259	54494	54494
Q08378-2;>Trin_293_118351_8 [4935 - 562] (REVERSE SENSE),Trin_293_118355_8 [4935 - 562] (REVERSE SENSE);Q08378;>Trin_293_118350_8 [5055 - 562] (REVERSE SENSE),Trin_293_118357_8 [5055 - 562] (REVERSE SENSE);>Cuff_293_11632_4 [560 - 5053];Q08378-4;>Cuff_293_11633_4 [560 - 3961],Cuff_293_11634_3 [222 - 3623]	Q08378-2;>Trin_293_118351_8 [4935 - 562] (REVERSE SENSE),Trin_293_118355_8 [4935 - 562] (REVERSE SENSE);Q08378;>Trin_293_118350_8 [5055 - 562] (REVERSE SENSE),Trin_293_118357_8 [5055 - 562] (REVERSE SENSE);>Cuff_293_11632_4 [560 - 5053];Q08378-4;>Cuff_293_11633_4 [560 - 3961],Cuff_293_11634_3 [222 - 3623]	6;6;6;6;6;5;5	6;6;6;6;6;5;5	6;6;6;6;6;5;5	Golgin subfamily A member 3	GOLGA3	>sp|Q08378-2|GOGA3_HUMAN Isoform 2 of Golgin subfamily A member 3 OS=Homo sapiens GN=GOLGA3;>Trin_293_118351_8 [4935 - 562] (REVERSE SENSE),Trin_293_118355_8 [4935 - 562] (REVERSE SENSE);>sp|Q08378|GOGA3_HUMAN Golgin subfamily A member 3 OS=Homo sapi	7	6	6	6	6	6	6	155.68	1390	1390;1458;1498;1498;1498;1134;1134	1.5039e-41	0.86054	0.97095	14.297	11	0.73685	0.84423	30.616	11	0.82911	0.85625	22.945	11	69014000	24552000	26583000	17878000				231	3386;8715;18283;24816;31229;33942	True;True;True;True;True;True	3624;9272;19482;26447;33702;36578	13282;13283;13284;32644;32645;69762;94100;94101;118551;118552;128148	17944;17945;17946;44348;44349;95145;129621;129622;162438;162439;175259	17945;44348;95145;129621;162438;175259
>Trin_293_73611_1 [307 - 2787];Q99549;>Trin_293_73612_1 [307 - 2886];>Cuff_293_11680_1 [102 - 2681];Q99549-2;H0Y6J1	>Trin_293_73611_1 [307 - 2787];Q99549;>Trin_293_73612_1 [307 - 2886];>Cuff_293_11680_1 [102 - 2681];Q99549-2	4;4;4;4;4;1	4;4;4;4;4;1	4;4;4;4;4;1	M-phase phosphoprotein 8	MPHOSPH8	>Trin_293_73611_1 [307 - 2787];>sp|Q99549|MPP8_HUMAN M-phase phosphoprotein 8 OS=Homo sapiens GN=MPHOSPH8 PE=1 SV=2;>Trin_293_73612_1 [307 - 2886];>Cuff_293_11680_1 [102 - 2681];>sp|Q99549-2|MPP8_HUMAN Isoform 2 of M-phase phosphoprotein 8 OS=Homo sa	6	4	4	4	6.4	6.4	6.4	93.689	827	827;860;860;860;867;150	2.9847e-12	0.78778	0.90042	18.841	6	0.97845	1.1143	12.279	6	1.1724	1.1314	9.9294	6	99011000	32945000	30563000	35503000				232	21243;26094;31706;38935	True;True;True;True	22629;27802;34222;41931	80461;80462;80463;98971;120118;147050	111391;111392;111393;136037;164465;164466;201467	111393;136037;164466;201467
Q8WXF1;>Trin_293_108135_1 [256 - 1824];>Cuff_293_11685_1 [138 - 1706];Q8WXF1-2;>Trin_293_108136_1 [256 - 1434];>Cuff_293_11681_1 [138 - 1316],Cuff_293_11682_1 [138 - 1316],Cuff_293_11683_1 [263 - 1441],Cuff_293_11684_1 [263 - 1441]	Q8WXF1;>Trin_293_108135_1 [256 - 1824];>Cuff_293_11685_1 [138 - 1706];Q8WXF1-2;>Trin_293_108136_1 [256 - 1434];>Cuff_293_11681_1 [138 - 1316],Cuff_293_11682_1 [138 - 1316],Cuff_293_11683_1 [263 - 1441],Cuff_293_11684_1 [263 - 1441]	15;15;15;14;14;14	15;15;15;14;14;14	15;15;15;14;14;14	Paraspeckle component 1	PSPC1	>sp|Q8WXF1|PSPC1_HUMAN Paraspeckle component 1 OS=Homo sapiens GN=PSPC1 PE=1 SV=1;>Trin_293_108135_1 [256 - 1824];>Cuff_293_11685_1 [138 - 1706];>sp|Q8WXF1-2|PSPC1_HUMAN Isoform 2 of Paraspeckle component 1 OS=Homo sapiens GN=PSPC1;>Trin_293_108136_1	6	15	15	15	32.5	32.5	32.5	58.743	523	523;523;523;393;393;393	1.3356e-142	0.80043	0.91944	11.783	55	0.84337	0.86557	33.635	55	1.0594	0.9391	29.792	55	3133900000	1136700000	969140000	1028100000				233	881;4034;4337;4338;8536;10379;10406;12987;15186;22334;22335;28794;30038;31468;43460	True;True;True;True;True;True;True;True;True;True;True;True;True;True;True	930;4315;4638;4639;9076;9077;11035;11062;13822;16168;23793;23794;31107;32438;33972;46751	3313;15934;15935;15936;15937;16913;16914;16915;16916;31929;31930;31931;31932;38430;38431;38432;38433;38434;38435;38436;38551;38552;38553;38554;48517;48518;57054;57055;84692;84693;84694;84695;84696;84697;84698;84699;84700;109679;109680;109681;109682;114315;114316;119341;119342;119343;164547;164548;164549;164550;164551;164552;164553;164554;164555	4480;4481;21482;21483;21484;21485;22781;22782;22783;22784;43258;43259;43260;43261;52085;52086;52087;52088;52089;52090;52091;52234;52235;52236;52237;52238;52239;52240;65804;65805;77330;77331;116909;116910;116911;116912;116913;116914;116915;116916;116917;116918;116919;116920;116921;116922;150494;150495;150496;150497;150498;150499;150500;150501;150502;150503;156722;156723;156724;156725;163459;163460…	4480;21485;22781;22784;43259;52088;52234;65805;77330;116914;116922;150496;156722;163461;225151	211	308
>Trin_293_143412_3 [3558 - 7427],Trin_293_143415_3 [3618 - 7487],Trin_293_143418_3 [3435 - 7304],Trin_293_143419_3 [3571 - 7440],Trin_293_143421_3 [3448 - 7317],Trin_293_143433_3 [3388 - 7257],Trin_293_143436_3 [3495 - 7364],Trin_293_143439_3 [3511 - 7380];Q9UBW7;>Trin_293_143411_3 [3435 - 7565],Trin_293_143429_3 [3388 - 7518],Trin_293_143442_3 [3448 - 7578];>Cuff_293_11689_2 [299 - 4429],Cuff_29…	>Trin_293_143412_3 [3558 - 7427],Trin_293_143415_3 [3618 - 7487],Trin_293_143418_3 [3435 - 7304],Trin_293_143419_3 [3571 - 7440],Trin_293_143421_3 [3448 - 7317],Trin_293_143433_3 [3388 - 7257],Trin_293_143436_3 [3495 - 7364],Trin_293_143439_3 [3511 - 7380];Q9UBW7;>Trin_293_143411_3 [3435 - 7565],Trin_293_143429_3 [3388 - 7518],Trin_293_143442_3 [3448 - 7578];>Cuff_293_11689_2 [299 - 4429],Cuff_29…	3;3;3;3;2;1	3;3;3;3;2;1	3;3;3;3;2;1	Zinc finger MYM-type protein 2	ZMYM2	>Trin_293_143412_3 [3558 - 7427],Trin_293_143415_3 [3618 - 7487],Trin_293_143418_3 [3435 - 7304],Trin_293_143419_3 [3571 - 7440],Trin_293_143421_3 [3448 - 7317],Trin_293_143433_3 [3388 - 7257],Trin_293_143436_3 [3495 - 7364],Trin_V4_29	6	3	3	3	3.4	3.4	3.4	145.81	1290	1290;1377;1377;1377;757;462	5.5613e-19	1.2327	1.4082	42.133	3	1.0028	1.1941	20.002	3	1.417	1.4387	12.057	3	5219800	1452300	1803300	1964100				234	6300;10434;36146	True;True;True	6723;11091;38928	24118;38636;136300	32754;32755;32756;52340;186491	32755;52340;186491
Q5T6K7;E9PI99;E9PIG7;Q13952-6;>Cuff_293_1169_1 [307 - 1209],Cuff_293_1176_2 [684 - 1586];Q5T6K5;Q13952-7;>Cuff_293_1170_1 [307 - 1308];Q13952-2;>Trin_293_103261_3 [1680 - 2684];>Cuff_293_1173_1 [307 - 1311];Q13952-5;>Cuff_293_1171_1 [307 - 1368],Cuff_293_1174_2 [684 - 1745];Q13952-3;>Trin_293_103259_3 [1680 - 2996];Q13952;E9PJA8;E9PQR2;>Cuff_293_1175_2 [684 - 1571];Q13952-4;>Cuff_293_1172_1 [307 …	Q5T6K7;E9PI99;E9PIG7;Q13952-6;>Cuff_293_1169_1 [307 - 1209],Cuff_293_1176_2 [684 - 1586];Q5T6K5;Q13952-7;>Cuff_293_1170_1 [307 - 1308];Q13952-2;>Trin_293_103261_3 [1680 - 2684];>Cuff_293_1173_1 [307 - 1311];Q13952-5;>Cuff_293_1171_1 [307 - 1368],Cuff_293_1174_2 [684 - 1745];Q13952-3;>Trin_293_103259_3 [1680 - 2996];Q13952;E9PJA8;E9PQR2;>Cuff_293_1175_2 [684 - 1571];Q13952-4;>Cuff_293_1172_1 [307 …	2;2;2;2;2;2;2;2;2;2;2;2;2;2;2;2;1;1;1;1;1	2;2;2;2;2;2;2;2;2;2;2;2;2;2;2;2;1;1;1;1;1	2;2;2;2;2;2;2;2;2;2;2;2;2;2;2;2;1;1;1;1;1	Nuclear transcription factor Y subunit gamma	NFYC	>tr|Q5T6K7|Q5T6K7_HUMAN Nuclear transcription factor Y subunit gamma (Fragment) OS=Homo sapiens GN=NFYC PE=2 SV=1;>tr|E9PI99|E9PI99_HUMAN Nuclear transcription factor Y subunit gamma (Fragment) OS=Homo sapiens GN=NFYC PE=2 SV=1;>tr|E9PIG7|E9PIG7_HUMAN Nucl	21	2	2	2	15.5	15.5	15.5	14.909	129	129;141;180;301;301;313;334;334;335;335;335;354;354;439;439;458;52;60;296;297;297	6.7988e-05	0.9758	1.1486	21.068	2	0.73287	0.94194	11.306	2	0.81058	0.81743	9.4667	2	21144000	6853300	6791900	7498500				235	27084;41515	True;True	29027;44696	102863;157281	141187;141188;215356	141187;215356
>Trin_293_142997_7 [10507 - 7592] (REVERSE SENSE),Trin_293_142999_7 [10507 - 7592] (REVERSE SENSE);>Trin_293_142995_7 [10822 - 7592] (REVERSE SENSE);Q9C0E2;F2Z2X4;>Trin_293_142998_6 [11044 - 7592] (REVERSE SENSE);>Cuff_293_11705_1 [37 - 3489];>Trin_293_142993_7 [10165 - 7592] (REVERSE SENSE),Trin_293_143000_7 [10165 - 7592] (REVERSE SENSE);>Trin_293_142994_7 [10480 - 7592] (REVERSE SENSE);>Trin_2…	>Trin_293_142997_7 [10507 - 7592] (REVERSE SENSE),Trin_293_142999_7 [10507 - 7592] (REVERSE SENSE);>Trin_293_142995_7 [10822 - 7592] (REVERSE SENSE);Q9C0E2;F2Z2X4;>Trin_293_142998_6 [11044 - 7592] (REVERSE SENSE);>Cuff_293_11705_1 [37 - 3489];>Trin_293_142993_7 [10165 - 7592] (REVERSE SENSE),Trin_293_143000_7 [10165 - 7592] (REVERSE SENSE);>Trin_293_142994_7 [10480 - 7592] (REVERSE SENSE);>Trin_2…	4;4;4;4;4;4;3;3;3	4;4;4;4;4;4;3;3;3	4;4;4;4;4;4;3;3;3	Exportin-4	XPO4	>Trin_293_142997_7 [10507 - 7592] (REVERSE SENSE),Trin_293_142999_7 [10507 - 7592] (REVERSE SENSE);>Trin_293_142995_7 [10822 - 7592] (REVERSE SENSE);>sp|Q9C0E2|XPO4_HUMAN Exportin-4 OS=Homo sapiens GN=XPO4 PE=1 SV=2;>tr|F2Z2X4|F2Z2X4_HUMAN Exporti	9	4	4	4	7.2	7.2	7.2	110.42	972	972;1077;1151;1151;1151;1151;858;963;1037	1.6963e-20	0.70744	0.80003	6.7141	5	0.47022	0.57491	16.083	5	0.62126	0.63941	15.921	5	31976000	14841000	11106000	6029700				236	3007;12873;15793;31605	True;True;True;True	3226;13704;16823;34116	11795;47832;59755;59756;119808	15876;64780;81213;81214;164068	15876;64780;81213;164068
>Trin_293_33237_1 [63 - 578];>Cuff_293_11707_1 [40 - 555];O00422;H7BZW6	>Trin_293_33237_1 [63 - 578];>Cuff_293_11707_1 [40 - 555];O00422;H7BZW6	6;6;5;3	6;6;5;3	6;6;5;3	Histone deacetylase complex subunit SAP18	SAP18	>Trin_293_33237_1 [63 - 578];>Cuff_293_11707_1 [40 - 555];>sp|O00422|SAP18_HUMAN Histone deacetylase complex subunit SAP18 OS=Homo sapiens GN=SAP18 PE=1 SV=1;>tr|H7BZW6|H7BZW6_HUMAN Histone deacetylase complex subunit SAP18 (Fragment) OS=Homo sapiens GN	4	6	6	6	29.1	29.1	29.1	19.526	172	172;172;153;160	2.1522e-101	0.84349	1.0136	53.838	12	0.87164	1.3901	14.602	12	1.0369	1.3934	45.832	12	182580000	59474000	66653000	56451000				237	14553;19801;27142;36516;40397;42059	True;True;True;True;True;True	15481;15482;21099;21100;29114;29115;39325;43491;45261	54449;54450;75488;75489;75490;75491;103096;103097;103098;103099;137587;153186;159286	73768;73769;73770;73771;73772;73773;103425;103426;103427;103428;103429;103430;103431;103432;141563;141564;141565;141566;188344;209851;218126	73772;103431;141563;188344;209851;218126	212;213	1;139
Q9BQC6;>Trin_293_194898_4 [4119 - 4424],Trin_293_194900_2 [1172 - 1477],Trin_293_194902_4 [4265 - 4570],Trin_293_194906_5 [5138 - 5443],Trin_293_194907_5 [5046 - 5351],Trin_293_194909_4 [4146 - 4451],Trin_293_194913_4 [4238 - 4543],Trin_293_194916_5 [5019 - 5324],Trin_293_194920_5 [5165 - 5470];>Cuff_293_11710_2 [491 - 796]	Q9BQC6;>Trin_293_194898_4 [4119 - 4424],Trin_293_194900_2 [1172 - 1477],Trin_293_194902_4 [4265 - 4570],Trin_293_194906_5 [5138 - 5443],Trin_293_194907_5 [5046 - 5351],Trin_293_194909_4 [4146 - 4451],Trin_293_194913_4 [4238 - 4543],Trin_293_194916_5 [5019 - 5324],Trin_293_194920_5 [5165 - 5470];>Cuff_293_11710_2 [491 - 796]	1;1;1	1;1;1	1;1;1	Ribosomal protein 63, mitochondrial	MRP63	>sp|Q9BQC6|RT63_HUMAN Ribosomal protein 63, mitochondrial OS=Homo sapiens GN=MRP63 PE=1 SV=1;>Trin_293_194898_4 [4119 - 4424],Trin_293_194900_2 [1172 - 1477],Trin_293_194902_4 [4265 - 4570],Trin_293_194906_5 [5138 - 5443],Trin_293_194907_5 [	3	1	1	1	12.7	12.7	12.7	12.266	102	102;102;102	6.2094e-15	1.5649	1.8876	102.7	2	0.99016	1.3604	6.8099	2	1.018	0.91459	20.598	2	26884000	7985600	9373400	9525500				238	10974	TRUE	11671	40663;40664	55038;55039;55040;55041	55038
Q99797;>Trin_293_151182_7 [2309 - 171] (REVERSE SENSE);>Cuff_293_11725_2 [129 - 2267]	Q99797;>Trin_293_151182_7 [2309 - 171] (REVERSE SENSE);>Cuff_293_11725_2 [129 - 2267]	8;8;8	8;8;8	8;8;8	Mitochondrial intermediate peptidase	MIPEP	>sp|Q99797|MIPEP_HUMAN Mitochondrial intermediate peptidase OS=Homo sapiens GN=MIPEP PE=1 SV=2;>Trin_293_151182_7 [2309 - 171] (REVERSE SENSE);>Cuff_293_11725_2 [129 - 2267]	3	8	8	8	16	16	16	80.64	713	713;713;713	7.6326e-45	0.72015	0.83639	19.429	11	0.8377	1.0601	21.893	11	1.1587	1.1025	16.954	11	221670000	79326000	68680000	73664000				239	671;12223;13662;15546;16095;16810;24512;28148	True;True;True;True;True;True;True;True	709;13008;14538;16547;17141;17893;26132;30412	2524;45109;45110;51153;58632;61002;63738;93131;107273;107274;107275	3406;61032;61033;69356;79566;82973;82974;86689;128328;147195;147196;147197	3406;61033;69356;79566;82973;86689;128328;147196
Q9H361;>Cuff_293_11745_1 [62 - 1954];H0YC10;>Cuff_293_43666_7 [10015 - 10452],Cuff_293_43667_7 [10077 - 10514];E5RGC4;E5RFD8;>Trin_293_212388_4 [477 - 235] (REVERSE SENSE);>Cuff_293_24823_1 [917 - 1723]	Q9H361;>Cuff_293_11745_1 [62 - 1954]	18;18;3;2;1;1;1;1	1;1;0;0;0;0;0;0	1;1;0;0;0;0;0;0	Polyadenylate-binding protein 3	PABPC3	>sp|Q9H361|PABP3_HUMAN Polyadenylate-binding protein 3 OS=Homo sapiens GN=PABPC3 PE=1 SV=2;>Cuff_293_11745_1 [62 - 1954]	8	18	1	1	23	1.4	1.4	70.03	631	631;631;42;146;43;61;81;269	2.3897e-226	0.87553	1.0092	1.3892	2	0.76206	0.7721	3.6383	2	0.86341	0.76239	5.9965	2	94551000	37148000	30748000	26655000	+			240	3926;10877;11853;12884;12891;12892;18934;22250;28090;28091;28092;28550;28551;29965;33977;34331;34379;39301	False;False;False;False;False;False;False;False;False;False;False;False;False;False;True;False;False;False	4204;11566;12623;13716;13723;13724;20175;23703;30349;30350;30351;30352;30353;30846;30847;32361;36617;36992;37046;42314	15464;40292;40293;40294;43723;43724;43725;43726;43727;43728;43729;43730;47905;47906;47907;47908;47909;47910;47970;47971;47972;47973;47974;47975;47976;47977;47978;47979;47980;47981;47982;47983;72436;72437;72438;72439;72440;72441;72442;72443;72444;72445;72446;72447;72448;72449;72450;72451;84290;84291;84292;106976;106977;106978;106979;106980;106981;106982;106983;106984;106985;106986;106987;106988;10…	20941;54542;54543;54544;59173;59174;59175;59176;59177;59178;59179;59180;64891;64892;64893;64894;64895;64896;64897;64898;64899;64900;64901;64902;64996;64997;64998;64999;65000;65001;65002;65003;65004;65005;65006;65007;65008;65009;65010;65011;98762;98763;98764;98765;98766;98767;98768;98769;98770;98771;98772;98773;98774;98775;98776;98777;116356;116357;116358;146760;146761;146762;146763;146764;146765;…	20941;54543;59175;64894;65001;65011;98767;116356;146760;146770;146778;149193;149202;156385;175389;177399;177671;203459	214	202
Q5JRG1;Q9BVL2-2;>Trin_293_84345_1 [1447 - 2901];H7BYF2;>Trin_293_84346_2 [1447 - 3144];Q9BVL2-3;>Cuff_293_11749_2 [247 - 2007];Q9BVL2;>Trin_293_84344_2 [1447 - 3243];>Cuff_293_11750_2 [247 - 2043]	Q5JRG1;Q9BVL2-2;>Trin_293_84345_1 [1447 - 2901];H7BYF2;>Trin_293_84346_2 [1447 - 3144];Q9BVL2-3;>Cuff_293_11749_2 [247 - 2007];Q9BVL2;>Trin_293_84344_2 [1447 - 3243];>Cuff_293_11750_2 [247 - 2043]	8;8;8;8;8;8;8;8;8;8	8;8;8;8;8;8;8;8;8;8	8;8;8;8;8;8;8;8;8;8	Nucleoporin p58/p45	NUPL1	>tr|Q5JRG1|Q5JRG1_HUMAN Nucleoporin p58/p45 (Fragment) OS=Homo sapiens GN=NUPL1 PE=2 SV=1;>sp|Q9BVL2-2|NUPL1_HUMAN Isoform 2 of Nucleoporin p58/p45 OS=Homo sapiens GN=NUPL1;>Trin_293_84345_1 [1447 - 2901];>tr|H7BYF2|H7BYF2_HUMAN Nucleoporin p58/p45 (Fra	10	8	8	8	29.4	29.4	29.4	49.095	463	463;485;485;510;566;587;587;599;599;599	1.7877e-74	0.83556	0.96246	16.951	22	0.9969	1.1693	27.309	22	1.1749	1.1196	17.154	21	586990000	196050000	190800000	200140000				241	2264;17957;19251;23312;26922;31135;31501;37950	True;True;True;True;True;True;True;True	2411;19107;20514;24831;28786;33606;34005;40873	8834;8835;68490;68491;68492;68493;68494;73630;73631;73632;73633;88628;102115;102116;102117;102118;118273;119418;143113;143114;143115;143116	11939;11940;11941;11942;11943;93384;93385;93386;93387;93388;93389;100375;100376;100377;100378;100379;100380;100381;100382;100383;100384;100385;122261;122262;140234;140235;140236;140237;162090;163564;196114;196115;196116;196117	11941;93387;100384;122261;140235;162090;163564;196114
>Trin_293_84345_6 [2930 - 2706] (REVERSE SENSE);>Trin_293_84346_3 [3026 - 2706] (REVERSE SENSE);>Trin_293_84344_3 [3125 - 2706] (REVERSE SENSE);>Cuff_293_11749_3 [1889 - 1470] (REVERSE SENSE),Cuff_293_11750_3 [1925 - 1506] (REVERSE SENSE)	>Trin_293_84345_6 [2930 - 2706] (REVERSE SENSE);>Trin_293_84346_3 [3026 - 2706] (REVERSE SENSE);>Trin_293_84344_3 [3125 - 2706] (REVERSE SENSE);>Cuff_293_11749_3 [1889 - 1470] (REVERSE SENSE),Cuff_293_11750_3 [1925 - 1506] (REVERSE SENSE)	1;1;1;1	1;1;1;1	1;1;1;1			>Trin_293_84345_6 [2930 - 2706] (REVERSE SENSE);>Trin_293_84346_3 [3026 - 2706] (REVERSE SENSE);>Trin_293_84344_3 [3125 - 2706] (REVERSE SENSE);>Cuff_293_11749_3 [1889 - 1470] (REVERSE SENSE),Cuff_293_11750_3 [1925 - 1506] (REVERSE SENSE)	4	1	1	1	14.7	14.7	14.7	7.7352	75	75;107;140;140	0.0019252	NaN	NaN	NaN	1	NaN	NaN	NaN	1	NaN	NaN	NaN	1	58551000	22876000	23227000	12448000				242	26248	TRUE	27964	99737	137023	137023
P46778;>Trin_293_193988_3 [529 - 50] (REVERSE SENSE);>Cuff_293_11760_1 [44 - 523],Cuff_293_11761_1 [43 - 522];M0R181;G3V1B3	P46778;>Trin_293_193988_3 [529 - 50] (REVERSE SENSE);>Cuff_293_11760_1 [44 - 523],Cuff_293_11761_1 [43 - 522];M0R181;G3V1B3	11;11;11;8;7	11;11;11;8;7	11;11;11;8;7	60S ribosomal protein L21	RPL21	>sp|P46778|RL21_HUMAN 60S ribosomal protein L21 OS=Homo sapiens GN=RPL21 PE=1 SV=2;>Trin_293_193988_3 [529 - 50] (REVERSE SENSE);>Cuff_293_11760_1 [44 - 523],Cuff_293_11761_1 [43 - 522];>tr|M0R181|M0R181_HUMAN 60S ribosomal protein L21 (Fragment) OS=Hom	5	11	11	11	45	45	45	18.565	160	160;160;160;122;87	1.5026e-82	0.89068	1.0549	15.395	50	0.6609	1.0208	31.225	50	0.7395	0.84206	24.987	50	2801900000	920700000	1006600000	874590000				243	8526;12598;12599;14672;15356;19711;19712;19845;37762;42542;42543	True;True;True;True;True;True;True;True;True;True;True	9065;13413;13414;15606;16346;16347;21002;21003;21147;40668;40669;45778;45779	31900;31901;31902;46664;46665;46666;46667;54934;57826;57827;57828;57829;57830;75232;75233;75234;75235;75236;75658;75659;75660;142338;142339;142340;142341;142342;142343;142344;142345;142346;142347;142348;161123;161124;161125;161126;161127;161128;161129;161130;161131;161132;161133;161134;161135;161136;161137;161138;161139;161140;161141	43203;43204;43205;43206;43207;63061;63062;63063;63064;63065;74393;78412;78413;78414;78415;78416;102994;102995;102996;102997;102998;102999;103000;103727;103728;103729;103730;195048;195049;195050;195051;195052;195053;195054;195055;195056;195057;195058;195059;195060;195061;195062;195063;195064;195065;195066;195067;195068;195069;195070;195071;195072;220571;220572;220573;220574;220575;220576;220577;22…	43206;63061;63065;74393;78413;102997;103000;103730;195061;220588;220603	215;216;217	31;45;159
Q9H2K0;>Trin_293_33071_2 [2175 - 1342] (REVERSE SENSE);>Cuff_293_11766_1 [197 - 1030],Cuff_293_11767_1 [127 - 960],Cuff_293_11768_1 [226 - 1059],Cuff_293_11769_1 [165 - 998]	Q9H2K0;>Trin_293_33071_2 [2175 - 1342] (REVERSE SENSE);>Cuff_293_11766_1 [197 - 1030],Cuff_293_11767_1 [127 - 960],Cuff_293_11768_1 [226 - 1059],Cuff_293_11769_1 [165 - 998]	2;2;2	2;2;2	2;2;2	Translation initiation factor IF-3, mitochondrial	MTIF3	>sp|Q9H2K0|IF3M_HUMAN Translation initiation factor IF-3, mitochondrial OS=Homo sapiens GN=MTIF3 PE=1 SV=4;>Trin_293_33071_2 [2175 - 1342] (REVERSE SENSE);>Cuff_293_11766_1 [197 - 1030],Cuff_293_11767_1 [127 - 960],Cuff_293_11768_1 [226 - 1059],Cuff_293	3	2	2	2	8.6	8.6	8.6	31.725	278	278;278;278	6.1151e-33	0.937	1.1094	3.9551	2	1.0947	1.3711	8.8668	2	1.144	1.0709	7.3513	2	14314000	5291400	4384400	4638200				244	8822;40221	True;True	9383;43294	33004;152557	44833;208954	44833;208954
Q9Y2S0;>Trin_293_102921_4 [607 - 209] (REVERSE SENSE),Trin_293_102923_4 [607 - 209] (REVERSE SENSE),Trin_293_102925_4 [607 - 209] (REVERSE SENSE);>Cuff_293_11772_2 [206 - 604]	Q9Y2S0;>Trin_293_102921_4 [607 - 209] (REVERSE SENSE),Trin_293_102923_4 [607 - 209] (REVERSE SENSE),Trin_293_102925_4 [607 - 209] (REVERSE SENSE);>Cuff_293_11772_2 [206 - 604]	1;1;1	1;1;1	1;1;1	DNA-directed RNA polymerases I and III subunit RPAC2	POLR1D	>sp|Q9Y2S0|RPAC2_HUMAN DNA-directed RNA polymerases I and III subunit RPAC2 OS=Homo sapiens GN=POLR1D PE=1 SV=1;>Trin_293_102921_4 [607 - 209] (REVERSE SENSE),Trin_293_102923_4 [607 - 209] (REVERSE SENSE),Trin_293_102925_4 [607 - 209] (REVERSE SEN	3	1	1	1	13.5	13.5	13.5	15.237	133	133;133;133	4.1609e-06	NaN	NaN	NaN	1	NaN	NaN	NaN	1	NaN	NaN	NaN	1	4656000	1240600	2114800	1300600				245	29017	TRUE	31351	110590	151742	151742
Q9Y244;>Trin_293_111109_1 [2826 - 2404] (REVERSE SENSE);>Cuff_293_11786_1 [182 - 604]	Q9Y244;>Trin_293_111109_1 [2826 - 2404] (REVERSE SENSE);>Cuff_293_11786_1 [182 - 604]	2;2;2	2;2;2	2;2;2	Proteasome maturation protein	POMP	>sp|Q9Y244|POMP_HUMAN Proteasome maturation protein OS=Homo sapiens GN=POMP PE=1 SV=1;>Trin_293_111109_1 [2826 - 2404] (REVERSE SENSE);>Cuff_293_11786_1 [182 - 604]	3	2	2	2	17	17	17	15.789	141	141;141;141	3.697e-08	0.63907	0.77245	5.5362	4	0.13446	0.19469	121.34	4	0.2047	0.21228	124.27	4	22760000	11019000	8022200	3718100				246	28003;28410	True;True	30257;30691	106648;108225;108226;108227	146314;148477;148478;148479;148480	146314;148480
P30825;>Trin_293_86534_11 [6961 - 5075] (REVERSE SENSE);>Cuff_293_11792_2 [388 - 2274];Q5JR49;P52569;>Trin_293_98270_5 [2240 - 267] (REVERSE SENSE),Trin_293_98271_4 [2240 - 267] (REVERSE SENSE);>Cuff_293_39538_4 [173 - 2146];P52569-3;>Cuff_293_39539_4 [49 - 2142]	P30825;>Trin_293_86534_11 [6961 - 5075] (REVERSE SENSE);>Cuff_293_11792_2 [388 - 2274]	5;5;5;1;1;1;1;1;1	5;5;5;1;1;1;1;1;1	5;5;5;1;1;1;1;1;1	High affinity cationic amino acid transporter 1	SLC7A1	>sp|P30825|CTR1_HUMAN High affinity cationic amino acid transporter 1 OS=Homo sapiens GN=SLC7A1 PE=1 SV=1;>Trin_293_86534_11 [6961 - 5075] (REVERSE SENSE);>Cuff_293_11792_2 [388 - 2274]	9	5	5	5	9.7	9.7	9.7	67.638	629	629;629;629;121;658;658;658;698;698	8.7146e-17	0.83547	0.93245	17.729	19	0.8021	0.98409	15.487	19	1.0247	0.99156	13.884	19	273140000	97480000	87925000	87732000				247	4076;11160;37862;40357;40793	True;True;True;True;True	4360;11862;40777;43443;43906;43907	16079;16080;16081;16082;16083;16084;16085;16086;16087;16088;16089;16090;16091;41237;142789;153054;153055;154627;154628	21674;21675;21676;21677;21678;21679;21680;21681;21682;21683;21684;21685;21686;21687;21688;21689;21690;21691;21692;21693;55901;195662;209658;209659;211819;211820	21675;55901;195662;209659;211819	218	13
P09429;>Trin_293_90043_4 [3396 - 2752] (REVERSE SENSE);>Cuff_293_11799_1 [164 - 808];Q5T7C4;Q5T7C6;Q5T7C0;B2RPK0	P09429;>Trin_293_90043_4 [3396 - 2752] (REVERSE SENSE);>Cuff_293_11799_1 [164 - 808];Q5T7C4;Q5T7C6	20;20;20;18;17;8;8	20;20;20;18;17;8;8	17;17;17;16;15;6;6	High mobility group protein B1	HMGB1	>sp|P09429|HMGB1_HUMAN High mobility group protein B1 OS=Homo sapiens GN=HMGB1 PE=1 SV=3;>Trin_293_90043_4 [3396 - 2752] (REVERSE SENSE);>Cuff_293_11799_1 [164 - 808];>tr|Q5T7C4|Q5T7C4_HUMAN High mobility group protein B1 OS=Homo sapiens GN=HMGB1 PE=2 S	7	20	20	17	62.3	62.3	50.7	24.893	215	215;215;215;158;162;97;211	1.7678e-262	0.75552	0.92124	17.269	165	0.57438	0.98885	34.646	165	0.75641	0.85724	35.1	165	8305500000	3285800000	2696800000	2322900000				248	12727;12728;15696;15697;17492;17493;19856;19857;20016;20027;20160;22454;22455;22456;27532;27533;32707;32708;38815;43291	True;True;True;True;True;True;True;True;True;True;True;True;True;True;True;True;True;True;True;True	13547;13548;16714;16715;18618;18619;21158;21159;21321;21332;21473;21474;23920;23921;23922;23923;23924;29684;29685;29686;35264;35265;41798;46572	47179;47180;47181;47182;47183;47184;47185;47186;47187;47188;47189;59283;59284;59285;59286;59287;59288;59289;59290;59291;59292;59293;59294;59295;59296;59297;59298;59299;59300;59301;59302;59303;59304;66738;66739;66740;66741;66742;66743;66744;66745;66746;66747;66748;66749;66750;66751;66752;66753;66754;66755;66756;66757;66758;66759;75745;75746;75747;75748;75749;75750;75751;75752;75753;75754;75755;757…	63780;63781;63782;63783;63784;63785;63786;63787;63788;63789;63790;63791;63792;80529;80530;80531;80532;80533;80534;80535;80536;80537;80538;80539;80540;80541;80542;80543;80544;80545;80546;80547;80548;80549;80550;80551;80552;80553;80554;80555;80556;80557;80558;80559;90894;90895;90896;90897;90898;90899;90900;90901;90902;90903;90904;90905;90906;90907;90908;90909;90910;90911;90912;90913;90914;90915;909…	63788;63792;80541;80556;90909;90934;103847;103862;104767;104828;105739;117586;117615;117635;143521;143535;169370;169400;200722;224179	219;220	13;132
Q92598-2;Q92598;>Cuff_293_11808_1 [399 - 2972];Q92598-3;B4DYH1;B4DY72;R4GN69;Q5TBM3	Q92598-2;Q92598;>Cuff_293_11808_1 [399 - 2972];Q92598-3;B4DYH1;B4DY72	36;36;36;34;34;23;7;5	34;34;34;32;32;21;7;5	1;1;1;1;1;0;1;0	Heat shock protein 105 kDa	HSPH1	>sp|Q92598-2|HS105_HUMAN Isoform Beta of Heat shock protein 105 kDa OS=Homo sapiens GN=HSPH1;>sp|Q92598|HS105_HUMAN Heat shock protein 105 kDa OS=Homo sapiens GN=HSPH1 PE=1 SV=1;>Cuff_293_11808_1 [399 - 2972];>sp|Q92598-3|HS105_HUMAN Isoform 3 of Heat shoc	8	36	34	1	52	49.1	1.1	92.115	814	814;858;858;817;860;677;115;115	0	0.75875	0.87462	18.361	170	0.41876	0.47586	29.121	170	0.55601	0.53043	25.263	170	5781200000	2576100000	2023000000	1182000000				249	1148;1320;4754;5724;8508;9261;10982;12165;12166;12507;14069;16722;17477;20507;20508;20651;24119;24278;24301;26024;26900;27070;27824;29178;29179;30259;30332;32341;34456;35268;35996;36029;39471;40690;41282;44075	True;True;True;True;True;True;True;True;True;False;True;True;True;True;True;True;True;True;True;True;True;False;True;True;True;True;True;True;True;True;True;True;True;True;True;True	1210;1399;5075;6105;9046;9857;11679;12948;12949;13316;14974;17801;18602;21843;21844;22001;25671;25864;25896;27731;28754;29006;30066;31520;31521;32676;32756;34884;37125;37998;38767;38805;42490;43800;44454;47424	4278;5024;5025;5026;5027;5028;5029;5030;5031;18337;18338;21945;21946;21947;21948;21949;21950;21951;21952;21953;21954;31858;31859;31860;31861;34495;34496;34497;34498;40689;40690;40691;40692;40693;40694;44829;44830;44831;46303;46304;46305;46306;46307;46308;46309;52824;52825;52826;52827;63379;63380;63381;63382;63383;63384;63385;63386;63387;63388;66681;66682;66683;77979;77980;77981;77982;77983;78438;…	5753;5754;6715;6716;6717;6718;6719;6720;6721;6722;6723;24792;24793;24794;24795;29693;29694;29695;29696;29697;29698;29699;29700;29701;29702;29703;43125;43126;43127;43128;43129;43130;43131;46773;46774;46775;46776;46777;55071;55072;55073;55074;55075;55076;60672;60673;60674;60675;60676;62559;62560;62561;62562;62563;62564;62565;62566;62567;62568;62569;62570;62571;62572;71588;71589;71590;71591;71592;71…	5754;6715;24792;29694;43125;46773;55075;60673;60675;62566;71594;86196;90822;107503;107509;108260;126197;127091;127176;135659;140060;141112;145208;152642;152651;157798;158107;167511;178045;182084;185766;185970;204324;211348;214323;228276
P17812;>Cuff_293_1182_1 [509 - 2281];>Trin_293_86797_4 [3505 - 1442] (REVERSE SENSE);>Trin_293_86798_4 [3584 - 1803] (REVERSE SENSE);>Trin_293_86796_4 [3487 - 1844] (REVERSE SENSE),Trin_293_86799_4 [3408 - 1765] (REVERSE SENSE);B4DR64;B7Z9C4;>Trin_293_86796_5 [1777 - 1442] (REVERSE SENSE),Trin_293_86798_5 [1777 - 1442] (REVERSE SENSE);>Trin_293_86799_5 [1690 - 1442] (REVERSE SENSE)	P17812;>Cuff_293_1182_1 [509 - 2281];>Trin_293_86797_4 [3505 - 1442] (REVERSE SENSE);>Trin_293_86798_4 [3584 - 1803] (REVERSE SENSE);>Trin_293_86796_4 [3487 - 1844] (REVERSE SENSE),Trin_293_86799_4 [3408 - 1765] (REVERSE SENSE);B4DR64	26;26;26;23;21;16;12;2;1	26;26;26;23;21;16;12;2;1	24;24;24;21;19;15;11;2;1	CTP synthase 1	CTPS1	>sp|P17812|PYRG1_HUMAN CTP synthase 1 OS=Homo sapiens GN=CTPS1 PE=1 SV=2;>Cuff_293_1182_1 [509 - 2281];>Trin_293_86797_4 [3505 - 1442] (REVERSE SENSE);>Trin_293_86798_4 [3584 - 1803] (REVERSE SENSE);>Trin_293_86796_4 [3487 - 1844] (REVERSE SENSE),	9	26	26	24	47.7	47.7	45.3	66.69	591	591;591;688;594;548;360;314;112;83	3.953e-173	0.70164	0.81247	19.595	71	0.30978	0.35581	28.906	71	0.45816	0.41911	27.74	71	2986100000	1441700000	1025100000	519260000				250	2123;2124;4706;9214;11782;12073;13349;13694;14569;15808;18281;18649;19254;19255;20307;20308;21520;21670;23656;29921;32474;33210;38674;43651;43652;43694	True;True;True;True;True;True;True;True;True;True;True;True;True;True;True;True;True;True;True;True;True;True;True;True;True;True	2263;2264;5024;9808;12543;12853;14213;14572;15501;16838;19480;19868;20517;20518;21629;21630;22926;23090;25188;32316;35020;35798;41643;46958;46959;47004	8233;8234;8235;8236;8237;8238;8239;8240;8241;18200;18201;18202;34356;34357;43412;43413;43414;44474;44475;44476;50047;50048;51326;51327;51328;51329;54522;59804;59805;69756;69757;69758;71230;73641;73642;73643;77316;77317;77318;77319;81610;81611;81612;82267;89883;89884;113924;113925;113926;113927;113928;113929;113930;113931;113932;123076;125510;125511;125512;145901;145902;145903;145904;145905;165315…	11170;11171;11172;11173;11174;11175;11176;11177;11178;11179;11180;11181;11182;11183;24603;24604;24605;24606;24607;46576;46577;46578;46579;58787;58788;58789;60194;60195;60196;67894;67895;67896;67897;69588;69589;69590;69591;73861;81281;81282;95137;95138;95139;95140;95141;97083;100394;100395;100396;100397;106418;106419;106420;106421;112849;112850;112851;113755;124013;124014;124015;124016;156205;1562…	11176;11183;24606;46579;58788;60195;67894;69588;73861;81282;95139;97083;100396;100397;106419;106421;112851;113755;124014;156206;168335;171516;199808;226118;226121;226294
Q9NTI5-2;>Trin_293_111388_1 [212 - 4546];Q9NTI5;>Cuff_293_11823_1 [187 - 4527];Q9NTI5-3;A9IYQ1;Q9NTI5-4;Q9NTI5-5	Q9NTI5-2;>Trin_293_111388_1 [212 - 4546];Q9NTI5;>Cuff_293_11823_1 [187 - 4527]	34;34;34;34;14;6;2;2	34;34;34;34;14;6;2;2	31;31;31;31;11;6;1;2	Sister chromatid cohesion protein PDS5 homolog B	PDS5B	>sp|Q9NTI5-2|PDS5B_HUMAN Isoform 2 of Sister chromatid cohesion protein PDS5 homolog B OS=Homo sapiens GN=PDS5B;>Trin_293_111388_1 [212 - 4546];>sp|Q9NTI5|PDS5B_HUMAN Sister chromatid cohesion protein PDS5 homolog B OS=Homo sapiens GN=PDS5B PE=1 SV=1;>C	8	34	34	31	31.3	31.3	28.9	158.28	1391	1391;1445;1447;1447;529;302;122;125	1.6357e-196	0.86719	0.98517	17.034	85	1.0145	1.1748	21.176	85	1.1764	1.1689	17.91	85	1328000000	440840000	405360000	481820000				251	5597;5661;6049;6186;6609;9867;10395;10755;11464;11465;13251;16250;16588;16741;19177;19460;23757;24142;24149;26386;26573;26703;31026;31432;33086;33933;34011;34093;35870;37462;38418;38924;41490;43084	True;True;True;True;True;True;True;True;True;True;True;True;True;True;True;True;True;True;True;True;True;True;True;True;True;True;True;True;True;True;True;True;True;True	5975;5976;6042;6447;6593;7053;10496;11051;11434;12209;12210;14107;17303;17660;17821;20435;20737;25289;25696;25703;28111;28302;28303;28481;33495;33935;35664;36568;36652;36740;38630;40329;41378;41920;44670;46347	21545;21546;21547;21548;21549;21744;21745;21746;21747;23125;23126;23127;23714;23715;25234;25235;25236;25237;36513;36514;36515;38497;39811;39812;42287;42288;42289;49559;61537;61538;61539;61540;62896;62897;62898;62899;62900;63463;63464;73377;74379;74380;90262;91666;91667;91668;91669;91670;91684;91685;91686;91687;91688;91689;91690;91691;91692;100222;100851;100852;101335;117878;117879;119238;125153;1…	29137;29138;29139;29140;29141;29430;29431;29432;29433;29434;31439;31440;31441;31442;31443;31444;32202;32203;34289;34290;34291;34292;34293;34294;49479;49480;49481;49482;52163;53894;53895;57307;57308;57309;67202;83697;83698;83699;83700;83701;83702;83703;83704;83705;85535;85536;85537;85538;85539;86315;86316;100043;101576;101577;124492;126334;126335;126336;126337;126338;126339;126340;126341;126342;12…	29141;29433;31439;32202;34294;49481;52163;53895;57307;57309;67202;83698;85536;86316;100043;101576;124492;126338;126368;137662;138525;139146;161585;163343;171061;175228;175599;176090;185184;193569;198499;201409;215290;223134	221;222;223;224;225	108;342;463;1073;1077
P40938;>Trin_293_211333_2 [2439 - 1372] (REVERSE SENSE);>Cuff_293_11836_1 [111 - 1178];P40938-2;>Cuff_293_11837_1 [111 - 1025]	P40938;>Trin_293_211333_2 [2439 - 1372] (REVERSE SENSE);>Cuff_293_11836_1 [111 - 1178];P40938-2;>Cuff_293_11837_1 [111 - 1025]	17;17;17;16;16	17;17;17;16;16	17;17;17;16;16	Replication factor C subunit 3	RFC3	>sp|P40938|RFC3_HUMAN Replication factor C subunit 3 OS=Homo sapiens GN=RFC3 PE=1 SV=2;>Trin_293_211333_2 [2439 - 1372] (REVERSE SENSE);>Cuff_293_11836_1 [111 - 1178];>sp|P40938-2|RFC3_HUMAN Isoform 2 of Replication factor C subunit 3 OS=Homo sapiens GN	5	17	17	17	46.3	46.3	46.3	40.556	356	356;356;356;305;305	1.2667e-136	0.90649	1.0676	26.002	49	0.73735	0.84506	26.513	49	0.87145	0.78532	21.539	49	986060000	369500000	330710000	285850000				252	1874;2317;8103;9767;16631;16632;21770;23039;25237;28834;28835;38500;41310;41311;42249;42276;44268	True;True;True;True;True;True;True;True;True;True;True;True;True;True;True;True;True	1999;2465;8620;10391;17704;17705;23199;24540;26896;31148;31149;41464;44482;44483;45464;45491;47626	7395;7396;7397;9035;30424;36193;36194;36195;36196;36197;36198;36199;36200;36201;36202;63029;63030;63031;82637;82638;82639;87550;87551;87552;95700;109820;109821;109822;145215;145216;145217;145218;145219;145220;145221;156633;156634;156635;156636;156637;156638;159995;160154;160155;160156;160157;167654;167655;167656	10000;10001;10002;10003;10004;10005;12209;41212;49048;49049;49050;49051;49052;49053;49054;49055;49056;49057;49058;49059;85730;85731;85732;85733;114239;114240;114241;114242;120737;120738;120739;120740;120741;120742;131682;150697;150698;150699;150700;198885;198886;198887;198888;198889;198890;198891;198892;198893;198894;214496;214497;214498;214499;214500;214501;214502;214503;214504;214505;214506;214…	10002;12209;41212;49050;85730;85732;114240;120740;131682;150698;150700;198889;214500;214502;219104;219328;229346
Q8N0X7;>Trin_293_183131_2 [663 - 2660],Trin_293_183132_2 [591 - 2588],Trin_293_183133_2 [663 - 2660],Trin_293_183134_2 [591 - 2588],Trin_293_183135_2 [663 - 2660],Trin_293_183136_2 [663 - 2660],Trin_293_183137_2 [591 - 2588],Trin_293_183138_2 [663 - 2660],Trin_293_183139_2 [591 - 2588],Trin_293_183140_2 [663 - 2660],Trin_293_183141_2 [591 - 2588],Trin_293_183142_2 [663 - 2660],Trin_293_183143_2 […	Q8N0X7;>Trin_293_183131_2 [663 - 2660],Trin_293_183132_2 [591 - 2588],Trin_293_183133_2 [663 - 2660],Trin_293_183134_2 [591 - 2588],Trin_293_183135_2 [663 - 2660],Trin_293_183136_2 [663 - 2660],Trin_293_183137_2 [591 - 2588],Trin_293_183138_2 [663 - 2660],Trin_293_183139_2 [591 - 2588],Trin_293_183140_2 [663 - 2660],Trin_293_183141_2 [591 - 2588],Trin_293_183142_2 [663 - 2660],Trin_293_183143_2 […	10;10;10	10;10;10	10;10;10	Spartin	SPG20	>sp|Q8N0X7|SPG20_HUMAN Spartin OS=Homo sapiens GN=SPG20 PE=1 SV=1;>Trin_293_183131_2 [663 - 2660],Trin_293_183132_2 [591 - 2588],Trin_293_183133_2 [663 - 2660],Trin_293_183134_2 [591 - 2588],Trin_293_183135_2 [663 - 2660],Trin_293_183136_	3	10	10	10	22.2	22.2	22.2	72.832	666	666;666;666	1.9655e-133	0.64109	0.74521	22.59	19	0.30174	0.3753	24.037	19	0.49081	0.45494	18.882	19	342710000	155750000	127970000	58996000				253	812;1128;4447;9284;13584;13788;18385;36453;39005;41821	True;True;True;True;True;True;True;True;True;True	858;1188;4752;9882;14460;14668;19589;39260;42002;45010	3063;3064;3065;3066;3067;4209;17212;17213;34550;34551;50950;50951;50952;50953;51723;70213;137356;147304;158336;158337	4140;4141;4142;4143;4144;5668;5669;23178;23179;46845;46846;46847;46848;69100;69101;69102;69103;69104;70113;95802;188016;201821;216750;216751;216752	4143;5669;23178;46847;69101;70113;95802;188016;201821;216750
O00287;>Trin_293_71473_4 [3792 - 2977] (REVERSE SENSE);>Cuff_293_11869_1 [157 - 972]	O00287;>Trin_293_71473_4 [3792 - 2977] (REVERSE SENSE);>Cuff_293_11869_1 [157 - 972]	2;2;2	2;2;2	2;2;2	Regulatory factor X-associated protein	RFXAP	>sp|O00287|RFXAP_HUMAN Regulatory factor X-associated protein OS=Homo sapiens GN=RFXAP PE=1 SV=1;>Trin_293_71473_4 [3792 - 2977] (REVERSE SENSE);>Cuff_293_11869_1 [157 - 972]	3	2	2	2	8.5	8.5	8.5	28.232	272	272;272;272	1.0652e-06	0.89206	1.0757	9.755	2	1.118	1.4462	87.846	2	1.1939	1.2848	100.26	2	9560200	2735600	2410700	4413900				254	21869;35046	True;True	23301;37765	82903;132379	114575;181085	114575;181085
Q9Y673;>Trin_293_211301_4 [1393 - 422] (REVERSE SENSE);>Cuff_293_11873_1 [68 - 1039];Q9Y673-2;>Cuff_293_11872_1 [68 - 949];B4DR67	Q9Y673;>Trin_293_211301_4 [1393 - 422] (REVERSE SENSE);>Cuff_293_11873_1 [68 - 1039];Q9Y673-2;>Cuff_293_11872_1 [68 - 949];B4DR67	9;9;9;8;8;6	9;9;9;8;8;6	9;9;9;8;8;6	Dolichyl-phosphate beta-glucosyltransferase	ALG5	>sp|Q9Y673|ALG5_HUMAN Dolichyl-phosphate beta-glucosyltransferase OS=Homo sapiens GN=ALG5 PE=1 SV=1;>Trin_293_211301_4 [1393 - 422] (REVERSE SENSE);>Cuff_293_11873_1 [68 - 1039];>sp|Q9Y673-2|ALG5_HUMAN Isoform 2 of Dolichyl-phosphate beta-glucosyltransf	6	9	9	9	38.3	38.3	38.3	36.946	324	324;324;324;294;294;230	9.8396e-47	0.88539	1.0631	34.521	17	0.88659	1.2051	28.104	17	1.0185	1.0497	28.027	17	185710000	66079000	59091000	60537000				255	6367;9850;13782;15177;17801;26169;31221;36863;43987	True;True;True;True;True;True;True;True;True	6800;10477;14662;16159;18944;27881;33694;39700;47317	24427;36429;36430;51706;51707;57035;57036;57037;57038;67951;99387;118539;118540;138875;166586;166587;166588	33185;49378;49379;49380;70096;70097;77308;77309;77310;77311;77312;77313;77314;92600;136581;136582;136583;162421;162422;162423;162424;190177;227867;227868;227869;227870	33185;49380;70097;77312;92600;136582;162421;190177;227867	226;227;228	161;190;299
Q96B26;>Trin_293_141657_4 [4766 - 3939] (REVERSE SENSE),Trin_293_141659_4 [3956 - 3129] (REVERSE SENSE),Trin_293_141660_4 [3920 - 3093] (REVERSE SENSE),Trin_293_141661_4 [4802 - 3975] (REVERSE SENSE),Trin_293_141670_4 [3719 - 2892] (REVERSE SENSE),Trin_293_141671_4 [4024 - 3197] (REVERSE SENSE),Trin_293_141689_4 [4060 - 3233] (REVERSE SENSE),Trin_293_141695_4 [3683 - 2856] (REVERSE SENSE);>Cuff_2…	Q96B26;>Trin_293_141657_4 [4766 - 3939] (REVERSE SENSE),Trin_293_141659_4 [3956 - 3129] (REVERSE SENSE),Trin_293_141660_4 [3920 - 3093] (REVERSE SENSE),Trin_293_141661_4 [4802 - 3975] (REVERSE SENSE),Trin_293_141670_4 [3719 - 2892] (REVERSE SENSE),Trin_293_141671_4 [4024 - 3197] (REVERSE SENSE),Trin_293_141689_4 [4060 - 3233] (REVERSE SENSE),Trin_293_141695_4 [3683 - 2856] (REVERSE SENSE);>Cuff_2…	8;8;8;5	8;8;8;5	8;8;8;5	Exosome complex component RRP43	EXOSC8	>sp|Q96B26|EXOS8_HUMAN Exosome complex component RRP43 OS=Homo sapiens GN=EXOSC8 PE=1 SV=1;>Trin_293_141657_4 [4766 - 3939] (REVERSE SENSE),Trin_293_141659_4 [3956 - 3129] (REVERSE SENSE),Trin_293_141660_4 [3920 - 3093] (REVERSE SENSE),Trin_293	4	8	8	8	30.8	30.8	30.8	30.039	276	276;276;276;105	2.9243e-75	0.82207	0.97163	18.01	24	0.58454	0.80917	55.853	24	0.80143	0.78214	40.568	24	392680000	125340000	140940000	126410000				256	827;828;15048;21469;22654;38466;38546;38547	True;True;True;True;True;True;True;True	873;874;16020;22874;24138;41427;41511;41512	3118;3119;3120;3121;3122;3123;3124;56656;56657;56658;56659;56660;56661;56662;81433;85981;85982;145113;145114;145115;145392;145393;145394;145395	4207;4208;4209;4210;4211;4212;4213;4214;4215;4216;76786;76787;76788;76789;76790;76791;76792;112631;112632;118666;118667;118668;118669;198748;198749;198750;198751;198752;198753;198754;199120;199121;199122;199123	4211;4214;76787;112631;118669;198749;199121;199123
>Cuff_293_11905_3 [322 - 2010];>Cuff_293_11904_3 [322 - 2136];Q9Y2V7-2;>Cuff_293_11906_2 [2 - 1945];Q9Y2V7;>Trin_293_99644_2 [21 - 2090];>Cuff_293_11903_2 [2 - 2071];F5H8M2	>Cuff_293_11905_3 [322 - 2010];>Cuff_293_11904_3 [322 - 2136];Q9Y2V7-2;>Cuff_293_11906_2 [2 - 1945];Q9Y2V7;>Trin_293_99644_2 [21 - 2090];>Cuff_293_11903_2 [2 - 2071]	3;3;3;3;3;3;3;1	3;3;3;3;3;3;3;1	3;3;3;3;3;3;3;1	Conserved oligomeric Golgi complex subunit 6	COG6	>Cuff_293_11905_3 [322 - 2010];>Cuff_293_11904_3 [322 - 2136];>sp|Q9Y2V7-2|COG6_HUMAN Isoform 2 of Conserved oligomeric Golgi complex subunit 6 OS=Homo sapiens GN=COG6;>Cuff_293_11906_2 [2 - 1945];>sp|Q9Y2V7|COG6_HUMAN Conserved oligomeric Golgi complex su	8	3	3	3	7.1	7.1	7.1	63.201	563	563;605;615;648;657;690;690;197	6.5281e-11	0.81033	0.93322	6.0212	4	0.71775	0.92928	23.852	4	0.88575	0.81692	12.791	4	76709000	29987000	24497000	22225000				257	2483;16685;16776	True;True;True	2648;17759;17857	9652;9653;63185;63604	13116;13117;85933;85934;86503;86504	13116;85933;86504
Q92665;>Trin_293_197403_2 [1263 - 79] (REVERSE SENSE);>Cuff_293_11916_1 [76 - 1260]	Q92665;>Trin_293_197403_2 [1263 - 79] (REVERSE SENSE);>Cuff_293_11916_1 [76 - 1260]	9;9;9	9;9;9	9;9;9	28S ribosomal protein S31, mitochondrial	MRPS31	>sp|Q92665|RT31_HUMAN 28S ribosomal protein S31, mitochondrial OS=Homo sapiens GN=MRPS31 PE=1 SV=3;>Trin_293_197403_2 [1263 - 79] (REVERSE SENSE);>Cuff_293_11916_1 [76 - 1260]	3	9	9	9	23.8	23.8	23.8	45.318	395	395;395;395	1.1289e-160	0.84315	0.98958	17.599	28	1.0158	1.3682	15.203	28	1.2222	1.1664	14.73	28	507470000	168480000	157590000	181410000				258	6057;7419;18332;18583;24390;32537;33517;34463;39524	True;True;True;True;True;True;True;True;True	6455;7904;19533;19796;19797;25998;35085;36120;37132;42549	23161;23162;28172;28173;70040;70041;70891;70892;70893;92667;92668;123271;123272;123273;126551;126552;126553;126554;126555;126556;126557;126558;126559;126560;130174;130175;149357;149358	31492;31493;31494;38142;38143;38144;38145;38146;38147;38148;38149;95585;95586;95587;95588;95589;95590;95591;96635;96636;96637;127720;127721;127722;168584;168585;168586;173006;173007;173008;173009;173010;173011;173012;173013;173014;173015;178074;178075;204600;204601	31494;38147;95586;96635;127720;168586;173014;178075;204601	229	208
[truncated: 4,957 more rows]
