# Supplementary material for: Proteomics informed by transcriptomics reveals Hendra virus sensitizes bat cells to TRAIL-mediated apoptosis
Source: Genome Biol. 2014 Nov 15;15(11):532. doi: 10.1186/s13059-014-0532-x (PMC4269970; doi:10.1186/s13059-014-0532-x)
Supplement: Additional file 11 — BLAST analysis against NCBI non-redundant database of Trinity transcripts that were <60% similar to both the P. alecto and human proteomes. [file 13059_2014_532_MOESM11_ESM.xlsx]

## Sheet: supplementary table 8, sheet 2
Nearest homologue in non-redundant protein lists	Percent identitiy	Nearest homologue in Uniprot P. alecto lists	Percent identitiy	Nearest homologue in Human uniprot lists	Percent identity	ORF identified	Transcript	Number of peptides identified	Peptides found
gi|350998759|gb|AEQ38063.1|	99.82	PAL_GLEAN_10003516	30.91	tr|E9PC11|E9PC11_HUMAN	28.47	MAHELSISDIIYPECHLDSPIVSGKLISAIEYAQLRHNQPNGDKRLTENIKINLQGKRRSVYISRQSRLGNYIRDNIKNLKEFLHVSYPECNKSLFSLKSPGMTSKLSNIMKKSFKAYNIVSRKIIEMLQNITRNLITQDQKDEVLGIYEQDRLSNIGKYMSQSQWYECFLFWFTIKTEMRAVIKNSQKPKFRSDSCIIHMKDNNMEIVMNPNLVCIYKNDKDGKRCYYLTPEIVLMCCDVLEGRMMIETSIKSDIKYQSLITRSNALWTFIDSLFPIMGNRIYNIVSMIEPLVLALLQLKDEARILRGAFLHHCIKEIHQELIGCGFTDQKTRSIFIDDLLSVMNIDNIHLLAEFFSFFRTFGHPILEAKTAADKVREHMLADKVLEYGPIMKAHAIF…	AAAAATTTAAATTTTTTTTTTTTTTTTTTCTTATTGTCTTCAGATGAGCCTTATTACTTCATCTCATCAGATTATAAATTTTCTAATAAATTAAGAAAAACTTAGGACCCAAGTCCTTTAAACGTGCATGATTGAGATAGTCAGAAATTGGAGCTAATTTGAATACTAGTGAGTAAATTAGGAGTAGTAGTATTGAACCACCTCATATCTTATTTCTTCTGAACTGCATTAAAATTTGTACCCAGGATATAACAACATGGCTCATGAATTATCTATCTCTGATATCATCTATCCTGAATGTCACCTTGACAGTCCTATAGTATCAGGGAAATTGATTTCAGCTATAGAATATGCGCAGTTGAGACATAACCAACCGAATGGGGACAAGAGATTAACTGA…	90	AAHEILDNSLTGAR	ACQVIAEALIASGVGK	AHAIFCGTIINGYR	AHELSISDIIYPECHLDSPIVSGK	AIENGLSR	AITPVSTSNNLSHR	ALNLSPLIQR	ALSPIKEEWDSVYPR	CCFWSETLVDETR	DEVLGIYEQDR	DNILVENPPIK	DSQLDQVNK	DSQLDQVNKEHSSIR	EEIAGLLDTTK	EFLHVSYPECNK	EIHQELIGCGFTDQK	EIWIFDLSNR	ENGMVKDEHELLK	EVLNYTPPR	FAGSVLNR	FDTVSAFLTTDLKK	FVNCGLLLPTQGPYLHQQDFEK	GAFLHHCIK	GGIEGYSQK	GLVVPLFNGR	HGGAWPPLYLPSHASK	HINLDDTPEDDIFIHSPK	HNILPNTR	HTMVDLLSDLISNTSK	HYQVEQPFFVPSHITCDEK	IAAIVQGDNESIAITQK	IAFAPGFPISR	IGLNSSSCYK	IHYDGAVLSQALK	IIEMLQNITR	IIGYLSLV	KIHYDGAVLSQALK	KIIEMLQNITR	KVLILDFR	LDEIYGLPGFFNWMHK	LDSDLSMYMK
gi|9630558|ref|NP_047106.1|	100	PAL_GLEAN_10023030	26.76	sp|P23368|MAOM_HUMAN	26.21	MSDIFDEAASFRSYQSKLGRDGRASAATATLTTKIRIFVPATNSPELRWELTLFALDVIRSPSAAESMKIGAAFTLISMYSERPGALIRSLLNDPDIEAVIIDVGSMLNGIPVMERRGDKAQEEMEGLMRILKTARESSKGKTPFVDSRAYGLRITDMSTLVSAVITIEAQIWILIAKAVTAPDTAEESETRRWAKYVQQKRVNPFFALTQQWLTEMRNLLSQSLSVRKFMVEILMEVKKGGSAKGRAVEIISDIGNYVEETGMAGFFATIRFGLETRYPALALNEFQSDLNTIKGLMLLYREIGPRAPYMVLLEESIQTKFAPGGYPLLWSFAMGVATTIDRSMGALNINRGYLEPMYFRLGQKSARHHAGGIDQNMANKLGLNSDQVAELAAAVQET…	TTTTTTTTTTTTTTTTTTTTTCTTAATATAATGATCAAGTTGTCTAGACCCATGCCACTCATATACTGTTATCTAAAATAACAGACTTACATTATTTCTAGGTGTTGCCCCTAGCCTGTTATAAACTTTAATAGATGTACTCAGTACAAACTTTGATCATTTAGTTATGTATGAGGTAAAGTTCATTATATTTTCCAGTGCATAGTAGATAGCCTATTCAGCAAGAGGATCCTTAGATTTGAGCACCATTTGAAAAGGAACTTGCACTTGTATCCCATCACCAGTGAGACTTACTACTACTGAGATTTAGTGAGTTAAATACTCTGAGGATATCTAAATGTATTCATTGCAGTGTGACTATCCAAAGTTGAGGTTCAAGCATGGCTTTAGAGTGATTTA…	39	APYMVLLEESIQTK	AQEEMEGLMR	ASAATATLTTK	ASAATATLTTKIR	AVTAPDTAEESETR	AVTAPDTAEESETRR	DDQEPKPAQNDLDFVR	DDQEPKPAQNDLDFVRADV	EMSMSSLADSVPSSSVSTSGGTR	ESTAQSSSER	ESTAQSSSERNPPNNRPQADSGR	FAAGGVLVGGGEQDIDEEEEPIEHSGR	FMVEILMEVKK	GDKAQEEMEGLMR	GKTPFVDSR	GLMLLYR	GYLEPMYFR	HHAGGIDQNMANK	IFVPATNSPELR	IGAAFTLISMYSER	IGAAFTLISMYSERPGALIR	ITDMSTLVSAVITIEAQIWILIAK	KDDQEPKPAQNDLDFVR	KFMVEILMEVKK	LGLNSDQVAELAAAVQETSVGR	LTNSLLNLR	NLLSQSLSVR	NLLSQSLSVRK	NPPNNRPQADSGR	PAQNDLDFVR	PAQNDLDFVRADV	REMSMSSLADSVPSSSVSTSGGTR	RGDKAQEEMEGLMR	SDIFDEAASFR	SDIFDEAASFRSYQSK	SMGALNINR	TPFVDSR	VNPFFALTQQWLTEMR	YPALALNEFQSDLNTIK
gi|297591903|ref|YP_003708382.1|	100	PAL_GLEAN_10014425	31.11	sp|Q9Y276|BCS1_HUMAN	31.11	MDKVLNREESLQLMDLLGLERSAWGNIPLMRKAYLKKCKEFHPDKGGDEEKMKKMNTLYKKMEDGVKYAHQPDFGGFWDATEIPTYGTDEWEQWWNAFNEENLFCSEEMPSSDDEATADSQHSTPPKKKRKVEDPKDFPSELLSFLSHAVFSNRTLACFAIYTTKEKAALLYKKIMEKYSVTFISRHNSYNHNILFFLTPHRHRVSAINNYAQKLCTFSFLICKGVNKEYLMYSALTRDPFSVIEESLPGGLKEHDFNPEEAEETKQVSWKLVTEYAMETKCDDVLLLLGMYLEFQYSFEMCLKCIKKEQPSHYKYHEKHYANAAIFADSKNQKTICQQAVDTVLAKKRVDSLQLTREQMLTNRFNDLLDRMDIMFGSTGSADIEEWMAGVAWLHCLLP…	CGGGGGGGGGGGGGGGGGGGGGCGGAATTCCGGATCCAACAACAACAATTGCATTCATTTTATGTTTCAGGTTCAGGGGGAGGTGTGGGAGGTTTTTTAAAGCAAGTAAAACCTCTACAAATGTGGTATGGCTGATTATGATCATGAACAGACTGTGAGGACTGAGGGGCCTGAAATGAGCCTTGGGACTGTGAATCAATGCCTGTTTCATGCCCTGAGTCTTCCATGTTCTTCTCCCCACCATCTTCATTTTTATCAGCATTTTCCTGGCTGTCTTCATCATCATCATCACTGTTTCTTAGCCAATCTAAAACTCCAATTCCCATAGCCACATTAAACTTCATTTTTTGATACACTGACAAACTAAACTCTTTGTCCAATCTCTCTTTCCACTCCACA…	34	ALNVNLPLDR	CMVYNIPK	DLPSGQGINNLDNLR	DPFSVIEESLPGGLK	DYLDGSVK	EESLQLMDLLGLER	EFSLSVYQK	EHDFNPEEAEETK	ERLDKEFSLSVYQK	EYLMYSALTR	FNDLLDR	HNSYNHNILFFLTPHR	HYANAAIFADSK	KPPTPPPEPET	KRVDSLQLTR	LCTFSFLICK	LDKEFSLSVYQK	LVTEYAMETK	MDSVVYDFLK	NMEDSGHETGIDSQSQGSFQAPQSSQSVHDHNQPYHICR	NSDDDDEDSQENADKNEDGGEK	PVAEFAQSIQSR	RVDSLQLTR	SAWGNIPLMR	SEFLLEK	SEFLLEKR	TICQQAVDTVLAK	TLACFAIYTTK	TQIFPPGIVTMNEYSVPK	TTLAAALLELCGGK	VDSLQLTR	VLNREESLQLMDLLGLER	VSAINNYAQK	YSVTFISR
gi|328495171|gb|AEB21196.1|	100	PAL_GLEAN_10013219	27.16	tr|E9PAL5|E9PAL5_HUMAN	22.22	MDFSVSDNLDDPIEGVSDFSPTSWENGGYLDKVEPEIDKHGSMIPKYKIYTPGANERKFNNYMYMICYGFVEDVERSPESGKRKKIRTIAAYPLGVGKSTSHPQDLLEELCSLKVTVRRTAGATEKIVFGSSGPLHHLLPWKKILTGGSIFNAVKVCRNVDQIQLEKQQSLRIFFLSITKLNDSGIYMIPRTMLEFRRNNAIAFNLLVYLKIDADLAKAGIQGSFDKDGTKVASFMLHLGNFVRRAGKYYSVEYCKRKIDRMKLQFSLGSIGGLSLHIKINGVISKRLFAQMGFQKNLCFSLMDINPWLNRLTWNNSCEISRVAAVLQPSVPREFMIYDDVFIDNTGKILKG	ACTTGATCATTATATTAAGAAAAACTTAGGATCCAAGACCATAAATCTAGGATCCTTTACAATCTCAGACCCTGGTGCAAGGTTATATATAGAGCCCAATTCTCCTAATTAAACAGTGTCTCAGGTTGACAAATGGACAAGTTGGATCTAGTCAATGATGGCCTCGATATTATTGACTTTATTCAGAAGAACCAAAAAGAAATACAAAAGACATACGGACGATCAAGCATCCAACAACCAAGTACCAAAGACAGGACAAGAGCATGGGAGGACTTCTTGCAGAGCACCAGTGGAGAACATGAACAGGCTGAGGGGGGAATGCCTAAGAATGATGGAGGTACTGAAGGAAGAAATGTGGAGGATCTATCCAGTGTTACTTCCTCAGATGGAACTATTGGA…	31	AGIQGSFDK	AGIQGSFDKDGTK	AGKYYSVEYCK	DGTKVASFMLHLGNFVR	IDADLAK	IFFLSITK	ILTGGSIFNAVK	IRTIAAYPLGVGK	IVFGSSGPLHHLLPWK	IVFGSSGPLHHLLPWKK	IYTPGANER	IYTPGANERK	KILTGGSIFNAVK	LFAQMGFQK	LNDSGIYMIPR	LTWNNSCEISR	NVDQIQLEK	NVDQIQLEKQQSLR	RLFAQMGFQK	STSHPQDLLEELCSLK	STSHPQDLLEELCSLKVTVR	STSHPQDLLEELCSLKVTVRR	TIAAYPLGVGK	TMLEFRR	VAAVLQPSVPR	VASFMLHLGNFVR	VASFMLHLGNFVRR	VEPEIDKHGSMIPK	YKIYTPGANER	YYSVEYCK	YYSVEYCKR
gi|297591903|ref|YP_003708382.1|	100	PAL_GLEAN_10014425	31.11	sp|Q9Y276|BCS1_HUMAN	31.11	MPSSDDEATADSQHSTPPKKKRKVEDPKDFPSELLSFLSHAVFSNRTLACFAIYTTKEKAALLYKKIMEKYSVTFISRHNSYNHNILFFLTPHRHRVSAINNYAQKLCTFSFLICKGVNKEYLMYSALTRDPFSVIEESLPGGLKEHDFNPEEAEETKQVSWKLVTEYAMETKCDDVLLLLGMYLEFQYSFEMCLKCIKKEQPSHYKYHEKHYANAAIFADSKNQKTICQQAVDTVLAKKRVDSLQLTREQMLTNRFNDLLDRMDIMFGSTGSADIEEWMAGVAWLHCLLPKMDSVVYDFLKCMVYNIPKKRYWLFKGPIDSGKTTLAAALLELCGGKALNVNLPLDRLNFELGVAIDQFLVVFEDVKGTGGESRDLPSGQGINNLDNLRDYLDGSVKV…	CGGGGGGGGGGGGGGGGGGGGGCGGAATTCCGGATCCAACAACAACAATTGCATTCATTTTATGTTTCAGGTTCAGGGGGAGGTGTGGGAGGTTTTTTAAAGCAAGTAAAACCTCTACAAATGTGGTATGGCTGATTATGATCATGAACAGACTGTGAGGACTGAGGGGCCTGAAATGAGCCTTGGGACTGTGAATCAATGCCTGTTTCATGCCCTGAGTCTTCCATGTTCTTCTCCCCACCATCTTCATTTTTATCAGCATTTTCCTGGCTGTCTTCATCATCATCATCACTGTTTCTTAGCCAATCTAAAACTCCAATTCCCATAGCCACATTAAACTTCATTTTTTGATACACTGACAAACTAAACTCTTTGTCCAATCTCTCTTTCCACTCCACA…	31	ALNVNLPLDR	CMVYNIPK	DLPSGQGINNLDNLR	DPFSVIEESLPGGLK	DYLDGSVK	EFSLSVYQK	EHDFNPEEAEETK	ERLDKEFSLSVYQK	EYLMYSALTR	FNDLLDR	HNSYNHNILFFLTPHR	HYANAAIFADSK	KPPTPPPEPET	KRVDSLQLTR	LCTFSFLICK	LDKEFSLSVYQK	LVTEYAMETK	MDSVVYDFLK	NMEDSGHETGIDSQSQGSFQAPQSSQSVHDHNQPYHICR	NSDDDDEDSQENADKNEDGGEK	PVAEFAQSIQSR	RVDSLQLTR	SEFLLEK	SEFLLEKR	TICQQAVDTVLAK	TLACFAIYTTK	TQIFPPGIVTMNEYSVPK	TTLAAALLELCGGK	VDSLQLTR	VSAINNYAQK	YSVTFISR
gi|29468604|ref|NP_047107.2|	100	PAL_GLEAN_10020156	47.22	sp|Q92499|DDX1_HUMAN	45.71	MDKLDLVNDGLDIIDFIQKNQKEIQKTYGRSSIQQPSTKDRTRAWEDFLQSTSGEHEQAEGGMPKNDGGTEGRNVEDLSSVTSSDGTIGQRVSNTRAWAEDPDDIQLDPMVTDVVYHDHGGECTGHGPSSSPERGWSYHMSGTHDGNVRAVPDTKVLPNAPKTTVPEEVREIDLIGLEDKFASAGLNPAAVPFVPKNQSTPTEEPPVIPEYYYGSGRRGDLSKSPPRGNVNLDSIKIYTSDDEDENQLEYEDEFAKSSSEVVIDTTPEDNDSINQEEVVGDPSDQGLEHPFPLGKFPEKEETPDVRRKDSLMQDSCKRGGVPKRLPMLSEEFECSGSDDPIIQELEREGSHPGGSLRLREPPQSSGNSRNQPDRQLKTGDAASPGGVQRPGTPMPKSRI…	ACTTGATCATTATATTAAGAAAAACTTAGGATCCAAGACCATAAATCTAGGATCCTTTACAATCTCAGACCCTGGTGCAAGGTTATATATAGAGCCCAATTCTCCTAATTAAACAGTGTCTCAGGTTGACAAATGGACAAGTTGGATCTAGTCAATGATGGCCTCGATATTATTGACTTTATTCAGAAGAACCAAAAAGAAATACAAAAGACATACGGACGATCAAGCATCCAACAACCAAGTACCAAAGACAGGACAAGAGCATGGGAGGACTTCTTGCAGAGCACCAGTGGAGAACATGAACAGGCTGAGGGGGGAATGCCTAAGAATGATGGAGGTACTGAAGGAAGAAATGTGGAGGATCTATCCAGTGTTACTTCCTCAGATGGAACTATTGGA…	30	AWEDFLQSTSGEHEQAEGGMPK	DGSLTDEPYGGVAR	DSLMQDSCK	DSLMQDSCKR	EIDLIGLEDK	FASAGLNPAAVPFVPK	FPEKEETPDVR	GKTNPELKPVIGR	GNVNLDSIK	GWSYHMSGTHDGNVR	IINKIDSIDR	IYTSDDEDENQLEYEDEFAK	LINIDMR	LNHIEEQMK	LNHIEEQMKEIPK	NEGHDQEVTSNEDSLDDK	NFRDGSLTDEPYGGVAR	NILEQQELFSFDNLK	NQSTPTEEPPVIPEYYYGSGR	NVEDLSSVTSSDGTIGQR	SELMDYLNR	SQYVGTEDVPGSK	SVTAENVQLSAPSAVTR	TGDAASPGGVQR	TGDAASPGGVQRPGTPMPK	TNPELKPVIGR	TNTALSTIEGHLVSMMIMIPGK	TTVPEEVR	TTVPEEVREIDLIGLEDK	YIMPSDDFANTFLPHDTDR
gi|29468607|ref|NP_047112.2|	100	PAL_GLEAN_10021686	32.5	sp|Q96PE2|ARHGH_HUMAN	32.08	MMADSKLVSLNNNLSGKIKDQGKVIKNYYGTMDIKKINDGLLDSKILGAFNTVIALLGSIIIIVMNIMIIQNYTRTTDNQALIKESLQSVQQQIKALTDKIGTEIGPKVSLIDTSSTITIPANIGLLGSKISQSTSSINENVNDKCKFTLPPLKIHECNISCPNPLPFREYRPISQGVSDLVGLPNQICLQKTTSTILKPRLISYTLPINTREGVCITDPLLAVDNGFFAYSHLEKIGSCTRGIAKQRIIGVGEVLDRGDKVPSMFMTNVWTPPNPSTIHHCSSTYHEDFYYTLCAVSHVGDPILNSTSWTESLSLIRLAVRPKSDSGDYNQKYIAITKVERGKYDKVMPYGPSGIKQGDTLYFPAVGFLPRTEFQYNDSNCPIIHCKYSKAENCRLSM…	ACTTGATCATTATATTAAGAAAAACTTAGGATCCAAGACCATAAATCTAGGATCCTTTACAATCTCAGACCCTGGTGCAAGGTTATATATAGAGCCCAATTCTCCTAATTAAACAGTGTCTCAGGTTGACAAATGGACAAGTTGGATCTAGTCAATGATGGCCTCGATATTATTGACTTTATTCAGAAGAACCAAAAAGAAATACAAAAGACATACGGACGATCAAGCATCCAACAACCAAGTACCAAAGACAGGACAAGAGCATGGGAGGACTTCTTGCAGAGCACCAGTGGAGAACATGAACAGGCTGAGGGGGGAATGCCTAAGAATGATGGAGGTACTGAAGGAAGAAATGTGGAGGATCTATCCAGTGTTACTTCCTCAGATGGAACTATTGGA…	25	ALTDKIGTEIGPK	DNEILYQVPLAEDDTNAQK	ESLQSVQQQIK	EYRPISQGVSDLVGLPNQICLQK	FTLPPLK	IGTEIGPK	IIGVGEVLDR	IIGVGEVLDRGDK	INDGLLDSK	ISQSTSSINENVNDK	ISQSTSSINENVNDKCK	KINDGLLDSK	LGDVDTVDPLR	LISYTLPINTR	LSMGVNSK	LTIGSPSK	LVSLNNNLSGK	NYYGTMDIK	NYYGTMDIKK	PISQGVSDLVGLPNQICLQK	QGDTLYFPAVGFLPR	TTDNQALIK	TTSTILKPR	VMPYGPSGIK	VSLIDTSSTITIPANIGLLGSK
gi|328495172|gb|AEB21197.1|	100	PAL_GLEAN_10014911	41.3	tr|F5GZL7|F5GZL7_HUMAN	39.13	MATQEVRLKCLLCGIIVLVLSLEGLGILHYEKLSKIGLVKGITRKYKIKSNPLTKDIVIKMIPNVSNVSKCTGTVMENYKSRLTGILSPIKGAIELYNNNTHDLVGDVKLAGVVMAGIAIGIATAAQITAGVALYEAMKNADNINKLKSSIESTNEAVVKLQETAEKTVYVLTALQDYINTNLVPTIDQISCKQTELALDLALSKYLSDLLFVFGPNLQDPVSNSMTIQAISQAFGGNYETLLRTLGYATEDFDDLLESDSITGQIVYVDLSSYYIIVRVYFPILTEIQQAYVQELLPVSFNNDNSEWISIVPNFVLIRNTLISNIEVKYCLITKKSVICNQDYATPMTASVRECLTGSTDKCPRELVVSSHVPRFALSGGVLFANCISVTCQCQTTGR…	ACTTGATCATTATATTAAGAAAAACTTAGGATCCAAGACCATAAATCTAGGATCCTTTACAATCTCAGACCCTGGTGCAAGGTTATATATAGAGCCCAATTCTCCTAATTAAACAGTGTCTCAGGTTGACAAATGGACAAGTTGGATCTAGTCAATGATGGCCTCGATATTATTGACTTTATTCAGAAGAACCAAAAAGAAATACAAAAGACATACGGACGATCAAGCATCCAACAACCAAGTACCAAAGACAGGACAAGAGCATGGGAGGACTTCTTGCAGAGCACCAGTGGAGAACATGAACAGGCTGAGGGGGGAATGCCTAAGAATGATGGAGGTACTGAAGGAAGAAATGTGGAGGATCTATCCAGTGTTACTTCCTCAGATGGAACTATTGGA…	12	CTGTVMENYK	ECLTGSTDKCPR	ELVVSSHVPR	KSVICNQDYATPMTASVR	LKSSIESTNEAVVK	LTGILSPIK	NTLISNIEVK	QTELALDLALSK	QVRPVSNGDLYYIGT	SSIESTNEAVVK	SVICNQDYATPMTASVR	YLGSINYNSESIAVGPPVYTDK
gi|224043457|ref|XP_002196641.1|	60.32	PAL_GLEAN_10015235	58.48	sp|Q9NSV4|DIAP3_HUMAN	56.56	MEHPGAAASGAGGGSEEPSGGRSNKRSTGNRAANEEETKNKPKLNIQIKTLADDVRDRITNFRKSTVKKEKPLIQHPIDSQVAMSEFPAAQPLYDERSLNLSEKEVLDLFEKMMEDMNLNEERKAPLRNKDFITKREMVVQYISATAKSGGLRNSKHECTLSSQEYVHELRSGISDEKLLNCLESLRVSLTSNPVSWVNNFGYEGLGLLLDVLEKLLDKKQQENIDKKNQYKLIQCLKAFMNNKFGLQRILGDERSLLLLARAIDPKQPNMMTEIVKILSAICIVGEENILDKLLGAISAAAERNNRERFSPIVEGLENHETVQLQVACMQFINALVTSPYDLDFRIHLRNEFLRSGLKTMLPDLKQKENDELDIQLKVFDENKEDDLTELSHRLNDIR…	GTCTTGATACTTCAGTCTGTGCCTTTTCATTCATCCTTAATATCAAATATCATAGGCAGCACAACATTTAATGTATATCTTAACTTTATTGAATAAGTAAGTATGCATTACATATAGATTGCAAGTCATTCTTGGTCCTGTGAAGAGAAAGATGTTTATTCCCAAGGCAAAATGAGAGCATGAATCTACAGTTGTGTTGCTACTGAAATACTTCTGGGTGTCTTGGTATGGGCACAATCTCCCTCAATACACATTCAAAACAGGCTTTGCTGTTACCTCTCCCTTCAGCTGAGGGAGTCACAATATCTACAATAAATATGTAAAGAACCCTTTTGCATCAGAAGTAGTTTTATGCCTATGTTATGAATCATATAAGTCATTTGGTAAAAGATTTCATAA…	10	ELSENCFWLK	HECTLSSQEYVHELR	HLPEQTVLNELAK	IKELETEIQQLR	LLNCLESLR	LNSILFK	QKENDELDIQLK	SLLLLAR	VFDENKEDDLTELSHR	VKEDKFENPDLFAK
gi|224043457|ref|XP_002196641.1|	59.92	PAL_GLEAN_10015235	57.43	sp|Q9NSV4|DIAP3_HUMAN	56.29	MEHPGAAASGAGGGSEEPSGGRSNKRSTGNRAANEEETKNKPKLNIQIKTLADDVRDRITNFRKSTVKKEKPLIQHPIDSQVAMSEFPAAQPLYDERSLNLSEKEVLDLFEKMMEDMNLNEERKAPLRNKDFITKREMVVQYISATAKSIVGSKVTGGLRNSKHECTLSSQEYVHELRSGISDEKLLNCLESLRVSLTSNPVSWVNNFGYEGLGLLLDVLEKLLDKKQQENIDKKNQYKLIQCLKAFMNNKFGLQRILGDERSLLLLARAIDPKQPNMMTEIVKILSAICIVGEENILDKLLGAISAAAERNNRERFSPIVEGLENHETVQLQVACMQFINALVTSPYDLDFRIHLRNEFLRSGLKTMLPDLKQKENDELDIQLKVFDENKEDDLTELS…	GTCTTGATACTTCAGTCTGTGCCTTTTCATTCATCCTTAATATCAAATATCATAGGCAGCACAACATTTAATGTATATCTTAACTTTATTGAATAAGTAAGTATGCATTACATATAGATTGCAAGTCATTCTTGGTCCTGTGAAGAGAAAGATGTTTATTCCCAAGGCAAAATGAGAGCATGAATCTACAGTTGTGTTGCTACTGAAATACTTCTGGGTGTCTTGGTATGGGCACAATCTCCCTCAATACACATTCAAAACAGGCTTTGCTGTTACCTCTCCCTTCAGCTGAGGGAGTCACAATATCTACAATAAATATGTAAAGAACCCTTTTGCATCAGAAGTAGTTTTATGCCTATGTTATGAATCATATAAGTCATTTGGTAAAAGATTTCATAA…	10	ELSENCFWLK	HECTLSSQEYVHELR	HLPEQTVLNELAK	IKELETEIQQLR	LLNCLESLR	LNSILFK	QKENDELDIQLK	SLLLLAR	VFDENKEDDLTELSHR	VKEDKFENPDLFAK
gi|74180532|dbj|BAE34198.1|	50.31	PAL_GLEAN_10000403	37.18	sp|P61550|ENT1_HUMAN	30.84	MMFLLLMFLLPSCIAHRIFNFTWTVVNEAGDIAYTTSTLASTTPWPILTPDLCSLAAGASPAWGLPDVFLPLPDKPPNNPSVAAHWNGGCGSQSGRRFFKGPLGKNEPTGPDLYVCPGGHRSRTLNHQCGFRESYYCASWGCETTGDAYWHPVSTWDYIIVKKGWNNSQADENDCGQKWCTPLLISFTDEGKRAPLEGWTRGHEWGLRAYVSGTDPGLTFKVKLIRSTPNTEPKIVLGPNKALSRPQSPQTPLQENTPLPPQSTAYQARLPPVRPSTGEALKALANATAQSLNTSTYEDCWMCFSPVPPFYEGIATVSPDMTYTNDSRQTRWVDSPFSESSPGLTLAQLSGIGLCIHSTSLLLPPELLPICNTSHTPLTQHHFLVAPQGMYFACSFGIT…	TTTTGGGGAGGAGAGGCAGAGCCGGTTTGTGTGATATTAATATGATACCAACCTCTATGCAAGTCAGGCATGTTCTCAGGAAGGACTAGAGAAGGCACAGAAGGGCCCTTCCTTGCGGTGCTTTGCCCGTCACTCTGCTCGGTGCCCATACCTCGAGACCCTCATCCAAGGGTGAGGTAGGCATGTCTCTAGTTTCATGCCGCCCCATGTGGGGGGGGGGAGCTAGGCCTTAAAGAAGTCGATGCAGGCGCAGGGGCGTATTAGAGGGGTTAAGATTTCTAGGGTGCCGGGGATCTTGTTCCACATCGTCATCATCCTGAGTTGTCAAATGGTGGTAGTGGACGGCAACAGCTGGTTTAGTTAGTTGATTAACCTGTGCTTTAATAAAAGCAGTTAGTT…	5	AYVSGTDPGLTFK	GLDLLFLK	NLNPSNTPLR	RGLDLLFLK	TGLVQNSIEK
gi|297279997|ref|XP_001108969.2|	53.75	PAL_GLEAN_10017585	36.7	sp|Q5T1C6|THEM4_HUMAN	53.25	MREGLRATLAVSAGFCCALGEMLRSCAARLRMLGALRRDERWPARNLGPALRWFSSEKDFCLSNPSWSEDLRHLFHQFMKKCEDGSWTHISENDMLDLQKKASELSFQNFEPMKRKQFPSMLTRNFQEGLGFEYSMFYNKDERRIVCLFQGGPLLQGYPGFVHGGATVTMVDYSFSVLCTKTVGLAMTAYINITYKRPIPIGSVVVINSQVDKTEGRKVFLSSSVHSADEKTLYSEVTGLFVQLNLEKSET	TTTCTAAAGGTGAGGTCACTACAATAAGCTCATGGAAGCGGATTGTTAAAATTTCTCGAATTTGGCTAGTCAGTTCTTAAACACTGTCATTATTAAAGTTTAAATTATGTAAACTTATAATTAAATATATTAAAAACGAAGGTTTCAGATACTAAAATTAAATCCCTCAGTTTCCTACATTTTACTATTATCTGTGTGTTGTGGCACGAATGCTCCACTCAGGAGCCCCTGAGGCTCTGGGTCTTTGCCATGGGTGGAAGGAATTCATAGGGAAGCTTGAGAAGAAGCCAGGCCTCAGACCAGCCAAGACAGAGAAACGGCTGTCTTCACGTAGCCTGGGCCACAGGATGCAGCGCCAAGACCTCGATGCCAAGTGGTTTGCCCAGAGGGGCCGTGGGC…	5	DFCLSNPSWSEDLR	HLFHQFMK	KVFLSSSVHSADEK	RPIPIGSVVVINSQVDK	VFLSSSVHSADEK
gi|297591904|ref|YP_003708383.1|	100	PAL_GLEAN_10024795	32.2	tr|F5GWV1|F5GWV1_HUMAN	40.82	MDKVLNREESLQLMDLLGLERSAWGNIPLMRKAYLKKCKEFHPDKGGDEEKMKKMNTLYKKMEDGVKYAHQPDFGGFWDATEVFASSLNPGVDAMYCKQWPECAKKMSANCICLLCLLRMKHENRKLYRKDPLVWVDCYCFDCFRMWFGLDLCEGTLLLWCDIIGQTTYRDLKL	CGGGGGGGGGGGGGGGGGGGGGCGGAATTCCGGATCCAACAACAACAATTGCATTCATTTTATGTTTCAGGTTCAGGGGGAGGTGTGGGAGGTTTTTTAAAGCAAGTAAAACCTCTACAAATGTGGTATGGCTGATTATGATCATGAACAGACTGTGAGGACTGAGGGGCCTGAAATGAGCCTTGGGACTGTGAATCAATGCCTGTTTCATGCCCTGAGTCTTCCATGTTCTTCTCCCCACCATCTTCATTTTTATCAGCATTTTCCTGGCTGTCTTCATCATCATCATCACTGTTTCTTAGCCAATCTAAAACTCCAATTCCCATAGCCACATTAAACTTCATTTTTTGATACACTGACAAACTAAACTCTTTGTCCAATCTCTCTTTCCACTCCACA…	4	EESLQLMDLLGLER	MSANCICLLCLLR	SAWGNIPLMR	VLNREESLQLMDLLGLER
gi|47716681|sp|P61550.1|ENT1_HUMAN	39.65	PAL_GLEAN_10002479	27.78	sp|P61550|ENT1_HUMAN	39.65	MLNNVYKFANDSNSNATKDCWFCLNPAPPYYVGLGVIANLGTDQTTIRNVTSPNVTICPWGTKNPSVTLGDLQGKGTCIYTNTYRVDRSRYKENCKSSILVNSSSPTYLAAPSGTWFACNTGLTPCINLNYWKNNTGFCVLVHVIPQVYMMSGQEGRQAMDLWGGYNYPRRKRAIPVLVPLLVGLGVAGSAAVGTAALVTGNQGIAWLTKQINDDLSTLEKSINHLE	ACTATTAGGAATACTAATAACATCGATAAAGGACATAAACCCAGGCAGCCTTATAAACCTCCCAGGGATACACCTGACTCTATCCTGACTATGTTAAACAATGTTTATAAGTTTGCTAATGACAGTAACTCAAATGCTACAAAGGATTGTTGGTTTTGTCTGAACCCTGCCCCACCTTATTATGTAGGACTTGGTGTCATTGCTAACCTTGGCACGGATCAAACTACTATTAGGAATGTAACATCTCCGAATGTTACTATTTGCCCTTGGGGAACCAAAAACCCATCTGTAACATTGGGAGATTTACAAGGAAAGGGAACTTGTATATATACTAATACTTATAGAGTTGATAGATCTAGGTATAAGGAAAATTGTAAGTCATCTATTTTAGTAAATAGC…	4	GTCIYTNTYR	NPSVTLGDLQGK	QAMDLWGGYNYPR	QINDDLSTLEK
gi|47523426|ref|NP_999335.1|	56.91	PAL_GLEAN_10003966	27.06	sp|P13987|CD59_HUMAN	50	MGSKGGFVLLGLLLILFALYHSSHGLECYSCLNPLKNCTAAVNCSRNLDACLYVKAEERTYYQCWKFDNCNFEYISKALGENKLEYDCCQKNLCNRNDGARASGETFLLLTQLLAAFWKFFL	TTTTTTTTGGATGAGAAAGTCTTTATTTGTCTACAGCATCAACAGAAGAAAACTGGTACTGCTCAAGTTCTTTCCTGTCACGGGGCATGCTGCATATGCCATTATCCTCTTGGGCTAACGACCACACTCTAGCATTTGATTGGATTTTATTTTCAGAAAGGCATCATTCATTTCAGTTTGTCTGACAGATTACATAATCAAGGGCTTTTTTTTTTTTTTTTAAATGTTAATTAAGAAATCCCACTTTCATCTGCAGAAGTCAGGCTATTCTGTTAAATACTGCCAAGTATAAGAATACAAATGTCATTAAGTCTACAGGATCTTGAGACTTATTCACTAGCACCTACAAGAAAAAGGCAAAACTTTATCCTTCTGAAAAGGTGTATCACTTTTCAGGAA…	3	ALGENKLEYDCCQK	FDNCNFEYISK	NLDACLYVK
gi|332220321|ref|XP_003259305.1|	53.41	PAL_GLEAN_10017585	35.33	sp|Q5T1C6|THEM4_HUMAN	52.2	MKKCEDGSWTHISENDMLDLQKKASELSFQNFEPMKRKQFPSMLTRNFQEGLGFEYSMFYNKDERRIVCLFQGGPLLQGYPGFVHGGATVTMVDYSFSVLCTKTVGLAMTAYINITYKRPIPIGSVVVINSQVDKTEGRKVFLSSSVHSADEKTLYSEVTGLFVQLNLEKSET	TTTCTAAAGGTGAGGTCACTACAATAAGCTCATGGAAGCGGATTGTTAAAATTTCTCGAATTTGGCTAGTCAGTTCTTAAACACTGTCATTATTAAAGTTTAAATTATGTAAACTTATAATTAAATATATTAAAAACGAAGGTTTCAGATACTAAAATTAAATCCCTCAGTTTCCTACATTTTACTATTATCTGTGTGTTGTGGCACGAATGCTCCACTCAGGAGCCCCTGAGGCTCTGGGTCTTTGCCATGGGTGGAAGGAATTCATAGGGAAGCTTGAGAAGAAGCCAGGCCTCAGACCAGCCAAGACAGAGAAACGGCTGTCTTCACGTAGCCTGGGCCACAGGATGCAGCGCCAAGACCTCGATGCCAAGTGGTTTGCCCAGAGGGGCCGTGGGC…	3	KVFLSSSVHSADEK	RPIPIGSVVVINSQVDK	VFLSSSVHSADEK
gi|120893|sp|P04022.3|GAG_SRV1	42.68	PAL_GLEAN_10024947	30	sp|Q7LDI9|GAK2_HUMAN	37.78	MIRLCNDVDSTAHQIKLAIGAVMQHANSNTPVPQDTPIAARCCFRCGQPGHVARQCSLPCTGQILAPPTGPVPVLRAPGLCPRCKKGKHWASECRSKTDVAGNPLLPLSGNGKGAQPRGPTPIQFLPATGPRQPNNQAPSIEPPQAAQDWTSVPPPVQY	TTTTGGGGAGGAGAGGCAGAGCCGGTTTGTGTGATATTAATATGATACCAACCTCTATGCAAGTCAGGCATGTTCTCAGGAAGGACTAGAGAAGGCACAGAAGGGCCCTTCCTTGCGGTGCTTTGCCCGTCACTCTGCTCGGTGCCCATACCTCGAGACCCTCATCCAAGGGTGAGGTAGGCATGTCTCTAGTTTCATGCCGCCCCATGTGGGGGGGGGGAGCTAGGCCTTAAAGAAGTCGATGCAGGCGCAGGGGCGTATTAGAGGGGTTAAGATTTCTAGGGTGCCGGGGATCTTGTTCCACATCGTCATCATCCTGAGTTGTCAAATGGTGGTAGTGGACGGCAACAGCTGGTTTAGTTAGTTGATTAACCTGTGCTTTAATAAAAGCAGTTAGTT…	3	LAIGAVMQHANSNTPVPQDTPIAAR	LCNDVDSTAHQIK	QCSLPCTGQILAPPTGPVPVLR
gi|395854344|ref|XP_003799656.1|	80	PAL_GLEAN_10004063	39.42	tr|C9JTH8|C9JTH8_HUMAN	49.28	MLFGVQDIALLEHGCRALEVDSYKSLMILGIPEDCRHDEFEEIIRVPLKPLGQFEVAGKAFVEEERSKAAIIRLVEDINYAVIPREIKGKGGTWRVVYMPRKQDVEFLSKLNLFLQSEGRTVEDVARVLRQELCPTATTGPREPPAGMCCVTAPRAKPGAGASTGGDRASPLDRAPPLDSEEKESKAGEAARGKRKHRKNRRRHHASDKKP	CCTGCTGAAGTGCCACCTCAGTCCCTAGACAAGGAAAAGAAGATACAAACTTATTATTTAAATCATATATCTATTAATTTCTATTATTGATTTGCCTATTAAGTGAGTAAAGGGAAACAGGCTTGGTTAATATATTTCTTAAAGAGTAAATAAAAAGGAAAAGACCTTTGGCCTAAAGTCCCCTCGCCTCAGACTCTAAGGGCCCCGTCTGGCCTAACGCCATTTCTGCTAACAATGAGCCGGGGACCCTTATCAATAGCCAGAGGATCTGAGTCGCCAGTTTCGGGGCAGTTATCAGGATTTGAGGGAGAGGGCCCTTTTTCCAAAGAAAGGAGGGAAGAAAACTTAACTAGGTTTACTAAAAAGATTAAGAACTCTGCAAGAGATGTCCCATATTGT…	3	LVEDINYAVIPR	MLFGVQDIALLEHGCR	VPLKPLGQFEVAGK
gi|332251281|ref|XP_003274775.1|	49.49	PAL_GLEAN_10014325	53.57	sp|Q9H930|LY10L_HUMAN	49.74	MAQIPHGAAGGGRPRLTTQRKLLSLLFSPFGWSPPEGVGSQTSCSGLDSHIGPRLGEGDRRYRKPGRSRDRKMACGGGNLIARMSAVNQNIDRTLVCEIALKHFKKYKVEISDAIETTFPFLEILRDRGFITNKIYEDSQDSCRNLVPVQRVVYGVLSEVEKTFDLSLLETLFSDVIMKSYPALNRIYESFKAVIQQGTCQESDEKERKENLNTPKSLEQGTGENYLTWISTNASHYDESSEKELQEANCSRPQMVPEPIDLRKSLTPGKRLCKTIRRRGDSSESSVKNEHPGAWSPELRSDPDEKGTVNLEKNSTLGKSKGKRNTVDLGNNSILGKRIRKRRLKVNTNESVNFQSEILPVTCGTVKGMLYKNKLKQGAIVKSIQSEDGNWFTPREFEV…	TTTTTTTTTTTTGAAGTCTCTTAAGGAAGTGATTTATTGTGAGAGTTTAATTAGGAGAAATGGGGTGAAGAAAGCAGAATAACATTATGAGAAAAGCTAAGCAAGGATGTGGTTACAGCTGGAGACTTGCTCCAGCCTGATTCCAGCAGGAAGCATAGGAACATGAATTATACAACTCATTGGTTCCCCCTTGGGGTCTGGGGCTGGAACCCAGGCCAATGAGGCATAATATACAGGCGAAACAGGCTCCATTTGGCCCAGTACAATACTCTGGGGAGTGGTGGCATCAGTAGCCAACCCTCACAGCAACTGTGGGATGAGCAGTCTGCCTTCAAAGGGGGTTTTCCAGGGTACCAACAGCATTCACTAAGAACTTTTCTCATTTGTTTCCCAAATAGC…	3	MSAVNQNIDR	SIQSEDGNWFTPR	VVYGVLSEVEK
gi|350998818|gb|AEQ38112.1|	100	PAL_GLEAN_10002404	22.86	sp|Q99572|P2RX7_HUMAN	36.11	MQHHPEASRDQAHRCLNQGSCPLKRAQTRSLNMLGRKTCLGRRVVQPGMFADYPPTKKARVLLRRMSN	ACTTGATCATTATATTAAGAAAAACTTAGGATCCAAGACCATAAATCTAGGATCCTTTACAATCTCAGACCCTGGTGCAAGGTTATATATAGAGCCCAATTCTCCTAATTAAACAGTGTCTCAGGTTGACAAATGGACAAGTTGGATCTAGTCAATGATGGCCTCGATATTATTGACTTTATTCAGAAGAACCAAAAAGAAATACAAAAGACATACGGACGATCAAGCATCCAACAACCAAGTACCAAAGACAGGACAAGAGCATGGGAGGACTTCTTGCAGAGCACCAGTGGAGAACATGAACAGGCTGAGGGGGGAATGCCTAAGAATGATGGAGGTACTGAAGGAAGAAATGTGGAGGATCTATCCAGTGTTACTTCCTCAGATGGAACTATTGGA…	3	RVVQPGMFADYPPTK	SLNMLGR	VVQPGMFADYPPTK
gi|1899167|gb|AAB49979.1|	100	PAL_GLEAN_10002426	26.44	tr|F8W1I9|F8W1I9_HUMAN	22.18	MISLPQPVPKMDRSGKPELTATSVEKFLIEKFDSVSDLMQLSEGEESRAFSFDVGGRGYVLRVNSCADGFYKDRYVYRHFASAALPIPEVLDIGEFSESLTYCISRRAQGVTLQDLPETELPAVLQPVAEAMDAIAAADLSQTSGFGPFGPQGIGQYTTWRDFICAIADPHVYHWQTVMDDTVSASVAQALDELMLWAEDCPEVRHLVHADFGSNNVLTDNGRITAVIDWSEAMFGDSQYEVANIFFWRPWLACMEQQTRYFERRHPELAGSPRLRAYMLRIGLDQLYQSLVDGNFDDAAWAQGRCDAIVRSGAGTVGRTQIARRSAAVWTDGCVEVLADSGNRRPSTRPRAKE	TTTTTTTTTTTCGGATGCAAACAGCAAGAGGCTTTATTGGGAATACGGGTACCCGGGCGACGCAGTCTATCGGAAGACTGGCGCCCCGAGTGAGGGGTTGTGGGCTCTTTTATTGAGCTCGGGGAGCAGAAGCGCGCGAACAGAAGCGAGAAGCGAACTGATTGGTTAGTTCAAATAAGGCACAGGGTCATTTCAGGTCCTTGGGGCACCCTGGAAACATCTGATGGTTCTCTAGGGTCGACCCTGTTCCATCTGTTCCTGACCTTGATCTGAACTTCTCTATTCTCAGTTATGTATTTTTCCATGCCTTGCAAAATGGCGTTACTTAAGCTAGCTTGCCAAACCTACAGGTGGGGTCTTTCATTCCCCCCTTTTTCTGGAGACTAAATAAAATCTTTT…	2	AFSFDVGGR	SGKPELTATSVEK
gi|88605103|gb|ABD46828.1|	53.27	PAL_GLEAN_10021245	38.1	sp|Q68D85|NR3L1_HUMAN	26.55	MGQSQGKLTPLQCMLNHFKDFRHRAKAYGALVTPFDLQRFCQLDWPTFGVGWPSEGSFNLQTAFRVRGVVYGNPGHPDQIPYIDVWIDVVSDAPKYLQNCSRAPVTVMAAIPQGLKKPPPVLQGPPSEDDWYPPPYHGDGSGRPPPERPEPPVT	CGGGTTACAGGAGGTTCTGGTCTTTCCGGAGGAGGACGTCCACTCCCATCACCATGATAGGGTGGTGGATACCAGTCATCCTCCGACGGAGGGCCCTGCAACACTGGTGGGGGCTTCTTAAGACCTTGGGGTATGGCTGCCATTACAGTAACGGGGGCGCGACTGCAATTCTGTAAGTACTTAGGGGCATCAGAAACAACGTCAATCCATACATCAATATAAGGAATTTGGTCAGGATGCCCCGGGTTCCCATAAACAACACCCCGAACCCGAAATGCAGTCTGTAAATTAAATGATCCCTCGGAGGGCCATCCTACTCCGAAGGTCGGCCAATCTAGTTGACAAAACCGCTGCAAATCAAAAGGGGTTACTAAAGCACCATAAGCCTTTGCCCTGTGA…	2	AYGALVTPFDLQR	LTPLQCMLNHFK
gi|354501850|ref|XP_003513001.1|	55.03	PAL_GLEAN_10017585	37.04	sp|Q5T1C6|THEM4_HUMAN	50	MREGLRATLAVSAGFCCALGEMLRSCAARLRMLGALRRDERWPARNLGPALRWFSSEKDFCLSNPSWSEDLRHLFHQFMKKCEDGSWTHISENDMLDLQKKASELSFQNFEPMKRKQFPSMLTRNFQEGLGFEYSMFYNKDERRIVCLFQGGPLLQGYPG	TTTTTTTAAAAAGTTTATCTTCCATTTTTATTAAACTAATCATACACATCATTGTTTAAAAATTTAGGAAATGCGGCTAAGGAAATAGAAAACTGTAAGACCGTCTAGTGACAAACCACTGTTAACATGCCAACGATACTCTTTCAAATCATCCTCTACGTGCTGTGCTTTGGCGATCTAACCGATGATTACAGACAGCTTTCCATTTCCATGAGTGTGTGTACAGGACCATTTGAATGCCCTTGCCCGGGGACCTTGAAGATAACGACCTTTTGCATCTACAGCTCTAGGCCTCATTCTTACCCAGGGTATCCTTGCAGGAGAGGACCTCCCTGAAACAAGCAAACGATTCTCCTCTCATCCTTATTATAGAACATCGAATATTCGAAGCCCAGGCCT…	2	DFCLSNPSWSEDLR	HLFHQFMK
gi|338747374|dbj|BAK41763.1|	36.11	PAL_GLEAN_10005650	41.94	tr|F8WDS4|F8WDS4_HUMAN	38.71	MYQPTFHVDLCDILGKGFNTIPKDLPRGPGASFSTDPWYGCGYPQQERGVQQVQLYMCPREDQSTCNKHNQYYCGH	GGTTAGTTGTTATTACCAATGTACGCGGGAATCCTCATCAACCTTCGCAGGCCAGATGGGAGTTAATTAGGTCAGAAACAGGGGCTCCCATATTGGTTAATCAGACTATGTATCAGCCTACATTCCATGTAGATCTATGTGACATACTAGGAAAAGGGTTTAATACTATACCCAAAGATTTACCTAGGGGTCCAGGGGCTAGTTTTTCGACCGACCCCTGGTATGGTTGTGGATATCCACAACAGGAAAGAGGTGTCCAACAAGTACAATTATATATGTGCCCTAGAGAGGATCAAAGCACTTGCAATAAGCATAACCAATATTATTGTGGTCATTG	2	GFNTIPK	GVQQVQLYMCPR
gi|337285565|ref|YP_004625038.1|	34.04	PAL_GLEAN_10019628	38.89	tr|H7BY16|H7BY16_HUMAN	32.35	MPRDQASGPLSQAQSYCIDNWIKGGDITTWPRSLRTSPPTSGCVQVAKRTPSHKLALLTYLSKVATELTYCFV	TTTTTACCAGCATTATGTGAGAATCTTTATTTTGACAAATAAGTGCAGTATAAAAACTTGGACCTGAAAAGTTAAAAAAAGTAAAAATAAATATGTTTACAAATCATTGTAGAAATAATACAAAAGACAGTTAAAATTCTTAATGAGGAAAAACCAAAATGTGTCCAGTTGTATAAAGGCTCTTCCCTTGCAAGAGACGGGATAAAGCTGAAGACCCAGTTTGGTTTCACTGCTGAAAAAATGTACAGAATAACTTAGAAGAACCAGTCGAGGTCAAACGTTGTGAGCCCACTACTTGTACCTGCCTACTCTTGATCTGAGGAAAGTTGATAACCACAGTGCAAGGCAGAGCTGTTGGTAGGACAGCCAAGAATTTTCCATCTGGGTGTCCATTCTATA…	2	GGDITTWPR	LALLTYLSK
gi|154290720|ref|XP_001545951.1|	32.5	PAL_GLEAN_10015165	41.46	sp|Q5JU67|CI117_HUMAN	24.42	MRSCCPSRQAGADQHAPSGHPLVRGPQLSEVLTHVPQKTGSSPREIGPEHISVCARQATLPHSSAQEHRAPASSCLKPHPAFTKGSSPPISKSVRAEISSSLPGFLKGVCGSHHFFRESYKTHRLISQLWK	CCCCCCCCCCCCCCCCCCGCCATTCCTTTTGTCTCAGAACTTCGGTTTTGCTTTCCTTACACGTCGTCTTCCTGAAAAGCACTGACAGCGCCGTGGCAGTGTCAAGGCCCTCAGTGCTAACCTCTCCATACCCACCGCTTGACCACTTCACTTCCCCGTTTCTTTGTGTCATTTCTAACCACTTAATTTCCCAGACATAGGGAAGTCTCTGGCCGGCTCTTTTCTCATCTGTAAACTGAGAAGACTGCAGTAGGTGACCCTGAAGTCACTTGTGGTTTTTAGTATTCTGAGGTTCTACCCCACCCCTGAGCCTGGATTCTGGGTGTCATTTATGGGGCAGAATTACTGTAAGGCAAATGAAGTTCAGGCTTCAGGGTTCCTCGCTTTCACAGGCCTCTT…	2	GPQLSEVLTHVPQK	GPQLSEVLTHVPQK
gi|47716681|sp|P61550.1|ENT1_HUMAN	28.71	PAL_GLEAN_10012353	32	sp|P61550|ENT1_HUMAN	28.71	MLNNVYKFANDSNSNATKDCWFCLNPAPPYYVGLGVIANLGTDQTTIRNVTSPNVTICPWGTKNPSVTLGDLQGKGTCIYTNTYRVDRSRYKENCKSSIFSIN	ACTATTAGGAATACTAATAACATCGATAAAGGACATAAACCCAGGCAGCCTTATAAACCTCCCAGGGATACACCTGACTCTATCCTGACTATGTTAAACAATGTTTATAAGTTTGCTAATGACAGTAACTCAAATGCTACAAAGGATTGTTGGTTTTGTCTGAACCCTGCCCCACCTTATTATGTAGGACTTGGTGTCATTGCTAACCTTGGCACGGATCAAACTACTATTAGGAATGTAACATCTCCGAATGTTACTATTTGCCCTTGGGGAACCAAAAACCCATCTGTAACATTGGGAGATTTACAAGGAAAGGGAACTTGTATATATACTAATACTTATAGAGTTGATAGATCTAGGTATAAGGAAAATTGTAAATCATCTATTTTTAGCATTAAT…	2	GTCIYTNTYR	NPSVTLGDLQGK
gi|9630561|ref|NP_047109.1|	100	PAL_GLEAN_10004190	39.47	tr|C9J6K3|C9J6K3_HUMAN	41.03	MMASILLTLFRRTKKKYKRHTDDQASNNQVPKTGQEHGRTSCRAPVENMNRLRGECLRMMEVLKEEMWRIYPVLLPQMELLDKECQTPELGQKTQMTYNWTQWLQTLYTMIMEENVPDMDLLQALREGGVITCQEHTMGMYVLYLIQRCCPMLPKLQFLKKLGKLI	ACTTGATCATTATATTAAGAAAAACTTAGGATCCAAGACCATAAATCTAGGATCCTTTACAATCTCAGACCCTGGTGCAAGGTTATATATAGAGCCCAATTCTCCTAATTAAACAGTGTCTCAGGTTGACAAATGGACAAGTTGGATCTAGTCAATGATGGCCTCGATATTATTGACTTTATTCAGAAGAACCAAAAAGAAATACAAAAGACATACGGACGATCAAGCATCCAACAACCAAGTACCAAAGACAGGACAAGAGCATGGGAGGACTTCTTGCAGAGCACCAGTGGAGAACATGAACAGGCTGAGGGGGGAATGCCTAAGAATGATGGAGGTACTGAAGGAAGAAATGTGGAGGATCTATCCAGTGTTACTTCCTCAGATGGAACTATTGGA…	2	IYPVLLPQMELLDK	MMEVLKEEMWR
gi|9630561|ref|NP_047109.1|	100	PAL_GLEAN_10006416	28.57	sp|Q8N3C0|ASCC3_HUMAN	31.82	MKSSVGFMHDFRRPWIFRLLSSSLSSSSSSSMLTSSGMSASLPQYSSSKRPSIHFSTSSRRCSSRRSYLTVTRACRFCSPPGLPPGPRARKGACSLLSTRLPSR	GGGCGCGGCAGGGGAGGGGGTTTGGGGGGTGGGGGTGGAGCTCAGGGAAGCCCAGAGTAACCACGGAGAGGAAAAACAGGCAGACGGTGGGTGTTATTGTTACAGAACCATTAAATACCACTTATAAACAAGCCAGGAGGGCGTGGGGCGGGGAGGACAAAGGTGGGCCACGCAGGCGAGACAGGGTCAGGGCGGTGCGGTCCGGGCCCGGTCCTGGAGGGGGCTCAGGCTTCGGTCACCAGAGGGGCTGGGCTGGCGGAGGCCTGGCTGCTTGTGGAGGCCCCGCAGCTTCACCAGCAGCTCCTGGATGAAGTCCTCTGTGGGGTTCATGCACGATTTCAGGAGACCCTGGATTTTCCGCCTTCTGTCCTCTTCACTCTCTAGTTCCAGCAGTTCATC…	2	MKSSVGFMHDFR	RPSIHFSTSSRR
gi|9630561|ref|NP_047109.1|	100	PAL_GLEAN_10024827	30.51	sp|Q8TCW7|ZPLD1_HUMAN	28.81	MHSLPPAVWMLMAGAHAHAHEASCRAPDGKALFALCRHPRYQPLGRRCSPRNAEATYFDCFPPILSYSKT	GAGCATCTGGTCCCGGCTGCAGGAGACCGGCCTACGAGGCAAATGCGAGTGCATCCGCGGACGCAAGGCCACCCTGGAGGAGCTGCGGACCGTGCACTCGGAGGCTCACGCCCTGCTCTACGGCACAAATCCCCTCAACAGGCAGAAACTGGACAGTTCGCTGACGTCCGTCTTTGTCCGGCTGCCCTGTGGTGGTGTTGGGGTGGACAGCGACACCATATGGAACGAGGTGCACTCGTCGGGGGCCGCCCGCCTGGCCGTGGGCTGCGTGGTGGAGCTGGTGTTCAGAGTGGCCACAGGGGAGCTGAAGAATGGCTTTGCCGTGGTCCGCCCGCCGGGACATCACGCGGAGGAGAGCACGCCCATGTCGGGTCGCGATTTGTCAGATGACAGAGCGAG…	1	ALFALCR
gi|386399496|ref|ZP_10084274.1|	38	PAL_GLEAN_10009041	40	sp|Q8IZJ3|CPMD8_HUMAN	34.29	MFPVEGKEREAGEGSQPGGSRLGVVSPHDEGDACASVPDGVADHCGDAVGRCPSEGWPGPRDPWGAPRALLDQNVAHIFKPSAFQKRKIKVPE	GAGCAGAGTGTGTGTAAGGGGCCAGCGGCCCTGCTCTGAGTCATGTTTCCCGTCGAAGGGAAGGAGAGAGAGGCAGGAGAAGGCTCACAGCCAGGTGGGTCTCGCCTGGGGGTCGTCAGCCCACACGATGAGGGAGACGCGTGCGCATCTGTGCCAGACGGGGTAGCGGACCACTGTGGGGATGCGGTCGGCCGCTGCCCCTCCGAGGGCTGGCCGGGGCCCAGGGATCCGTGGGGCGCCCCAAGGGCTCTGCTGGACCAGAACGTGGCCCACATCTTTAAACCATCAGCATTTCAGAAAAGAAAAATAAAAGTCCCTGAGG	1	ALLDQNVAHIFK
gi|358636585|dbj|BAL23882.1|	36	PAL_GLEAN_10024935	29.49	tr|A0AUL9|A0AUL9_HUMAN	38	MSSRSFMAWSKACGSASEMSETSASASARPAMVLKASSSRKDFFPALAGGSVWAMPVSFLARGASLTGFSGNVVAYPRRSPRTSSMEFFNSFLVFGAISRQ	GGCTGAGAGGTCGGCGTCCTCCCGGTTCCGAAGCGGGAGCTCTGGCGGAGCTGGGCTCAAGAGGAGCCCGGCTGGGCGGCTATGGTTCGGACAGGTCCCAACGGCTTCTCTCCCGAAGGGAATGGTCGTGAAAACTGCCATTACAGAGAAAGAGAAACACAAACATTCTCAGAGGCCCCCTGTATGAGGTCCCAGATAAACTTTGCATGCCAGTAACAGGACATGCCAACACCAGACGAATAGAGATGGCCCCTTCCAACGCCTTTCTTCCAAGGCGCGCCAAAGGGAGCGTGAGCCTGATGTGGGCAGAATTCAGATGAGTTGGACAGTGCTGTGAAGCGGCTGCAAGCAGCCTTCATTGCCTTGAGATGGCACCGAAAACCAAGAAGGAATTGAAAA…	1	DFFPALAGGSVWAMPVSFLAR
gi|24215126|ref|NP_712607.1|	36.54	PAL_GLEAN_10014714	39.13	tr|E9PEI6|E9PEI6_HUMAN	29.23	MEKRPLPPSPPLSQGRKRPPFVFDSRPTLHGPRSSSGRRQPLLIQGAEHRRKSIRDKNQLLPECAAAIDTRARRVAPFSQGSSSNSDSAREGGG	GGAGGGTCAGGTCGAGTGGCAGCGGGGCAGGCGCGCTCTCGTCCTCAGCCACAGACTTTTAAAGAGCATGTGAGCATGACAAGTGTCCGTCGCAACGTGTTAGATTTCGAAACTGCCTTGCAATCCAGTCCGGAACTCGCAGCTTTAGCGGGTCGGGGTGGGGGGGGGACAGTCATTTGCCTTCGGCGTCTGTGTGTCATCCTCCCCCCTCCCGCGCACTGTCGCTGTTGGAGGAAGAGCCCTGGGAGAAGGGTGCGACGCGCCGCGCCCGCGTGTCAATGGCAGCTGCGCATTCTGGAAGAAGTTGGTTCTTGTCCCGAATACTTTTCCTACGGTGCTCCGCCCCTTGAATCAGAAGCGGCTGTCTTCTCCCGCTGCTGGAGCGGGGACCGTGGAGTG…	1	DKNQLLPECAAAIDTR
gi|345568067|gb|EGX50968.1|	39.53	PAL_GLEAN_10002724	35.42	tr|E7ENN3|E7ENN3_HUMAN	38.46	MTWSPRTLMDSSPQAPPRGGGSHHSRLGTPTGLEQPGGGEGMGARNCSARDQGSQQPVQHLYASQKTAPCLNALH	TTGATAGGGATCATGCTCTGGGCCTGAGAAAGGAAGACAGAGAGAAACATTGGGGCAGGGGGAAGGGTGGAAAGCAGGGGGTGCGGGTGAGCAGCTAGAGATGCTTCTACAAAGGGGGGTCCGGGGGAAAACGAAGACCCTGGAGGAAAGAGGATGACATGGTCCCCCAGGACCCTGATGGACTCCTCTCCTCAGGCACCTCCCCGGGGTGGAGGGTCCCACCATTCACGCTTAGGGACACCCACAGGACTAGAGCAGCCTGGGGGAGGGGAGGGAATGGGCGCCAGGAACTGCTCTGCCCGGGATCAGGGCAGCCAACAGCCTGTACAGCACCTTTATGCAAGTCAGAAAACGGCGCCCTGCCTCAATGCTTTACATTAGTTTGGGCAAGATAAAATT…	1	DQGSQQPVQHLYASQK
gi|255725548|ref|XP_002547703.1|	45	PAL_GLEAN_10021679	48.15	sp|Q8N9V2|TRIML_HUMAN	48.15	MVKLRRIMGFMFVCFFSKESSFLLISMYYLLSVTDKRPVSPERTGDLFKVIQLKIGLWTPNPVSPLYKSALSPYLRISLLRTTYNVTFVQFSI	AAGAGGCCATGCCCAGATGTGCAGGTGAGTCTGGTACTGCTTTAACCTCCTCTGGGCTCAAATTGGTTCCCTTTTTTTGCCCAGGAAGTTCCTGATGTCCTTCTTTCCTTCCTCATTATAATGCAGAGGATCTGGGAGCAATCCTAGGAATGCCTCCTCTGGCAGGGCTGTCTGGGAGCTGGGGGATTTGACCTTGAATGTAGGTAGGGAGGCCTTTCTACCTTAAGAACTTAGAAAGAGATATTGTGAGGGAGTCTCCCATGCTGGTTGGGGTATCCTGATGGGCACAAGGGACCCTCAGAGTTTGGGCTTGGGTAAGAAATGGGCTGACTTGGATGACTAAATGTAGTTATCTGATAGATAACTGGGCTGTGGCTTGGGTTGGGTGGTCCCACCCTG…	1	ESSFLLISMYYLLSVTDK
gi|89050|pir||S08432	87.69	PAL_GLEAN_10018110	40	sp|Q8IWK6|GP125_HUMAN	28.79	MISFLGEGILLQFCGGKCKNLSQVHNLVFCGYPWSRTEYQLKYFFGGYTCEILSTCRRFLSLFLKSLSLEYCE	ATTTTTTTTTTTATAAACAATAAGAAAAAGTTGTTGGATTTTTTTTTTAATGATTTCTTTTTTGGGGGAGGGAATTTTGTTGCAGTTTTGTGGTGGAAAATGCAAAAACCTGAGCCAGGTGCATAATCTTGTATTCTGTGGATATCCCTGGAGCAGAACTGAATACCAGTTAAAATACTTTTTTGGGGGATACACATGTGAGATACTAAGTACTTGCAGAAGATTTTTGTCTCTCTTTTTAAAGTCACTTTCCTTGGAATATTGTGAGCA	1	FLSLFLK
gi|134278501|ref|ZP_01765215.1|	34.48	PAL_GLEAN_10002976	33.33	tr|C9J6I7|C9J6I7_HUMAN	40	MLPAPRKFFHRRFMQIQTDLLGNKAFLPRAVMTRSALRVCSAASSRPSFPSVCVAAPASFQWVHGYDERI	GTCCACCTGCAGGGCAGCATCTGGGAGGACAAGGGACAAAGAAGGGAGAAGGGCTGTTTACATTTCTTTGCTCGAAACAATCTCGACGTCCATCACTAAATACGTTCGTCATAGCCGTGCACCCACTGGAAGGAAGCAGGAGCTGCTACGCACACAGACGGGAAGGAGGGTCGAGACGAGGCAGCAGAGCAGACACGCAGCGCGCTCCGCGTCATCACCGCGCGCGGAAGGAACGCTTTATTCCCGAGAAGGTCTGTCTGTATTTGCATAAAACGCCTGTGGAAGAATTTACGAGGAGCTGGTAACATGGCTGCTTATGGGAATCCGGGGAGGGAGGGACACTTATTTCTACTGTAACCCCTTGTAGTGGTTGAACAGTGTTCCCCTCACCCCCGCCCC…	1	FMQIQTDLLGNK
gi|134278501|ref|ZP_01765215.1|	34.48	PAL_GLEAN_10002271	48.39	tr|G3V0G3|G3V0G3_HUMAN	48.39	MLFSRMGWAFSPTSPAAGVGPGKGAAFLLRLTSPVHKDPKCMLVCLLAVFTEQFFLCPLSGRLSLRSWCFPLSDFWT	GGAGGGAAGGAAGGGAGGGAGGAAGGAAATCACCCCAGAACAGAGCGTGGTCAGTATCAAGAACAAGTATATAAAGACAAAACGTCGAATTGCTCATTTTGAGAGATGTACGCACTCCTGGTGAACGTGTGGAGCGTGGGGGAAGTTTGCGTGTTGCTGCTTCTCTGCCTTGACTAGTGATTCATGCATGCTGTGTAGTTAGATACTTCTAGAGAATAAGACATATTTTCAGTCCCCTGCTCTAGATACCAAGATTGAGAACTTTCTTCTGTTAGCTGAAAATATTAAGATGAATTATTATGGGGGGAGGTGTTAGAGAACCACGCCCAAGTTCAGTGAACATCCTAGAGGCCTTGCTTCAGATGAGTACCCGTCCAGCAGAACGATGACAAGTTTTCA…	1	GAAFLLR
gi|302528448|ref|ZP_07280790.1|	37.5	PAL_GLEAN_10005850	44.44	sp|Q8WUH2|TGFA1_HUMAN	44.44	MLFSRMGWAFSPTSPAAGVGPGKGAAFLLRLTSPVHKDPKCMLVCLLAVFTEQFFLCPLSGRLSLRSWCWPCSVRAPAPNQWSW	GGAGGGAAGGAAGGGAGGGAGGAAGGAAATCACCCCAGAACAGAGCGTGGTCAGTATCAAGAACAAGTATATAAAGACAAAACGTCGAATTGCTCATTTTGAGAGATGTACGCACTCCTGGTGAACGTGTGGAGCGTGGGGGAAGTTTGCGTGTTGCTGCTTCTCTGCCTTGACTAGTGATTCATGCATGCTGTGTAGTTAGATACTTCTAGAGAATAAGACATATTTTCAGTCCCCTGCTCTAGATACCAAGATTGAGAACTTTCTTCTGTTAGCTGAAAATATTAAGATGAATTATTATGGGGGGAGGTGTTAGAGAACCACGCCCAAGTTCAGTGAACATCCTAGAGGCCTTGCTTCAGATGAGTACCCGTCCAGCAGAACGATGACAAGTTTTCA…	1	GAAFLLR
gi|254509474|ref|ZP_05121541.1|	36.73	PAL_GLEAN_10013556	35.14	tr|B7WP88|B7WP88_HUMAN	57.14	MFFIVTITMQHFWKHIYQGYIEEHAGSDGKDPEGDVIGILTNSRAYEHAYVSHHGRQQVVYNCLLYSHACFKKNCKIT	TTTTTTTTGAGTTTGACAAATTTATTGGTATTTTAGTAAAGACATTCATCTCAGTCGTTTCTCTCTCCCATCTTGACCTTAGGTTAATATTTCATTTAAGTCAAGAAAAGAATATGTAGGAGAGGAATGTTATTTTAACATAAACAGTAAAATGGACAAAAATGAAAAGTTCGCCTACATTAAAGCAAGTTAAATTCATGTATCTTGATATAATTAAATCATGTAAGAACTAATAGTTCAATATACATTTCCATTGTTTTACTTGGGGCTTACTCTAAACTTAAATGCAAGTGAACAAAGTGTTAGGAGTATATACAGGATTCTTCTCTGGAGTTATTATTACCTATTAAAAGAGCTTAGCAAGTAGTTACCACCATTAAGACAGTCTGGAGCTGCCTG…	1	HIYQGYIEEHAGSDGK
gi|337745098|ref|YP_004639260.1|	44.44	PAL_GLEAN_10026019	29.23	sp|Q9UBL9|P2RX2_HUMAN	31.58	MEQRRDLLGMWIRHSATPLSLMRTEKGAGNPEGLHQALVRREGLPAPKPREQGQKSRLCIPILPRLNPFVSSRPFIAFIYISALVTSVCQEAENHM	CCCCGCATTCTGCCCATGGCCTTCCTGGAGGGACGGAAAGGCCACGCTGGCACCTGTGAGCCCCCTGGGTGCCTGCTCAGAGGGTCCGGGTTCAATCATCCTTCTTTAACTTCTTAGAGGAAGAAAGGATTTTTCTGTCAAAACGGCCGCACAATCGGTGAAACATTACTGTGGTTCTACTTCTTCTATAACAGTATGAAAATAGGACATTTTCATCGTAAGACTGGAAAATTTTAGCCAACACAAGTGTTTTATTCTAATTTCAGAAATGATGTCCCTTCAATGGTCCCTCCTCATGCACAGACCTCACCTGTGCCTAAGAATCTGTGTCCCTGACTGGCCAGTTGTGTGGCAGTGTTGCCCGCATAGCTGGTACCGGGCTACGGAGAGCAGTGGCCG…	1	HSATPLSLMRTEK
gi|348680930|gb|EGZ20746.1|	41.98	PAL_GLEAN_10000427	32.43	tr|H0Y4V5|H0Y4V5_HUMAN	38.24	MALFRCLDRILQSAPRSITRRTMSEFPLLQAFMSAVSPLLCWTLTKAPASKRIATVVKKFFSAAWMRAVAPFLCRPFTRAPFPIRSLSRSSCPPAAASITSVIPLESLIDFVEEKTLMFK	CAGGGTGGCATGGCCGTAGACTCCATTTATTTTAAAACAAATTTTTTTTTTGTACAATTATCACACACTTATTTCAGATGTATTCCTAAATACTTTATAATTTGATTGTTACTATAAGAGCCCCAGTCACATTTTGTAACTGGTTACTAGTGTGTGGTGAAGCTGTGCGTGTGTGGGGGGGTGTGTCCTGCAGTCACTTTGTGAAATTCTCGTACCCTGATAATTTACTTGCCTTGGATTTTCTGGGTAGAGAATTCAATCATCTGCTAAAATAACTATTTTGTTTCCTTTTTTTCCTAATGTTTCTTTCTCTGGTCATGTGAAATTGGTGCCATTTGAGTAACAGTGGTGGCCTGCTCTGCTCCTGGTCTGAGGGGCGTCCCTCAAGGTGGCTGTCGA…	1	IATVVKKFFSAAWMR
gi|155122100|gb|ABT13968.1|	36.17	PAL_GLEAN_10020464	31.37	tr|B3KV89|B3KV89_HUMAN	38.89	MALFRCLDRILQSAPRSITRRTMSEFPLLQAFMSAVSPLLCWTLTKAPASKRIATVVKKFFSAAWMRAVAPFLCRPFTRAPFPIRSLSRSSCPPAAASITSVIPLESSWSRLYSSFELSATFTVI	GGACGGGGCGAGGGCGCAGCGCGGGGGCGCGGGCTGTGCGTCGCAGGCGCTCTCGGTTGGCGGTTCGCGGAGCCTCGGCCATGGCGGCTGCCGCGGCGGTGGCGGAGGCGGCGGGCGTGGCTGCGGCCCCCGTCCTGGGCGCCCCCAGCCACGGGGAGCCGCCCGAAGGTGACGGCGAGGCAGCTGGAGCCTGGCGCGCGGAGAAGGACGCGAGCGCGACAGGAGCGGAGGCCGTGGGCGACAGCGAGGAGGACGGCGAGGACGTGTTCGAGGTGGAGAAGATCCTGGACGTGAAGACTGAGGGGGGCAAAGTACTTTATAAAGTCCGCTGGAAAGGATACACGTCGGACGATGACACCTGGGAGCCGGAGGTCCACCTGGAGGACTGTAAAGAAGTGC…	1	IATVVKKFFSAAWMR
gi|262274421|ref|ZP_06052232.1|	36.54	PAL_GLEAN_10006871	27.5	sp|Q8TD90|MAGE2_HUMAN	40.74	MYTKKISVITTSHSPKQFQLTSKSLGKYSLTLTYLQIHHKRFEQLSTFHMTMLSVFVYSSKIKTFKCLLKVMFESINISLNIIFLYFAFTGQNKLQFAFLWGARGITSSSKI	TACGTAAATCCCTTCGCGGCGGGTAAGTGGCGCGGCGGCCCGGAGCAGAGACCCAGGAGCAGGGACGCGGCGCAGGAGGCGGAGGCAGGAGGCGGAGCGGATCCCGGGTGGCTGGTCGGGGCCCCTGCGGGGGCGCGGGACTGGCGGGACCGGGGGTGGCGGGGCCTCTCCGGCGGCCTTCCCGTCCGCTCCCCCTCGTCGGTTCAGGGTCGCCTCCGTGTTGGCCGGGCTGCTCGTCTGTGCTCTTGGCCTTCTTGACTCCTTTGAACTTGGTACACGTTGGACAAGTCTTTCTGAAAAAGACTTCTTGCTCTGATGAGTGTGGTCCTCACTATGCAAAGAAAAGGGAAGCAAGAAGTAAGGACGTTGGTTTTATTTACCACAGCCGACAATTAGTAG…	1	ISVITTSHSPK
gi|156977661|ref|YP_001448567.1|	34.21	PAL_GLEAN_10021464	38.46	tr|F5GYD7|F5GYD7_HUMAN	28.99	MLFLEKWHLIRMHTNIRDYSSNFHRLSPEILLNSAQFVAYVYLTGQREALRHPLLKLKSVFRKIFQPIMSESKKCFFNPKVGKNSITQHYHLITMFLYMMGGG	AAGCAATTTCAAAACTTGAACCTGAAATGAGAATAATACTGGTTTATTTCAGAGTAGCAAGCATGAATTTTCTCTCCCTGTCCTCTCCCCATGTCCACATTTTAAAGTCCTGCCCATGCTTCAAGGTCTGGCTCAAATTATCTCAATTCTATGAAGCCTTCTCAATTCATCTTATGTAAAAGCTACATTTCCCCCACCACACACACTTGTAACACTTGGCACCTCTCTCAGAGCACTTAATCATACAGCAGTTTTATTTAAACCTTATTTTTTCAATTACAGTGTTAGGGAGCTAGGGAGAATGTTGTGAATGTCTTCACTATCCACCCCTCCCCCCACATGCATACCTAACACTTGGTAAGCTTAACATGTATTCCATAAATGATCTTTATTATGATT…	1	KIFQPIMSESKK
gi|156977661|ref|YP_001448567.1|	34.21	PAL_GLEAN_10007233	27.87	sp|Q9UGR2|Z3H7B_HUMAN	27.87	MATTLVPPVLAVWWSLTATPTCRPMPACSPPVTIQAPVLWAARTSPLRSRSCSQVWRMGPPDPPNTDTTRFGARKPHVRVTRLYTVAGSVRSESRRKLLALRPEPKKSRSPKASVGFSVVCKSLSQTVTTAAPNASSTATDRWALRGRPHWHKVPPGSVVSTMNVVHVFLLKILGIQLWRPALAG	ATTCCTGCTAGTGCAGGCCTCCAGAGTTGGATCCCCAAGATCTTCAAGAGGAAGACATGTACGACGTTCATCGTCGACACCACAGATCCGGGAGGGACCTTGTGCCAGTGTGGGCGTCCCCGGAGTGCCCACCTGTCAGTGGCTGTGGAGGATGCATTCGGGGCAGCCGTGGTGACTGTTTGGGACAGTGACTTGCACACCACGGAGAAGCCCACTGATGCCTTCGGGGACCTGGACTTCTTGGGCTCTGGCCGCAAGGCCAGCAATTTCCTCCGGCTCTCCGACCGCACGGATCCAGCTACCGTGTATAATCTGGTCACGCGCACGTGGGGCTTCCGAGCCCCGAACCTGGTGGTGTCAGTGTTGGGGGGGTCGGGGGGCCCCATCCTCCAGACCTGG…	1	KLLALRPEPK
gi|156977661|ref|YP_001448567.1|	34.21	PAL_GLEAN_10007233	27.87	sp|Q9UGR2|Z3H7B_HUMAN	27.87	MATTLVPPVLAVWWSLTATPTCRPMPACSPPVTIQAPVLWAARTSPLRSRSCSQVWRMGPPDPPNTDTTRFGARKPHVRVTRLYTVAGSVRSESRRKLLALRPEPKKSRSPKASVGFSVVCKSLSQTVTTAAPNASSTATDRWALRGRPHWHKVPPGSVVSTMNVVHVFLLKILGIQLCSFSVPTMPPQLPQPTRHPTFPSPTPIQDPL	CCCAGGTGGGGCTGGGAAGGCGGCCGATCCGGTTTGTCTAGAGCGGATCTTGTATCGGGGTTGGGGAAGGGAATGTGGGGTGCCGGGTAGGTTGCGGCAGCTGCGGCGGCATGGTGGGTACGGAGAAGGAGCAGAGTTGGATCCCCAAGATCTTCAAGAGGAAGACATGTACGACGTTCATCGTCGACACCACAGATCCGGGAGGGACCTTGTGCCAGTGTGGGCGTCCCCGGAGTGCCCACCTGTCAGTGGCTGTGGAGGATGCATTCGGGGCAGCCGTGGTGACTGTTTGGGACAGTGACTTGCACACCACGGAGAAGCCCACTGATGCCTTCGGGGACCTGGACTTCTTGGGCTCTGGCCGCAAGGCCAGCAATTTCCTCCGGCTCTCCGACCGCA…	1	KLLALRPEPK
gi|389585137|dbj|GAB67868.1|	31.91	PAL_GLEAN_10014896	27.38	tr|C9JLM1|C9JLM1_HUMAN	33.33	MVTRKNWAGMPFLIFSLSKLHLLCGPSVVDFGKASQLLCRRVSRTQVLWLLSTPTATSGWFWNWRPRAGGTQKDLASPPTQDHRSVQLVSKRDASASGTGDHCDDRKTPFRCVNATPQNPCSHHLATAQR	ATCCAGCAAAGCCCACTCTTCCCGTGTGAAGTTCACAGCCACGTCGGCAAAGACCACCACATCCTCTACATTTGGGTTTCCTGATTGGCCAGTTGCAGGTTCCGTGGTCTGAGTGACAGTTGGGATGGTCACTAGGAAGAACTGGGCAGGAATGCCATTTCTCATCTTCAGCCTCTCTAAGCTCCACCTTCTCTGTGGACCATCAGTAGTCGACTTTGGGAAAGCGTCCCAACTTTTGTGCAGGCGGGTCTCCCGTACTCAGGTTCTGTGGCTTCTCTCAACACCAACAGCCACTTCTGGGTGGTTCTGGAACTGGAGGCCACGTGCAGGGGGCACCCAAAAAGACCTCGCTTCACCTCCCACTCAGGACCACCGTTCAGTGCAGCTTGTTTCTAAACG…	1	KNWAGMPFLIFSLSK
gi|330466183|ref|YP_004403926.1|	29.73	PAL_GLEAN_10019711	26.85	tr|D6RAT2|D6RAT2_HUMAN	42.86	MPPFITVSVTLSVLSASSSPSELASMATLPGTSGCTASAATLGGRGAIGSALVSMSTGELLLKESFVLREDGNSENEAQPVSLVGIGSSVLQTSDPTESKGAPWVVSMGTSKLADQLGGSLRSTSILSSVLALLDSNKSCFAPSSSSESVLSSLSVLPELDRLCDSGANAMCFSSQISSSSEPPSSNCCILSLQHASNKAMFPLSFVLRVKLMSETRSKETLPMSS	GGTGAGCGCGTTTCCCGCCTGAGCGCAACTAGCGGCGGGTCGCGGGCACCTCCAGGAGAGCTTCTGTTTCATGCCTGTATCCCACTTGATTCCTGCTAATCTGCTGATGCAGTGAATTGGAAGACAGCTGTTGCCAGGATAACCTGTAATGGGCAAGGAGCCACAGAGAAGAAAACATTTCTTTTAGTTTTTACACTTGGTTTGAAAGACCAGCATGTTTTGGAAATTTGATCTTCACTCATCATCCCACATAGACACACTTCTAGAAAAAGAAGATGTAACACTGAAGGAGTTAATGGATGAGGAAGATGTTTTACAGGAATGTAAAGCTCAGAACCGCAAACTTATAGAGTTTCTGTTAAAAGCAGAATGTCTCGAAGATTTAGTCTCATTCATTAT…	1	LADQLGGSLR
gi|376372756|gb|AFB35561.1|	24.15	PAL_GLEAN_10015125	32	tr|H3BTG8|H3BTG8_HUMAN	33.93	MALGPPATGWTEVGSLLTGSDAGRGAWGGGAACCCPRSEAVDAETSLVPGFSGKDDDAASSALLAEDAGGVGTDAELRRPPKDNVGNDAGRGVAVVAAGGAHGGTVLLVGWLPNEKLVLLPLRDTPPKLISPGVPALVGGRLPKTPLEKLLVLALVAAAAAAAVVAVTEEVTGGSACFPGTAGPVKLKAEGTSEGLAGCALGRPADDALLAGLVASSAWPTRSPEKLPRVSPAEELGKSSSPSLDGGASSLLDGVARVSPEGAPGLLPHGADSPGEAVAAPLVLVVTPEGEELSGTGSGQGRPPPPKENASSWLDSLAGGVAPCVTVKLEDGVGVSIPKLKPDPDEENEKGLLNCPAADGVEVTAVSIFVAPGPEALSLDDN	AGTGAAAGTGTGTGCGACTCTCCCTTCCACGGTGGCAGTAACGTCTGTGTGCTGGAGCCCCAAAGGAAAGCAGCTGGCCGTGGGGAAACAGAATGGAACTGTGGTCCAGTACCTTCCCACTTTGCAGGAAAAAAAAGTCATCCCTTGTCCTCCGTTTTATGAGTCAGATCATCCTGTCAGAGTTCTGGATGTGCTGTGGGTCGGCACGTACGTCTTCACGGTAGTGTATGCTGCCGCGGACGGGACCTCGGAAACGTCTCCGGACGTGGTGATGGCTCTACTCCCGAAAAAAGAAGAAAAACACCCAGAGGTGTTCGTGAACTTCATGGAGCCCTGCTACGGCAGCTGCACCGAGCGGCAGCATCGCTACTATCTCAATTACGTCGAAGAATGGGATTT…	1	LEDGVGVSIPK
gi|376372756|gb|AFB35561.1|	24.15	PAL_GLEAN_10010970	29.23	sp|P53708|ITA8_HUMAN	34.88	MLGSCLMGEVTEAQRGPGWPGIPRRPCALRALSLHRTDEATVAVLCEAPKARLGPLALVRGGWRHPLPSTVSGVLMWNRF	GAAACGGTTCCACATCAGGACGCCAGAAACTGTGGATGGGAGTGGGTGTCGCCAGCCGCCCCTTACCAAGGCGAGGGGGCCAAGGCGGGCTTTGGGTGCTTCGCACAGGACAGCCACCGTGGCTTCATCCGTCCTGTGCAAGGACAGAGCCCGCAGGGCACAGGGGCGACGTGGGATGCCAGGCCACCCTGGGCCACGTTGGGCCTCAGTCACCTCACCCATCAAACAAGAGCCGAGCATGTTTCCATGAGGATGTCGTGACAGGGAATGAATCCATCCAGGCAACAAGAGTTCGGTGCAGGGGTGACATTTGTCAGGCTGAGGTCACCAGGGACGATTGCTTCTCAAATCCCTGCTTTGCCAGCAAAGCCCCAGCTGTTGCTTCGTTAAG	1	LGSCLMGEVTEAQR
gi|395446758|ref|YP_006387011.1|	34.94	PAL_GLEAN_10009041	33.33	tr|F8WD84|F8WD84_HUMAN	42.86	MQTGLYAQLCPVWRKEAAGRLLASLVKTAVWKPVSSPCDLGSAPFSVVEVREAFGGEGEGKKKQNREGTLPLANHNLLVMREGEIDQPGSWAFSSGRREFSSRVCCSQKNFESSLPSQDAKDKIVSRIFVLIPKC	GCAGACTGAGAGTAATGCAGACAGGTCTGTATGCACAGCTTTGCCCCGTGTGGCGTAAGGAAGCAGCAGGGAGGCTGTTGGCCTCACTGGTGAAAACGGCTGTCTGGAAGCCTGTCAGCTCTCCCTGCGATCTGGGATCTGCGCCGTTCTCAGTTGTCGAAGTCAGGGAAGCCTTCGGAGGGGAGGGTGAAGGCAAGAAAAAGCAAAATAGGGAGGGAACTTTGCCACTTGCGAACCACAATTTATTGGTTATGCGTGAAGGAGAAATAGATCAGCCTGGGAGCTGGGCATTCTCATCAGGAAGACGGGAATTCAGCTCAAGAGTCTGTTGTTCGCAGAAGAATTTTGAGAGCAGCTTACCAAGCCAGGATGCAAAAGATAAAATTGTTTCAAGGATTT…	1	LLASLVK
gi|149028011|gb|EDL83462.1|	38.46	PAL_GLEAN_10014595	55.17	sp|P55884|EIF3B_HUMAN	36.21	MCKEAGEDGDGGTENPPTGTLSPGCVALAHAKGRQETGQAVQSVAASPHAESPSDPAGSGVHGAAAPRGGSLSADGGAPGPGRRSRGEGPGPSPRPASRLLLASGRSTGVGCPGPGPPRACSPEATSGAAASARTRGRRRR	TCTCCTCCGCCGGCCGCGCGTTCGGGCCGAGGCCGCGGCGCCGCTCGTGGCCTCCGGGGAGCAGGCGCGCGGGGGGCCGGGGCCGGGGCAGCCGACGCCCGTCGACCTTCCGGAAGCCAGGAGGAGGCGAGAGGCCGGCCGTGGACTCGGGCCTGGGCCCTCTCCCCTCGACCTTCTCCCGGGGCCCGGGGCACCCCCATCCGCGGAGAGAGACCCGCCGCGCGGCGCGGCCGCGCCATGGACCCCTGACCCCGCGGGGTCACTCGGACTCTCAGCGTGTGGACTGGCCGCTACTGACTGCACCGCCTGCCCCGTCTCCTGCCGGCCCTTAGCATGAGCGAGGGCCACGCAGCCGGGTGACAACGTGCCCGTCGGCGGGTTCTCCGTGCCCCCGTCCCC…	1	LLLASGR
gi|334346266|ref|YP_004554818.1|	32.22	PAL_GLEAN_10003996	45.45	sp|Q9NRP7|STK36_HUMAN	30.95	MTGSWACPAHRGRGHACGVCRLLSSMLNPRESGVLVGRSGFRLELSWPQGGRGHVGAETQADWTWVPCDPSDVLGRPRWS	ACCGCCCTCAACACCATCACTGACGTAAGTCTGTGGCCAGCAAAGCAGGCGGCGCGGGCGCTGACTGCACACTGACCACGGGCGCAGCCCGTTTTATCTGCCAGTGCACCAGACACGGGCCCGGCTGTGTGGTTCCTTTGCCTCCAGAGAAGTGTGAACGTCTGTGACCCAGCCCCCAGAGGCCCGGATCAGGGCAGCCTGGGTGCCGTGTCCCCAAGTGACAGCGAGTGTCTGCAGCTCAGGTGGTCGTGGGTCACGGTGTTTTGTGATTTGGATAATCGTTAAATTAGTTTTGCTTGTTTTTTTTTGTTTCTGGCTGAGCCAAATTTATTGTATCTTTTGTCACCTTACGGTGATGCAGCTGAGTCCGATGGGCCTGCTTTGGACAGCACCTGAGCT…	1	LLSSMLNPR
gi|326437010|gb|EGD82580.1|	35.56	PAL_GLEAN_10009927	33.9	sp|Q7Z3E5|ARMC9_HUMAN	30.43	MLLTMRGFFKMCCPIPVLNMSPPALFRSRRSSWRARRRPLAPDLIFGISEGSGPTRPTKSARTKAGYPESPHHVGTSARNFHCTPGYEGEGRGPVTPRSLWAPPPERGPTLEPSNRGKL	TGTAGGCTCGCGAGGTTAGACTTTTCTCTAGCTCGCGACTACAATTTCCCGCGGTTACTGGGCTCCAAAGTTGGCCCCCTTTCTGGAGGCGGAGCCCAGAGCGAACGGGGCGTGACGGGTCCTCGCCCCTCTCCCTCGTAGCCGGGAGTACAGTGGAAGTTGCGGGCGGAGGTTCCCACGTGGTGCGGTGACTCCGGGTACCCGGCTTTGGTCCTCGCTGACTTCGTGGGCCTTGTGGGCCCGCTGCCTTCAGAGATGCCGAAGATCAAGTCAGGGGCGAGCGGTCGCCGCCGCGCGCGCCAGGAACTGCGCCGGGACCTGAAGAGCGCGGGAGGACTCATGTTCAACACGGGGATTGGGCAGCACATTTTGAAAAATCCTCTCATTGTTAACAGCATT…	1	LLTMRGFFK
gi|326437010|gb|EGD82580.1|	35.56	PAL_GLEAN_10014900	32.69	tr|Q5JT88|Q5JT88_HUMAN	29.27	MSSLSTKPTLMSFIIEKLMQNVFMALMKKQNRNFFQRSMWNCLKNFPENQTFMRDLHQPWLQAFMNTKI	CTGCTGAGAATTAAGATTTTGGCATGTTTATGACTGTGTTGCACACAATACACTTAGCATGCATACACTGAAGCTTAGAAAGGAACAGAAATCCAATGGTTTGGCCTCCGGAAATAGACGGGGAGGATAGTTGGTAAATTGGAGTTGACTTATTAAAGTCAGAAGAGACAATCTAAGGTCTTGGGTCGGGATCTAGTTTGTCCTTTGATAGTTAAAAAAAAAAGCATTTATATGTCTTTAGAAACAAAAATGCTTAAGGGACAAAGTATCTTCTCGGCCAACGCGACAGTGAAGAGCTCACCCTCGGTGAACAAATGTAGCTGGATGCCGAACTTCCCGCTAAACCGCGGCCCAGTAAGGGTTCAGACCATCTGAACGGAAGTGACAGTCTGCCTTCTG…	1	LMQNVFMALMKK
gi|391475000|gb|EIR32238.1|	34.62	PAL_GLEAN_10000543	36.67	sp|Q6RI45|BRWD3_HUMAN	36.67	MLTFISGRTLDLKPPAQDLSIFKLSDHISLFCNLCICGVFGSCTIEEGGVFTANLKKMSWNKFSLTKTRRQEIVS	GTCACAGCAGCTTGGTTATCACCTGTAAAAGAAAAAAAATCAATGAGACCTTCCTTTAAAGTATTCTGTTCCACATGGATGAAAAACTATGGATTTAAATAATTCCACATCTTAGTGGCCTAAATTAATTCCCATAGATAAAAAAGGTTTTGATTTGTACTAAATGTTATGTTTTTTGTATTAACTATGACATAAAATATAACTATTCTTCTATGTGTTGCTCGCCTACAAAGTGGTCACAGAAAGGGGTGTTTAAGTAATCCCTAAGTCTTAACTCCTAAAATGTTTTTCTTTCTCTCATTTTCCATCTTCTCTAATACAAAGATTTAAGTTTATATTTCACACAATGACAATGCAATGATAGCCTAAAACAAAATCCCAGATTTCAGCATCAATACA…	1	LTFISGR
gi|190014634|ref|NP_001019480.2|	69.57	PAL_GLEAN_10006616	41.3	sp|Q4KMQ1|TPRN_HUMAN	58.48	MAGLGRPGPGPRAALPAWKREILERKRAKLAALGGGAAPGTGAGAAEPAEPAAERLVLAESLGPLRENPFMRLESERRRGARRGGGAGAAGARPVQQLLELYCRVPGIRTIRADNILIIESAPGFPLASPGPAAGPAARIRAAEVHVYEAPPPSGHVSRLLQKFDPPAAPRLHENPERGRPAPPPP	GGCGGCCGCAGTTCCCCGGCGCGCGCTGGCTCCGGCGGCCGCTCCGCAGCATGGCGGGTCTGGGGCGGCCGGGCCCGGGACCCCGCGCCGCGCTGCCCGCCTGGAAACGGGAGATCCTGGAGCGGAAGCGGGCCAAGCTGGCGGCCCTGGGCGGGGGCGCGGCACCAGGGACCGGGGCGGGCGCGGCGGAGCCCGCAGAGCCGGCGGCCGAGCGGCTCGTGCTGGCGGAGAGCCTGGGCCCGCTGCGCGAGAACCCGTTCATGCGGCTCGAGTCTGAGCGGCGGCGCGGGGCGCGGCGCGGCGGGGGCGCAGGCGCGGCGGGGGCGCGGCCGGTGCAGCAGCTGCTGGAACTGTACTGCCGCGTGCCCGGCATACGCACCATCCGCGCCGACAACATCC…	1	LVLAESLGPLR
gi|190014634|ref|NP_001019480.2|	69.57	PAL_GLEAN_10017220	40	sp|Q9UL36|ZN236_HUMAN	40	MAGAFLTVIMKHRERRANFCIFASCAFVQGGNRSCNTGSSRESLEAPVREPSLHESQSSRLSLLPRP	TCAACATGTTTTCTAAATTATTATGGTTTATTGCCGTTTAACTTAAATTAGTTTTTTTAAAGAATAAATAGAGTATATATTTAATCAAATAAAGAACAGCCACATTGAAATCTGCTGTTCCTGCCATTCATTCGTTACCACAAAACACAAATAATTCCTGTGTGCTACGAAGAAGCGATCATGTGACTCGGGAGGTTCTGCCTGCACCCGTGTTCCCACGACGAAACATAAATTATCTTAGTAATCTGACATCAAGAGCTGTGACAATGAAAACCACTTCTTGTACATGTTCTAACAAGAATCTGATTAACATTTTTGTGGATATGGAAAATAACTTTTTTTTAGTCAAACTGGAACTGTTGCTGAATTTAGAATGATTTCCTTATGGCCTAGAAAGCA…	1	MAGAFLTVIMK
gi|159488258|ref|XP_001702134.1|	31.37	PAL_GLEAN_10008872	44.83	tr|I3NI00|I3NI00_HUMAN	37.78	MAVMLIEREVKYKAQSLRSALEIGPSDRHSSDPMCSAAPSGTTFGERGVLLPGSDPAPGRSCHSRLWTPSALAQGFPRRKDLSSPPTCKAAGEVSDGETERETAAGPAGVRWGPSP	GGGGACTCGGACCCCAGCGCACGCCGGCCGGACCCGCGGCTGTTTCCCTCTCGGTCTCCCCATCCGAGACCTCGCCGGCGGCCTTACACGTAGGCGGAGAGGAAAGGTCTTTCCGCCGGGGGAAGCCCTGAGCAAGAGCGGAGGGAGTCCAGAGACGCGAATGGCACGAGCGCCCCGGCGCCGGGTCTGATCCCGGCAGGAGGACCCCCCGCTCCCCAAACGTGGTTCCGGAAGGGGCGGCGGAGCACATCGGGTCGCTCGAGTGCCTGTCGGACGGGCCGATCTCCAGAGCGCTTCTGAGTGACTGTGCTTTGTATTTTACCTCTCTTTCAATCAGCATGACAGCCATGTGAGGCGTGCGGGTGTATTATCATCCTTGTTTTACAGACTAGGAAGCTT…	1	MAVMLIER
gi|87124672|ref|ZP_01080520.1|	27.18	PAL_GLEAN_10016813	29.55	tr|E5RIC3|E5RIC3_HUMAN	29.55	MCLLVTSGGTITPFHGMHKAQEAEQAARVLGWKEIVLGELEPDPRPCPLLTLLGQDTGTSQHVGCKTHKRQGDTMKHPSDSTVTSSCYSVKKASAPRVKRRLFQSGFRFITIFVPSSFSYSQAKFTYLNYSMKRHAEH	TGAAAAGGACGGCAGGGAACAGAGGTCGAAGCTGCAAACCAACTAGCCTGTGGGGCTCAAGGCCCAGTGTTTTCTAGACCAATGAGAACATCAAGAAGGTTGGAAACGCATCAGGTTAAGAAATCAGACTGAGCTTTCAAGAGGACCCAGCTAATAACACAGTTAGAACAGAGCACCTTTTGTGTTTTTACCTAAACGTTCGACTTACAGGAAAAGTAGTTGTTAGAATAACTCTCAAAAATATCCTTTCTCACCCAGGTCATCTGTGACAGTGACTCTGTCCCTGCTGTATCTTTACTCTGCCTAACTAGGCATTGTGCAAAAGCATTTTATAAAATGTGTCTCTTAGTAACCTCTGGGGGTACAATCACCCCCTTCCATGGAATGCACAAGGCCCAG…	1	MCLLVTSGGTITPFHGMHK
gi|87124672|ref|ZP_01080520.1|	27.18	PAL_GLEAN_10008190	34	tr|B7Z452|B7Z452_HUMAN	32.76	MDGAGPTMQESSQTLQTPKKGPQRNRKQKKENIKDAAGPGLSLQMGNIHTRSCSRRASPTVTTSPPIPEGSLESLPQSSGSQGPLGAVINRKALGSGCQGRAPPFSSSKPSVSFLLAKYKP	GTTTTCTTTCTTTTTTTTTTTAATTCCCTCTCTTTGGCTCCCTCCTTCCGCGCGAGTCTCCTGAGAAGCCACAGCGCAAGGCCCCGCCGCTGCCGCCCCGGGCCTGCTCGCCTTGCGCCATGGACTGGCAGCCAGATGAGCAGGGCCTGCAGCAGGTCCTACAACTGCTCAAAGACTCGCAGTCACCCAACACAGCCACACAGCGTATAGTGCAGGATAAACTCAAACAGCTGAACCAGTTTCCTGACTTCAACAACTACCTGATCTTCGTCCTGACCAGACTCAAGTCAGAAGATGAGCCGACTCGCTCTCTCAGTGGTCTCATCCTCAAGAACAACGTGAAGGCGCATTACCAGAGCTTTCCACCGCCTGTGGCTGACTTCATCAAACAGGAGTGTC…	1	MDGAGPTMQESSQTLQTPK
gi|117926689|ref|YP_867306.1|	31.67	PAL_GLEAN_10013795	42.42	sp|Q9UEF7|KLOT_HUMAN	41.18	MDSPTFTSLAFNTLIVSKYPSALLFIRLFKHRASYFAYIVYFLIFVTILSIGYDFYFPKEGTEIPKC	GGAGAGCAACTTTACCTTAGTGGGTAAGTTAGGTTAATAGAAGTTCAGCTGCTTGCTTGAAAACCGTCTGGTAAGAACTTTTTCTTCTCCTCAGCATAGGTTTCTAACTGCTGAAGAGGATGCTTTTTTATTTTCTCTCACAGATTCCACTTTTCATGTTTTATAGGCTGTATAAATTTCACTTATGAAATAATTTTCTCATCTATCATTAACCAACAGTAACTAAAACAACTTATGAATAGAATGAGATAATAATCAGTGTTATCAAAACAAGTTGCTAAGTCTGGCCGATAGCAAGGAATTTTGACATTTTAAATAGTTTGGTAAATGTTTTCAGTTCATCTTTTAGAAATTAGAAATTCCTCAAAATTCCCCCAGGTTCTGGACACTTTAGTTGCA…	1	MDSPTFTSLAFNTLIVSK
gi|327260079|ref|XP_003214863.1|	33.7	PAL_GLEAN_10006782	29.27	tr|F5H061|F5H061_HUMAN	29.55	MDPERGAPGVETAPLLEERASALAPAAGTRPEPAEDPEDGIELQVLVVRGGQAAPEQVLQTCAPAARGPQAPAEASPSLESLEEEYKRMFSLENTFSDDDMKIYFAFEHSIPEKDWKMFMRLVGLKETDIEICEHENPRDLMEQHYQMLRRWKGTQGKGASMFKLMAALHKMELQTYLQNIINKLVAEKILVKRAEASN	GGGGCCTTTCGGCTTTTCCCCTCCCGCCCCCTCCCGCACCATTAAGTCCGCGGGCGGTTGGCGTTCGTCGGTCCTTTCTGTGCGTTGTCTGTCCTTTCGCCGCCATTCATTCATTCCTTCCCCGAGCCATGGCGCTGTGGCGGCTGCTGCTGCTCCTGGCCTGGGCGACCATCGCAGCCAGTGCGACCGAGCGTGGCCCGAACGAGTCTGAGTTGAAGAGCGGTGACCTCTGCCCAGCTGGCCACCATGTGAGCAGAGAGTGCGATGACAAGCGTCCCACGTGTTGCCGGCCGTGTGCACCTGGCACCTTCATGGCCCACAGCAACAGGGAGGACGAGTGCCTGCCCTGCACCCAGTGCCGCGATGATGAGGAGGTGGTGACTCCGTGCTCCCCGCAGA…	1	MELQTYLQNIINK
gi|327260079|ref|XP_003214863.1|	33.7	PAL_GLEAN_10006782	29.27	tr|F5H061|F5H061_HUMAN	28.57	MASPFSLPFANEPGKDVFAVRGNPQVYWFHIILVVFVVVVMVIHIVVIVCKKRTQISQRLVSFLKQKSSEQGCHSPRSLQPNEIPQTMDPERGAPGVETAPLLEERASALAPAAGTRPEPAEDPEDGIELQVLVVRGGQAAPEQVLQTCAPAARGPQAPAEASPSLESLEEEYKRMFSLENTFSDDDMKIYFAFEHSIPEKDWKMFMRLVGLKETDIEICEHENPRDLMEQHYQMLRRWKGTQGKGASMFKLMAALHKMELQTYLQNIINKLVAEKILVKRAEASN	CTTTGTTACTGAGACAGACACAGAAAGTTCCAGAGGGACGGGGCTCTTGGCAGAGAGAATAGCGGTCCTGTACCCTGTGACGGCCAAATGACCGTCTCAGTAACAAAGCACTACACCGGGTGGCTTTAAAAAACAACAAAAATGCATTCTTTCACAGTTCCGGAAGCCAGAAGTCCAAAAACAAGTTGTCGGCAGGGCCGCGCTCCCTCCGAAGGCTCTGGGGCGAGCCCTTCCCGCCTCTGCCTGCTTCCGGCGGTGGCGGGCCCCCCTCGGCTTGTAGGCGCATCGCTCCAGCCTCTGCCTCTGTCTTCATGTCTGTTGTCTTCTCCCGGCCTCTGTCTGCACGTGGCCGTCTCCTCTCTGTCTGCGTTCCGATTCCTCTCTCGTAAGGACGCGGTC…	1	MELQTYLQNIINK
gi|327260079|ref|XP_003214863.1|	33.7	PAL_GLEAN_10006782	29.27	tr|F5H061|F5H061_HUMAN	28.57	MPSSLSSLSRVVGALLVRRGWLAWPARSVMASPFSLPFANEPGKDVFAVRGNPQVYWFHIILVVFVVVVMVIHIVVIVCKKRTQISQRLVSFLKQKSSEQGCHSPRSLQPNEIPQTMDPERGAPGVETAPLLEERASALAPAAGTRPEPAEDPEDGIELQVLVVRGGQAAPEQVLQTCAPAARGPQAPAEASPSLESLEEEYKRMFSLENTFSDDDMKIYFAFEHSIPEKDWKMFMRLVGLKETDIEICEHENPRDLMEQHYQMLRRWKGTQGKGASMFKLMAALHKMELQTYLQNIINKLVAEKILVKRAEASN	CTTTGTTACTGAGACAGACACAGAAAGTTCCAGAGGGACGGGGCTCTTGGCAGAGAGAATAGCGGTCCTGTACCCTGTGACGGCCAAATGACCGTCTCAGTAACAAAGCACTACACCGGGTGGCTTTAAAAAACAACAAAAATGCATTCTTTCACAGTTCCGGAAGCCAGAAGTCCAAAAACAAGTTGTCGGCAGGGCCGCGCTCCCTCCGAAGGCTCTGGGGCGAGCCCTTCCCGCCTCTGCCTGCTTCCGGCGGTGGCGGGCCCCCCTCGGCTTGTAGGCGCATCGCTCCAGCCTCTGCCTCTGTCTTCATGTCTGTTGTCTTCTCCCGGCCTCTGTCTGCACGTGGCCGTCTCCTCTCTGTCTGCGTTCCGATTCCTCTCTCGTAAGGACGCGGTC…	1	MELQTYLQNIINK
gi|335281349|ref|XP_003353778.1|	42.01	PAL_GLEAN_10015543	23.29	sp|O14763|TR10B_HUMAN	24.55	MALWRLLLLLAWATIAASATERGPNESELKSGDLCPAGHHVSRECDDKRPTCCRPCAPGTFMAHSNREDECLPCTQCRDDEEVVTPCSPQSDQQCQCREGAFYCDSVLCRENCYRCTRCKGAVLQTCNATRDTICAPETNPEPGNPQVYWFHIILVVFVVVVMVIHIVVIVCKKRTQISQRLVSFLKQKSSEQGCHSPRSLQPNEIPQTMDPERGAPGVETAPLLEERASALAPAAGTRPEPAEDPEDGIELQVLVVRGGQAAPEQVLQTCAPAARGPQAPAEASPSLESLEEEYKRMFSLENTFSDDDMKIYFAFEHSIPEKDWKMFMRLVGLKETDIEICEHENPRDLMEQHYQMLRRWKGTQGKGASMFKLMAALHKMELQTYLQNIINKLVAEKI…	GGGGCCTTTCGGCTTTTCCCCTCCCGCCCCCTCCCGCACCATTAAGTCCGCGGGCGGTTGGCGTTCGTCGGTCCTTTCTGTGCGTTGTCTGTCCTTTCGCCGCCATTCATTCATTCCTTCCCCGAGCCATGGCGCTGTGGCGGCTGCTGCTGCTCCTGGCCTGGGCGACCATCGCAGCCAGTGCGACCGAGCGTGGCCCGAACGAGTCTGAGTTGAAGAGCGGTGACCTCTGCCCAGCTGGCCACCATGTGAGCAGAGAGTGCGATGACAAGCGTCCCACGTGTTGCCGGCCGTGTGCACCTGGCACCTTCATGGCCCACAGCAACAGGGAGGACGAGTGCCTGCCCTGCACCCAGTGCCGCGATGATGAGGAGGTGGTGACTCCGTGCTCCCCGCAGA…	1	MELQTYLQNIINK
gi|294054296|ref|YP_003547954.1|	31.46	PAL_GLEAN_10017980	39.13	tr|C9JIP4|C9JIP4_HUMAN	27.85	MEQYVGILDLMMRRLPLPPCSSSFCNALVTGSLNLLSLSLLERLVSRCFRWSFREGPTTTLNCTRAFNPLSNTSSSEWTRAAFRTGISLGSKGTAFSGAPWTKSNSLKPSFDTKVYGCLVSLRPSAKVIRRGSNGRFSGGLSHCNLCFTEPWTNLQGIPPLE	GGTAGTTTTAACAGTTGTAACAAACAACATACTTAAAAGAAAATTCACATATTTAAAAAAAAAGTCTTAAACTAGAATACTCTGGAAAGAAATTTTCCAAGCATTCTATATTATAAAATACATATTTACAAACAATAATTAACAGCAAATTCACAAGTGTTTGTCCACTATTTTAAATTTTCATAGCCTCGATAAATATAAAATCCAGAAATGGCAAAATGTCTAGAAATAAGTGTACAGCTACTAACTGAAAAACAAATGTTATAAATAAAAGCTACTAGAAAATATAAATAAATACAAACACATCCACTGTAAACTTAGTTATGGCTGTTCACACAAACCATAGAAATATAAAAAATAAAACCCACAAAATTGTACTATTATAGAACTTTTTAATAG…	1	MEQYVGILDLMMRR
gi|119591362|gb|EAW70956.1|	29.67	PAL_GLEAN_10007589	25.27	sp|Q9H4Q4|PRD12_HUMAN	39.29	MFSKLPPPAMKEGINGANSHLPHAVQDNGSKEGFPNSCRTCSSAHRQITATRAHNQLTRQQPRTRPQGNVQQDRSTPQGMTANSGCRESGRVFKEFY	AGGAGGACCAGGCCTGATACTGAATATTGAGACTCTTGGCAAGAAAATGAGAGTTCATGACTGCTGTCAAGTGATTCTTCCTGTTATTTGTTCCAAAGTTTCTGGGATTCTTCTGCGCTGTCTGTGTGACATAGCTTGGGACTCTCCATGAAAGAACTGTATAGAAACGAAATCGGGGTTGTCTTGTCCTGTTGAAGGTGAGTTAAGACCTTTGGTTAGCCCTGAAGGGCAGGTTCATTTCTGTTATGTTGCCACCATTGTCAAAGTAGAGGTAACATTTTTTCCTGAAGCCTGACCTCAGGTGCAAGGACAGGACACCCTGAGTAGACCAAGGCATCTGAGGAACATGAATGATACCTGAGTTTGAGCCTGTGAAAGAATAGCTCTGCTCTGGGGCTA…	1	MFSKLPPPAMK
gi|119591362|gb|EAW70956.1|	29.67	PAL_GLEAN_10001690	41.67	tr|C9JC48|C9JC48_HUMAN	27.63	MFSSMCFVVSGLTFKSLIRWQASFTLACGCPVFPESFFEEFPGCMFLAPSLKISRPCEWVSFWALSAAPLVSCVFLPVPCCCDRGGFVVRGEVREWGGLGYSQCLMGVSLPKHLTPVRRWFALWSRWFLLWSRRLISRR	GGGCACTTTGGTTGTTTCCATGTCCTGGCTGTTGTGAATAATGCTGCAATGAATATCGGGGTGCATGTACCTTTACAAATGTTTTCAAATTGTGGGGTAGATATCCAGAAGAGGGATTACTGGGTCATGAGGTAGTTCTACCTTTAGTTTTTTGAAGACCTTCCATACTGTTTTCCACAATGGCTACAGCAGTTTACACTCCCACCAACAGCGCATGCGGTTTCTTCCCCACGACCTGTGCAACACTTATTTTTGTTGATAGCAGCCATTCTGACAGGTGAGGTGGCGGCTCTTTGTGGTGTCGATTTGCATTTCCCTGATAGCTAGTGAGGTCGAGCACCTTTTCACATAACGGGGCCATCTGTATGTCTTCCTTGGAAAGTGTTCAGGTCTTCTGCT…	1	MFSSMCFVVSGLTFK
gi|334307168|gb|EGL98155.1|	37.5	PAL_GLEAN_10024997	33.33	sp|Q969M2|CXA10_HUMAN	52.94	MKAWEIGGDLFYSGKLKFFKKNYNLSHSYNGKFEKVKGENFIFTSVVCFAFGMFLPDFVLFVCVCVLIITILYI	TTTTAAGTGTGGCATACAAGAAAGGTAAACTCCAAGCTCAAGGAACCAATAAAAGGGAGAGCAGAGGAAGCGTAGTGATTAAGTAGTCTTCTAAGGGTTAAATGAAGGCTTGGGAAATTGGAGGTGACTTATTTTATTCAGGAAAACTTAAATTTTTTAAAAAAAATTATAATTTATCACATAGTTACAATGGGAAATTTGAGAAAGTAAAAGGGGAAAATTTCATTTTTACCAGTGTGGTATGCTTTGCTTTTGGTATGTTTCTTCCTGACTTTGTGCTATTTGTGTGTGTATGTGTTTTAATTATAACCATACTGTACATATAACAATTTGGCATAATAGTCCATGAAGTGGTTGTACCATGATTTAATTTCATCTACCTGTTTTAATTTTAATAAA…	1	MKAWEIGGDLFYSGK
gi|348173300|ref|ZP_08880194.1|	29.13	PAL_GLEAN_10021404	41.94	tr|H0YEQ0|H0YEQ0_HUMAN	44	MLGATLEGEALLAGVDKCVAHGGQVQGPDVGMRWRLWLFAVVGDTVGWGSAPGQVGEAGPGGGALKQVTFLTAEEHCASNLVALGIVLDPELRQAGVCTHGQRRVYAAGLGATPRPI	GAAAGATTTTTTTTTTTTTTTTCCCTAGAAGAACTCCAAGATTAAAAGCATCCTTCTTATTTGTTGCTGGGTTGCTGGTCGACATATATGTGTGTGTATATGTGTGTGTGTGCATGGGCATACACGCTCTGGCCCATAGACACACACACACATCCACGAGGTGCTCTGTTATTTTAAATCCATAAGCTTCCTTCCTCGGTCTGCAGCCCCTCTTTCTTGACTGCCCCAAGGCAGAGCACAGTGGGAGTCCTCTCCAGGTGGGTGGGTGCAGATGGCGGCAGGGCGAGGGCCCAAGTCCCAGCAGTAGCAGACACGGGCAGAGGGACAGACGAAGATGGGCACTGGGCACTGCGCTCAGGGTAGCGTACTTCCTGTCCCCTGGAGAACGGCTGCTGGAGG…	1	MLGATLEGEALLAGVDK
gi|325096404|gb|EGC49714.1|	38.64	PAL_GLEAN_10016359	27.27	sp|Q15124|PGM5_HUMAN	36.36	MLLDNEIHKNMKTTELNSVKSTYAHAVFFKFTSNNLNSPHTTAQVPLKLSEWVIKLGLQKQNHLKRAKKFSTEILPPVNIFITELKTT	CCCCGGGCCCCCTTCAATCAGGTATTATTTATTTCCAATTTGTAGGCATTACAGAGTGGGAAAGTACACTGAGGGTAGGCACTTCCAAATGCTGTGAACACTAGTCTCAGCTGGTCTAAATGTCTCTCAGGTGATGATAATGACTTGAGAATAGCATCACAACTGAAGAAGAAAGTCACAATAATTAGAGTATTAAATATATCTCAATGATTCTTTACTTCTCAACCTATGTTTTTTAATAGATGTTCTTCCAGAAAAGATTAACTCTCAATTGAATATAACTGTGCCCTGGGGAGGAAGCATGGGTGGCTCTGAGTCTGTTATACTCTTTTCTGGGCCCTTTGCAGCATAGTGTTTCAGGGGCCTGCCAGCAACAGAGCTACCTCCTATCTTCCTGCC…	1	MLLDNEIHK
gi|148628036|gb|ABQ97023.1|	28.57	PAL_GLEAN_10010309	31.08	tr|E9PQW5|E9PQW5_HUMAN	32.31	MLTLLVISHIGIICPPMRNTSAYHLCGSLRKIHNLSLFTRKYQTNPYQKISTKHRIKVMKDKERPKNSLIGRD	ATTTTTGTTTTAATACCCTGCTCTCCAGAAGGTGGAACTTAATCCCTCCCACCTTTAGTGTGGGCTGGATTTAGTGTCTCAAAATTTAGTGTGGAAAGAAAAATAATCACTTTATAGTAGAGAAATGGTGGCAAACACCACTTTAACCAAGTAATTGATGTTAACTTTACTTGTAATAAGTCATATCGGTATAATATGCCCCCCGATGCGTAATACAAGTGCATATCACCTCTGTGGTAGTCTTAGAAAAATCCATAACCTCAGTCTATTCACGAGAAAATATCAGACAAACCCATATCAGAAGATATCTACCAAACATCGCATCAAGGTTATGAAAGACAAGGAAAGACCAAAAAATTCCCTTATTGGAAGAGACTAAGGAGACATGTAGACCAAATG…	1	MLTLLVISHIGIICPPMR
gi|339476046|gb|EGP91137.1|	47.92	PAL_GLEAN_10020497	31.67	sp|O15020|SPTN2_HUMAN	27.78	MPPSPSAASAPPSMSSLGAGPGSLSGPRGRSGVARPPARGPSMDSLCLAPLSFLAGSVRHCRSERRRRRPGSGIRRSPPRCGRRCRYRCCRYRCRGLRSRRRLHHSGDI	CAATGTCGCCCGAGTGGTGGAGGCGGCGGCGGCTGCGGAGGCCGCGGCACCGGTAGCGGCAGCAGCGGTAGCGGCAGCGACGGCCGCACCTAGGAGGGGAGCGCCGAATTCCGGAGCCCGGTCGGCGGCGCCGCCTCTCTGACCTACAATGCCTCACTGAGCCAGCCAGGAAGCTGAGTGGAGCCAAGCAGAGAGAATCCATGGATGGACCCCTGGCAGGCGGCCTGGCCACCCCAGACCGTCCTCGAGGCCCAGAGAGACTGCCTGGCCCAGCACCAAGAGAGGACATTGAAGGTGGGGCTGAGGCTGCAGAGGGTGATGGTGGCATCTTCCGGTCCACTCATTACCTGCCTGTCACCAAGGAGGGCCCCCGAGACATTCTGGATGGCAGAGGTGGCA…	1	MPPSPSAASAPPSMSSLGAGPGSLSGPR
gi|339476046|gb|EGP91137.1|	47.92	PAL_GLEAN_10014407	33.33	tr|E5RJY4|E5RJY4_HUMAN	38.89	MPVAQFTSITPSIWLTSSEKLPFQIPSVRVFLYICQAPDTQVREQWMQELCEVSGVTATLGPKRSQANSLKE	GGCCAGGAACTTGTTCTGGAGACCTGGGGAAAGGGGATCCATGGCAGAGCGGTGAGTCTGTTTTCCGACAGCATCATCATTTTGCCTGGACTTCCACTCTTCAGCTCTGTCCTTCCATTCCCAAACCCTTCCTGACTTCCCTCACCTCTTTCCTTTCATGACCCTCTCCCCATATACCCTGAGTTCAACTTCGACAATTTGTATAGCTTCTAGTCTGTAGGTAATAAGAGGGGCCATTTTATTCCTTGAGGCTGTTTGCCTGGCTCCTTTTGGGCCCCAAGGTGGCAGTGACCCCACTGACCTCACAGAGCTCCTGCATCCATTGCTCTCGTACCTGTGTGTCTGGGGCTTGACAGATGTACAGAAATACCCTTACTGAGGGTATCTGGAAGGGTAGCT…	1	MPVAQFTSITPSIWLTSSEK
gi|357616747|gb|EHJ70375.1|	57.14	PAL_GLEAN_10024842	34.29	tr|B5MDQ0|B5MDQ0_HUMAN	24.05	MRGKKAIKHFQKAFGDIQRIRRLCLGPSTLSSFSKCFLALRMLIRVAADGIDGSDITTITYVFDVKMSMKAAKLEFLTSMLWKEAANLLQLSLNCLMMLLIFSNRWTSRCSLHW	TTTTTTTTTTTTTTTAAATTGCTAACAGCAAATGTTTATTCATGATTGAAGCCAAGAAGAATTTATAAATGCATTTTAATACCTTGCTGATAAAATAGTAACATTCCATCTTTGCAATCTTGTAAGGAATACAGGAAGATATTGTAAAGGCTTAGATTTGTCTATTATAACCAGGTAATCAGAACACACACACACCACCTATTTTAGTGTTACACCATACTAACTTTTCAGAAAGGCCATCTTGAAGCTCTACTGGATAGCTGAGTAAATAGCGTCCAAGGTTTAAAGACTGGGGAGTAGGGAAGAAAGATGGAGTAGTAAGCAGCACACATTTCAAAGCCCACTTTTAAGCACACGACATTATGAATACTAAAAAAAAAGATGCGGGGAAAAAAGGCA…	1	MSMKAAKLEFLTSMLWK
gi|295671370|ref|XP_002796232.1|	39.22	PAL_GLEAN_10022357	40	sp|O95180|CAC1H_HUMAN	31.82	MIVPDMASDTKPKPQRTQSSERPPTKMTSPSSKMTPTKAAREVSTTRSRKNPTGTADTAINTSKVRATKGCLSRY	AAAAAAAAGAAAAGAAAAAAGAAAAAAAAAAATCTACAATTGTCCCAAACTGTGCCCTCGGGCACAAGATCTGAGCCTTTAGGGTCAAGTGGGTAGGCTGCAGGGCTCAGGATCCTGCCAAGGTCAAGTCTGCATCACTGGGGAGAAGCAGGTGAGAGGTGGGAGGAGCCACTGAGCCATCACGGTTCTCTGCTGATTGTCCACGTGAGGGCAGGCCAGCCGACAGAACCGACACGGGAGCAACGAGATGTCCAGCGCGGCTGCCGCAGGATCCCATGACGAGTGAGAAAGCCAGGGGGCACGTCCAGGGAGTGCTGGACCACCCAGCCTCCCAGAATCCCAAGGGGTGTGTACGATCCAACAGCCTTCCAGAGGTGGCTGGGAAAAAGCTCTGGTTCC…	1	NPTGTADTAINTSK
gi|187758111|gb|ACD32521.1|	37.1	PAL_GLEAN_10019650	29.27	sp|Q8WUM0|NU133_HUMAN	31.94	MPGTPSLDAHLMGLGCGLGSGRFQSFPAGSNMQPGWRGTSLIYKMRKISSRGLPTSLYTENSFSDLHPKGGPRGI	GTGACCTTGGACAAGTCATTTAACTTCTCTGAATCTTAATCTCATCTGTAAAATGGAGACAACAACCACCATCACAAAGGTCTGTTGTAAGAGTCAAAGAGATGATGGAGTGAGGGATGGGATTCTCATTCAGTCCTGTTTCTCCCTCTGCCCCCACTCCCACCCCCGTGCATTCTGTTGACTACTGACATATCTGTGAATTTACATTTAGAGGAATCGCACAGCAAAGTCAAATGCCTTTGGAAGATACTATGCAGTATGGTGGCTAAGAAGACCATAAGCAACGCAAGCAGAGGAGCTACTGTTGGAATTTCTGCTCTCTCACTCACTGCTACATTCTCCTCTGAGCCTCAGTTTCCTCTGCTGTGAAATGGGGGTAACAGGAAGGTGTTACCAAAT…	1	PGTPSLDAHLMGLGCGLGSGR
gi|194899564|ref|XP_001979329.1|	24.42	PAL_GLEAN_10018239	32.5	tr|D3DNV8|D3DNV8_HUMAN	35	MKLLSQTRGVTGLHFRPRPGCSQATFGGGLAGYEDGLSFMLAPSPSWLSILVQLSGAVQRFQRHLNILEAICQSWKLFGGSKNDLNVPESVGFAKAVVHGFQSGLRSQVKIPKEAWGYGARACRQLWVALEAELRAASAPCF	AGGCCACCATGAAGCTGCTCAGTCAGACCCGAGGTGTGACTGGGCTCCACTTCAGGCCAAGGCCAGGGTGTAGCCAGGCCACATTCGGAGGAGGACTTGCCGGCTACGAAGACGGCCTGAGCTTCATGTTGGCCCCCAGCCCTTCTTGGCTCTCAATTTTGGTCCAACTCTCAGGGGCTGTTCAAAGATTCCAAAGGCATTTGAACATTTTGGAAGCAATTTGTCAGTCCTGGAAGCTGTTTGGAGGCTCCAAAAACGATTTAAATGTTCCAGAATCTGTTGGCTTTGCAAAGGCTGTTGTTCATGGTTTCCAGAGTGGTTTGAGGTCCCAGGTGAAGATCCCCAAGGAGGCGTGGGGGTACGGGGCCAGAGCATGCCGACAGCTCTGGGTGGCACTGG…	1	QLWVALEAELR
gi|296124399|ref|YP_003632177.1|	37.1	PAL_GLEAN_10007970	44	sp|P23352|KALM_HUMAN	28.85	MLGCCLFLKLELSPYLSGSLGNDLHGDTYLFDPCFAFLVSWPLPGSGKQNGMQPFLSLCQKLIIPASSFLAPVSLPNLQPLEAVECLSVLE	GTTGAAGGCCTGAGAGGAAAAGACCGAGGTCCCTGAGGAAGCGGGGACTGTGCCAGCGAACTGCCTTCAGACTCGAGCTGTCGCATCCGCTCTCCCGGGGTCTCCATCCTGCTGGCCTGCACTGCTCATTTTGGACTTGCCAGTTTCCACAACTGTCTCTTTTCTCTCCATATGGAGGGATAGAGATATAAATATAGGTATAGAGATCTTATTGCTTCTTTCTCTGTGTCTCTGGAGACCCCTCACTCATACATGAGGTTAAGGGATAAACATTTCGGTCCATACTTGCAAGTTACGGTCGTTAAGCCTTGAGACTGGGTGGGATCACCGTGATGGCAAGTGTGGGCAGAGAGGAGCAGTCCGTTGGGGGGGGGTCTCCTCACAAGCCAAGAGATTCCG…	1	QNGMQPFLSLCQK
gi|296124399|ref|YP_003632177.1|	37.1	PAL_GLEAN_10015143	33.8	sp|Q9UKA8|RCAN3_HUMAN	32.39	MLLNNSHLWVHKQTALGMQHQENSSRGTCLPPFTRNRENYRIYPVSLRALIQLSPFSLNNSELSFKNLYFKPTHPSGPAQSPSQPVPAWPLQQPPSWPPHLKAWPCSPSSPAHHSQNEPS	GAGAGGGCTCATTCTGGGAGTGGTGTGCAGGGGAAGATGGACTGCAGGGCCAAGCCTTGAGGTGAGGAGGCCAGGAAGGTGGCTGCTGCAGTGGCCAGGCAGGAACAGGCTGGGAAGGACTTTGAGCAGGGCCAGAGGGGTGAGTTGGCTTAAAATAGAGGTTTTTAAATGAGAGCTCAGAATTGTTTAGGGAGAAGGGAGACAACTGTATCAGGGCCCTAAGAGAGACGGGGTAGATTCTGTAGTTTTCTCGGTTCCTGGTGAAAGGAGGCAGACATGTTCCTCTAGAACTGTTTTCTTGGTGCTGCATTCCTAGAGCAGTTTGTTTGTGGACCCAGAGATGAGAGTTGTTGAGTAACATAACTGGCTGGGTTTTGCCAGGGATACAGTCATGTTCTC…	1	QTALGMQHQENSSR
gi|226874887|ref|NP_032219.2|	40.85	PAL_GLEAN_10009961	44.12	sp|P15822|ZEP1_HUMAN	33.82	MLRRPLAGLAAAALGRAPSDGEWWPVREGRSVWVRAGPGGPSRGPPRPRAYKQAFAFSLLPAPGTPLPACLRLRQGFLGLARRRVPASKTEDTRTDRVARFFMQAH	AAGATGCTGCTGTGCTCTTGCAGGAGTCTCTTGAGCAGGGTGCTCTTTCCAGCCCCTGATGGTCCACTCAAGACGACGGGCCTTGGTCCTGACATCCCTTGGGGAGGAGTGTCAGGCTGCTTCCCCTTTCTGCCCCTCCGCATCCTTCAGGGTCCACAATGGCATCCAGCATGAAGTCCTCAGGCTGCAGGGGTTTTTACAAACTGTCTGGAGCTTCTAGTGACAGAATTTCCTCCTACGTTTTGAGAACTGACACAGGGGAACCAGCTTTTAATGTGCCTGCATGAAAAAACGCGCTACCCTGTCTGTCCTCGTATCCTCTGTCTTGCTCGCTGGGACCCGGCGACGAGCCAGTCCTAGGAACCCCTGACGTAACCTGAGGCACGCGGGAAGCGGCGT…	1	RPLAGLAAAALGR
gi|226874887|ref|NP_032219.2|	40.85	PAL_GLEAN_10018703	37.25	sp|P15822|ZEP1_HUMAN	33.82	MLRRPLAGLAAAALGRAPSDGEWWPVREGRSVWVRAGPGGPSRGPPRPRAYKQAFAFSLLPAPGTPLPACLRLRQGFLGLARRRVPASKTEDTRTDRVARFFMQGCQDQGPSS	AAGATGCTGCTGTGCTCTTGCAGGAGTCTCTTGAGCAGGGTGCTCTTTCCAGCCCCTGATGGTCCACTCAAGACGACGGGCCTTGGTCCTGACATCCCTGCATGAAAAAACGCGCTACCCTGTCTGTCCTCGTATCCTCTGTCTTGCTCGCTGGGACCCGGCGACGAGCCAGTCCTAGGAACCCCTGACGTAACCTGAGGCACGCGGGAAGCGGCGTCCCGGGTGCAGGAAGAAGACTGAATGCGAATGCTTGCTTATACGCGCGGGGCCGCGGCGGCCCCCGGGACGGCCCTCCGGGACCTGCGCGCACCCAGACGCTTCGCCCCTCGCGGACAGGCCACCACTCACCGTCCGAGGGGGCGCGGCCCAGGGCGGCCGCCGCCAGCCCGGCCAGCGGGC…	1	RPLAGLAAAALGR
gi|226874887|ref|NP_032219.2|	40.85	PAL_GLEAN_10000970	30.56	sp|P15822|ZEP1_HUMAN	33.82	MLRRPLAGLAAAALGRAPSDGEWWPVREGRSVWVRAGPGGPSRGPPRPRAYKQAFAFSLLPAPGTPLPACLRLRQGFLGLARRRVPASKTEDTRTDRVARFFMQFSKRRRKFCH	AAGATGCTGCTGTGCTCTTGCAGGAGTCTCTTGAGCAGGGTGCTCTTTCCAGCCCCTGATGGTCCACTCAAGACGACGGGCCTTGGTCCTGACATCCCTTGGGGAGGAGTGTCAGGCTGCTTCCCCTTTCTGCCCCTCCGCATCCTTCAGGGTCCACAATGGCATCCAGCATGAAGTCCTCAGGCTGCAGGGGTTTTTACAAACTGTCTGGAGCTTCTAGTGACAGAATTTCCTCCTACGTTTTGAGAACTGCATGAAAAAACGCGCTACCCTGTCTGTCCTCGTATCCTCTGTCTTGCTCGCTGGGACCCGGCGACGAGCCAGTCCTAGGAACCCCTGACGTAACCTGAGGCACGCGGGAAGCGGCGTCCCGGGTGCAGGAAGAAGACTGAATGCGAA…	1	RPLAGLAAAALGR
gi|226874887|ref|NP_032219.2|	40.85	PAL_GLEAN_10006416	28.57	tr|C9JIC7|C9JIC7_HUMAN	35.19	MKSWIFRLLSSSLSSSSSSSMLTSSGMSASLPQYSSSKRPSIHFSTSSRRCSSRRSYLTVTRACRFCSPPGLPPGPRARKGACSLLSTRLPSR	GGGCGCGGCAGGGGAGGGGGTTTGGGGGGTGGGGGTGGAGCTCAGGGAAGCCCAGAGTAACCACGGAGAGGAAAAACAGGCAGACGGTGGGTGTTATTGTTACAGAACCATTAAATACCACTTATAAACAAGCCAGGAGGGCGTGGGGCGGGGAGGACAAAGGTGGGCCACGCAGGCGAGACAGGGTCAGGGCGGTGCGGTCCGGGCCCGGTCCTGGAGGGGGCTCAGGCTTCGGTCACCAGAGGGGCTGGGCTGGCGGAGGCCTGGCTGCTTGTGGAGGCCCCGCAGCTTCACCAGCAGCTCCTGGATGAAGTCCTGGATTTTCCGCCTTCTGTCCTCTTCACTCTCTAGTTCCAGCAGTTCATCAATGTTGACCTCATCCGGCATGTCTGCTTCCCT…	1	RPSIHFSTSSRR
gi|292670365|ref|ZP_06603791.1|	31.37	PAL_GLEAN_10003482	32.5	sp|Q8N0Y2|ZN444_HUMAN	30	MKRSWYLPMPMMVLQTMKLLAIMQFFSSSRETRYGYVCTGEPFMEVAGNILHFQAIFFIKIEKSVQN	GCATGTAACTTTTTTATTGAGGCACAACAAGGCATTATAACTTGCCCGAACTTGAGGCAGTCAGTTTAGTAAGCTGAACATTAATACAGGTAAGGATTAAGTGCAAACAATATACATTCACAGCTTGACTAGTGAGGCTACATCACAATTTATAAAGTGCCAGATTAGTGCTAAGTGTCATTCAGCTTGAATTTTTTCACCTTGGGGAGGAAAACAAAAAAGTAAGGACCTGCTCCTTCCTCTAGGAATGAAAACATTTTCCTAAACCAATCAGTCACAAGGTCAAGGACTACTTTTCCTTTAATCCCACTAAAGAGAACACCATCCTCTTGTTGTCAATTCTGTACTGACTTTTCAATCTTGATAAAGAAGATAGCCTGAAAATGTAGAATATTTCCA…	1	RSWYLPMPMMVLQTMK
gi|372272821|ref|ZP_09508869.1|	46.34	PAL_GLEAN_10023766	30.34	sp|P32298|GRK4_HUMAN	40	MVEICPEAFVSWQGCGIVSNFLLFKWLSCQPQTLEEDRHVMVLAQAVGPILHFLPTLAAAALYLSNRLPLAFCSKRQRLCHTSTFGSPTVSSGRWFESKPLGFGFKSALKRWWWALSLGSQPRVTPWEVDSPLDPR	TTCCTGTTCTCACAAAGGCCCTCTACTTGCTAGTCATCTTTCCCCAACTTACATATGGTTGAAATTTGCCCAGAAGCCTTTGTGAGCTGGCAAGGCTGTGGGATTGTCTCCAACTTCCTGCTTTTTAAGTGGCTTTCATGCCAGCCCCAGACACTAGAGGAAGACAGACACGTGATGGTTCTGGCACAGGCTGTGGGACCGATTCTCCACTTCCTGCCCACACTAGCAGCAGCTGCTCTTTATCTGAGCAATAGGCTTCCACTTGCCTTCTGCTCCAAGAGACAAAGATTGTGTCACACAAGTACATTTGGGTCTCCCACTGTATCCTCAGGTCGGTGGTTTGAGTCAAAGCCCCTGGGGTTTGGTTTTAAGTCTGCTCTGAAGCGTTGGTGGTGGGCT…	1	RWWWALSLGSQPR
gi|359321328|ref|XP_003639559.1|	90.8	PAL_GLEAN_10019581	23.02	tr|E7EN68|E7EN68_HUMAN	42.95	MSATRAKKVKMATKSCPECDQQVPVACKSCPCGYVFINRKLLKVKHSEKSSPCTEMNNTISLKDLRILFLYEFKLGHSAAAASRNIISVFGEGSVSERTIRWWFEKFRSGDLSLKNEPRGRPRSVLNEDRLRAMVEAKPQTAIRGLAADFGVSATTISRHLAAIGKVKKLDRWVTSGDG	GAAATTGCCTTCTTGCAGGTCAAAATGAAAATATTATATTTTTGAGAAAAATAAAAGCTTTATTTAACCAAAATATGCACTGTTAGCATTAACTGATTTCCCCAAATGATAAATTTCCCCGAATATCAAGTGATATACAGCATATTATAAAATGCAGTTTGTTAAAATTTATTTAAATCCTTCAATCACCGCTTCCTAACTGGAGAATGTTGTTTCTCAGAAACGGTGGCCTCCGACTTCTGTGGTCGAATCTAGATCAATTTTTGATACATAATTTCAACTTCCTGACAATAAGATGCTACTACTGTTAGTTTAAAACAGTAAAAGCAGTTTGGATAAAAAGCGGTAACGAAATGCCCTTTCCGGACACCTCCATACGTTCGTTACCAGACCTTTTTT…	1	SCPECDQQVPVACK
gi|359321328|ref|XP_003639559.1|	90.8	PAL_GLEAN_10013157	35	sp|Q9HBY0|NOX3_HUMAN	46.67	MSELMSMEITDILAKKKKCFMDGSYHYSSSIGLYFKNKEAISLSLFKQCALLKGAIFNTLYLLLNGVASNVFSYACLTSSI	TATCAGTAGCTAAATGGAGGATGTGAGACAAGCATATGAGAAAACATTGCTTGCTACCCCATTGAGTAAGAGATACAATGTGTTAAAAATAGCTCCCTTGAGAAGAGCACACTGCTTGAACAAAGATAAAGAGATAGCTTCCTTATTCTTAAAATATAAACCAATACTACTAGAATAATGATAACTTCCATCCATGAAGCATTTTTTTTTCTTAGCAAGGATATCGGTAATTTCCATAGACATCAACTCACTCATTACTCTGAAAACAAACAAAAATATAGTTTAGGAGTAAGAGCCATTACTATTATTTAAAGGCGGGGAGAGAGAGAGA	1	SELMSMEITDILAKK
gi|156100825|ref|XP_001616106.1|	32.35	PAL_GLEAN_10009977	37.5	tr|H0Y7F7|H0Y7F7_HUMAN	35.71	MGGHALGSHSGPTQRGSARSESNAEGTLQLGPRTRTCGSCALPILSHVACAPHPAARTSCLVLECPESLMAAGVA	ACACACACACACACACACACTCCTGTAGACTTCACAGGGACACCTCCTGGAACCCCTAGAACTGGCACGTGCACGTCTCCCAGCTTCTGGAACTTCACCCCCTCCCATCCGCCCCTGGCTCCGAGTCCTGGCTCAGCCGCCTGGTGCGGAGGGCCTGGGGCAGGTCCGTCCCTCCAAACCACCCTTCTCTGTCGCAAAATAGCGTTCGTAATCTTCACCTGGCAGGTCAGGTGGGCCACCTTGCCAGGAAGAACCAGGCAGTATTTTGGGGACTTGAAATCAGATCGATAAAGTACTCGTGAGAAAATATCATGAGAGGGGTCACCGTCAGATTTCCTTACAGGTTGAGTTCCCACGGGGAAGACCACAGAGAGAAGAAAGAAGTGGATAGGGGAGGGG…	1	SESNAEGTLQLGPR
gi|297678028|ref|XP_002816892.1|	30.77	PAL_GLEAN_10024902	38.46	tr|H0Y7V4|H0Y7V4_HUMAN	30	MTRSGTKPSQDPNTTQEASTDAQEAPRASTPDDPAYDDVAQSEEEGKDPHNDSENEGDYQNLLPTVK	AATTCGGGTTAAGAAAAAGGATTTGGTTAGTTTTTTCTGCTTTGTTGATGAAAAATGTCCGTGGTTCATTCTTAGCGGCCCAGATATTCATCCCTTGAGTTGGCAAAAAGTAGGAAAAGATTTAAATAGATTACTAGAAAAAGAGGGACCAGATGCTGTCCCCGTTAGTTGTCTCAGTTATTGGGGACTCATTCGAGATATCATTGAAGGGGCCGAAACCGATAGTAATAAGAGACAGCTGTTATCGGTAGCCACTGAAACGCTCAAACAGCTCTCTCGTCCCCCATCCGTTAAAGGTGGAGCTACCTCTTCCCCCTGTCTTTCTGTAGTCGTGGACGTAGAGCCCTTGCCTCCGTTCGGAGACCCTCTTCCCCAAATATACCCCATAATACCAAAACC…	1	SGTKPSQDPNTTQEASTDAQEAPR
gi|299751948|ref|XP_001830599.2|	47.37	PAL_GLEAN_10018206	28.57	tr|F5GWI0|F5GWI0_HUMAN	28	MNGRPVRPPHPAAAHTEAGGRVASPTPTQLLLVGLRPLPGLWHPVPLGRSTLQLPKTSEEKSAFSTFLLLHVLLPAAGTLRF	ACCCAAGGGCCTTCGCCAGGCAAAGACAAAGCCAGGAACACCTGGCTGTGTGAGTTTTCCTCTGCAACCTGTCCGTTAAGGGACCCCCAAGAGCACCGAAGTCCCCGAGGCTGCATTCCGTGGGGCCCAGACTGCCTCCCTCCAAGGCCAACCAGATGACACATGGCACTTCCCTCCCCCGAGGGCCAACATTCAAGTGACTGGAGTTAGCAACGGACTCTGTGGGTTGGTTTTTGCCGAAGGCACAAACCCAGGGACTTGAATGACAGATCCCCATGTGCCAGGGAGGAGCCCGGCAACTAGGTCTCCAGTCACCTGCCCGCCCTGCACGTCCGTCAACATTCCCTGAACACTGACCCTCAAGGCCCGGCGGGCCACACCCTCTCAGAAGCGCAGAGT…	1	STLQLPK
gi|325299784|ref|YP_004259701.1|	28.4	PAL_GLEAN_10005754	37.14	tr|H7BYZ0|H7BYZ0_HUMAN	33.33	MGSVCLLGVMAPWEWSVPSGLSQAVREPEPVLRHVLNWAPMGHMTPGCAHPRTGQEVWAWQGTLMKTGRILRNQDCLGKSRSFGALREAVRWGGVGILALPSSQARP	CCCCACTGGCCTGCCCGGGCCCTGTTTCTTGTAGGAGGGACCTGCCTTCTCCCTGATGAGTGACACACCGACCCGGTGAATGGCATCAAGCTTTTGGTAGCCCCGCCTGCCCTATTGACCCCCCAGAGTCCATTACACAAACACCACACTCCTTCTTACCTTGGTGTCTGAGGAAGGGGGATCCCTCCCCAGGCTCTGTTCTCCTGGTTCTGGGGGCTGCCCATGAGGGTGCGGCTGCAGCAGGTGTGGGGTGAGCTCTCATTCGGGTGGGGCCGGGGTTCGGCCATCCCTCCGTAAGCCCAGATGGAAGGGATGATCCCGGAAGACACCGGCCAGGCTGCAGTGAGGCCAGGCAGCTCTCATGATGACCACAGGCCCAGGAGAGATCCCTGCTCATCC…	1	TGQEVWAWQGTLMK
gi|298370037|ref|ZP_06981353.1|	32.81	PAL_GLEAN_10007168	29.69	tr|F5GWT9|F5GWT9_HUMAN	36.84	MRGIKGAGLNTCALRFFLENREGGSTRCLYCSFPKLPALERRGMRYSRYLFLRMEGGSGTRTPLLLPREV	ACGGAGCGGCGGCGGCGCTACCTGTAAGTGAGGCTGGCGGGGGCGGGTTGGGAGAGAGAGTGTGTGTGTGCAGAGTGCGGATCCGAAGCTGAGTCCGAGTCCTGGCCCGCGCGGGCTTCCGGGCCTGATTGCCGCTAGCTCCTTCGCCTGCTGAGTCTTGGCGGGAAGTGGAGGGATTGGGCGTGGGATGGGGGGCAGTAATCATTGGCAAGTGTTGACCCAGCCAGAGGCTGTCTAGACGCAGCCGCTCGTCCCCTTTAAACCTCTCTGGGTAGCAGAAGTGGGGTTCTCGTTCCTGAGCCTCCTTCCATTCTGAGAAATAAGTACCTAGAGTACCGCATGCCTCTTCTCTCCAGGGCTGGGAGCTTGGGGAAACTGCAGTATAAACACCTAGTGGAT…	1	TPLLLPR
gi|255074831|ref|XP_002501090.1|	32.35	PAL_GLEAN_10006232	25.93	tr|H0Y6R0|H0Y6R0_HUMAN	31.67	MPRQPRTPPPGPPPRSPRPPLAPLRAAAAPGRLARVAAAVAREAQGELGEDPPAPAPRSRPVRRVAAGAAAVQRCLRSRPPPGRVAGAAAGTATAAPRFAWRKASRAAGPRLSGLLKAPLESREPGAPTWAERGQASGKGALWQSRYAGGSSVHLASSSSPPSP	CACACACACACACACACACCCCACACCCCTTTAAACACTAGAATCACACTTACCCTATAAGATGCTTGCCTTCTAAGTAACAATGTGAACTGAGTGACTGAGGGAACACCACAGTGACAATATTCAACTTGATTTACTCAAGGGCATCCATTCATCGAATAGGTGGTATTGCCACGGGTTTACTGTTATTTTCCTTATTTTCTTCTCACTGACCTCATATATTGACTTAATGCAAGTTCAATGTGTTTATGATATGACTCCACTGCATATTTTACAGACATTCATATTTTGAGTAGTAAAGGATACAAGCATATATTCAACCTGTATGTATGTGCTGTATTTGGGCATTTCTTTGAAAACTAATTAATAGCTAGCCTATTTATGGTTATTAGTTTTAAT…	1	VAAAVAR
gi|255074831|ref|XP_002501090.1|	32.35	PAL_GLEAN_10023584	28.85	sp|Q9NZ56|FMN2_HUMAN	29.13	MDPVGHGVAGVQVGLLLFVLAAGEGVRLGRGQGLRGAVAQLPGRAIHVVRVAAAVARAAVGAAPGVGVRLEGVVTAPGREAGEGDGAGQRLEPSPHVARVGAEVGLGAVRVVHHGRLRGHGRPRRAEHGRLGREATGRKIATVRHQAAGSGGGGVSPGGRKPGR	TTTCCCCTTTTTTTTTTCTTTTTAAGCTGATTGGCTTTTCTCTATCTTGCTTTTTCCTTTTCTTTTTCGTGCTCTCTCCCGCCTGGGTTGGGGTTTTTTGTGGGGTTTTTGTTTTTCCCTTGGCTGTGCCGAGGCAGCAGGCCGGGTCAGGGTTTAGGATTGCTCCTTGTCGGTTTTCTCTTTATTCATCTTTTTCATCTTCATCCTCCGGTTCTGAAACCAGATTTTGACCTGCCGCTCAGTGAGGTTGAGAACCCGGGCCACCTCATACCGACGGTCCCTGGTTAAATACATATTGAAGAGAAACTCCTTCTCCAGTTCCAGCGTCTGATACTTGGTGTAAGGGCAGCGCTTCTTCCTCGTGGAGCGGGCATGGATCCAGTTGGCCACGGGGTTGCT…	1	VAAAVAR
gi|311251717|ref|XP_003124747.1|	46.4	PAL_GLEAN_10011782	59.2	sp|Q9Y4K1|AIM1_HUMAN	28.3	MQAAVTELCALRDVGPATASGSTSGLWTAHRVETALWTWAVGQKLCPHLLPNLSPSSATPEDTRPSKKHRTQAN	GGGGGGAAAAAAAAAAAAAAGCACTGAGACGGAATCGAGGGAGCCTCTCTAACTCAATCCTCAACCAAAATTCCACCTCCACTGGTGCAGTTCCCTCATCCGGAACTTTTGCAGTGTGGGTACTCGCTTCCGGCGAGGAGGAGACAAGAACAGTACTTCCGGCGAGGGGCGGGAAACAGACAGGCTGCTTCCGGCGCGGCCGTTCCGGCCCGCCCCGGCCGGAAAAATTTACTGTATTGTTCAGGTGCTCGCAAAAGGAGTGGATTCTTCGGTTCTTCTGGCTCTGTTCCCGCTGCCTCCGTTCCTCCACGCCACCTCAACCTCCGTGCTGCCGGCGTGTCCTGCCTCCTGTCCAGCCCCTCAGGCTCTGTTAACAGCTCAGTCTTTGAAGTTCCTCTG…	1	VETALWTWAVGQK
gi|311251717|ref|XP_003124747.1|	46.4	PAL_GLEAN_10014038	23.21	sp|Q8N1F8|S11IP_HUMAN	40.35	MVMGYPQFATRLCVSFIFIFKHKKLVVQNPKHNYSHINSFCRSEISLINPMMEFLQVTSTSLQQVSLLFLFLRELIKYCNGSIFCHLMSWLVLLLLHYPSQNYLLFYDFSYHLLYLLRLFLSTPERQL	GGCAAGCAACTATTATGGGGCCCGTAAGTATGATTCATATATATGAAATTAATCCCCACAGCCATAATTCATTCTTGCCATTTCACCTTTTATCAGATGTTTGTGGCTAAGGTTGAATTTTCTTGTATTTGAATCACTCAGGAAACAAAATGTGATTAAAGGGTTCATGATAATTTTTAGAGCACTGATAGCAAATACTTGCTAGGTTTACTGTGATGTGTTTTCTTTTGTCAAATCTTTGATTATTACATGGTAATGGGTTACCCACAGTTTGCAACCAGGCTGTGTGTTTCCTTTATCTTTATTTTTAAGCACAAAAAGCTAGTTGTCCAGAACCCTAAGCATAATTATTCTCACATCAATAGTTTTTGTAGGTCAGAAATAAGTCTAATTAACCCA…	1	VMGYPQFATR
gi|149909788|ref|ZP_01898439.1|	33.33	PAL_GLEAN_10012324	40.54	tr|F5H391|F5H391_HUMAN	26.67	MVSIDFSAVRTHEGAWPVITDQCDVSHPGYQPWAQPVYSGMTGGAGEPGGLSVFTWHACLFGVPVDAEAIIGCYCTIQERQQACCPYTAAQRV	AAATGTACCTTTTATAAAAAAAAAAAAAAAGTTGAGTGGAAGAAATGTAGAAAATATAGAGCACTGTCAACACCTGAAGCTGCAGGTGCTCTGTTTAAAACCACAGTAATGCTACAACGTGGGTGCAAGGCAACACCCTAGGACGTGACCTGGAACATGTTCTGGAGTTCTTAGCTGCTGCTGAATTTGCAAAGGGTTCTGCAGCTACTGACTACCAAAGAGGATACCACGTGCCTCAGATCAAAAGCCACAAAGCAGAGATGGTCACGTCAAACAGAAAGGAAGGTGGTTGGGTAAGCATATCAGGAAAAGAAAGGTACTTGTAGGGGCATGGAAACATAAGAGGAAGGGTCTCTATTACAATAAGTGTAACTTTGACCAGATTTGAATGAAATATAT…	1	VSIDFSAVR
gi|348587804|ref|XP_003479657.1|	47.37	PAL_GLEAN_10022237	39.02	sp|P16455|MGMT_HUMAN	45.45	MEKACDLMFKRVTSPLGTLEVSGCRQGVHGIRLLGRKTPDTELIHRAGVVEAAEGCEIRRSGFLPAISGPGRQPQSIAGSGRSDEKQSCPHPRPLSSSGLQQRSRGQLLRRAGREGVASDP	GAACAGACGTCAGGGATGAACCCTAACGCGAGACGGGACAAAGCGTGTGCACGGCGGCCGGCCTCCTGAGCTCGCTGTCGCAGACGGAAAAATGAGGACACACACGCCGCAGGACACACTGGCTCTTTTACTACAACGTGACCACACGGCTCCTTCCGACGGTGGTTCCATCTACGTGTCACTCACGTACTCACTCCAACCTCACGCACTCAACTTCGGCCCACACGGGCCAGCCCGCCCGCCAGGCTGCCTTCATGGGTCAGAAGCCACTCCTTCACGGCCGGCCCTCCGGAGTAGTTGCCCACGGCTCCGCTGCTGCAGACCACTCGATGACAGGGGACGAGGATGGGGACAGGATTGCTTCTCATCGCTCCGCCCACTGCCCGCGATGCTTTGGGG…	1	VTSPLGTLEVSGCR
gi|114051906|ref|NP_001039867.1|	46.15	PAL_GLEAN_10006117	47.77	sp|Q9BT30|ALKB7_HUMAN	45.51	MLPQFCGATIAGLSLLSPSVMRLVHTQKPGEWLELLLEPGSLYILRYCPAKEPPPYQSLVGPPPNTLSTFFRSALRANATIPHTADAQPGTGVPSPHPATASVFCCRDSARYDFSHEILRDEESFFGERRVPRGRRISVICRSLPEGMGPGEPQQLPPAG	GGGACTCGGCGCGGCCGCAGCCAATGGCCCCGGCGCGGGGGCGTTGCCCCGCCCCCCGCCGGCTCCACTCCGCGGCTCCCTAGCCATGGCCGGGAGCGGGCGGCTGGCGCTGCGGACCTTGCCCGGGCCGGGCTGGCTGCGAGGCTCGGGCCCGGCCGTGCTGAGCCGCCTGCGGGACGCAGCTGTGGTGCGGCCCGGCTTCCTGAGCGCGGCCGAAGAGGAGACACTGAGCCGTGAGCTGGAGCCCGAGCTGCGCCGCCGCCGCTACGAGTACGACCACTGGGACGCGGCCATCCACGGATTCCGAGAGACAGAAAAATCGCGCTGGTCAGAGGCCAGCCGGGCCATCCTGCAGCGTATGCAGGCGGCTGCCTTTGGCCCAGGCCAGACCCTGCTGTC…	1	YDFSHEILR
gi|354470853|ref|XP_003497659.1|	24.72	PAL_GLEAN_10010650	31.03	sp|Q6ZRI0|OTOG_HUMAN	28.12	MQIHVQGKRPREKGRQSREMQNSVHGMENGEERGRQAPRRSHERYPRAGSEVGVAGGGAQHGPGRDSRRGRAPWPTGKGGTGRSRQRREKGETRYFSPQMPPLSVLHAGGKYLGVVANI	TGATATTGGCAACGACCCCCAGGTACTTGCCTCCTGCATGGAGCACACTCAGGGGTGGCATCTGGGGCGAGAAATAACGCGTTTCTCCTTTTTCTCTTCTCTGTCTGGATCTCCCTGTCCCCCCCTTTCCTGTGGGCCATGGGGCTCGTCCTCTCCTGCTGTCCCTGCCTGGCCCGTGTTGGGCTCCTCCTCCTGCTACTCCGACCTCTGACCCTGCCCTCGGGTATCTTTCGTGGGACCGGCGCGGTGCCTGCCTTCCTCTCTCCTCGCCGTTCTCCATCCCGTGGACGGAATTTTGCATCTCCCTGCTCTGTCTTCCTTTTTCCCGTGGACGTTTTCCCTGGACGTGTATTTGCATCTACTCCTCCTATGTTCCTCTTCCCTTTCTGACCCCAAAAC…	1	YFSPQMPPLSVLHAGGK
[truncated: 49 more columns]
